# Supplementary material for: Targeting of SUMO substrates to a Cdc48–Ufd1–Npl4 segregase and STUbL pathway in fission yeast
Source: Nat Commun. 2015 Nov 5;6:8827. doi: 10.1038/ncomms9827 (PMC4667616; doi:10.1038/ncomms9827)
Supplement: Supplementary Data 1 — Comparison of proteomes in cells expressing wild-type SUMO, His6SUMO, or His6SUMOL109K. [file ncomms9827-s2.xlsx]

## Sheet: 20170729_LFQ_final
Supplementary Data 1. Comparison of proteomes in cells expressing wild-type SUMO, His6SUMO, or His6SUMOL109K
Protein IDs	Majority protein IDs	Protein names	Gene names	Number of proteins	Sequence coverage [%]	Mol. weight [kDa]	Score	Log2 of mean ratio 6His-SUMO/SUMO	Log2 of mean ratio 6His-SUMOL109K/SUMO	Log2 of LFQ intensity 6His-SUMO_BR1	Log2 of LFQ intensity 6His-SUMO_BR2	Log2 of LFQ intensity 6His-SUMO_BR3	Mean LFQ intensity of 6His-SUMO	Log2 of LFQ intensity 6His-SUMOL109K_BR1	Log2 of LFQ intensity 6His-SUMOL109K_BR2	Log2 of LFQ intensity 6His-SUMOL109K_BR3	Mean LFQ intensity of 6His-SUMOL109K	Log2 of LFQ intensity SUMO_BR1	Log2 of LFQ intensity SUMO_BR2	Log2 of LFQ intensity SUMO_BR3	Mean LFQ intensity of SUMO	ANOVA Significant	-Log ANOVA p value	ANOVA q-value	Density estimation of 6His-SUMO/SUMO and 6His-SUMOL109K/SUMO	Only identified by site	Reverse	Potential contaminant
A9ZLL8	A9ZLL8	Protein lsd90	lsd90	1	11.2	82.323	25.929	-0.161267	0.36954	23.5614	23.8358	23.7103	13692000	24.1493	24.2554	24.304	19781330	24.0925	23.6459	23.8307	15311330		1.80609	0.0968519	0.00676554
B5BP46	B5BP46	Putative glutathione S-transferase C1183.02	SPBC460.02c	1	53.2	25.717	104.56	-0.136463	-0.024266	30.0396	29.961	29.8873	1047240000	30.131	30.0788	30.0164	1131933000	30.195	30.1194	29.9786	1151133000		0.724043	0.487885	0.346774
B8Y7Y5	B8Y7Y5	INO80 complex subunit 5	iec5	1	27.8	16.897	13.339	NaN	NaN	NaN	NaN	NaN	NaN	NaN	NaN	25.0559	NaN	25.2012	NaN	25.2013	38577500		0	1	NaN
C6Y4A3	C6Y4A3	ATP synthase subunit K, mitochondrial	atp19	1	26.5	7.7199	22.341	0.0981282	0.130764	27.8661	27.6	27.5826	216356700	27.5539	27.7272	27.8664	221306700	27.4909	27.5489	27.7221	202130000		0.246291	0.647294	0.456471
C6Y4A8	C6Y4A8	Uncharacterized protein C23D3.16	SPAC23D3.16	1	74.1	8.9751	23.258	0.169232	0.0539444	25.7282	NaN	25.4515	50734500	25.2575	25.7276	25.4183	46838000	NaN	25.5318	25.3145	45119000		0.138182	0.704801	0.546163
C6Y4B8	C6Y4B8	Uncharacterized protein C22F3.15	SPAC22F3.15	1	18.7	14.178	5.1913	NaN	0.432351	25.3443	NaN	NaN	NaN	25.4823	NaN	25.2596	43522500	NaN	24.7533	25.1105	32252500		0.763813	0.234296	NaN
C6Y4C1	C6Y4C1	Protein pet117, mitochondrial	pet117	1	28.4	10.374	11.438	0.160692	0.342519	25.1213	25.0481	24.9287	34375670	25.3164	25.1957	25.1319	38993000	24.8559	25.0062	24.7489	30752330		1.6501	0.148222	0.0219219
C6Y4C4	C6Y4C4	Protein fmp21, mitochondrial	fmp21	1	34	11.649	19.54	0.0898141	-0.183203	26.2422	26.6743	26.367	91004340	NaN	25.9938	26.3206	75314000	26.4125	26.3083	26.3259	85511660		0.486029	0.41471	0.0780008
C6Y4C6	C6Y4C6	Uncharacterized protein C29A10.17	SPBC29A10.17	1	20.9	17.547	16.481	0.272404	0.060655	24.9934	24.8382	25.4337	36239000	24.8747	24.9491	24.8727	31292000	24.7955	24.9156	24.8016	30003670		0.531297	0.404348	0.21668
C6Y4C7	C6Y4C7	Uncharacterized membrane protein C757.15	SPCC757.15	1	40.6	7.99	36.8	-0.36094	-0.333555	26.7505	26.4022	26.7089	103758700	26.5401	26.8773	26.5224	105747000	26.9084	27.1368	26.9115	133253300		1.10392	0.199528	0.0253719
G2TRJ4	G2TRJ4	Uncharacterized protein tam1	tam1	1	41.9	12.693	27.424	-0.0616866	-0.351407	26.4636	26.5265	26.1393	87707000	26.0696	25.9753	26.2326	71749660	NaN	26.3205	26.5649	91538500		0.875127	0.241079	0.0225132
G2TRL5	G2TRL5	Uncharacterized protein new2	new2	1	47.4	10.9	20.847	0.412405	0.0316536	25.5441	NaN	25.8036	53746500	25.5028	25.114	25.2527	41279330	25.3624	NaN	25.1655	40383500		0.864554	0.21317	0.033815
G2TRP6	G2TRP6	Cytochrome c oxidase subunit 6B-like protein new16	new16	1	33.3	10.223	6.584	-0.0873485	-0.10532	24.9766	25.1557	24.6439	32203330	24.8344	24.6823	25.2012	31804670	25.0359	24.8825	25.1531	34213330		0.0957535	0.783148	0.511766
G2TRP7	G2TRP7	Mitochondrial import receptor subunit tom5	tom5	1	85.7	5.3623	75.89	-0.215635	-0.0123222	28.5778	28.2783	28.4645	365536700	28.6576	28.7632	28.5147	420856700	28.615	28.467	28.8718	424466700		0.56144	0.410494	0.147838
G2TRQ0	G2TRQ0	Uncharacterized protein tam13	tam13	1	64.2	10.171	36.476	-0.0394362	-0.051866	26.4717	26.024	26.3608	82491000	26.3325	26.5142	25.954	81783340	26.3028	26.6599	25.9654	84777000		0.00688754	0.978119	0.780055
G2TRQ6	G2TRQ6	Uncharacterized protein tam11	tam11	1	33.9	6.9346	59.536	-0.0691067	0.073087	27.5038	27.7264	27.4126	197010000	27.4076	27.8771	27.7626	217416700	27.6225	27.6661	27.5785	206676700		0.188564	0.684544	0.292466
G2TRQ8	G2TRQ8	54S ribosomal protein L36, mitochondrial	tam9	1	36	9.8022	18.949	-0.65699	-0.152952	24.6222	24.7206	24.8185	27686000	25.3236	25.0204	25.3159	39263670	24.6509	25.7183	25.5586	43655000		0.776129	0.207298	0.0126296
G2TRQ9	G2TRQ9	Uncharacterized protein tam10	tam10	1	35.1	19.111	42.805	0.263743	0.202508	26.7498	26.8993	26.6568	114606700	26.5661	26.8064	26.7494	109844000	26.2633	26.2983	26.8777	95458660		0.496462	0.390814	0.191648
G2TRT6	G2TRT6	NADH dehydrogenase [ubiquinone] 1 alpha subcomplex subunit 4 homolog	SPCC417.16	1	76.9	5.6246	21.908	0.348242	0.483757	26.8868	26.3477	26.913	111949700	26.6244	NaN	27.0864	122975000	26.2988	26.4208	26.4462	87941000		0.710926	0.255931	0.00996279
O00084	O00084	Urease	ure1	1	25.9	91.181	120.22	0.0959346	0.094761	28.8981	28.8877	29.1053	524813300	28.8578	28.9883	29.0457	524386700	28.8271	28.9226	28.8626	491050000		0.36646	0.640927	0.666955
O00087	O00087	Dihydrolipoyl dehydrogenase, mitochondrial	dld1	1	58.5	54.731	284.82	0.0623901	-0.0544463	31.8946	31.7772	31.9224	3914267000	31.7429	31.7503	31.7546	3609767000	31.8254	31.8324	31.7519	3748600000		1.06123	0.503175	0.663277
O00091	O00091	Glucose-6-phosphate 1-dehydrogenase	zwf1	1	81.6	57.204	323.31	-0.115229	-0.0756069	32.753	32.7264	32.8361	7337233000	32.7763	32.8191	32.8405	7541533000	32.9307	32.8488	32.8828	7947300000		1.29975	0.473876	0.476768
O00102	O00102	Ubiquitin-conjugating enzyme E2-18 kDa	ubc7	1	34.9	18.72	49.064	-0.123988	-0.208324	26.6189	26.7876	26.8231	112543300	26.6764	26.4727	26.8152	106153000	26.6804	26.7993	27.0974	122643300		0.399642	0.511595	0.14132
O00103	O00103	Ubiquitin-conjugating enzyme E2-20 kDa	ubc11	1	17.6	19.664	21.622	-0.455227	-0.40722	26.0278	26.2705	26.3346	77995000	25.9797	26.2609	26.5062	80634000	26.5725	26.5041	26.9068	106931000		1.09459	0.166123	0.0135262
O13282	O13282	Transcription initiation factor TFIID subunit 5	taf5	1	19.4	72.38	45.412	0.0332783	0.0982883	26.9328	26.7153	26.463	110264300	26.7257	26.7652	26.8504	115346700	26.814	26.738	26.476	107750000		0.120358	0.77719	0.503495
O13290	O13290	Dynein heavy chain, cytoplasmic	dhc1	1	0.8	484.31	2.5988	NaN	NaN	25.016	24.9229	NaN	32869000	25.3708	24.8192	25.1262	36537670	NaN	NaN	NaN	NaN		0.25056	0.557844	NaN
O13326	O13326	O-acetylhomoserine (thiol)-lyase	SPBC428.11	1	67.1	46.408	323.31	-0.18937	0.0769835	31.2275	31.0864	31.3809	2530200000	31.4566	31.4783	31.5714	3043233000	31.4723	31.4407	31.3628	2885100000		1.44831	0.205665	0.072898
O13351-6His-L109K-M;O13351-6His-L109K-FL	O13351-6His-L109K-M;O13351-6His-L109K-FL			2	52.5	13.158	69.76	0.288769	0.191699	28.9774	29.8441	28.7022	643000000	29.2818	28.9519	29.2342	601160000	28.95	28.8935	29.0656	526360000		0.121317	0.695622	0.184221
O13370	O13370	ATP-dependent RNA helicase ded1	ded1	1	80.8	69.758	323.31	0.0782215	0.0374332	34.3042	34.3753	34.3119	21607330000	34.2513	34.2926	34.3252	21005000000	34.2713	34.176	34.3073	20467000000		0.631457	0.659744	0.921797
O13602	O13602	Probable 37S ribosomal protein S28, mitochondrial	mrps28	1	22.9	33.952	15.008	-0.578075	-0.594987	24.9636	25.1957	25.4424	38914000	NaN	25.1035	25.2846	38460500	25.4052	25.5352	26.2753	58093000		0.729919	0.213554	0.00809973
O13610	O13610	rRNA-processing protein fcf1	fcf1	1	24	22.352	28.171	-0.0570704	-0.0745979	25.8381	26.0547	26.0431	66276670	25.9721	25.9935	25.9269	65476330	26.0443	26.0339	NaN	68951000		0.219447	0.774567	0.646246
O13614	O13614	40S ribosomal protein S10-B	rps10b	1	74.1	16.443	118.04	0.0284462	-0.0609506	32.6111	32.5712	32.6851	6615700000	32.4252	32.5113	32.6555	6218200000	32.553	32.732	32.4882	6486533000		0.236214	0.729348	0.739802
O13615	O13615	Pre-mRNA-splicing factor prp5	prp5	1	24.7	52.418	58.153	-0.0337081	-0.00466827	27.0362	26.8991	26.889	129020000	26.9464	27.0205	26.948	131643300	26.9334	26.8806	27.1064	132070000		0.0550192	0.933034	0.762275
O13620	O13620	Multiple RNA-binding domain-containing protein 1	mrd1	1	40.1	93.676	176.77	-0.105228	-0.0478468	29.0927	29.1249	29.2106	593060000	29.1115	29.2814	29.205	617123300	29.2863	29.2354	29.224	637933300		0.6899	0.572798	0.516036
O13622	O13622	ATP-dependent RNA helicase mss116, mitochondrial	mss116	1	31.4	59.449	87.846	-0.140964	-0.0374848	27.9918	27.8221	27.9652	255420000	27.6227	28.5036	27.8142	274413300	28.0269	27.9855	28.1874	281636700		0.0808925	0.791937	0.378364
O13633	O13633	Uncharacterized J domain-containing protein C17A3.05c		1	28.5	46.399	65.96	-0.180246	0.00235922	28.0316	27.8516	27.692	244470000	28.1362	27.977	28.0252	277456700	28.2049	27.7465	28.1432	277003300		0.377213	0.515842	0.19031
O13636	O13636	Mitochondrial import inner membrane translocase subunit tim50	tim50	1	27.2	52.571	48.429	0.0695802	0.0228112	27.4088	27.313	27.3128	170543300	27.3811	27.3056	27.2042	165103300	27.1264	27.3868	27.3026	162513300		0.17522	0.789903	0.966326
O13637	O13637	Protein transport protein sec31	sec31	1	62.9	132.5	323.31	-0.0116005	-0.0925166	32.2338	32.2046	32.2685	5057800000	32.153	32.1297	32.1817	4781933000	32.2493	32.225	32.2678	5098633000		1.96638	0.483003	0.583188
O13639	O13639	Adenosylhomocysteinase		1	62.1	47.383	323.31	0.000300251	-0.141965	34.9365	34.905	34.8528	32025330000	34.7336	34.7582	34.7765	29018000000	34.8667	34.8915	34.9355	32018670000		2.50084	0.267207	0.278527
O13640	O13640	Uncharacterized alpha-1,2-galactosyltransferase C8D2.17		1	34.8	36.998	38.921	-0.053971	-0.198377	28.2185	27.5336	27.7185	242490000	27.7228	27.4701	27.9017	219393300	27.8323	27.6726	28.1714	251733300		0.150147	0.669434	0.146991
O13642	O13642	Lipoyl synthase, mitochondrial	lip5	1	17.6	41.69	21.2	-0.0554972	0.0269561	26.1107	26.2034	26.1647	74984000	26.1449	26.3013	26.2765	79394340	26.0591	26.4745	26.0735	77924660		0.0961423	0.834579	0.527751
O13648	O13648	Ribosomal protein arginine N-methyltransferase rmt3	rmt3	1	34.8	61.76	118.3	0.032299	-0.0276984	29.8715	29.8139	29.8557	965853300	29.8426	29.8034	29.7126	926510000	29.9359	29.8126	29.6854	944470000		0.16296	0.829826	0.933096
O13651	O13651	Isoleucine--tRNA ligase, cytoplasmic	irs1	1	56	122.91	323.31	0.0845093	0.0327081	32.8308	32.7499	32.7673	7390833000	32.7269	32.7713	32.6946	7130167000	32.7476	32.665	32.6818	6970333000		0.934286	0.602525	0.934179
O13656	O13656	Probable mitochondrial import receptor subunit tom40	tom40	1	83.1	37.552	323.31	-0.00916304	-0.0090951	31.3191	31.4408	31.4319	2830300000	31.3745	31.4859	31.3303	2830433000	31.424	31.4303	31.3673	2848333000		0.0108922	0.991137	0.876549
O13658	O13658	Uncharacterized transcriptional regulatory protein C27B12.11c		1	10.3	81.928	6.4807	NaN	0.561971	22.2631	NaN	NaN	NaN	22.6515	NaN	23.3458	8624600	22.3129	22.4958	22.6101	5842100		0.798579	0.208503	NaN
O13671	O13671	Importin-alpha re-exporter	kap109	1	9.4	109.42	42.558	0.14039	0.184904	27.7996	27.1732	27.4019	187433300	27.4969	27.526	27.5555	193306700	27.3221	27.5239	27.1545	170053300		0.249776	0.587317	0.242442
O13672	O13672	60S ribosomal protein L8	rpl8	1	78.4	28.606	323.31	0.10128	0.0707152	34.9205	34.8295	34.8099	31054670000	34.6793	34.8075	34.9691	30403670000	34.7436	34.7756	34.7389	28949330000		0.355446	0.65278	0.783082
O13682	O13682	Helicase swr1	swr1	1	2.9	149.45	2.6047	NaN	NaN	NaN	27.2597	NaN	NaN	27.1242	27.1659	27.5966	166603300	NaN	NaN	NaN	NaN		0	1	NaN
O13685	O13685	Ubiquitin-conjugating enzyme E2 13	ubc13	1	68.9	16.855	174.87	0.196693	0.133718	29.9325	30.1283	30.055	1104600000	29.9333	29.8637	30.124	1057420000	29.8586	29.8606	29.8129	963816600		0.920822	0.357097	0.411875
O13687	O13687	V-type proton ATPase subunit E	vma4	1	59.5	25.741	266.38	-0.136709	-0.146676	30.3265	30.3442	30.2588	1331400000	30.2991	30.202	30.3936	1322233000	30.2465	30.6259	30.4437	1463733000		0.425602	0.549414	0.285078
O13692	O13692	1,3-beta-glucanosyltransferase gas5	gas5	1	18	53.692	107.08	0.0606788	-0.0433332	28.7665	28.6333	28.5398	421086700	28.5167	28.5647	28.5548	391796700	28.8029	28.6319	28.2845	403743300		0.122124	0.780042	0.77189
O13693	O13693	Uncharacterized protein C11E3.14	SPAC11E3.14	1	13.8	67.09	19.558	NaN	0.177609	26.2649	NaN	NaN	NaN	26.6744	26.453	26.392	95673660	26.4287	NaN	26.2327	84591500		0.557302	0.410378	NaN
O13696	O13696	Isocitrate dehydrogenase [NAD] subunit 1, mitochondrial	idh1	1	50.6	38.758	108.7	-0.112489	-0.137512	29.7954	29.5514	29.6692	857423400	29.6719	29.7468	29.5236	842680000	29.8569	29.7724	29.7316	926953300		0.547542	0.521038	0.3315
O13701	O13701	Transcription initiation factor TFIID subunit 7	taf7	1	24.4	45	28.202	-0.271563	-0.126229	NaN	26.1673	26.042	72226500	26.3779	NaN	26.1127	79881500	26.3426	26.6116	26.1395	87185660		0.366232	0.476431	0.114734
O13703	O13703	Vacuolar protein sorting-associated protein vts1	vts1	1	22.9	42.304	34.735	0.380346	-0.0303517	25.9726	NaN	26.3339	75216500	26.0093	25.5047	25.7024	56582330	25.6794	25.9233	25.7386	57785330		0.771881	0.255601	0.028309
O13704	O13704	Thioredoxin domain-containing protein C13F5.05, mitochondrial	SPAC13F5.05	1	21.8	40.763	21.349	-0.0646778	-0.0793093	26.4396	26.4343	26.2252	86715000	26.3178	26.3522	26.3944	85840000	26.1717	26.5582	26.5414	90691000		0.0805889	0.857179	0.646246
O13710	O13710	Structural maintenance of chromosomes protein 5	smc5	1	6.4	124.26	7.357	-0.142982	NaN	25.4633	25.4668	NaN	46316500	NaN	25.2227	NaN	NaN	25.784	25.4076	NaN	51142000		0.252497	0.563099	NaN
O13711	O13711	Uncharacterized protein C14C4.04	SPAC14C4.04	1	36.3	29.71	44.726	-0.262306	-0.274081	28.1625	28.016	28.35	304673300	28.1407	28.2543	28.1139	302196700	28.4107	28.4321	28.491	365423300		1.46984	0.190964	0.066031
O13718	O13718	Vacuolar transporter chaperone 2	vtc2	1	43.1	85.444	158.89	0.591709	0.224804	29.4955	29.5277	29.488	761266700	29.246	29.1995	28.9478	590320000	29.1183	28.9315	28.6483	505143300		1.92849	0.0640152	0.0157704
O13722	O13722	Transcription initiation factor TFIID subunit 12	taf12	1	26.7	49.195	71.844	0.0518034	0.112663	26.6351	26.7459	26.7989	111170000	26.7471	26.7286	26.8862	115960000	26.4606	26.9075	26.6253	107249000		0.207761	0.686429	0.517427
O13724	O13724	Zinc finger protein zpr1	zpr1	1	44.2	51.376	323.31	0.119945	0.1445	31.1834	31.1231	31.205	2417567000	31.2382	31.0957	31.2475	2459067000	31.1054	30.8556	31.1729	2224700000		0.54756	0.507029	0.432194
O13727	O13727	Uncharacterized protein C15A10.07	SPAC15A10.07	1	31.5	18.15	33.658	NaN	NaN	NaN	NaN	26.9977	NaN	NaN	26.9562	26.9272	128905000	NaN	NaN	NaN	NaN		0	1	NaN
O13728	O13728	Alpha-actinin-like protein 1	ain1	1	9.7	72.442	22.944	-0.171429	-0.126488	NaN	25.2352	25.4694	42976500	25.6186	25.1941	25.3612	44336330	25.4475	25.3975	25.7192	48399000		0.227265	0.617326	0.280618
O13733	O13733	Protein kinase domain-containing protein ppk3	ppk3	1	12.7	71.632	22.716	-0.0868174	0.0456707	26.9846	27.1177	26.8067	131936700	27.1594	27.094	27.0684	144626700	26.9174	27.1664	27.0912	140120000		0.381655	0.581883	0.336403
O13735	O13735	Actin-interacting protein 3 homolog	fat1	1	19.2	154.32	98.733	0.200383	-0.0112562	27.6155	27.9001	27.8835	234576700	27.5664	27.4662	27.736	202570000	27.6297	27.4068	27.7572	204156700		0.581345	0.404314	0.277326
O13736	O13736	Actin cytoskeleton-regulatory complex protein sla1	sla1	1	28.6	154.63	261.13	0.102647	0.0911057	29.3856	29.5197	29.37	721633300	29.431	29.5046	29.3027	715883300	29.3272	29.3135	29.3313	672073300		0.5519	0.586169	0.668869
O13739	O13739	Probable chorismate mutase	SPAC16E8.04c	1	49.4	29.05	70.116	-0.0724574	-0.0259323	28.4743	28.6616	28.4419	387396700	28.4787	28.5964	28.6471	400093300	28.5483	28.6008	28.654	407350000		0.214069	0.774415	0.629163
O13741	O13741	Nucleolar protein 12	nop12	1	48.4	49.38	131.14	0.185358	0.0525632	29.4533	29.4873	29.5064	750080000	29.2034	29.3831	29.4513	684120000	29.298	29.2925	29.3008	659643300		1.25077	0.315813	0.492349
O13742	O13742	V-type proton ATPase subunit a	vph1	1	4.6	94.158	17.687	-0.163017	-0.23622	25.0592	25.2612	25.3091	38915670	25.27	25.1743	24.9604	36990330	25.4531	25.2964	NaN	43571000		0.585501	0.404325	0.109517
O13744	O13744	37S ribosomal protein S7, mitochondrial	SPAC16E8.10c	1	16.2	29.559	9.7459	-0.106177	-0.0308671	25.8594	25.7676	25.7027	57538330	25.8611	25.8089	25.8889	60621670	25.9535	25.6394	26.0307	61932670		0.189307	0.734036	0.49434
O13748	O13748	Alpha N-terminal protein methyltransferase 1	tae1	1	47.5	24.388	24.094	0.102296	0.0694016	26.5277	26.7556	26.252	96653340	NaN	26.6305	26.342	94474500	26.4442	26.5596	26.2517	90037340		0.0664801	0.842834	0.783082
O13749	O13749	Transcription initiation factor IIB	sua7	1	15	36.687	13.856	0.0684905	0.146041	25.5373	25.5987	25.835	53122330	25.5781	25.5417	26.0449	56056000	25.4293	25.3636	25.923	50659330		0.107182	0.755796	0.324976
O13750	O13750	Probable succinyl-CoA ligase [ADP-forming] subunit alpha, mitochondrial	SPAC16E8.17c	1	48	34.706	68.559	0.191863	0.0477892	28.6983	28.6916	28.7728	442586700	28.4651	28.6793	28.5796	400523300	28.5235	28.5723	28.4917	387473300		1.42467	0.286652	0.425813
O13752	O13752	Uncharacterized TLC domain-containing protein C17A2.02c	SPAC17A2.02c	1	9.7	33.042	34.728	0.657511	0.225269	27.2822	27.0836	27.1127	150186700	26.9617	26.5412	26.6535	111304700	26.654	26.5366	26.3013	95214000		2.02712	0.045625	0.00936206
O13753	O13753	V-type proton ATPase subunit d	vma6	1	40.2	39.323	143.18	0.0188323	-0.0193991	28.2507	28.332	28.4562	341850000	28.2411	28.3766	28.3108	332910000	28.3266	28.4158	28.2422	337416700		0.0567365	0.931546	0.982266
O13754	O13754	Hsp70/Hsp90 co-chaperone cns1	cns1	1	41.3	40.531	60.141	0.246326	0.304432	28.3175	28.1704	28.2584	319233300	28.353	28.2306	28.3377	332353300	27.875	28.0271	28.0999	269126700		1.94206	0.142992	0.0559668
O13755	O13755	Fumarate reductase	osm1	1	47.6	55.483	201.32	-0.0772347	0.0428687	28.7242	28.7533	28.8683	461990000	28.7896	28.9962	28.9168	502096700	28.8524	28.8816	28.8473	487396700		0.648748	0.549365	0.412112
O13758	O13758	Uncharacterized protein C17A2.08c	SPAC17A2.08c	1	3.6	41.874	4.8243	NaN	NaN	25.0311	NaN	24.6594	30391500	NaN	NaN	NaN	NaN	NaN	NaN	NaN	NaN		0	1	NaN
O13759	O13759	RNA-binding post-transcriptional regulator csx1	csx1	1	23.7	67.87	57.457	0.100743	0.118955	29.7034	29.667	29.6853	863290000	29.585	29.6082	29.8959	874256700	29.5237	29.6277	29.6002	805063300		0.388007	0.601928	0.539685
O13765	O13765	Lariat debranching enzyme	dbr1	1	14.4	54.565	4.7901	NaN	NaN	26.2203	NaN	NaN	NaN	26.3258	26.495	26.1662	84664660	NaN	NaN	NaN	NaN		0	1	NaN
O13770	O13770	Uncharacterized membrane protein C17A5.08	SPAC17A5.08	1	18.1	24.137	113.12	0.270988	0.0563564	27.7699	27.7558	27.9093	235856700	27.4986	27.7934	27.4824	203253300	27.6441	27.2824	27.669	195466700		0.743686	0.313774	0.211223
O13773	O13773	UBA domain-containing protein 7	ucp7	1	19.4	79.483	29.153	0.275904	0.0271268	27.0427	26.8275	26.8938	127343300	26.5838	26.7986	26.6349	107173300	26.5705	26.8275	26.5282	105177000		1.13062	0.228211	0.171046
O13774	O13774	GTP cyclohydrolase 1	SPAC17A5.13	1	21.7	26.492	31.794	-0.13066	-0.228724	27.335	27.2876	27.3522	168153300	27.291	27.1974	27.1908	157103300	27.5461	27.2531	27.5488	184093300		0.985064	0.317741	0.119877
O13775	O13775	Probable glutamate--tRNA ligase, cytoplasmic	gus1	1	57.5	80.749	323.31	-0.0271417	0.018817	33.2102	33.0853	33.194	9625500000	33.1719	33.2383	33.2194	9937067000	33.169	33.2167	33.188	9808300000		0.302042	0.838845	0.738033
O13776	O13776	Ubp5-interacting protein ftp105	ftp105	1	6.6	104.83	29.607	NaN	NaN	25.354	25.1805	25.1366	39267000	NaN	25.1354	25.1607	37182000	NaN	24.9897	NaN	NaN		0.35196	0.591152	NaN
O13783	O13783	Vacuolar protein-sorting protein bro1	bro1	1	36.4	86.621	116.45	-0.0407341	5.55493e-05	28.6732	28.5896	28.6821	420900000	28.7062	28.6523	28.7099	432970000	28.597	28.7264	28.7411	432953300		0.199433	0.858663	0.737576
O13784	O13784	40S ribosomal protein S24-A	rps24a	1	48.5	15.47	89.151	0.653509	0.539813	31.6365	31.699	31.6446	3393933000	31.3718	31.4396	31.7922	3136733000	30.894	31.2347	30.8614	2157633000		2.07799	0.0395238	0.003807
O13787	O13787	Translocation protein sec62	sec62	1	21.2	31.585	30.362	0.123883	-0.0419911	25.9671	26.0845	25.7192	63998670	25.796	25.8916	25.5935	57047670	25.7813	25.8335	NaN	58732500		0.330828	0.559043	0.448881
O13788	O13788	SWI/SNF and RSC complexes subunit ssr1	ssr1	1	34.5	59.638	56.856	-0.172323	-0.138939	28.5203	28.5343	28.664	399696700	28.5938	28.6073	28.6219	409053300	28.8121	28.7943	28.6264	450406700		1.16765	0.339125	0.259363
O13789	O13789	Uncharacterized beta-glucan synthesis-associated protein C17G6.11c	SPAC17G6.11c	1	13.7	70.008	35.365	-0.0688684	-0.0340114	25.7416	25.9224	25.804	59428330	26.0891	25.5318	25.9031	60881670	25.8018	26.146	25.6931	62334000		0.0231344	0.939232	0.643654
O13790	O13790	Cullin-1	cul1	1	6.5	89.425	11.024	0.627868	0.272716	25.4585	NaN	25.515	47027500	24.9886	25.2622	NaN	36765500	25.1262	24.864	24.5249	30433000		1.03423	0.146138	0.0144689
O13791	O13791	Protein slt1	slt1	1	34.9	49.136	68.411	-0.0110872	-0.0791779	28.5385	28.6479	28.6401	409613300	28.7666	28.2618	28.5524	390730000	28.3147	28.8697	28.6249	412773300		0.0550463	0.867886	0.694179
O13792	O13792	ATP-dependent RNA helicase uap56	uap56	1	80	49.231	323.31	-0.0134914	-0.0572902	32.4595	32.3966	32.4904	5864567000	32.4184	32.3538	32.443	5689200000	32.478	32.5398	32.3654	5919667000		0.251127	0.803433	0.828931
O13793	O13793	Probable mitochondrial transport protein fsf1	fsf1	1	48.8	35.447	139.06	0.228323	0.143985	29.6377	29.3884	29.4948	764846700	29.412	29.4423	29.4243	721416600	29.3322	29.3565	29.1494	652893300		1.13605	0.28805	0.33049
O13794	O13794	Endoribonuclease ysh1	ysh1	1	5	85.989	13.853	0.263453	0.164768	25.1957	25.3052	25.209	39556670	25.3895	25.0677	24.9182	36941330	24.8891	24.6645	25.2961	32954330		0.421424	0.433302	0.241049
O13796	O13796	Uncharacterized protein C1142.01		1	10.7	75.014	18.293	NaN	NaN	NaN	NaN	25.3678	NaN	NaN	NaN	NaN	NaN	25.8594	25.346	NaN	51763500		0	1	NaN
O13797	O13797	Small glutamine-rich tetratricopeptide repeat-containing protein 2	sgt2	1	82.6	34.001	323.31	0.0593595	-0.0469553	31.7673	31.8203	31.846	3769133000	31.5772	31.6638	31.8601	3501367000	31.6732	31.794	31.7862	3617200000		0.381074	0.631122	0.77189
O13801	O13801	Uncharacterized RNA-binding protein C17H9.04c	SPAC17H9.04c	1	25.2	66.396	92.245	0.0777021	-0.0367283	28.655	28.5369	28.5721	403743300	28.4709	28.5263	28.4243	372956700	28.606	28.4178	28.5036	382573300		0.673353	0.551585	0.712309
O13802	O13802	Probable rRNA-processing protein ebp2	ebp2	1	39.3	37.818	116.23	0.0666107	0.0899958	29.4825	29.4224	29.5812	757586700	29.3584	29.6208	29.5684	769966700	29.3346	29.5123	29.4382	723403300		0.22255	0.736143	0.639901
O13804	O13804	Uncharacterized protein C17H9.07	SPAC17H9.07	1	60.8	13.412	56.819	0.0897734	0.0456737	28.3222	28.2611	28.3712	334826700	28.1735	28.3748	28.269	324746700	28.2581	28.1818	28.2461	314626700		0.442022	0.65928	0.88051
O13808	O13808	Actin-depolymerizing factor gmf1	gmf1	1	51.1	16.281	90.603	-0.189064	-0.00247368	28.2457	28.0512	28.1087	295283300	28.1962	28.3632	28.4046	336053300	28.3625	28.2683	28.3471	336630000		1.16139	0.293198	0.166803
O13809	O13809	Uncharacterized FAD-binding protein C17H9.12c	SPAC17H9.12c	1	78.2	29.375	192.9	0.24143	0.0887268	31.0291	31.2431	31.1555	2374967000	30.9555	31.016	31.0055	2136433000	30.8723	30.8867	30.9513	2009000000		1.82126	0.209328	0.307277
O13810	O13810	Probable glutamate 5-kinase	SPAC17H9.13c	1	32.1	43.933	104.95	0.0509121	-0.105876	28.4547	28.539	28.5493	383570000	28.3941	28.402	28.2748	344070000	28.4084	28.4939	28.4882	370270000		1.39799	0.348386	0.321688
O13811	O13811	Protein disulfide-isomerase C17H9.14c	SPAC17H9.14c	1	68.5	40.691	323.31	0.0133104	-0.00223355	32.3126	32.1773	32.2409	5088733000	32.2269	32.152	32.3044	5034200000	32.215	32.3434	32.1275	5042000000		0.0139001	0.982687	0.952724
O13813	O13813	Mitochondrial import receptor subunit tom22	tom22	1	61.1	15.912	80.744	0.0868732	0.0107944	30.4691	30.609	30.562	1569733000	30.4801	30.4497	30.4853	1489100000	30.4223	30.4563	30.5032	1478000000		0.855185	0.584216	0.870256
O13820	O13820	Cytochrome P450 61	erg5	1	68.9	62.27	323.31	0.0277591	-0.0582707	31.7025	31.6983	31.6405	3442267000	31.6176	31.5308	31.6335	3243000000	31.6365	31.7851	31.5254	3376667000		0.312045	0.70465	0.796857
O13821	O13821	Vacuolar protein sorting-associated protein 27	sst4	1	9.8	68.242	9.016	-0.136343	-0.212812	25.3672	NaN	25.8714	52333000	25.4876	25.8053	25.3649	49631330	NaN	25.7737	25.7814	57520000		0.20546	0.595108	0.140054
O13822	O13822	Uncharacterized oxidoreductase C19A8.06	SPAC19A8.06	1	10.1	45.226	17.215	0.830724	0.475202	26.2626	26.6147	25.9287	82379000	26.0411	26.3407	25.2217	64386330	25.4504	25.4794	25.4652	46317330		0.946772	0.154289	0.00485418
O13823	O13823	U3 small nucleolar ribonucleoprotein protein imp4	imp4	1	38.8	33.395	65.271	0.067609	0.0804701	28.0267	28.0123	28.0492	273980000	27.8718	28.0646	28.1745	276433300	28.0634	27.7689	28.0354	261436700		0.147324	0.781033	0.739994
O13828	O13828	mRNA decapping complex subunit 2	dcp2	1	7.7	83.233	31.68	-0.0817365	-0.1108	26.1596	25.411	26.1385	64481000	26.0798	25.5891	26.0229	63195000	26.2181	25.6087	26.1699	68239660		0.0340916	0.892588	0.478628
O13829	O13829	U1 small nuclear ribonucleoprotein 70 kDa homolog	usp101	1	24.1	30.198	65.679	-0.440225	-0.0889647	27.0314	27.6169	27.3684	172086700	27.1387	28.1303	27.6932	219526700	27.3887	28.012	27.9207	233490000		0.38035	0.403056	0.017093
O13831	O13831	Tryptophan synthase	trp2	1	86.5	75.436	323.31	0.105898	0.0415632	33.0319	33.0886	33.1061	9053800000	33.0045	32.9569	33.071	8658934000	32.9923	32.9325	32.9844	8413033000		1.17249	0.515188	0.854956
O13834	O13834	E3 ubiquitin-protein ligase ptr1	ptr1	1	5.6	365.03	46.768	-0.225172	0.0475273	26.8371	26.9188	26.5473	114944000	27.16	26.9372	27.0414	138860000	27.1915	26.8069	26.9804	134360000		0.727471	0.318096	0.0730903
O13835	O13835	U3 small nucleolar ribonucleoprotein protein imp3	imp3	1	37.2	21.777	32.278	-0.00326034	0.243323	25.9366	26.1337	26.0677	69394000	26.423	26.287	26.1629	82328660	26.2734	25.9812	25.8694	69551000		0.813897	0.296323	0.0479612
O13838	O13838	Nucleoporin nup40	nup40	1	42.6	40.254	80.595	-0.005539	0.0469072	27.4996	27.462	27.238	177643300	27.7155	27.3881	27.2227	184220000	27.2696	27.3453	27.5946	178326700		0.0191492	0.951176	0.698704
O13842	O13842	Chitin deacetylase 1	cda1	1	22.8	36.206	38.754	-0.347653	-0.18001	26.8181	26.5213	26.6484	106610000	26.9706	26.9127	26.5953	119746700	26.8541	27.2077	26.9613	135660000		0.858468	0.262581	0.0535447
O13844	O13844	Uncharacterized mitochondrial carrier C19G12.05	SPAC19G12.05	1	35.4	31.573	140.02	-0.083514	-0.012102	28.736	28.5744	28.8063	438733300	28.95	28.7556	28.6153	460996700	28.8329	28.8184	28.723	464880000		0.164084	0.769577	0.557323
O13845	O13845	RNA-binding protein rsd1	rsd1	1	15.8	69.362	24.99	0.139723	0.155229	25.5846	25.7099	26.0906	58887000	26.2011	25.5981	25.5935	59523330	25.7006	25.6151	25.6979	53451330		0.101158	0.768096	0.366826
O13846	O13846	Ceramide very long chain fatty acid hydroxylase-like protein C19G12.08	SPAC19G12.08	1	36.3	40.229	104.53	0.383124	-0.0442281	29.7108	29.5695	29.3393	784880000	29.2995	29.023	29.0209	583656600	29.3009	29.387	28.7196	601826600		0.832573	0.217563	0.022219
O13848	O13848	NAD/NADP-dependent indole-3-acetaldehyde reductase	SPAC19G12.09	1	70.8	31.569	182.84	-0.152334	-0.0717364	30.4183	30.3155	30.3565	1381933000	30.4785	30.3585	30.4932	1461333000	30.4264	30.6101	30.5067	1535833000		0.922517	0.431331	0.368823
O13849	O13849	Carboxypeptidase Y	cpy1	1	27	114.24	92.989	-0.0086195	-0.0341565	30.2401	30.275	30.083	1234900000	30.2934	30.1602	30.066	1213233000	30.1745	30.1891	30.2658	1242300000		0.0525873	0.93229	0.892049
O13853	O13853	Phosphatidylinositol 4-phosphate 5-kinase its3	its3	1	5.4	83.747	15.529	-0.190717	-0.116991	24.7329	24.6047	24.4653	25519330	24.8096	24.4034	24.7884	26857330	24.6888	24.407	25.1829	29126000		0.106072	0.751821	0.263668
O13856	O13856	Uncharacterized WD repeat-containing protein C1A6.02		1	39.1	39.779	65.783	0.13026	-0.17313	27.4902	27.6134	27.5244	195636700	27.3525	27.2711	27.084	158533300	27.5082	27.2664	27.4544	178746700		1.34832	0.208172	0.0703967
O13857	O13857	Putative lysophospholipase C1A6.03c	SPAC1A6.03c	1	10.5	73.585	48.05	0.094618	-0.137756	27.9456	28.5384	28.3422	329553300	28.1841	28.0287	27.9692	280526700	28.1398	28.3965	28.0443	308633300		0.298744	0.549405	0.129748
O13858	O13858	Eisosome protein sle1	sle1	1	22.5	69.793	42.102	0.231406	-0.0338208	26.6199	26.4342	26.731	101732700	26.2777	26.3901	NaN	84648500	26.3041	26.2956	26.4975	86656340		0.966488	0.265967	0.145991
O13861	O13861	tRNA threonylcarbamoyladenosine dehydratase		1	54.6	54.299	252.89	0.0300724	0.012252	30.0385	29.8781	30.1493	1093457000	29.961	30.0785	29.983	1080033000	30.0239	30.0264	29.9364	1070900000		0.0269341	0.962868	0.979312
O13862	O13862	Transcriptional activator protein rdp1	rdp1	1	22.8	51.766	13.352	0.316304	0.0471727	26.1502	25.5976	NaN	62622500	25.1493	25.6702	25.9603	51965330	25.4084	25.6466	25.6816	50293670		0.227419	0.552764	0.143729
O13864	O13864	Importin subunit beta-1	kap95	1	16.7	94.746	308.08	0.0694398	-0.0510085	29.3741	29.0434	29.3246	640463300	29.0738	29.1752	29.1513	589163300	29.2265	29.1551	29.1727	610366700		0.312503	0.644518	0.663277
O13865	O13865	PAB-dependent poly(A)-specific ribonuclease subunit pan3-like	SPAC1B1.04c	1	3.2	76.045	3.5542	NaN	NaN	NaN	NaN	NaN	NaN	NaN	24.5438	24.9241	28146000	NaN	NaN	24.7534	NaN		0	1	NaN
O13867	O13867	Uracil phosphoribosyltransferase 1	SPAC1B3.01c	1	52.5	24.466	163.87	0.264391	0.0313256	29.6203	29.7197	29.6783	856176600	29.4195	29.4419	29.4592	728456600	29.3579	29.3855	29.4805	712810000		2.98844	0.112685	0.204032
O13870	O13870	General negative regulator of transcription subunit 3	not3	1	42.8	72.759	123.57	0.0199806	-0.0489175	28.9099	29.0636	29.1346	551600000	29.0093	29.0996	28.7834	525876700	29.0547	28.9725	29.0288	544013300		0.126368	0.819404	0.8704
O13871	O13871	Uncharacterized methyltransferase C1B3.06c	SPAC1B3.06c	1	26.6	31.773	58.957	-0.0943154	0.0671681	27.3039	27.1318	27.078	151473300	27.2846	27.2342	27.4775	169413300	27.2989	27.1303	27.367	161706700		0.468555	0.527282	0.221784
O13874	O13874	Uncharacterized NOC2 family protein C1B3.09c	SPAC1B3.09c	1	7.2	60.786	20.839	-0.850907	-0.155401	24.4411	24.8285	23.0801	20479770	25.5386	24.481	24.7047	33166000	25.3372	24.873	25.168	36938000		0.691448	0.207306	0.00333398
O13878	O13878	U3 small nucleolar RNA-associated protein 17	utp17	1	20.5	88.937	71.763	0.0186211	0.0889697	27.9774	27.8186	28.1139	263823300	28.1169	27.8731	28.1317	277006700	28.0613	27.8825	27.9191	260440000		0.150217	0.777201	0.561008
O13880	O13880	Vitamin H transporter 1	vht1	1	11.4	62.821	57.726	0.230062	0.191031	28.1326	27.9723	27.8983	269253300	28.234	27.9414	27.6644	262066700	27.766	27.7826	NaN	229565000		0.31436	0.53611	0.241894
O13882	O13882	Putative 37S ribosomal protein S18, mitochondrial	mrps18	1	38.6	25.601	31.029	0.235422	0.134998	26.7804	26.524	26.8503	110918700	26.7081	26.5185	26.6406	103460300	26.6139	26.7814	25.9451	94218340		0.28274	0.527659	0.338484
O13892	O13892	Uncharacterized protein C20G4.08		1	33.5	119.23	248.5	0.320149	0.258746	29.359	29.4019	29.4735	714460000	29.3624	29.3064	29.3827	684690000	28.9438	29.2892	29.0201	572273300		1.59426	0.154051	0.0960979
O13898	O13898	Dolichyl-phosphate-mannose--protein mannosyltransferase 1	ogm1	1	12.9	101.33	27.306	0.641312	0.334591	27.2889	27.6106	27.4071	182293300	27.3699	26.9533	27.0479	147380000	26.8657	27.0877	26.3528	116873700		1.21648	0.134175	0.0116723
O13899	O13899	Uncharacterized CDP-alcohol phosphatidyltransferase class-I family protein C22A12.08c	SPAC22A12.08c	1	23.2	63.879	79.885	0.0487847	0.0602236	27.6271	27.6566	27.8043	217746700	27.6818	27.6891	27.7565	219480000	27.5596	27.6514	27.7318	210506700		0.2088	0.797925	0.789137
O13900	O13900	Pre-mRNA-splicing factor sap114	sap114	1	30.1	54.409	40.125	-0.168937	-0.00596325	27.0138	27.2885	27.657	170356700	27.444	27.3719	27.6859	190730000	26.9512	27.4901	27.9333	191520000		0.0904718	0.760235	0.235478
O13901	O13901	Uncharacterized CDP-alcohol phosphatidyltransferase class-I family protein C22A12.10	SPAC22A12.10	1	5.2	44.083	4.8886	0.2158	0.150322	25.5428	25.5593	NaN	49164500	25.4103	25.5434	25.5001	46983000	25.1945	25.4636	NaN	42334000		0.667448	0.386174	0.340019
O13902	O13902	Dihydroxyacetone kinase 1	dak1	1	72.4	62.316	323.31	0.165337	-0.0121201	32.3674	32.3298	32.2835	5388800000	32.199	32.1178	32.1315	4765100000	32.1421	32.1999	32.1431	4805300000		2.57242	0.209487	0.383304
O13903	O13903	Exosome complex component rrp40	rrp40	1	30.8	26.725	73.399	0.179543	0.0902142	27.4926	27.2001	27.3378	170886700	27.2845	27.3567	27.1266	160626700	27.2434	26.9915	27.2567	150890000		0.457242	0.511251	0.50986
O13905	O13905	BSD domain-containing protein C22A12.14c	SPAC22A12.14c	1	26.8	39.397	60.447	-0.128659	-0.0119974	26.6252	26.5802	26.4507	98520340	26.5302	26.6002	26.8601	106818000	26.6363	26.8	26.6037	107710000		0.335544	0.597232	0.36876
O13907	O13907	Probable ATP-citrate synthase subunit 2	SPAC22A12.16	1	56.3	53.942	323.31	0.00467225	0.0151675	32.9539	32.9375	32.9216	8226900000	32.9312	32.9175	32.9947	8286967000	32.9989	32.9203	32.8772	8200300000		0.0421014	0.976981	0.908977
O13910	O13910	U3 small nucleolar ribonucleoprotein protein mpp10	mpp10	1	20.6	67.706	115.87	0.330112	0.11798	28.8824	28.9704	29.1547	539493300	28.7496	28.7696	28.8629	465723300	28.7654	28.5505	28.7064	429153300		1.57451	0.161067	0.123914
O13914	O13914	Alanine--tRNA ligase	ala1	1	59.6	107.38	323.31	-0.00602171	-0.0810672	32.5777	32.4751	32.5176	6176367000	32.4643	32.4681	32.4141	5863300000	32.5033	32.5946	32.4902	6202200000		0.828274	0.597643	0.686902
O13917	O13917	Hypoxanthine-guanine phosphoribosyltransferase	hpt1	1	70.9	23.572	192.42	0.0741764	0.106271	31.1168	30.9099	31.1043	2218200000	30.9956	31.1604	31.0758	2268100000	30.9171	30.944	31.053	2107033000		0.386747	0.634834	0.561311
O13920	O13920	LETM1 domain-containing protein mdm28, mitochondrial	mdm28	1	27	55.723	59.691	0.127475	-0.0339893	28.0974	27.8677	28.1154	274296700	27.7859	28.0834	27.7125	245253300	27.8356	27.8122	28.051	251100000		0.344219	0.558296	0.491032
O13923	O13923	Coronin-like protein crn1	crn1	1	59.1	67.015	323.31	0.0148766	-0.0494591	31.8336	31.8879	31.8774	3915367000	31.8119	31.8227	31.7714	3744600000	31.8021	31.8314	31.9189	3875200000		0.646839	0.705993	0.879164
O13928	O13928	GTP-binding protein rho3	rho3	1	44.4	22.501	56.371	0.158373	0.078136	28.8262	28.7283	28.7082	453070000	28.6665	28.6426	28.7147	428560000	28.6208	28.6403	28.5267	405966700		1.46657	0.34392	0.604229
O13929	O13929	Uncharacterized protein C23C4.09c	SPAC23C4.09c	1	25.2	15.042	44.537	-0.0699501	-0.198658	27.4941	28.0499	27.7014	228393300	27.4611	27.8527	27.5722	208900000	NaN	27.8482	27.8255	239740000		0.222643	0.597288	0.160282
O13931	O13931	ATP synthase subunit J, mitochondrial	atp18	1	38.3	6.8049	12.112	-0.460801	-0.462258	25.9231	26.0042	25.8229	63428000	25.904	NaN	25.9302	63364000	26.2228	26.1689	26.6882	87296340		1.20939	0.144088	0.00789863
O13935	O13935	Multisite-specific tRNA:(cytosine-C(5))-methyltransferase trm4b	trm4b	1	42.5	77.821	187.89	0.209137	0.0876177	30.0034	30.1553	30.1547	1155800000	29.9127	30.0523	29.9858	1062433000	29.9222	29.7121	30.0383	999830000		0.810948	0.360397	0.427688
O13936	O13936	Transcription elongation factor spt5	spt5	1	29.3	109.01	229.21	0.0197075	-0.0723485	29.3278	29.3925	29.3286	684243300	29.169	29.2973	29.3033	641946700	29.2514	29.4299	29.3035	674960000		0.491583	0.631391	0.70934
O13939	O13939	AP-3 complex subunit beta	apl6	1	11	83.87	66.484	0.0964417	0.0543895	26.1248	26.4006	26.4264	83984340	26.147	26.4459	26.2353	81571660	26.3175	26.1516	26.2075	78553660		0.133731	0.783526	0.833613
O13940	O13940	Probable low-specificity L-threonine aldolase	gly1	1	78.2	41.318	323.31	0.125288	0.170294	31.6157	31.7556	31.6669	3441967000	31.662	31.7607	31.752	3551033000	31.6446	31.5135	31.5034	3155667000		1.27372	0.330283	0.294483
O13944	O13944	Oxysterol-binding protein homolog C23H4.01c		1	22.6	106.81	57.495	0.0214724	-0.0363698	28.0549	27.9346	27.7868	255640000	27.8189	27.9131	27.8815	245593300	27.6586	28.1213	27.9073	251863300		0.0383817	0.919362	0.911403
O13946	O13946	Endoplasmic reticulum vesicle protein 25	erv25	1	36.6	24.485	46.316	0.0340519	0.0178073	29.2762	29.1186	29.0801	600173300	29.167	29.1883	29.076	593453300	29.1761	29.1175	29.0852	586173300		0.0596349	0.938989	0.979312
O13950	O13950	Signal recognition particle receptor subunit beta	srp102	1	22.9	25.611	11.784	NaN	NaN	NaN	24.9258	NaN	NaN	24.9257	24.6664	24.4983	27398330	24.4995	NaN	NaN	NaN		0	1	NaN
O13953	O13953	Chromatin modification-related protein eaf3	alp13	1	30.3	39.138	29.087	0.172962	0.0343597	27.7787	27.7832	27.9093	237770000	27.5949	27.6407	27.8142	215990000	27.6686	27.6971	27.5882	210906700		0.993852	0.361264	0.493389
O13956	O13956	Ribosome biogenesis protein tsr1 homolog	SPAC23H4.15	1	34	90.125	169.42	0.0204356	0.0206273	29.5477	29.7521	29.695	852710000	29.6164	29.685	29.7003	852823400	29.6752	29.6199	29.6455	840716700		0.0345261	0.965918	0.922809
O13960	O13960	Cell wall protein ecm33	ecm33	1	7.4	43.345	42.106	-0.262634	-0.0096467	28.8017	28.5146	28.2334	388996700	28.8755	28.639	28.839	463556700	28.9155	28.7463	28.724	466666700		0.685864	0.317635	0.0788696
O13962	O13962	Putative cytochrome c1 heme lyase	SPAC24C9.02c	1	23.1	25.16	15.482	0.177892	-0.0728308	27.2171	27.3244	27.4046	167246700	26.6272	27.3126	27.1734	140566700	26.9655	NaN	27.2947	147845000		0.330179	0.484173	0.146278
O13963	O13963	Diphosphomevalonate decarboxylase	mvd1	1	59.8	42.755	205.07	0.00774556	-0.0301521	30.7111	30.7401	30.7223	1774233000	30.6558	30.7958	30.6013	1728233000	30.6296	30.7581	30.7589	1764733000		0.105562	0.899001	0.940339
O13965	O13965	Meiotically up-regulated gene 70 protein	mug70	1	22.6	79.253	39.543	-0.0415856	-0.143116	27.1761	27.3032	27.5312	170403300	27.2397	27.176	27.3097	158823300	27.4719	27.2662	27.4122	175386700		0.366762	0.581497	0.315197
O13966	O13966	Aconitate hydratase, mitochondrial	SPAC24C9.06c	1	48.9	86.112	323.31	-0.0406731	-0.0832355	32.9863	33.0323	33.0135	8654633000	32.9457	33.0264	32.9308	8403033000	33.0108	33.1184	33.0228	8902100000		0.748941	0.633414	0.640334
O13968	O13968	Uncharacterized carboxypeptidase C24C9.08	SPAC24C9.08	1	29.9	66.606	82.643	-0.127184	-0.00806371	28.4643	28.4831	28.4752	372903300	28.4988	28.5841	28.6907	405000000	28.7193	28.626	28.4457	407270000		0.530134	0.544002	0.34692
O13970	O13970	37S ribosomal protein mrp4, mitochondrial	mrp4	1	24	29.311	13.412	0.0430543	0.0446296	27.3224	27.0234	26.9089	143413300	27.2084	27.0473	27.029	143570000	27.4245	26.7469	26.8954	139196700		0.03281	0.910156	0.880917
O13971	O13971	Suppressor of glycerol defect protein 1	sgd1	1	6.2	87.87	19.219	NaN	NaN	NaN	26.4069	26.5188	92563500	25.9158	26.286	26.455	79039340	NaN	25.6726	NaN	NaN		0.482929	0.378277	NaN
O13972	O13972	Probable serine hydroxymethyltransferase, cytosolic	SPAC24C9.12c	1	84.6	51.86	323.31	0.125987	-0.105069	35.1481	35.1608	35.1751	38426330000	34.9217	34.923	34.9461	32739670000	34.9526	35.0153	35.1324	35213000000		2.24921	0.191356	0.172771
O13981	O13981	ER membrane protein complex subunit 1	emc1	1	19.3	100.92	68.597	0.184058	0.168559	28.0024	28.1206	28.1066	283250000	28.0792	28.0176	28.0881	280223300	27.9323	28.0075	27.726	249323300		1.03781	0.318267	0.306206
O13982	O13982	Uncharacterized WD repeat-containing protein C25H1.08c	SPAC25H1.08c	1	20.8	43.431	60.36	-0.0506857	-0.0635009	27.3241	27.7466	27.6267	200146700	27.4793	27.5513	27.6549	198376700	27.751	27.662	27.4524	207303300		0.0547061	0.889808	0.72616
O13989	O13989	Uncharacterized protein C26H5.07c	SPAC26H5.07c	1	7.9	56.858	15.207	NaN	NaN	25.956	25.9089	25.7853	61975000	NaN	25.8019	25.2223	48821000	26.3014	NaN	NaN	NaN		0.702012	0.270933	NaN
O13991	O13991	Uncharacterized oxidoreductase C26H5.09c	SPAC26H5.09c	1	56.6	41.432	175.86	0.0937309	0.139891	31.7169	31.6901	31.7483	3533967000	31.7326	31.7563	31.8046	3648867000	31.6671	31.5433	31.661	3311667000		1.50954	0.374177	0.402548
O13995	O13995	Cytochrome P450 regulator dap1	dap1	1	38	18.874	25.906	-0.0775656	-0.152001	26.067	25.9728	25.7538	64245670	25.9102	25.7229	25.9451	61015000	26.0282	26.048	25.9666	67794340		0.465797	0.535475	0.298728
O13997	O13997	Protein IMPACT homolog	yih1	1	21.8	31.485	13.125	0.326707	0.224051	25.6892	NaN	26.0708	62293500	25.9334	25.6306	NaN	58015000	25.6466	25.4803	NaN	49670000		0.380167	0.43344	0.127341
O13998	O13998	Obg-like ATPase 1	SPAC27E2.03c	1	72.4	44.332	323.31	-0.0341227	-0.0694041	33.2644	33.2773	33.2815	10389670000	33.2626	33.2491	33.2051	10138670000	33.2861	33.2541	33.3824	10638330000		0.650711	0.69974	0.723753
O14003	O14003	Replication factor C subunit 3	rfc3	1	31.6	38.439	55.505	-0.385603	-0.240574	26.9611	27.057	27.1851	140956700	27.1762	27.3422	27.1193	155863300	27.61	27.5777	27.1339	184146700		0.963104	0.221325	0.0273535
O14006	O14006	37S ribosomal protein S9, mitochondrial	mrps9	1	24.4	31.062	16.697	-0.0294508	-0.0382506	26.8258	26.8232	26.7252	116210000	26.8005	26.7487	26.8003	115503300	26.881	26.8261	26.7549	118606700		0.1739	0.885836	0.846045
O14007	O14007	H/ACA ribonucleoprotein complex subunit 4	cbf5	1	59.3	53.11	323.31	-0.103259	-0.0471021	31.5795	31.5777	31.5513	3187000000	31.5631	31.6378	31.6741	3313500000	31.6967	31.681	31.6401	3423467000		1.36748	0.511923	0.516036
O14008	O14008	Myosin 1 light chain cam2	cam2	1	76.2	16.218	144.43	-0.140405	-0.0259582	29.9043	29.6693	29.7959	930230000	29.9468	29.8224	29.9495	1007030000	29.87	29.9153	30.0113	1025313000		0.698872	0.481722	0.346774
O14011	O14011	Pre-mRNA-splicing factor cwf8	cwf8	1	14.1	54.191	37.087	-0.0321897	0.105457	27.505	27.4196	27.4058	182600000	27.2632	27.9182	27.4855	200880000	27.4192	27.1231	27.8051	186720000		0.0659604	0.828361	0.281631
O14012	O14012	Ribosomal RNA-processing protein 17	rrp17	1	16.3	24.332	8.5087	1.96455	0.632123	27.1436	29.3005	27.1594	319776700	26.9406	26.8935	26.9257	126983300	26.5369	25.9868	NaN	81933000		0.759032	0.160282	0.00324098
O14018	O14018	Serine--tRNA ligase, cytoplasmic	SPAC29A4.15	1	80.2	51.642	323.31	0.039432	-0.0502889	33.0464	33.1378	33.2562	9526966000	33.0229	33.1039	33.051	8952533000	33.105	33.1209	33.1038	9270100000		0.485331	0.654585	0.815726
O14019	O14019	Serine/threonine-protein kinase hal4	hal4	1	13.1	69.114	30.66	NaN	NaN	26.0846	25.7027	25.9032	62843670	26.2862	26.3719	NaN	84339500	NaN	NaN	NaN	NaN		1.22571	0.159656	NaN
O14021	O14021	RbAp48-related WD40 repeat-containing protein prw1	prw1	1	26.5	48.476	15.361	0.123673	-0.0893785	28.0592	27.9163	27.9617	264793300	27.7098	27.7464	27.8422	228440000	27.4066	28.1242	27.9464	243040000		0.282161	0.556038	0.222954
O14023	O14023	Probable elongator complex protein 3	elp3	1	19.9	61.849	42.189	0.00133998	-0.0583632	27.331	27.4847	27.2571	172346700	27.2571	27.2849	27.3592	165360000	27.3915	27.24	27.4393	172186700		0.146965	0.826801	0.838173
O14026	O14026	Histone-lysine N-methyltransferase, H3 lysine-36 specific	set2	1	9.9	90.678	19.345	NaN	NaN	25.5679	26.2374	25.8679	63363330	26.0673	NaN	25.6284	61092500	NaN	25.9234	NaN	NaN		0.0485859	0.843285	NaN
O14027	O14027	Probable pyridoxine biosynthesis PDX1-like protein	snz1	1	67.9	31.403	323.31	0.213078	0.134591	33.0535	33.2771	33.2173	9769733000	33.101	33.1194	33.1011	9252433000	32.9979	33.0261	32.8902	8428300000		1.36056	0.279072	0.36598
O14029	O14029	COPII coat assembly protein sec16	sec16	1	19.1	218.09	114.59	-0.00678992	0.0914372	28.0639	28.2137	28.1322	295356700	28.2364	28.2142	28.2574	316166700	28.1066	28.2675	28.051	296750000		0.529939	0.585614	0.433915
O14030	O14030	Uncharacterized protein C29B12.08	SPAC29B12.08	1	4.9	75.679	20.919	NaN	NaN	NaN	NaN	NaN	NaN	NaN	26.214	NaN	NaN	NaN	26.2354	26.3386	81932500		0	1	NaN
O14036	O14036	Small nuclear ribonucleoprotein Sm D2	smd2	1	30.4	13.095	30.143	0.348125	0.133245	27.5427	27.1983	27.4495	177600000	26.8792	27.3178	27.3268	153023300	27.019	26.8845	27.2415	139523300		0.706546	0.291348	0.106864
O14037	O14037	UPF0538 protein C2C4.04c	SPAC2C4.04c	1	40	14.55	38.312	-0.0669256	-0.0748507	26.697	26.6501	26.8158	110743300	26.7614	26.7078	26.6736	110136700	26.5502	27.1907	26.5249	116001700		0.0124073	0.964952	0.618149
O14039	O14039	25S rRNA (cytosine-C(5))-methyltransferase rcm1	rcm1	1	12	51.876	12.884	NaN	0.198907	25.6672	NaN	NaN	NaN	25.8907	25.6216	NaN	56918500	NaN	25.3275	25.7662	49588000		0.299667	0.489168	NaN
O14043	O14043	Uncharacterized protein C2C4.10c	SPAC2C4.10c	1	13.9	19.686	9.8537	NaN	NaN	NaN	NaN	NaN	NaN	NaN	NaN	NaN	NaN	24.0849	NaN	24.2663	18986000		0	1	NaN
O14044	O14044	Pre-rRNA-processing protein pno1	rbp28	1	26.1	26.393	57.49	0.333674	0.174851	28.7544	28.7285	28.7652	451280000	28.5841	28.5796	28.608	404236700	28.5501	28.2401	28.4401	358096700		1.93555	0.144264	0.127
O14048	O14048	UBX domain-containing protein 2	ubx2	1	32.1	47.234	35.926	0.170563	0.140444	26.8109	27.4371	27.2438	152790000	27.3359	26.8899	27.2089	149633300	27.0252	27.225	26.762	135753300		0.135024	0.703121	0.417926
Q9P7B2;O14049	Q9P7B2;O14049	40S ribosomal protein S8-B;40S ribosomal protein S8-A	rps8b;rps8a	2	64.5	22.564	323.31	0.0334571	-0.0670513	34.4712	34.5195	34.5648	24617670000	34.3779	34.3878	34.4871	22961000000	34.498	34.4372	34.5201	24053330000		0.922955	0.551256	0.67949
O14053	O14053	U3 small nucleolar RNA-associated protein 21 homolog	SPCC1672.07	1	24.2	100.57	94.463	-0.045416	0.0101238	28.4871	28.5202	28.5859	388046700	28.5507	28.5612	28.6478	403276700	28.5686	28.5512	28.6107	400456700		0.454829	0.768341	0.648403
O14055	O14055	Tyrosine--tRNA ligase, cytoplasmic	tys1	1	71.1	44.575	323.31	1.99499e-05	0.00620947	32.8277	32.7359	32.6696	7202600000	32.7322	32.7717	32.7521	7233567000	32.8082	32.6824	32.7443	7202500000		0.00652191	0.995279	0.886325
O14057	O14057	Probable guanine deaminase	SPCC1672.03c	1	33.8	58.046	109.46	0.0223521	0.21962	28.2614	28.6215	28.2925	354500000	28.6934	28.5006	28.595	406443300	28.3577	28.2795	28.4914	349050000		0.72688	0.351257	0.076018
O14059	O14059	Probable histidinol-phosphatase	SPCC1672.01	1	18.3	35.05	10.103	0.599358	0.252421	25.804	25.4446	25.6171	51905330	25.1706	24.9316	25.6503	40810670	24.9667	NaN	25.0907	34260000		0.922835	0.186055	0.0159148
O14062	O14062	40S ribosomal protein S12-A	rps12a	1	86.9	15.616	283.49	-0.0759032	-0.119476	33.196	33.2675	33.2087	10035670000	33.1279	33.196	33.2172	9737100000	33.0559	33.4659	33.3489	10577800000		0.227029	0.696198	0.448417
O14063	O14063	Importin subunit alpha-1	cut15	1	28.2	60.425	59.829	-0.714157	-0.469382	27.5437	27.6457	27.2454	188246700	27.8775	NaN	27.572	223055000	27.6672	28.9447	27.551	308823300		0.346862	0.39429	0.0032655
O14064	O14064	Protein bir1	bir1	1	8	112.58	8.6374	NaN	NaN	26.2621	26.3498	26.5067	87117660	NaN	NaN	NaN	NaN	NaN	NaN	NaN	NaN		0	1	NaN
O14065	O14065	Uncharacterized protein C962.01		1	22.9	156.03	127.11	0.278125	0.169056	28.5782	28.7435	28.7369	432516700	28.5158	28.7038	28.5092	401023300	28.5384	28.2732	28.4064	356680000		1.22027	0.231778	0.21693
O14069	O14069	Probable 60S ribosomal protein L28e	rpl28e	1	77.6	14.755	323.31	-0.105534	-0.046385	33.9018	33.865	33.9708	16176330000	33.9709	33.8783	34.0619	16853330000	33.9528	33.9602	34.1356	17404000000		0.408176	0.638025	0.516036
O14072	O14072	Manganese-transporting ATPase 4	cta4	1	18.9	136.26	146.22	0.494967	0.25752	29.4591	29.4727	29.16	694300000	29.2518	29.019	29.1204	588936700	29.1279	29.0706	28.287	492660000		0.775851	0.220461	0.0261923
O14075	O14075	Putative 2-hydroxyacid dehydrogenase UNK4.10		1	79.9	36.701	323.31	0.257458	0.0752766	32.176	32.0607	32.2487	4811567000	32.0082	31.97	31.9665	4240767000	31.9445	31.6868	32.0627	4025167000		1.01126	0.27939	0.272182
O14076	O14076	Uncharacterized protein UNK4.11c		1	40.4	21.505	25.905	0.0904312	0.29238	26.5498	26.66	26.4206	98033660	26.9434	26.5888	26.6906	112763300	26.5481	26.3448	26.4689	92077340		0.973627	0.267865	0.033074
O14077	O14077	Putative zinc protease mug138	mug138	1	31.5	112.14	182.42	0.0763596	0.238359	28.513	28.8188	28.9385	457013300	28.9078	28.9844	28.8951	511323400	28.8509	28.6195	28.5891	433453300		0.659346	0.364603	0.0834878
O14080	O14080	Uncharacterized protein UNK4,15		1	43.3	23.655	47.45	-0.0656336	-0.211285	28.6914	28.5665	28.771	429696700	28.5208	28.5374	28.541	388433300	28.671	28.7438	28.8147	449696700		1.50473	0.263625	0.123354
O14081	O14081	Putative alpha,alpha-trehalose-phosphate synthase [UDP-forming] 106 kDa subunit		1	37.9	106.82	313.56	0.111994	-0.0264759	30.6348	30.4558	30.4725	1543233000	30.4537	30.3248	30.3732	1402000000	30.2527	30.6866	30.2494	1427967000		0.262835	0.621039	0.601663
O14085	O14085	Translocation protein sec72	sec72	1	33.9	21.657	31.474	0.0398329	0.122	26.2941	26.2361	26.3838	82965000	26.3066	26.4683	26.3851	87827340	26.1261	26.4184	26.2388	80705660		0.40123	0.591235	0.398636
O14086	O14086	DNA-directed RNA polymerase I subunit rpa49	rpa49	1	50.8	48.066	109.29	-0.0409078	-0.0169329	29.6826	29.7122	29.6607	863323300	29.669	29.6586	29.7962	877790000	29.6819	29.8027	29.6909	888153300		0.134972	0.894892	0.782052
O14087	O14087	Single-stranded DNA-binding protein rim1, mitochondrial	rim1	1	52	17.139	46.675	-0.375457	-0.709065	28.5369	28.1268	28.7737	380486700	NaN	28.0835	28.2509	301935000	29.0071	28.6887	28.9218	493586700		1.26109	0.127373	0.00322508
O14089	O14089	Importin subunit beta-2	kap104	1	14	101.72	51.982	0.262877	0.26523	27.7071	28.1486	27.7029	245053300	27.8196	27.8282	27.9604	245453300	27.7559	27.4575	27.5879	204233300		0.709184	0.318574	0.0959507
O14092	O14092	5-aminolevulinate synthase, mitochondrial	hem1	1	55.6	60.959	217.35	-0.195825	0.0315166	30.5233	30.544	30.3723	1499533000	30.725	30.7108	30.6916	1755467000	30.8169	30.6294	30.5755	1717533000		1.35137	0.245935	0.108051
O14094	O14094	Putative exopolyphosphatase	SPAC2F3.11	1	39.6	43.296	53.415	0.113649	-0.120175	28.2869	28.3427	28.6489	362936700	28.1105	28.2644	28.2247	308633300	28.4961	28.2122	28.2389	335443300		0.577025	0.414657	0.15193
O14096;O14095	O14096	Queuine tRNA-ribosyltransferase-like protein	SPAC2F3.13c	2	22.8	73.212	61.068	0.110977	0.0437716	28.2028	28.2965	28.3566	327440000	28.1368	28.3203	28.1952	312536700	28.212	28.0445	28.2617	303196700		0.388266	0.622877	0.806348
O14099	O14099	Uncharacterized RING finger protein C2F3.16	SPAC2F3.16	1	11.3	49.904	35.738	NaN	NaN	25.2093	25.1957	25.3294	39795000	NaN	24.972	25.2662	36631500	NaN	25.0359	NaN	NaN		0.419551	0.507611	NaN
O14103	O14103	Protein rot1	rot1	1	19	26.432	21.188	0.0486342	0.0521284	26.8527	26.5792	26.9438	116846700	26.702	26.8622	26.8412	117130000	26.898	26.6133	26.7286	112973300		0.051685	0.903111	0.83698
O14104	O14104	Homoisocitrate dehydrogenase	lys12	1	65.2	39.256	323.31	0.0269636	0.0728061	32.7087	32.6994	32.7666	7100100000	32.7072	32.8019	32.802	7329333000	32.6994	32.7348	32.6595	6968633000		0.691987	0.673327	0.701547
O14105	O14105	Ribulose-phosphate 3-epimerase	SPAC31G5.05c	1	39.5	25.205	41.494	-0.0364737	-0.0510843	30.163	30.2439	30.3795	1290167000	30.1777	30.3586	30.208	1277167000	30.1558	30.4278	30.3077	1323200000		0.0609054	0.905797	0.780055
O14110	O14110	Probable aminomethyltransferase, mitochondrial	gcv1	1	49.6	42.408	215.85	0.117603	-0.163441	30.0141	29.8411	29.8424	1002910000	29.6266	29.5164	29.7119	825390000	29.7411	29.917	29.6833	924400000		1.3127	0.216245	0.0817953
O14112	O14112	40S ribosomal protein S10-A	rps10a	1	76.4	16.275	323.31	0.06516	0.0253822	33.4661	33.3687	33.5443	11828000000	33.2908	33.3758	33.5827	11506330000	33.4144	33.4238	33.3497	11305670000		0.123648	0.840299	0.966326
O14115	O14115	Patatin-like phospholipase domain-containing protein SPAC1786.01c		1	10.3	72.521	18.557	-0.192633	-0.242981	25.5911	25.3772	25.5712	47993000	25.2805	25.4873	25.611	46347000	25.59	26.0667	25.3828	54848670		0.280448	0.550618	0.0994635
O14121	O14121	Probable NADH-ubiquinone oxidoreductase C3A11.07, mitochondrial	SPAC3A11.07	1	56.8	61.674	323.31	0.216254	0.0754006	31.906	31.8517	31.8379	3912533000	31.7714	31.6053	31.79	3548600000	31.8323	31.6035	31.4906	3367900000		0.845086	0.339529	0.379522
O14124	O14124	Uncharacterized dipeptidase C3A11.10c	SPAC3A11.10c	1	41.8	46.047	63.55	-0.215503	-0.0689434	28.1849	28.1525	28.2294	306066700	28.3883	28.2602	28.3559	338793300	28.1514	28.6212	28.4037	355376700		0.560862	0.434069	0.207417
O14125	O14125	Uncharacterized oxidoreductase C3A11.11c	SPAC3A11.11c	1	14.4	36.878	8.7576	NaN	NaN	NaN	25.348	25.53	45579000	25.6892	25.1773	NaN	46023500	NaN	25.0642	NaN	NaN		0.00650874	0.975998	NaN
O14126	O14126	26S protease regulatory subunit 6A	tbp1	1	69.6	48.835	323.31	0.0307855	0.0192607	31.686	31.8049	31.7461	3602867000	31.7106	31.7467	31.7473	3574200000	31.62	31.8074	31.7137	3526800000		0.0787695	0.931146	0.979312
O14134	O14134	mRNA export factor elf1	elf1	1	57	116.7	323.31	0.135633	0.00997363	32.1667	32.188	32.2458	4935567000	32.0909	32.0808	32.0527	4523867000	32.1623	31.9343	32.0889	4492700000		0.979872	0.417624	0.605097
O14139	O14139	Chromodomain helicase hrp3	hrp3	1	14.3	159.38	61.636	-0.178669	-0.169823	27.0034	27.2973	27.0389	145783300	27.0089	27.2962	27.0627	146680000	27.4137	27.08	27.3774	165003300		0.401539	0.512712	0.201595
O14141	O14141	Maf-like protein C3G6.03c	SPAC3G6.03c	1	31.5	26.894	50.521	0.115307	-0.0336599	27.8597	27.6399	27.5075	214500000	27.587	27.605	27.3796	193456700	27.4413	27.6944	27.5362	198023300		0.313684	0.590708	0.558357
O14144	O14144	Mitochondrial FAD-linked sulfhydryl oxidase erv1	erv1	1	22.5	20.769	5.6808	0.228509	0.429491	25.0273	25.1742	NaN	36028000	25.2045	NaN	25.3963	41413500	25.1527	NaN	24.5285	30750500		0.434812	0.358429	0.0108135
O14148	O14148	Putative DNA helicase ino80	ino80	1	9.2	183.05	37.825	0.292624	0.273669	26.621	26.6879	26.4729	101486700	26.6532	26.5637	26.5129	100162000	26.2069	26.1171	26.551	82855340		1.0515	0.221177	0.0882777
O14150	O14150	40S ribosomal protein S14	rps14a	1	86.3	14.699	323.31	0.170633	0.173502	34.7312	34.7698	34.8332	29473330000	34.6893	34.8625	34.7877	29532000000	34.6326	34.573	34.618	26185670000		1.67778	0.267196	0.308801
O14155	O14155	UPF0047 protein C4A8.02c	SPAC4A8.02c	1	34.5	15.88	39.848	0.0553392	-0.0359452	27.5532	27.2708	27.3177	175383300	27.3767	27.2474	27.2563	164630000	27.3888	27.3111	27.29	168783300		0.222576	0.744317	0.823399
O14156	O14156	Protein phosphatase 2C homolog 4	ptc4	1	22.5	43.569	16.834	0.771343	0.878768	27.9749	27.996	28.1717	277953300	28.3905	28.0794	27.9694	299440000	27.2327	NaN	27.3237	162845000		2.42163	0.0281481	0.00321916
O14157	O14157	Myosin type-2 heavy chain 2	myo3	1	3	242.57	6.2906	-0.315769	-0.210629	28.7212	28.6826	28.0376	382963300	NaN	28.576	28.6584	411915000	28.3852	29.167	NaN	476665000		0.139667	0.642547	0.0566273
O14158	O14158	AB hydrolase superfamily protein C4A8.06c	SPAC4A8.06c	1	5	66.109	13.12	NaN	NaN	NaN	NaN	NaN	NaN	NaN	NaN	NaN	NaN	26.6746	26.8513	26.6975	112340000		0	1	NaN
O14159	O14159	Sphingoid long chain base kinase 4	lcb4	1	22.3	51.288	55.266	0.141685	-0.0333011	26.9363	26.8686	27.0376	129570000	26.6327	26.9269	26.7475	114770000	27.0339	26.674	26.6847	117450000		0.426551	0.511956	0.427922
O14164	O14164	Eukaryotic translation initiation factor 3 subunit C	nip1	1	44.4	104.37	323.31	0.00401313	0.0434899	32.3963	32.2685	32.3136	5387933000	32.3037	32.4005	32.3935	5537400000	32.3857	32.2597	32.321	5372966000		0.191545	0.855322	0.753504
O14165	O14165	Uncharacterized protein C4C5.01	SPAC4C5.01	1	43.8	27.382	81.234	0.0299703	-0.121498	29.2168	29.0079	28.9435	560000000	28.8805	28.9337	28.9135	504186700	28.9269	29.0062	29.1505	548486700		0.559483	0.511224	0.294326
O14171	O14171	Uncharacterized protein C4D7.04c	SPAC4D7.04c	1	36.7	30.543	35.213	0.158012	-0.0305645	27.0681	27.1998	26.7761	136593300	26.6234	27.1014	26.7415	119856700	26.4236	27.0415	27.0519	122423000		0.17422	0.637969	0.320552
O14172	O14172	Siroheme biosynthesis protein met8;Precorrin-2 dehydrogenase;Sirohydrochlorin ferrochelatase	met8	1	23.5	29.444	25.635	NaN	NaN	26.0594	NaN	26.1305	71697500	NaN	NaN	NaN	NaN	NaN	NaN	NaN	NaN		0	1	NaN
O14176	O14176	Pre-mRNA-processing protein prp40	prp40	1	17.1	81.929	44.201	0.285844	-0.0247803	27.4029	27.6433	27.5749	195673300	27.2702	27.3469	27.0686	157770000	27.3857	27.2522	27.1243	160503300		1.29095	0.195697	0.0861402
O14177	O14177	ESCRT-III complex subunit did4	did4	1	21.4	23.928	21.06	NaN	-0.137081	NaN	NaN	NaN	NaN	NaN	24.9922	25.4182	39106000	NaN	25.2746	25.4368	43004000		0.23881	0.558343	NaN
O14178	O14178	54S ribosomal protein L40, mitochondrial	mrpl40	1	22.9	31.76	24.1	0.114309	0.117254	25.8524	26.2696	26.0485	70294000	25.9878	26.2784	25.9174	70437660	25.8886	25.8994	26.0631	64939330		0.16122	0.725215	0.543832
O14179	O14179	Ribosome maturation protein sdo1	sdo1	1	52.8	28.075	116.65	0.0378562	0.0503738	29.681	29.6726	29.5463	833503300	29.5662	29.5742	29.7897	840766700	29.6042	29.6538	29.5296	811916700		0.0920546	0.885847	0.847569
O14180	O14180	Brix domain-containing protein C4F8.04	SPAC4F8.04	1	19.9	35.834	22.261	NaN	NaN	26.5725	NaN	NaN	NaN	NaN	NaN	NaN	NaN	NaN	26.5539	26.4628	95506500		0	1	NaN
O14181	O14181	54S ribosomal protein L28, mitochondrial	mrpl28	1	21.2	13.793	35.867	-0.184989	0.137022	24.9497	25.1318	24.9104	33567670	NaN	24.9513	25.6176	41962000	25.166	25.2048	NaN	38160000		0.307865	0.494216	0.0304554
O14185	O14185	Transgelin	stg1	1	7.5	20.141	10.412	0.466064	-0.0266323	26.9527	25.8321	26.0105	85741340	25.8011	25.8899	25.8896	60936000	25.729	25.9734	25.9476	62071330		0.442813	0.361482	0.0117778
O14187	O14187	Pre-mRNA-splicing factor spp42	spp42	1	7.9	274.55	49.969	-0.0930821	-0.0762593	28.4229	28.3934	28.1948	339903300	28.3248	28.3959	28.3506	343890000	28.2645	28.4739	28.5478	362556700		0.217813	0.733207	0.550629
O14189	O14189	Protein phosphatase 2C homolog C10F6.17c	SPAC10F6.17c	1	28.6	49.74	55.4	-0.152372	-0.0465079	27.004	27.0267	27.5862	157606700	27.3506	27.3218	27.3403	169606700	27.3373	27.4415	27.3716	175163300		0.268347	0.585171	0.350748
O14190	O14190	UDP-N-acetylglucosamine transferase subunit alg13	alg13	1	35.8	17.769	36.691	NaN	NaN	26.0191	25.9088	26.124	68044000	NaN	NaN	NaN	NaN	NaN	NaN	26.3282	NaN		0	1	NaN
O14192	O14192	Aromatic amino acid aminotransferase C56E4.03	SPAC56E4.03	1	63.7	53.166	302.45	0.00466985	0.165314	31.7131	31.7312	31.7289	3548233000	31.971	31.8964	31.7816	3966167000	31.7523	31.7622	31.6418	3536767000		1.39118	0.304216	0.160924
O14194	O14194	Gamma-glutamyltranspeptidase 2;Gamma-glutamyltranspeptidase 2 heavy chain;Gamma-glutamyltranspeptidase 2 light chain	ggt2	1	10.5	67.825	7.9204	NaN	NaN	NaN	NaN	NaN	NaN	NaN	NaN	NaN	NaN	26.4007	26.4893	NaN	91398500		0	1	NaN
O14195	O14195	Uncharacterized N-acetyltransferase C56E4.07	SPAC56E4.07	1	28.5	27.134	17.19	NaN	-0.0656556	26.328	NaN	NaN	NaN	25.9642	25.903	25.5576	59199000	25.3747	26.0379	26.1305	61955330		0.0502457	0.842758	NaN
O14205	O14205	Vacuolar protein sorting-associated protein 74	vps74	1	22.3	38.375	49.579	-0.306303	-0.285647	27.3262	27.4284	27.2164	168276700	27.2626	27.3275	27.4447	170703300	27.5481	27.6084	27.7348	208080000		1.82336	0.142403	0.0438843
O14206	O14206	Brix domain-containing protein C1B9.03c		1	41.6	44.261	68.951	0.0599572	-0.00705518	28.9591	29.0826	28.9914	541343400	28.8978	28.8314	29.0927	516773300	29.0602	28.7935	28.9893	519306700		0.133919	0.807818	0.965374
O14209	O14209	Uncharacterized aminotransferase C6B12.04c	SPAC6B12.04c	1	37.1	47.569	90.67	-0.0772604	0.0436588	28.4166	28.3666	28.4561	357553300	28.5882	28.5469	28.4657	388813300	28.5306	28.4922	28.4486	377223300		1.18095	0.4718	0.381214
O14210	O14210	INO80 complex subunit 2	ies2	1	16.6	33.535	7.7774	NaN	0.322252	NaN	NaN	25.8592	NaN	26.0571	25.7581	25.9742	64162330	25.4379	25.6865	25.6998	51318330		1.2262	0.208333	NaN
O14213	O14213	Meiotically up-regulated gene 185 protein	mug185	1	12.6	45.13	13.238	-0.0151034	-0.0753976	25.0303	25.6486	25.8186	48683000	25.0978	25.6863	25.5803	46690330	25.6629	25.4592	25.5264	49195330		0.0308374	0.907134	0.694179
O14214	O14214	tRNA (guanine(9)-N1)-methyltransferase	trm10	1	32.2	35.47	40.81	0.10355	0.110527	28.0636	28.0144	28.2945	293626700	28.1377	28.1944	28.0745	295050000	27.816	27.9889	28.2408	273290000		0.220976	0.66225	0.582628
O14215	O14215	DNA primase small subunit	pri1	1	9.3	52.009	4.8871	NaN	-0.0339216	NaN	NaN	26.2642	NaN	26.2282	26.2742	NaN	79882000	26.2424	NaN	26.327	81782500		0.252895	0.752436	NaN
O14217	O14217	Probable mitochondrial import receptor subunit tom70	tom70	1	67.5	69.516	323.31	0.0699212	-0.0108852	31.7969	31.7938	31.9013	3821600000	31.6805	31.773	31.7961	3613433000	31.7843	31.7345	31.7656	3640800000		0.695505	0.624117	0.927211
O14224	O14224	Rho GDP-dissociation inhibitor	SPAC6F12.06	1	68.8	23.031	172.04	-0.0361004	-0.0652996	28.4183	28.5216	28.6825	391630000	28.3874	28.4823	28.6636	383783300	28.6098	28.5612	28.5716	401553300		0.120053	0.833765	0.755812
O14225	O14225	Mitochondrial import receptor subunit tom20	tom20	1	31.6	17.529	57.706	0.153234	0.0330684	30.0677	30.1007	30.0823	1137833000	29.7906	30.0345	30.0509	1046900000	29.9506	29.8254	30.0092	1023177000		0.667585	0.467677	0.615277
O14228	O14228	Probable phosphoribosylformylglycinamidine synthase	ade3	1	57.3	144.86	323.31	0.198356	0.122662	32.4317	32.4354	32.4419	5811800000	32.3672	32.3802	32.3341	5514734000	32.2475	32.1183	32.3396	5065233000		1.59152	0.267772	0.429509
O14230	O14230	Farnesyl pyrophosphate synthase	fps1	1	51.9	39.516	249.35	0.0193603	0.0116188	31.5833	31.4646	31.4794	3058300000	31.4545	31.478	31.5719	3041933000	31.4584	31.5232	31.4899	3017533000		0.0371351	0.972806	0.971283
O14232	O14232	ATP-dependent RNA helicase mtr4	mtr4	1	35.4	126.19	179.95	0.162007	0.141241	29.7148	29.9038	29.666	912486700	29.7381	29.575	29.9018	899446700	29.6117	29.5492	29.6471	815563300		0.520859	0.496599	0.426416
O14233	O14233	mRNA 3-end-processing protein rna14	rna14	1	19.8	83.925	82.592	-0.183588	0.13462	27.2015	27.3625	27.0983	156860000	27.464	27.7251	27.4212	195570000	27.4523	27.3064	27.4615	178146700		1.16472	0.214287	0.0348264
O14236	O14236	Nucleolar GTP-binding protein 2	nog2	1	49.5	59.913	302.02	-0.0238214	-0.00830647	29.6664	29.6401	29.7093	855516700	29.6948	29.7082	29.6597	864766700	29.7022	29.6327	29.7508	869760000		0.0987411	0.9476	0.82119
O14241	O14241	Actin-related protein 2/3 complex subunit 2	arc2	1	36.6	36.974	107.07	-0.0555961	-0.0858485	29.5102	29.6641	29.6953	828233300	29.4681	29.6416	29.6679	811046700	29.7305	29.6489	29.6625	860773300		0.296005	0.705527	0.614488
O14242	O14242	Putative pyridoxal kinase C6F6.11c	SPAC6F6.11c	1	26.2	33.998	28.118	-0.258275	-0.319422	26.7376	26.5993	NaN	106785000	25.9771	27.1082	26.5216	102353700	NaN	27.0697	26.7718	127720000		0.198939	0.558623	0.0523328
O14248	O14248	Tip elongation aberrant protein 3	tea3	1	9.1	127.75	40.651	0.0817496	0.18366	25.4895	25.7957	26.0067	57591670	26.2519	25.5641	25.7364	61807000	25.9308	25.5158	25.6129	54419000		0.104421	0.751571	0.212005
O14250	O14250	Probable proteasome subunit alpha type-6	SPAC6G10.04c	1	51.5	30.11	265.28	-0.0685267	-0.052368	30.4654	30.4468	30.5428	1503400000	30.5279	30.4881	30.4889	1520333000	30.4646	30.6157	30.5778	1576533000		0.440391	0.731057	0.657471
O14253	O14253	Nuclear cap-binding protein subunit 1	cbc1	1	9.6	90.077	13.74	NaN	-0.860489	27.6442	NaN	NaN	NaN	28.6539	28.5559	27.7626	348230000	27.4562	NaN	30.0089	632265000		0.145485	0.581909	NaN
O14254	O14254	Probable isocitrate dehydrogenase [NADP], mitochondrial	idp1	1	66.5	49.478	323.31	0.217186	0.0888615	31.744	31.7227	31.8555	3675400000	31.7753	31.5827	31.5737	3362600000	31.4489	31.6029	31.6165	3161733000		1.11309	0.295508	0.384665
O14255	O14255	Probable mannosyl-oligosaccharide glucosidase	SPAC6G10.09	1	44.3	92.888	323.31	0.269808	0.100633	30.9596	30.9796	30.8932	2066600000	30.8101	30.7546	30.761	1837933000	30.7543	30.6225	30.6441	1714100000		2.7152	0.13549	0.247589
O14259	O14259	Ubp4-interactor sfp47	sfp47	1	9.6	46.782	6.2824	NaN	NaN	25.5011	24.9048	NaN	39451000	NaN	NaN	25.3922	NaN	NaN	NaN	NaN	NaN		0	1	NaN
O14261	O14261	Taz1-interacting factor 1	taf1	1	6.8	106.77	7.6192	0.324392	0.114443	26.2193	26.7341	26.0645	86643660	26.0167	25.9257	26.4722	74909340	26.2063	25.6281	26.2227	69196660		0.283554	0.511446	0.139219
O14265	O14265	V-type proton ATPase subunit H	vma13	1	30	51.436	137.73	-0.172468	-0.0884155	28.7089	28.8773	28.7697	463180000	28.6572	29.0601	28.8679	490966700	29.0227	28.7498	29.0844	521996700		0.304637	0.582074	0.303804
O14273	O14273	Meiotically up-regulated protein C8C9.04	SPAC8C9.04	1	60.6	67.035	323.31	-0.235969	-0.0673463	30.723	30.8228	30.8111	1851833000	31.0356	30.8748	30.9499	2081433000	30.8299	31.1308	31.0882	2180900000		1.01897	0.293159	0.155684
O14274	O14274	D-tyrosyl-tRNA(Tyr) deacylase	dtd1	1	54.4	16.334	116.29	0.352716	0.0596057	28.2547	28.3451	28.2613	327660000	27.9652	28.1342	27.8718	267416700	27.8247	27.7937	28.1575	256593300		1.35627	0.159982	0.0869447
O14279	O14279	Ribosomal RNA-processing protein 14-N	rrp14n	1	29.9	17.905	28.902	0.113768	0.0686295	26.9579	27.3048	27.2296	151173300	26.9546	27.1038	27.3002	146516700	27.0891	26.9286	27.1471	139710000		0.146144	0.753288	0.761193
O14289	O14289	3-isopropylmalate dehydratase	leu2	1	65.7	82.782	323.31	0.0767417	0.0288719	33.552	33.4681	33.4433	12052000000	33.4546	33.4432	33.4241	11658670000	33.3884	33.4436	33.4029	11427670000		0.922977	0.6388	0.934179
O14290	O14290	Uncharacterized protein C9E9.04	SPAC9E9.04	1	21.8	21.238	95.052	0.149668	0.149633	28.1195	28.0453	27.9346	275043300	28.0339	28.01	28.0608	275036700	27.9555	28.1691	27.4371	247940000		0.253514	0.578631	0.400229
O14293	O14293	Putative aldehyde dehydrogenase-like protein C9E9.09c	SPAC9E9.09c	1	79.1	54.768	323.31	0.0601688	0.206074	33.8815	33.8603	33.9664	16067670000	34.0124	34.0879	34.0468	17777670000	33.8936	33.6852	33.9386	15411330000		1.20449	0.291194	0.122519
O14295	O14295	Pyridoxal reductase	plr1	1	58	36.814	262.17	0.12184	0.146513	32.2991	32.3867	32.3947	5515400000	32.342	32.3656	32.4468	5610533000	32.1534	32.3897	32.1611	5068733000		0.775825	0.443879	0.396462
O14296	O14296	Vacuolar protein sorting-associated protein 24	vps24	1	18.6	26.365	16.274	-0.0616339	-0.137054	25.5777	25.6431	25.6118	51252000	25.3289	NaN	25.7165	48641500	25.7667	25.5723	NaN	53489000		0.17827	0.686814	0.328629
O14299	O14299	MAP kinase kinase kinase wis4	wis4	1	2.4	160.54	3.0417	NaN	NaN	NaN	26.0117	26.0092	67597500	NaN	NaN	NaN	NaN	NaN	26.0081	NaN	NaN		0	1	NaN
O14300	O14300	Mitochondrial inner membrane protein oxa1-1	oxa101	1	8.3	42.06	3.1309	NaN	NaN	23.0569	NaN	22.9151	8317650	NaN	NaN	NaN	NaN	NaN	23.073	NaN	NaN		0	1	NaN
O14301	O14301	Uncharacterized WD repeat-containing protein C9G1.05	SPAC9G1.05	1	54.6	65.266	288.17	0.193955	0.0556328	30.6204	30.7224	30.7983	1763200000	30.5568	30.6023	30.5722	1602000000	30.5454	30.5465	30.4715	1541400000		1.754	0.26072	0.441124
O14306	O14306	Probable inositol polyphosphate 5-phosphatase C9G1.10c	SPAC9G1.10c	1	4.1	131.27	7.1805	-0.084032	0.0709628	25.4932	25.0988	25.4832	43356000	25.3105	25.7349	25.4973	48273330	25.5282	25.0904	25.6799	45956330		0.119601	0.736045	0.255328
O14307	O14307	tRNA (adenine(58)-N(1))-methyltransferase catalytic subunit trm61	cpd1	1	44.8	41.733	45.863	0.233096	0.193781	27.5317	27.403	27.5029	187230000	27.5014	27.5237	27.2859	182196700	27.3765	27.1092	27.2434	159296700		1.02689	0.286094	0.22324
O14310	O14310	Nucleoporin npp106	npp106	1	13.1	105.71	59.678	0.0948994	-0.0452227	26.8187	26.9289	26.66	117390000	26.53	26.7601	26.6999	106524700	26.6413	26.7843	26.7064	109916700		0.437737	0.558382	0.596335
O14313	O14313	Putative peroxiredoxin pmp20	pmp20	1	82.7	16.675	292.88	-0.176167	-0.0546265	34.1548	33.945	34.1273	18142670000	34.3027	34.0648	34.223	19737330000	34.0295	34.393	34.3171	20499000000		0.400109	0.535616	0.287692
O14317	O14317	60S acidic ribosomal protein P2-C	rpp203	1	84.5	11.114	323.31	-0.0803321	-0.0564279	33.313	33.3632	33.6749	11811330000	33.4655	33.5621	33.4188	12008670000	33.4246	33.4668	33.7111	12487670000		0.0994028	0.825901	0.611549
O14319	O14319	CUE domain-containing protein 5	SPBC16E9.02c	1	32.7	63.725	124.36	0.208041	0.123165	27.8784	27.9525	28.0952	264406700	27.7788	27.9282	27.9661	249300000	27.7241	27.7987	27.7865	228900000		1.11893	0.314994	0.404073
O14321	O14321	Sterol 24-C-methyltransferase erg6	erg6	1	66.1	42.867	323.31	0.0752381	0.00940579	32.9044	32.8398	32.8972	7908500000	32.8468	32.8302	32.7666	7555734000	32.7468	32.8757	32.791	7506633000		0.688441	0.64052	0.922348
O14324	O14324	Uncharacterized membrane protein C16E9.09c	SPBC16E9.09c	1	56.7	24.845	78.289	-0.0166895	0.0683509	27.798	27.9241	27.7418	237493300	27.8743	27.9575	27.8919	251913300	27.9568	27.8318	27.7218	240256700		0.302934	0.696861	0.515309
O14325	O14325	Uncharacterized AAA domain-containing protein C16E9.10c	SPBC16E9.10c	1	44.5	86.178	144.75	0.548679	0.306388	28.5456	28.7283	28.7897	433533300	28.4798	28.3747	28.4905	366510000	28.0316	28.1549	28.2349	296383300		2.76596	0.0303509	0.0175611
O14327	O14327	Polyadenylate-binding protein 2	pab2	1	25.3	18.461	107.36	0.461634	0.0314308	28.7822	28.9635	29.1281	523950000	28.4425	28.5695	28.5876	388853300	28.3986	28.5708	28.5346	380473300		2.19435	0.0634109	0.0195123
O14328	O14328	Serine/threonine-protein kinase ksp1	ksp1	1	14.3	53.522	21.128	-0.256489	-0.312023	25.3165	NaN	25.214	40353500	24.9788	25.2711	25.3556	38829670	25.5125	25.4739	25.5796	48205000		1.14895	0.208127	0.0562108
O14334	O14334	Probable prefoldin subunit 1	SPBC1D7.01	1	42.9	12.647	7.5365	-0.0793966	0.419391	25.2129	25.4422	24.9252	38779670	25.9003	25.554	25.6458	54796670	25.1739	25.6068	25.0178	40973670		1.00927	0.174044	0.00738934
O14335	O14335	DNA-binding protein scr1	scr1	1	2.7	59.713	6.1676	-0.408728	0.348471	24.6313	NaN	24.5619	25377000	25.9525	25.0236	24.8206	42892330	24.7948	25.3174	24.8456	33688330		0.509673	0.293656	0.00332512
O14337	O14337	Probable 54S ribosomal protein L7, mitochondrial	mrpl7	1	22	32.384	41.094	-0.276825	-0.162486	26.4735	26.0979	26.4188	84902340	26.5493	26.3168	26.4849	91905000	26.4267	26.7585	26.6438	102861300		0.693514	0.330061	0.0987738
O14338	O14338	Uncharacterized serine-rich protein C2F12.03c	SPBC2F12.03c	1	9.1	98.567	31.966	0.0681265	-0.11355	26.7252	26.8453	27.0123	122293300	26.6034	26.6699	26.7738	107823300	26.7585	27.0493	26.5396	116652700		0.297908	0.575237	0.248558
O14339	O14339	60S ribosomal protein L17-A	rpl17a	1	54.5	20.814	189.66	0.213002	0.0830758	33.769	33.9016	34.06	16198000000	33.8235	33.825	33.7037	14803000000	33.5835	33.7866	33.7286	13974670000		0.843349	0.356251	0.384665
O14340	O14340	Oxysterol-binding protein homolog C2F12.05c	SPBC2F12.05c	1	27.6	148.47	172.61	0.191182	-0.0369428	28.3284	28.3568	28.5716	359916700	28.1533	28.2621	28.167	307276700	28.1325	28.1706	28.3801	315246700		0.98657	0.294216	0.191627
O14341	O14341	54S ribosomal protein L35, mitochondrial	SPBC2F12.10	1	27.9	35.641	60.142	0.143876	0.133195	26.6875	26.4772	26.8314	106968700	26.517	26.6636	26.7922	106179700	26.5428	26.4901	26.5526	96815660		0.383369	0.562962	0.463552
O14342	O14342	Uncharacterized protein C2F12.12c	SPBC2F12.12c	1	6.8	60.861	5.1698	-0.0572044	-0.0463739	23.6496	23.5605	23.8459	13536000	23.6813	23.7967	23.6197	13638000	NaN	23.9061	23.5693	14083500		0.0313528	0.933131	0.706881
O14344	O14344	Inosine-5-monophosphate dehydrogenase	gua1	1	64.7	57.026	323.31	0.0237383	0.0796046	34.2227	34.2229	34.2158	20017000000	34.2483	34.2198	34.3574	20807330000	34.2632	34.1642	34.1605	19690330000		0.585694	0.659709	0.609376
O14348	O14348	Negative cofactor 2 complex subunit beta	ncb2	1	49.1	18.326	10.329	-0.0995483	-0.0937366	27.0473	26.7	26.4926	114043000	26.8178	26.6939	26.7977	114503300	26.6566	26.9366	26.9796	122190000		0.112764	0.777063	0.516452
O14349	O14349	IMP-specific 5-nucleotidase 1	isn1	1	35.6	45.805	90.403	-0.0299156	0.0916514	29.4263	29.1728	29.3151	664840000	29.3746	29.4925	29.4204	723290000	29.3089	29.3182	29.3867	678770000		0.595986	0.544804	0.353451
O14351	O14351	Uncharacterized oxidoreductase C30D10.05c	SPBC30D10.05c	1	70.9	26.645	172.96	0.170995	0.130077	31.4348	31.5744	31.5628	3090867000	31.4209	31.5518	31.4776	3004433000	31.2938	31.3884	31.379	2745400000		1.3508	0.318247	0.444249
O14352	O14352	Probable U6 snRNA-associated Sm-like protein LSm4	lsm4	1	51.2	13.941	73.34	0.341947	0.0956982	28.1044	27.9055	28.3444	293600000	27.808	27.9751	27.8609	247530000	27.6554	27.8633	27.8347	231643300		1.0818	0.213694	0.112186
O14353	O14353	Biotin--protein ligase;Biotin--[methylmalonyl-CoA-carboxytransferase] ligase;Biotin--[propionyl-CoA-carboxylase [ATP-hydrolyzing]] ligase;Biotin--[methylcrotonoyl-CoA-carboxylase] ligase;Biotin--[acetyl-CoA-carboxylase] ligase	bpl1	1	13	70.631	30.271	0.10391	0.0297206	27.6257	27.6085	27.6872	209280000	27.6414	27.6116	27.4388	198790000	27.2975	27.5112	27.7643	194736700		0.185687	0.709505	0.85413
O14354	O14354	Mitochondrial genome maintenance protein mgm101	mgm101	1	11.5	31.178	8.4627	NaN	NaN	NaN	NaN	NaN	NaN	NaN	NaN	24.9215	NaN	NaN	25.0846	24.9397	33880500		0	1	NaN
O14359	O14359	Uncharacterized AIM2 family protein C30D10.14	SPBC30D10.14	1	31.3	27.414	68.649	-0.123845	-0.0614381	29.215	29.2212	29.1403	613563300	29.3732	29.1291	29.2525	640686700	29.1554	29.466	29.3113	668560000		0.298676	0.644005	0.481279
O14360	O14360	H/ACA ribonucleoprotein complex non-core subunit NAF1	naf1	1	13.6	57.639	21.792	0.365562	0.228813	25.4814	25.2302	NaN	43103500	NaN	25.1417	25.3029	39205500	25.1554	24.8162	NaN	33455500		0.563817	0.317812	0.0943748
O14361	O14361	Putative prephenate dehydratase	pha2	1	24.6	29.871	18.782	0.250703	0.149241	27.511	27.5835	27.7707	207130000	27.6484	27.3943	27.5197	193063300	27.3719	27.4583	27.2908	174090000		0.988968	0.291067	0.273313
O14362	O14362	Cell wall biosynthesis/cell cycle regulator smi1	smi1	1	46.2	55.557	206.84	0.0155587	-0.00222089	28.8799	28.6044	28.708	446870000	28.7141	28.6613	28.7749	441396700	28.7685	28.6542	28.7341	442076700		0.00852417	0.990702	0.983708
O14363	O14363	60S ribosomal protein L1-A	rpl1a	1	56	23.884	33.24	0.276107	0.0454017	29.4081	29.5077	29.3988	727853300	29.2067	29.2567	29.1601	620290000	29.3773	29.0357	29.0494	601073300		1.23258	0.213003	0.20377
O14368	O14368	Heat shock protein 16	hsp16	1	56.6	15.968	59.383	-0.095268	0.176393	27.1192	26.8327	27.2425	141363300	27.5438	26.9589	27.4696	170653300	27.0052	27.5846	26.8028	151013300		0.210727	0.581179	0.052674
O14369	O14369	Probable RNA-binding protein sce3	sce3	1	42.3	42.513	323.31	0.102273	0.028878	31.8109	31.907	31.9529	3983767000	31.8526	31.7431	31.8558	3786167000	31.7586	31.7209	31.8831	3711133000		0.533666	0.597758	0.85413
O14370	O14370	Branched-chain-amino-acid aminotransferase, mitochondrial	eca39	1	44.3	47.855	323.31	0.0369047	0.120194	34.0163	34.151	34.1319	18424670000	34.1984	34.1901	34.1639	19519670000	34.0305	34.1441	34.014	17959330000		0.959971	0.488772	0.412487
O14388	O14388	60S ribosomal protein L27-A	rpl27a	1	64	15.389	249.1	0.0431964	-0.0623273	35.0031	34.9641	35.154	35392670000	34.8189	34.9512	35.0334	32896330000	35.042	34.9808	34.9749	34348670000		0.409342	0.630951	0.702509
O14450	O14450	Probable prefoldin subunit 6		1	67.5	12.813	65.313	0.152815	0.0999322	28.0282	28.1948	27.6384	263300000	27.6846	27.8476	28.1806	253823300	27.7146	27.7434	27.9844	236836700		0.112057	0.755373	0.583623
O14459	O14459	DNA-directed RNA polymerase II subunit rpb7	rpb7	1	19.2	19.103	15.579	0.141644	0.0871676	25.508	25.6124	25.7085	51282670	25.618	25.578	25.4726	49382330	25.5028	25.7386	25.0985	46487000		0.206607	0.641188	0.658169
O14460	O14460	Elongation factor 2	eft201	1	80.9	93.23	323.31	0.15288	0.0666877	36.8237	36.8261	36.8333	121966700000	36.716	36.7406	36.7675	114893300000	36.6972	36.6333	36.6931	109703300000		2.99885	0.268461	0.653763
O14463	O14463	Thioredoxin-1	trx1	1	88.3	11.297	228.4	0.322107	0.157615	33.6254	33.5672	33.6462	13140670000	33.478	33.3784	33.4876	11724670000	33.1414	33.3461	33.375	10511230000		2.01216	0.143188	0.138478
O14466	O14466	Dolichol-phosphate mannosyltransferase	dpm1	1	60.2	26.672	154.07	-0.0707873	0.0235104	29.9585	29.7983	29.9651	1008357000	30.0254	30.0648	29.9167	1076467000	30.0601	29.9074	29.9688	1059067000		0.395344	0.647636	0.474641
O14469	O14469	40S ribosomal protein S22	rps22a	1	61.5	14.76	323.31	-0.0572904	-0.0260008	33.6195	33.6136	33.7119	13470000000	33.704	33.6894	33.647	13765330000	33.6974	33.7572	33.6628	14015670000		0.439353	0.776792	0.684186
O14470	O14470	SWI/SNF and RSC complexes subunit ssr2	ssr2	1	26.8	57.684	76.165	-0.00689507	0.00744686	26.8243	26.9963	27.2776	138463300	26.91	27.2222	27.0282	139846700	26.8838	27.2224	27.0292	139126700		0.00402074	0.991637	0.886325
O36014	O36014	Aspartyl aminopeptidase 1	aap1	1	36.8	51.74	100.32	0.418387	-0.153326	27.532	27.4441	27.5633	191666700	26.7372	27.0619	27.0073	128956700	27.2237	27.0367	27.0173	143416700		2.47652	0.0289333	0.0069453
O36015	O36015	Putative tRNA (cytidine(32)/guanosine(34)-2-O)-methyltransferase	SPAC4F10.03c	1	11.6	31.466	5.9944	NaN	NaN	NaN	NaN	25.1382	NaN	NaN	NaN	NaN	NaN	NaN	24.4534	24.654	24686500		0	1	NaN
O36017	O36017	Probable octanoyltransferase	SPAC4F10.05c	1	17.8	24.497	3.9506	NaN	NaN	27.9733	28.5721	NaN	331300000	29.1982	28.4455	28.6028	463053300	NaN	NaN	28.7464	NaN		0.538913	0.291086	NaN
O36018	O36018	BUD22 family protein C4F10.06	SPAC4F10.06	1	29.1	44.883	32.703	0.245413	-0.175192	NaN	27.8511	27.3544	206850000	27.1298	27.2581	27.2194	154540000	27.4484	27.2532	27.4264	174493300		0.877557	0.236803	0.0201504
O36021	O36021	Uncharacterized protein C4F10.09c	SPAC4F10.09c	1	27.2	97.992	169.15	0.137313	0.0424574	29.2763	29.3309	29.3206	665316700	29.188	29.3132	29.1369	622980000	29.1939	29.114	29.2068	604913300		1.08087	0.427157	0.694046
O36022	O36022	Mannan polymerase complex subunit mnn9	mnn9	1	45.1	38.296	140.16	0.0753133	-0.0664767	29.4584	29.3932	29.4021	717403300	29.304	29.3007	29.2231	650250000	29.3985	29.2782	29.3495	680913300		1.49929	0.377745	0.492573
O36023	O36023	Septin homolog spn1	spn1	1	29.6	53.737	51.771	-0.0640136	-0.0491032	27.7585	27.6765	27.773	223643300	27.7354	27.7523	27.7668	225966700	27.7789	27.7091	27.9069	233790000		0.28281	0.780401	0.706881
O36025	O36025	GYF domain-containing protein mpd2	mpd2	1	37.4	106.14	323.31	0.021844	-0.00295287	29.879	29.9012	29.8817	993100000	29.8848	29.8512	29.8514	976176600	29.8414	29.8152	29.937	978176700		0.151165	0.931351	0.983708
O36027	O36027	Wiskott-Aldrich syndrome protein homolog 1	wsp1	1	25.6	59.605	72.778	0.15155	-0.0567419	27.7346	28.0522	27.5914	234630000	27.6222	27.6082	27.5614	203086700	27.7598	27.8105	27.3498	211233300		0.304171	0.551188	0.271114
O36030	O36030	Uncharacterized WD repeat-containing protein C4F10.18	SPAC4F10.18	1	21.2	42.776	11.386	0.104254	0.188163	25.5847	25.8846	26.1979	63081330	25.9628	26.0186	26.0019	66859000	25.743	25.8766	25.7966	58683670		0.312332	0.559504	0.212517
O36032	O36032	Glutaredoxin-1	grx1	1	76.2	11.261	203.38	-0.103599	-0.0140283	31.4668	31.3759	31.4439	2891867000	31.3847	31.6291	31.5325	3077100000	31.4884	31.6422	31.4616	3107167000		0.378271	0.634141	0.458574
O36033	O36033	TPR repeat-containing protein C19B12.01		1	24.1	94.268	150.53	0.320409	0.118507	28.4149	28.398	28.4825	362210000	28.1969	28.2709	28.2223	314906700	28.1372	27.981	28.2081	290073300		2.2734	0.130271	0.139219
O42644	O42644	CTP synthase	ura7	1	41	66.867	245.6	0.0980959	0.0851915	31.1323	31.206	31.1612	2410700000	31.1659	31.0839	31.2091	2389233000	31.1161	30.9661	31.1187	2252233000		0.667816	0.57346	0.710283
O42648	O42648	HMG box-containing protein C10F6.08c	SPAC10F6.08c	1	31.7	38.243	41.184	0.0287805	-0.249146	26.7305	26.6811	26.5829	106490000	26.458	26.3818	26.3217	87830340	26.6305	26.6004	26.68	104386700		2.51297	0.129679	0.0439909
O42649	O42649	Structural maintenance of chromosomes protein 3	psm3	1	22.3	136.85	99.227	0.0930227	0.113653	28.1581	28.1537	28.2649	306890000	28.342	28.1588	28.1313	311310000	28.0938	28.1781	28.0244	287726700		0.501789	0.578697	0.530026
O42650	O42650	Serine/threonine-protein kinase rio1	rio1	1	17.7	57.498	46.416	0.030444	0.284734	27.0848	27.3595	27.1832	155643300	27.2346	27.5205	27.6214	185643300	27.1932	27.181	27.1754	152393300		1.00569	0.256515	0.0305997
O42652	O42652	Aspartate aminotransferase, cytoplasmic	aat2	1	66.7	46.14	270.47	-0.128362	-0.0342642	31.0906	30.8884	31.0804	2181567000	31.0624	31.1504	31.1361	2328600000	31.0755	31.2855	31.0821	2384567000		0.486719	0.559929	0.405588
O42657	O42657	GRIP and coiled-coil domain-containing protein C27D7.02c	SPAC27D7.02c	1	18.8	87.264	61.687	NaN	-0.173566	26.2727	NaN	NaN	NaN	NaN	26.4966	26.8505	107846000	26.84	26.765	26.962	121633300		0.501534	0.415774	NaN
O42658	O42658	Pterin-4-alpha-carbinolamine dehydratase	omt2	1	38.5	11.101	17.119	NaN	NaN	25.9765	NaN	NaN	NaN	NaN	NaN	NaN	NaN	26.3247	NaN	26.2839	82876000		0	1	NaN
O42663	O42663	Uncharacterized but2-like protein C27D7.09c		1	10.7	39.744	5.5628	-0.140079	0.313319	25.0167	NaN	25.1554	35659000	NaN	25.5733	25.5083	48826500	25.3241	25.1247	NaN	39295000		1.34421	0.144181	0.00623658
O42668	O42668	Tetratricopeptide repeat protein 1	tpr1	1	21.8	119.15	104.45	0.185637	-0.0960308	28.4143	28.5058	28.4354	367293300	28.2877	28.0984	28.1184	302150000	28.1029	28.4007	28.2811	322946700		1.3239	0.209116	0.110376
O42699	O42699	60S ribosomal protein L19-B	rpl19b	1	39.4	22.753	20.89	0.892976	0.556273	30.1652	30.6761	30.692	1551433000	30.0922	30.3055	30.177	1228500000	29.446	29.6698	29.7784	835450000		2.23832	0.0333333	0.00744932
O42700	O42700	Transaldolase	tal1	1	84.5	35.238	323.31	-0.00767922	0.0654605	34.0962	34.078	34.0991	18300000000	34.1636	34.185	34.1438	19251670000	34.0829	34.1312	34.0817	18397670000		1.98212	0.561478	0.608684
O42706	O42706	60S ribosomal protein L21-B	rpl21b	1	64.4	18.353	167.56	0.151148	0.0882367	33.109	33.3929	33.1737	10077470000	33.0393	33.2095	33.2454	9647466000	33.0579	33.0457	33.1326	9075100000		0.480121	0.54364	0.628603
O42707	O42707	L-type lectin-like domain-containing protein C4F6.05c	SPBC4F6.05c	1	41.4	42.768	74.083	-0.149423	-0.25182	27.5696	27.7856	27.7049	216446700	27.5654	27.6611	27.5314	201616700	27.6923	27.7735	28.029	240066700		0.881522	0.316765	0.0942873
O42832	O42832	AdoMet-dependent rRNA methyltransferase spb1	spb1	1	25.2	90.905	278.69	0.150384	0.203086	29.5963	29.7358	29.6576	850863400	29.5491	29.7739	29.8143	882520000	29.5206	29.4577	29.5617	766636700		0.997423	0.328124	0.197025
O42842	O42842	Adenine phosphoribosyltransferase	apt1	1	76.1	20.746	213.76	0.128858	0.105227	31.5054	31.4673	31.4941	3014033000	31.4628	31.4944	31.4385	2965067000	31.5006	31.3502	31.2157	2756500000		0.697384	0.496465	0.6162
Q9URT8;O42846	Q9URT8;O42846	60S ribosomal protein L34-B;60S ribosomal protein L34-A	rpl34b;rpl34a	2	33.3	12.8	68.665	0.0459103	-0.0174548	33.4538	33.6326	33.6845	12962330000	33.5	33.5853	33.5038	12405330000	33.5635	33.6232	33.4511	12556330000		0.147443	0.834126	0.970273
O42847	O42847	Uncharacterized RNA-binding protein C23A1.09	SPAC23A1.09	1	27.3	13.677	8.1156	NaN	NaN	25.4498	NaN	NaN	NaN	NaN	NaN	NaN	NaN	25.7326	NaN	25.6165	53601000		0	1	NaN
O42848	O42848	60S ribosomal protein L16-A	rpl16a	1	55.3	22.005	186.51	0.170155	0.108295	33.6038	33.6074	33.6062	13072330000	33.5106	33.5526	33.568	12523670000	33.4691	33.267	33.5558	11618000000		0.925976	0.3862	0.514313
O42849	O42849	Phenylalanine--tRNA ligase beta subunit	frs1	1	53.5	66.849	323.31	0.0138602	-0.043811	31.9791	31.9839	31.9913	4249800000	31.8621	31.9454	31.9715	4083267000	31.9634	32.0016	31.9472	4209167000		0.678594	0.734215	0.879164
O42851	O42851	Uncharacterized trans-sulfuration enzyme C23A1.14c	SPAC23A1.14c	1	45.5	43.284	91.119	0.0197472	-0.142259	29.0825	29.1688	28.8009	546546700	28.6036	29.1057	28.8383	488493300	28.9006	29.2722	28.8015	539116700		0.184551	0.644141	0.241783
O42854	O42854	SH3 domain-containing protein C23A1.17	SPAC23A1.17	1	25.4	170.53	247.08	0.0628946	-0.0142122	29.2303	29.3274	29.1673	635433300	29.1142	29.1691	29.2132	602363300	29.1574	29.2832	29.0937	608326700		0.315238	0.725506	0.898069
O42855	O42855	37S ribosomal protein mrp51, mitochondrial	mrp51	1	16.8	34.434	18.723	-0.025266	0.0599283	NaN	24.1451	24.5308	21395500	24.6234	NaN	24.2206	22697000	24.3696	NaN	24.3825	21773500		0.0289965	0.913443	0.506576
O42859	O42859	Probable 37S ribosomal protein mrp2, mitochondrial	mrp2	1	43.8	12.287	12.479	NaN	NaN	NaN	NaN	NaN	NaN	24.0387	NaN	NaN	NaN	23.9274	23.9977	NaN	16352000		0	1	NaN
O42861	O42861	ATP-dependent helicase fft3	fft3	1	25.6	104.5	126.76	0.108947	0.0523931	29.1638	29.1789	29.2091	609930000	29.0702	29.198	29.1114	586483300	29.0932	29.1501	28.9766	565566700		0.712983	0.557939	0.798442
O42867	O42867	60S ribosomal protein L23	rpl23a	1	59.7	14.882	224.24	0.144213	0.0260195	34.1363	34.2569	34.2264	19836670000	34.0627	34.0648	34.139	18276330000	33.9749	34.0456	34.1629	17949670000		1.02998	0.410553	0.592777
O42868	O42868	RNA polymerase II subunit A C-terminal domain phosphatase ssu72	ssu72	1	17.8	22.595	16.799	NaN	-0.108801	NaN	NaN	NaN	NaN	25.7598	25.4867	25.3736	49103000	25.856	25.5579	25.538	52949330		0.290287	0.558157	NaN
O42869	O42869	Uncharacterized protein C3G9.05	SPAC3G9.05	1	28.1	73.872	90.196	-0.0190372	0.193391	27.2419	27.4249	27.269	166880000	27.4309	27.465	27.6722	193353300	27.3742	27.3101	27.3147	169096700		1.16144	0.286622	0.0852332
O42870	O42870	Phenylalanine--tRNA ligase alpha subunit	frs2	1	68.7	56.266	323.31	0.0753608	0.00105662	31.9886	32.008	32.0691	4361900000	31.942	31.9301	31.9716	4142933000	31.9019	31.9751	31.9627	4139900000		1.1854	0.580342	0.903045
O42872	O42872	Exosome complex component ski6	ski6	1	10.7	26.869	8.3889	NaN	NaN	NaN	NaN	NaN	NaN	NaN	25.5316	25.1998	43521000	NaN	NaN	25.0888	NaN		0	1	NaN
O42877	O42877	rRNA-processing protein fcf2	fcf2	1	30.9	26.677	27.509	0.157763	-0.457899	26.6578	26.2235	NaN	92116500	NaN	25.4742	26.1337	60118000	NaN	26.8143	25.4904	82574500		0.191745	0.536214	0.0066218
O42881	O42881	Acyl-protein thioesterase 1	SPAC8E11.04c	1	25.9	24.474	23.463	0.133391	NaN	26.9677	26.9138	26.5782	119290000	NaN	26.8028	NaN	NaN	26.8077	26.576	NaN	108755000		0.278114	0.551482	NaN
O42882	O42882	Uncharacterized protein C8E11.05c	SPAC8E11.05c	1	8.6	38.2	19.032	NaN	NaN	24.5135	NaN	NaN	NaN	NaN	NaN	25.1912	NaN	25.1822	NaN	24.8063	33704500		0	1	NaN
O42885	O42885	Putative inorganic phosphate transporter C8E4.01c		1	14.5	63.645	61.632	0.142343	-0.275394	27.4371	27.3083	27.3044	171220000	27.0289	26.8315	NaN	128175000	27.3688	27.3546	26.8441	155133300		0.757594	0.263022	0.0145002
O42888	O42888	Uncharacterized oxidoreductase C8E4.04	SPBC8E4.04	1	64.9	36.628	190.78	-0.113858	-0.0975903	29.8304	29.8891	29.8136	964183400	29.7621	30.0161	29.7911	975116700	29.8073	30.1643	29.8789	1043360000		0.21328	0.696349	0.458247
O42893	O42893	Neutral trehalase	ntp1	1	30.1	84.602	93.192	0.151052	0.0781078	28.5029	28.3894	28.6474	384146700	28.4725	28.3322	28.5211	365206700	28.431	28.4133	28.2468	345960000		0.490916	0.536771	0.644009
O42896	O42896	Uncharacterized oxidoreductase C115.03		1	8.2	41.271	20.752	0.80542	0.103631	26.5043	26.0665	26.721	92028000	25.8128	25.7178	25.7289	56579670	25.8051	25.5583	25.5736	52658000		2.11895	0.032037	0.00564241
O42897	O42897	Probable 26S proteasome regulatory subunit rpn3	rpn3	1	35.6	57.346	239.19	-0.115901	-0.0868882	29.4196	29.4641	29.4883	737263400	29.513	29.4669	29.4796	752240000	29.4438	29.6507	29.6176	798936700		0.718184	0.544661	0.469307
O42898	O42898	Probable catechol O-methyltransferase 1	SPBC119.03	1	52.3	30.266	92.675	-0.12485	0.0440003	28.3882	28.1703	28.486	343126700	28.2901	28.6889	28.5618	385730000	28.3252	28.6669	28.4231	374143300		0.264419	0.59628	0.193315
O42899	O42899	Protein sco1	sco1	1	27	30.239	21.425	0.190465	-0.0123322	27.1091	27.483	27.1372	159986700	26.9506	26.9514	27.2312	139006700	27.1754	27.0791	26.9231	140200000		0.464802	0.467587	0.254508
O42903	O42903	GRIP domain-containing protein C119.12	SPBC119.12	1	29.4	46.153	85.351	0.0265484	0.121413	27.4173	27.3001	27.461	176413300	27.4721	27.3906	27.5975	188403300	27.4935	27.3359	27.2645	173196700		0.4282	0.584549	0.339343
O42906	O42906	GTPase npa3	npa3	1	27.2	41.642	59.996	0.127175	-0.0586754	27.925	28.0309	28.1663	276773300	27.8576	27.9508	27.7601	243320000	27.8083	28.1224	27.7958	253420000		0.499933	0.482859	0.32514
O42908	O42908	Mitochondrial presequence protease	cym1	1	29.7	98.969	130.9	0.0713925	0.0488194	29.5737	29.7971	29.6853	865073300	29.571	29.8586	29.5461	851643300	29.6367	29.6208	29.5927	823306700		0.10413	0.844714	0.908623
O42909	O42909	Zinc-type alcohol dehydrogenase-like protein C16A3.02c	SPBC16A3.02c	1	40.1	38.186	63.848	-0.0509757	-0.0801134	29.5358	29.435	29.6067	773893300	29.422	29.5725	29.4969	758420000	29.4697	29.5899	29.669	801726700		0.245693	0.751304	0.668822
O42911	O42911	37S ribosomal protein S25, mitochondrial	rsm25	1	42.7	25.931	35.627	0.0440977	-0.00895068	30.0321	30.1687	30.308	1211367000	30.1987	30.0661	30.0946	1167633000	30.0288	30.3797	29.9432	1174900000		0.0432645	0.910179	0.988956
O42914	O42914	Uncharacterized protein C16A3.08c	SPBC16A3.08c	1	61.3	30.949	323.31	0.00943996	-0.0535002	33.5835	33.6644	33.704	13493000000	33.5568	33.6133	33.595	12917000000	33.5832	33.5945	33.7429	13405000000		0.307152	0.769629	0.83597
O42915	O42915	Ubiquitin fusion degradation protein 1	ufd1	1	22.8	38.226	30.462	0.10631	0.0768156	27.3255	27.432	27.3543	173613300	27.2636	27.3449	27.413	170100000	27.1832	27.2687	27.3389	161280000		0.629259	0.57292	0.748832
O42923	O42923	RNA-binding post-transcriptional regulator cip1	cip1	1	21.4	53.477	30.223	-0.0372985	-0.164349	26.2917	26.2752	26.0515	77636660	26.2013	25.9754	26.0639	71092000	26.0963	26.3041	26.331	79670000		0.496852	0.507886	0.222601
O42929	O42929	Translation machinery-associated protein 22	tma22	1	28.9	21.633	34.602	0.222317	0.190627	28.3623	28.4126	28.6323	372820000	28.1641	28.6636	28.4558	364720000	28.2543	28.0665	28.4131	319576700		0.416396	0.473593	0.247226
O42931	O42931	26S protease regulatory subunit 7 homolog	rpt1	1	70.8	48.965	323.31	0.111183	-0.0163073	31.2422	31.2332	31.2405	2533767000	31.088	31.0694	31.1739	2319467000	31.0504	31.1964	31.1319	2345833000		1.30729	0.407978	0.642411
O42932	O42932	Cytochrome b-c1 complex subunit 6	qcr6	1	71.5	24.307	176.7	0.342772	0.119062	30.6478	30.7839	30.9351	1861367000	30.5104	30.6098	30.5879	1594000000	30.4435	30.3828	30.5231	1467733000		1.84873	0.144876	0.10954
O42933	O42933	Dolichyl-phosphate-mannose--protein mannosyltransferase 4	ogm4	1	12	90.09	28.275	-0.293962	0.189704	25.7185	NaN	25.6051	53125500	26.7976	25.3808	25.8977	74285000	26.1657	25.7126	NaN	65132000		0.11677	0.659782	0.00700162
O42935	O42935	60S ribosomal protein L32-B	rpl32b	1	46.5	14.445	117.02	0.0630879	-0.0727879	30.6659	30.572	30.614	1647700000	30.1146	30.6188	30.6522	1499600000	30.427	30.7328	30.4858	1577200000		0.185022	0.664746	0.54641
O42937	O42937	Probable coatomer subunit beta	sec27	1	45.6	89.802	302.46	-0.113161	-0.143717	30.3177	30.2058	30.346	1313800000	30.2618	30.2682	30.2516	1286267000	30.3897	30.5301	30.2823	1421000000		0.751561	0.476166	0.326094
O42938	O42938	ATP-dependent 6-phosphofructokinase	pfk1	1	83.8	102.55	323.31	-0.00342454	0.049864	35.2642	35.3853	35.3802	43620670000	35.3762	35.4414	35.3741	45262000000	35.3128	35.4008	35.3281	43724330000		0.366583	0.777518	0.698704
O42939	O42939	Ubiquitin-activating enzyme E1-like	uba2	1	25.2	70.613	73.693	-0.0930906	0.0226939	26.8542	27.0255	26.8933	127526700	27.0026	27.0962	27.0256	138183300	27.1402	27.0582	26.8435	136026700		0.373316	0.613779	0.376753
O42940	O42940	Inorganic phosphate transport protein pho88	pho88	1	16.5	21.964	41.987	0.368811	0.345391	27.6484	27.8821	27.6147	221090000	27.772	27.6312	27.6833	217530000	27.3551	27.5105	27.1678	171216700		1.57167	0.145162	0.0365958
O42943	O42943	Uncharacterized ABC transporter ATP-binding protein C16H5.08c	SPBC16H5.08c	1	69.3	69.212	323.31	0.16473	0.0611762	33.1503	32.9892	33.1647	9229167000	32.9048	33.0577	33.0328	8589934000	32.9594	32.8388	33.0129	8233300000		0.805652	0.424938	0.607535
O42945	O42945	Probable pre-mRNA-splicing factor ATP-dependent RNA helicase prp43	prp43	1	58.2	83.803	273.36	0.0844506	0.0488535	30.8498	30.7338	30.833	1877833000	30.7968	30.6999	30.8132	1832067000	30.828	30.6518	30.6798	1771067000		0.375228	0.689244	0.901255
O42947	O42947	Uncharacterized protein C16H5.12c	SPBC16H5.12c	1	52.4	82.52	312.3	-0.307542	-0.177673	29.5389	29.6407	29.6052	811233300	29.721	29.7817	29.6714	887646700	29.8927	29.8633	29.9519	1003980000		3.02845	0.10661	0.0766235
O42951	O42951	Putative aminodeoxychorismate lyase	SPBC19G7.02	1	28.1	26.264	23.81	0.199377	0.176231	26.0483	26.4016	26.4527	83296340	26.1822	26.2011	26.4649	81970660	25.9599	26.0332	26.3186	72545000		0.366596	0.513561	0.277789
O42952	O42952	40S ribosomal protein S30	rps30a	1	21.3	6.9101	57.887	0.312003	0.0252266	31.7801	31.6044	31.6953	3476667000	31.3366	31.4014	31.4831	2849933000	31.4404	31.2995	31.4055	2800533000		2.3015	0.112297	0.115567
O42957	O42957	Ubiquitin-like-specific protease 1	ulp1	1	5.6	64.94	8.3843	NaN	NaN	NaN	NaN	NaN	NaN	25.0914	NaN	24.6082	30662000	NaN	24.8714	NaN	NaN		0	1	NaN
O42958	O42958	DNA topoisomerase 2-associated protein pat1	SPBC19G7.10c	1	26.8	84.116	166.29	0.0480983	-0.0761188	29.2057	29.2458	29.3001	638923300	29.1738	29.1082	29.0973	586213300	29.21	29.2147	29.1841	617973300		1.73259	0.409192	0.58001
O42963	O42963	Nucleoporin nup44	nup44	1	27.3	44.483	37.955	0.0642043	0.112655	27.1781	27.378	27.004	153620000	27.2522	27.1295	27.3403	158866700	26.9233	27.1781	27.2686	146933300		0.161775	0.732808	0.541878
O42964	O42964	Transcription factor iws1	iws1	1	49.8	49.114	229.52	-0.147383	-0.132349	28.6718	28.3723	28.5122	385990000	28.5691	28.4557	28.5887	390033300	28.6061	28.6577	28.7468	427506700		0.632011	0.475392	0.327221
O42976	O42976	Uncharacterized membrane protein C20F10.07	SPBC20F10.07	1	7.1	85.354	8.3849	NaN	NaN	NaN	NaN	23.7526	NaN	NaN	NaN	NaN	NaN	23.096	24.7995	NaN	19082900		0	1	NaN
O42978	O42978	U6 snRNA-associated Sm-like protein LSm5	lsm5	1	46.2	8.8533	51.693	-0.0140302	0.0452846	28.5123	28.6326	28.5947	401470000	28.5475	28.694	28.6743	418320000	28.6492	28.6056	28.5267	405393300		0.240037	0.798046	0.642292
O42980	O42980	NEDD8-specific protease 1	nep1	1	5.2	47.257	4.8045	NaN	0.165627	NaN	24.0333	NaN	NaN	24.5687	NaN	24.3431	23082500	NaN	24.3919	24.1905	20579000		0.409324	0.47199	NaN
O42984	O42984	40S ribosomal protein S17-A	rps17a	1	74.8	15.514	323.31	0.0675338	-0.0416596	34.2338	34.136	34.3663	20408670000	34.1301	34.1845	34.102	18921000000	34.1932	34.0734	34.2695	19475330000		0.390132	0.634625	0.771752
O42991	O42991	60S ribosomal protein L16-B	rpl16b	1	55.3	22.17	12.264	0.882013	0.586127	26.8952	27.1282	27.5268	154956700	26.9183	27.1499	26.6171	126223300	26.2599	26.2824	26.4278	84081000		1.85846	0.0381609	0.00674271
O42993	O42993	Peptidyl-prolyl cis-trans isomerase	fkh1	1	88.4	12.043	107.16	-0.237751	-0.266092	30.8913	30.9135	31.1425	2128167000	30.8442	31.0044	31.0207	2086767000	31.0888	31.3415	31.2327	2509433000		1.15154	0.235108	0.0762753
O42998	O42998	Pof6 interactor protein 1	sip1	1	2.1	217.69	12.113	0.127414	NaN	25.7447	26.0022	25.6874	59157000	NaN	25.5566	NaN	NaN	25.7135	NaN	25.6674	54156500		0.38909	0.518762	NaN
O43001	O43001	Inositol-1,4,5-trisphosphate 5-phosphatase 1	syj1	1	7.6	121.82	26.062	0.136194	-0.107397	26.1521	26.0159	25.8456	67574340	25.5736	25.81	25.8965	57076000	25.6221	26.2312	25.6876	61487000		0.323823	0.515101	0.136581
O43003	O43003	Protein mmf1, mitochondrial	mmf1	1	75.3	17.543	285.27	-0.121057	0.143159	32.7354	32.8809	32.6388	7249200000	33.0517	32.9827	33.0229	8706167000	32.9261	32.8822	32.8183	7883734000		1.74933	0.193671	0.0712513
O43004	O43004	60S ribosomal protein L16-C	rpl16c	1	43.7	22.353	17.381	0.119827	-0.364597	27.1175	27.2879	27.4862	165826700	27.0357	26.7113	26.6882	118530000	27.2469	27.1808	27.1255	152610000		1.65623	0.110095	0.00568618
O43007	O43007	C-1-tetrahydrofolate synthase, mitochondrial;Methylenetetrahydrofolate dehydrogenase;Methenyltetrahydrofolate cyclohydrolase;Formyltetrahydrofolate synthetase	ade9	1	51	105.76	300.75	-0.0148748	0.0205388	30.4341	30.4535	30.4991	1479500000	30.437	30.5459	30.5086	1516267000	30.5154	30.3877	30.5249	1494833000		0.115448	0.911438	0.763693
O43010	O43010	Glycylpeptide N-tetradecanoyltransferase	nmt1	1	46.1	53.696	162.01	-0.113781	-0.0770297	29.4173	29.2669	29.3758	686526700	29.4036	29.4094	29.361	704240000	29.4875	29.513	29.4028	742863400		0.911002	0.516839	0.476768
O43011	O43011	Histidine--tRNA ligase, mitochondrial	hts1	1	62.7	63.304	323.31	0.0104299	-0.00383299	32.2281	32.0376	32.1364	4720000000	32.1398	32.095	32.1304	4673567000	32.1364	32.0748	32.1646	4686000000		0.0132984	0.990272	0.952724
O43012	O43012	Deoxycytidylate deaminase	SPBC2G2.13c	1	14.9	35.974	12.672	NaN	NaN	25.9944	26.1469	25.8891	67763660	NaN	NaN	NaN	NaN	NaN	NaN	25.6889	NaN		0	1	NaN
O43014	O43014	Mannose-6-phosphate isomerase	pmi40	1	38.1	45.59	159.14	-0.0860203	-0.0889091	30.2632	30.2044	30.3018	1283133000	30.2908	30.3155	30.1507	1280567000	30.3903	30.3455	30.2917	1361967000		0.620545	0.591063	0.566157
O43018	O43018	Uncharacterized protein C354.04	SPBC354.04	1	22.1	18.83	35.883	NaN	NaN	NaN	NaN	NaN	NaN	25.9631	26.2234	26.0366	70866340	26.2701	NaN	NaN	NaN		0	1	NaN
O43019	O43019	Putative transcription factor sre2	sre2	1	6.6	86.833	17.531	0.210335	0.238568	25.2747	25.3108	25.5098	43330330	25.5454	24.9875	25.5848	44186670	25.0495	25.0201	25.378	37452000		0.330697	0.510976	0.120452
O43020	O43020	Probable 37S ribosomal protein S16, mitochondrial	mrps16	1	47.9	10.99	33.175	0.170008	-0.172528	26.4828	26.1697	26.8244	96036660	26.2001	26.194	26.1285	75739660	NaN	26.4689	26.214	85361000		0.515345	0.361321	0.0493876
O43021	O43021	Oxysterol-binding protein homolog C354.07c	SPBC354.07c	1	47.4	45.066	146.8	0.2256	0.0482935	30.2331	30.2349	30.4285	1323567000	30.1137	30.077	30.1808	1170500000	30.0682	30.181	29.9717	1131967000		1.24002	0.270155	0.303705
O43024	O43024	CUE domain-containing protein C354.10	SPBC354.10	1	36.7	100.13	323.31	0.00475693	-0.0443	31.5411	31.7682	31.7236	3442800000	31.5459	31.6153	31.7285	3327700000	31.6315	31.7361	31.6589	3431467000		0.105224	0.871867	0.879164
O43026	O43026	Glyceraldehyde-3-phosphate dehydrogenase 2	gpd3	1	73.1	35.674	133.86	-0.539921	-0.297633	30.5229	30.4283	30.2796	1430367000	30.4499	30.8874	30.5958	1691933000	30.9024	31.3835	30.4138	2079600000		0.612471	0.286161	0.0108777
O43027	O43027	Probable Rho-GTPase-activating protein 6	rga6	1	3.7	80.776	14.325	NaN	NaN	25.3206	24.7262	24.4459	30838000	NaN	NaN	NaN	NaN	NaN	NaN	NaN	NaN		0	1	NaN
O43028	O43028	Vacuolar protein 8	vac8	1	14.7	60.232	30.492	0.0028327	0.108962	NaN	26.4766	26.2341	86154000	26.5434	26.6099	26.2164	92730660	26.4719	26.5786	25.9464	85985000		0.0768449	0.797935	0.352457
O43030	O43030	Hsp70 nucleotide exchange factor fes1	fes1	1	73.9	32.744	216.42	0.0431455	0.0832782	31.2178	31.0759	31.1667	2390533000	31.1887	31.0948	31.2941	2457967000	31.0317	31.1336	31.166	2320100000		0.293658	0.732917	0.636203
O43032	O43032	Signal recognition particle receptor subunit alpha homolog	srp101	1	17.6	61.077	60.823	-0.0155955	-0.112731	26.9133	26.535	27.0483	120806000	26.748	26.8664	26.6287	112940000	26.8898	26.5344	27.1096	122119000		0.0627011	0.846723	0.472846
O43036	O43036	DNA-directed RNA polymerase I subunit rpa43	rpa43	1	56.6	19.385	53.292	0.147618	-0.12657	27.8297	28.0652	28.175	274143300	27.7726	27.7735	27.7218	226693300	27.888	28.0634	27.6701	247480000		0.736635	0.328577	0.101033
O43037	O43037	Protein mago nashi homolog	mnh1	1	33.3	17.267	22.004	0.00116849	0.21775	26.1094	26.0385	26.1332	71640000	26.0295	26.4607	26.4054	83244000	26.0039	26.096	26.1743	71582000		0.656696	0.377031	0.066894
O43040	O43040	Cleavage and termination factor 1	ctf1	1	14	39.962	12.201	-0.120967	0.141414	24.7164	25.2522	25.2377	35698670	25.2266	25.2828	25.5278	42819000	24.9759	25.1697	25.4464	38821000		0.371322	0.473333	0.0712513
O43042	O43042	54S ribosomal protein L3, mitochondrial	mrpl3	1	24.8	37.195	28.329	-0.23844	-0.238527	26.5623	26.6555	26.4845	99566340	26.6165	26.4825	26.6044	99560340	26.8829	26.7212	26.8142	117460000		1.78275	0.185693	0.0840064
O43045	O43045	Iron-sulfur assembly protein 2	isa2	1	22.9	23.238	19.656	-0.281393	0.0476332	25.8276	26.2332	25.5173	62152670	26.3299	26.0148	26.2903	78074000	26.166	25.9106	26.395	75538340		0.525761	0.342983	0.0350841
O43046	O43046	V-type proton ATPase subunit F	vma7	1	52.5	13.618	85.91	-0.12341	0.0379343	28.2486	28.2145	28.1078	306546700	28.2773	28.3726	28.4057	342820000	28.386	28.2441	28.3112	333923300		1.16133	0.361314	0.244376
O43047	O43047	GrpE protein homolog, mitochondrial	mge1	1	37.7	25.334	156.76	-0.121054	-0.00203599	30.4886	30.499	30.5802	1543100000	30.5908	30.7271	30.6047	1675800000	30.5826	30.5982	30.7462	1678167000		0.815487	0.484892	0.36631
O43049	O43049	Serine/threonine-protein phosphatase T	ppt1	1	35.7	53.29	130.35	0.108289	0.0583487	29.6454	29.5622	29.6797	830793300	29.5264	29.595	29.617	802526700	29.5175	29.418	29.6221	770716700		0.577025	0.581627	0.798442
O43050	O43050	Sterol-4-alpha-carboxylate 3-dehydrogenase, decarboxylating	erg26	1	35	38.317	196.39	-0.00256232	0.00416593	30.5567	30.4923	30.45	1518867000	30.4914	30.4579	30.5696	1525967000	30.5688	30.5807	30.3474	1521567000		0.00272243	0.996216	0.886325
O43051	O43051	Probable nucleolar complex protein 14	nop14	1	12	95.151	35.84	0.242151	-0.0766021	27.681	27.7917	27.9509	235660000	27.3857	27.5636	27.5248	188943300	27.8048	27.2992	27.5619	199246700		0.851604	0.271049	0.0763678
O43056	O43056	Probable homoserine kinase	SPBC4C3.03	1	46.2	36.608	129.27	0.0772235	0.0537607	30.2065	30.1818	30.1535	1217067000	30.1136	30.2348	30.1203	1197433000	30.1968	30.0057	30.1017	1153633000		0.382007	0.702907	0.873038
O43059	O43059	Cytoskeletal protein syp1	syp1	1	27.1	90.756	87.24	0.0823722	-0.0262902	27.7192	27.6701	27.6923	217130000	27.5855	27.5104	27.6563	201376700	27.7071	27.5893	27.5329	205080000		0.702431	0.551755	0.805187
O43060	O43060	Eukaryotic translation initiation factor 3 subunit F	eif3f	1	61.6	33.251	323.31	-0.131511	-0.0461662	31.5149	31.5894	31.579	3169167000	31.6969	31.6322	31.6099	3362300000	31.6605	31.8297	31.5771	3471633000		0.636486	0.534761	0.430075
O43063	O43063	Probable proteasome subunit beta type-1	pre3	1	73.5	24.564	186.36	0.0612405	-0.0311469	30.3206	30.3076	30.3466	1345033000	30.1699	30.3252	30.198	1261600000	30.2609	30.3054	30.2238	1289133000		0.740755	0.590778	0.869343
O43065	O43065	Probable helicase mot1	mot1	1	9.7	217.63	35.711	0.131911	-0.0711119	27.0586	27.0037	26.5734	124734000	26.6281	26.7397	26.7037	108360000	NaN	26.6834	26.8373	113835000		0.316231	0.548127	0.248307
O43071	O43071	Pre-mRNA-processing factor 17	prp17	1	16.5	63.132	17.458	0.33225	0.212466	25.9812	25.7591	25.9337	62374670	25.7078	25.7968	25.8171	57405000	25.6149	25.5136	25.5563	49544000		2.16442	0.131778	0.128679
O43075	O43075	Probable transcriptional regulatory protein C8D2.12c		1	19.8	32.926	34.23	-0.0944336	0.0719624	26.5359	26.7892	26.546	103750700	26.5717	27.0107	26.7688	116434300	26.8297	26.8191	26.4959	110769000		0.220347	0.638248	0.221784
O43078	O43078	ATPase-like fidgetin	alf1	1	19.5	71.732	84.593	0.124198	0.041736	27.6481	27.7502	27.4984	208560000	27.5577	27.6555	27.4389	196973300	27.4129	27.3436	27.7458	191356700		0.213858	0.66899	0.752512
O43079	O43079	AP-1 complex subunit beta-1	apl2	1	25.8	76.681	123.83	-0.00866223	-0.0469179	28.3479	28.1789	28.0491	307750000	28.0733	28.1027	28.291	299696700	28.1537	28.2548	28.2072	309603300		0.0645056	0.902083	0.858977
O43083	O43083	Histone promoter control protein 2	hpc2	1	9.2	36.628	13.314	0.295414	NaN	24.7434	23.9809	24.4768	22664000	NaN	NaN	24.3272	NaN	24.2773	NaN	23.9849	18467500		0.349975	0.427039	NaN
O43090	O43090	Probable NADH-ubiquinone oxidoreductase C947.15c, mitochondrial	SPBC947.15c	1	33.8	60.78	103.53	0.310458	-0.0217536	29.6634	29.5562	29.773	852400000	29.4449	29.1587	29.3851	677076700	29.4257	29.3891	29.2487	687363300		1.59829	0.144468	0.0661585
O43120	O43120	Splicing factor U2AF-associated protein 2	uap2	1	21.5	41.963	45.963	NaN	NaN	NaN	25.2559	25.2597	40119500	NaN	25.3506	25.3803	43231000	NaN	25.3303	NaN	NaN		1.72598	0.403346	NaN
O43125	O43125	Protein csh3	csh3	1	13.2	31.736	14.866	-0.359432	-0.164853	26.1408	25.8993	26.1704	70699340	26.0992	26.2159	26.469	80907660	26.5242	26.307	26.464	90701660		1.13704	0.209699	0.0473518
O59667	O59667	Histidine biosynthesis bifunctional protein his7;Phosphoribosyl-AMP cyclohydrolase;Phosphoribosyl-ATP pyrophosphatase	his7	1	31.9	46.182	153.09	0.102841	-0.0460885	29.2287	28.966	29.1565	583943400	28.9731	28.9435	28.9998	526670000	28.9228	29.0741	29.0537	543766700		0.641706	0.498821	0.531191
O59672	O59672	Uncharacterized ABC transporter ATP-binding protein C29A3.09c	SPBC29A3.09c	1	37.2	83.761	147.83	0.00403611	0.0435856	29.7281	29.643	29.7505	876966700	29.6965	29.7861	29.7584	901340000	29.778	29.6669	29.6639	874516700		0.221899	0.846124	0.753504
O59673	O59673	ATP synthase subunit H, mitochondrial	atp14	1	61.2	11.57	93.541	0.0331484	-0.118386	29.3233	29.5007	29.4884	728163300	29.2765	29.2744	29.3132	655560000	29.417	29.4618	29.3381	711623300		1.08935	0.396846	0.338024
O59675	O59675	40S ribosomal protein S9-B	rps9b	1	70.8	22.245	79.564	0.0144055	-0.0773622	29.8307	30.1205	30.1571	1106483000	29.8679	29.8778	30.0971	1038293000	29.7873	29.9832	30.2743	1095490000		0.0745272	0.842562	0.671588
O59677	O59677	37S ribosomal protein S23, mitochondrial	rsm23	1	26.5	53.229	31.709	0.189091	0.108958	27.8564	27.6686	27.5193	216240000	27.4562	27.8045	27.5398	204556700	27.4034	27.4727	27.6128	189676700		0.39492	0.52735	0.48737
O59678	O59678	Ribosome biogenesis regulatory protein homolog	SPBC29A3.16	1	56	19.044	82.777	0.358687	0.149423	29.4799	29.5708	29.6995	805993300	29.2762	29.5285	29.313	697166700	29.212	28.9926	29.4428	628573300		1.05859	0.207301	0.0938636
O59680	O59680	Cytochrome c1, heme protein, mitochondrial	cyt1	1	41.4	34.34	156.96	0.0898324	0.00422458	29.6837	29.6937	29.9261	916930000	29.5833	29.5979	29.8614	864103300	29.7434	29.7108	29.5884	861576600		0.183524	0.739964	0.870256
O59681	O59681	Uncharacterized protein C18E5.01		1	40.1	38.22	177.79	0.075337	0.116533	29.121	29.4763	29.3215	667196700	29.4817	29.3336	29.2384	686523300	29.2014	29.3894	29.1096	633250000		0.19103	0.705078	0.514968
O59682	O59682	Serine palmitoyltransferase 1	lcb1	1	32.6	57.468	112.88	0.125758	0.216793	29.3819	29.4495	29.4604	723786700	29.5797	29.4557	29.528	770930000	29.4419	29.241	29.2224	663366700		1.33163	0.275922	0.142153
O59683	O59683	Translation initiation factor IF-2, mitochondrial		1	13.3	75.61	16.337	-0.0989064	NaN	25.4363	25.3543	25.063	41116330	NaN	NaN	25.2609	NaN	25.1349	25.6103	NaN	44034000		0.13851	0.674832	NaN
O59701	O59701	Cysteine synthase 1	cys11	1	76.1	37.853	203.02	0.070002	-0.038207	30.9096	31.0669	31.0816	2179600000	30.8727	30.9227	30.9434	2022100000	31.002	30.9631	30.8867	2076367000		0.637083	0.578145	0.771752
O59702	O59702	Histone deacetylase clr6	clr6	1	25.2	46.111	36.469	0.27155	0.215371	27.5886	27.7709	27.8241	222823300	27.6232	27.7058	27.695	214313300	27.6753	27.368	27.3085	184593300		1.00279	0.262543	0.160524
O59704	O59704	Elongator complex protein 1	iki3	1	11.9	141.61	49.49	0.133943	0.0672637	27.7892	27.7023	27.6722	221400000	27.4762	27.6667	27.8046	211400000	27.559	27.5242	27.6767	201770000		0.405291	0.581963	0.695077
O59706	O59706	Pre-mRNA-splicing factor sap61	sap61	1	15.2	57.255	18.401	-0.861901	-0.422323	25.7675	26.019	26.6648	77169340	27.0678	26.3273	26.4088	104657700	27.186	26.9466	27.0476	140250000		1.23327	0.111691	0.00329511
O59710	O59710	Probable NADPH:adrenodoxin oxidoreductase, mitochondrial	arh1	1	16.8	52.715	21.341	NaN	NaN	25.9824	26.178	NaN	71108500	NaN	25.8246	NaN	NaN	NaN	NaN	NaN	NaN		0	1	NaN
O59711	O59711	Saccharopine dehydrogenase [NADP(+), L-glutamate-forming]	lys9	1	77.8	49.938	323.31	-0.0115844	0.018235	34.0609	34.1099	34.0963	18275330000	34.1433	34.1361	34.0767	18657000000	34.0965	34.1136	34.0921	18422670000		0.359557	0.902647	0.799113
O59713	O59713	Diphthamide biosynthesis protein 1	dph1	1	19.7	48.795	25.424	-0.247373	-0.16437	25.8436	25.8236	26.0356	62792670	25.9123	26.0903	25.9526	66511330	26.4484	26.0356	25.9147	74537660		0.448457	0.46374	0.134606
O59716	O59716	Uncharacterized protein C3B8.8	SPBC3B8.08	1	25.5	17.186	16.449	NaN	NaN	25.7965	25.6242	25.9825	58766670	25.635	25.4637	25.638	50200000	25.8615	NaN	NaN	NaN		0.873321	0.300148	NaN
O59721	O59721	Probable tRNA pseudouridine synthase 4		1	34.6	45.166	52.83	0.109043	0.0484568	27.171	27.3223	27.2933	161133300	27.1443	27.148	27.3106	154506700	27.0988	26.863	27.4427	149403300		0.149059	0.732025	0.806348
O59725	O59725	MICOS complex subunit mic60	mic60	1	45.6	63.214	139.21	0.0179617	-0.0514049	29.2384	29.2894	29.3431	656816700	29.1828	29.3279	29.1476	625983400	29.2392	29.4087	29.1597	648690000		0.172612	0.794143	0.82209
O59727	O59727	Protein PBDC1 homolog	SPBC3E7.07c	1	85	17.405	248.76	-0.146067	-0.0559098	30.0074	30.1337	29.964	1101533000	30.061	30.1633	30.1546	1172567000	30.0606	30.1869	30.292	1218900000		0.659284	0.497507	0.397761
O59730	O59730	Methionine aminopeptidase 1	fma1	1	40.4	42.139	142.38	0.327808	0.0308969	30.1932	30.1441	30.2637	1234400000	29.8637	29.7884	30.0482	1004793000	29.8468	29.8041	29.9643	983503400		1.96145	0.131429	0.108309
O59731	O59731	Uncharacterized J domain-containing protein C3E7.11c	SPBC3E7.11c	1	30.7	40.53	25.377	-0.538873	-0.539748	26.3568	26.0736	26.5506	84951000	NaN	26.3284	26.3501	84899500	26.9475	26.5898	27.0592	123420000		1.28538	0.130417	0.0063672
O59734	O59734	Small nuclear ribonucleoprotein F	smf1	1	56.4	8.66	46.641	-0.0909004	-0.143651	27.0096	26.9608	26.8521	128956700	26.8147	26.8649	26.9838	124326700	27.0496	27.2084	26.8147	137343300		0.307673	0.61655	0.33421
O59736	O59736	2-isopropylmalate synthase	leu3	1	55.5	64.041	323.31	0.0483332	0.0619128	32.0947	32.1063	32.0585	4560867000	32.1182	32.09	32.0923	4604000000	31.994	32.0681	32.0518	4410600000		1.10993	0.672265	0.789137
O59739	O59739	BAG family molecular chaperone regulator 1B	bag102	1	51.5	23.325	108.26	0.232351	0.155769	28.3051	28.1866	28.2679	320126700	28.1282	28.2928	28.1041	303576700	28.1922	27.8892	27.9663	272506700		0.98167	0.29581	0.307793
O59740	O59740	Cell polarity protein mod5	mod5	1	17	56.541	47.86	NaN	-0.209335	NaN	NaN	NaN	NaN	25.3721	23.7601	NaN	28816500	25.2164	24.9114	24.8098	33316330		0.256847	0.468337	NaN
O59741	O59741	Uncharacterized transcriptional regulatory protein C530.05	SPBC530.05	1	8.7	85.198	10.053	NaN	NaN	24.6094	24.7433	NaN	26840500	24.6587	24.4643	24.6197	25136670	NaN	24.3745	NaN	NaN		0.427978	0.54561	NaN
O59743	O59743	Uncharacterized protein C530.07c	SPBC530.07c	1	54.1	27.839	86.777	0.0686441	0.0304834	28.9555	28.9534	29.0293	529416700	28.8647	28.9351	29.021	515596700	28.9948	28.9322	28.7997	504816700		0.246895	0.77546	0.95534
O59747	O59747	Palmitoyl-protein thioesterase-dolichyl pyrophosphate phosphatase fusion 1;Palmitoyl-protein thioesterase;Dolichyldiphosphatase	pdf1	1	11.1	71.195	32.538	0.185678	0.236731	26.6214	26.6804	26.9559	113656700	26.5567	26.8744	26.9706	117750700	26.695	26.5314	26.4886	99931000		0.512817	0.425217	0.130248
O59748	O59748	CTD kinase subunit beta	lsc1	1	9.3	38.685	3.7221	NaN	NaN	24.0902	NaN	23.488	14812500	23.1341	NaN	NaN	NaN	NaN	NaN	NaN	NaN		0	1	NaN
O59755	O59755	Spindle pole body-associated protein cut12	cut12	1	7.1	61.957	5.0546	0.164305	0.05788	24.4364	24.344	24.7389	23999330	24.441	24.4505	24.3359	22292670	24.4214	24.2982	24.3341	21416000		0.404294	0.552255	0.600988
O59760	O59760	Putative uncharacterized hydrolase C1020.07	SPCC1020.07	1	62.3	26.496	73.552	0.35015	0.197821	29.286	29.0732	29.2596	620703300	29.0319	29.2287	28.8903	558506700	28.7407	28.8548	28.9728	486943300		1.27219	0.195165	0.118586
O59761	O59761	S-adenosyl-L-methionine-dependent tRNA 4-demethylwyosine synthase	tyw1	1	8	78.187	18.687	0.0104538	0.123986	25.3166	25.465	25.3599	43722000	25.627	25.0285	25.7353	47301670	25.2406	25.4314	25.4338	43406330		0.0627199	0.846518	0.308521
O59763	O59763	Serine/threonine-protein kinase oca2	oca2	1	9.5	73.231	6.3113	-0.797503	-0.273669	25.9971	25.9238	NaN	65315000	27.0014	26.0364	26.2271	93908000	26.7577	26.8963	26.6067	113523300		0.919292	0.163649	0.00883847
O59770	O59770	Probable proteasome subunit alpha type-7	pre10	1	34.8	28.031	118.39	0.0367293	-0.0701184	29.8601	29.964	29.919	1012303000	29.7818	29.8053	29.8368	940040000	29.9068	29.9321	29.792	986856600		0.880308	0.544783	0.67949
O59771	O59771	Uridylate kinase	SPCC1795.05c	1	52.4	21.716	92.2	-0.0566668	-0.0391836	30.3447	30.0531	30.2244	1243967000	30.2359	30.136	30.312	1259133000	30.1482	30.2354	30.4108	1293800000		0.0683123	0.886921	0.705095
O59778	O59778	Biotin synthase	bio2	1	39.9	40.65	222.56	0.0627043	-0.00491943	30.8421	30.7965	30.7407	1861333000	30.6832	30.6933	30.7989	1776100000	30.7434	30.7459	30.7032	1782167000		0.60214	0.676513	0.927211
O59779	O59779	Uncharacterized protein C1235.01		1	4	69.695	9.4986	NaN	NaN	25.7637	25.5267	25.5795	51817330	NaN	25.9219	25.9594	64410500	NaN	NaN	NaN	NaN		1.36672	0.196116	NaN
O59786	O59786	Ferrochelatase, mitochondrial	hem15	1	28.4	42.713	28.925	-0.450572	NaN	25.9429	25.8541	26.1	65695670	NaN	NaN	NaN	NaN	26.1486	26.6482	NaN	89778500		0.889257	0.20784	NaN
O59787	O59787	Signal recognition particle subunit srp72	srp72	1	42.2	63.28	258.54	-0.0273986	-0.0609427	30.0454	30.0318	30.0362	1102267000	29.9633	29.9883	30.0594	1076933000	30.0166	30.1621	30.0118	1123400000		0.31651	0.784434	0.777749
O59791	O59791	Serine racemase	SRR	1	30.7	35.048	13.815	0.12054	0.0837273	NaN	25.4398	25.3256	43781000	25.3616	25.3603	25.3187	42678000	25.347	25.2179	25.2212	40271670		0.793822	0.513607	0.68227
O59792	O59792	Calnexin-independence factor 1	cif1	1	24.7	36.017	15.333	0.139876	0.0945067	25.9177	26.0814	26.1694	69954660	26.0949	25.9381	26.0063	67789000	26.2307	25.8591	25.6001	63490670		0.200342	0.644934	0.632142
O59794	O59794	60S ribosomal protein L17-B	rpl17b	1	49.7	20.827	91.344	0.179155	0.171845	32.8142	32.7457	32.6903	7228133000	32.6436	32.7756	32.8066	7191600000	32.5369	32.5989	32.579	6384033000		1.62066	0.267289	0.306206
O59795	O59795	Protein CASP	coy1	1	9.3	72.182	10.344	NaN	NaN	24.5584	24.8691	24.8307	28396670	NaN	24.6627	NaN	NaN	NaN	NaN	NaN	NaN		0	1	NaN
O59797	O59797	Putative nucleosome assembly protein C364.06	SPCC364.06	1	52.7	44.347	323.31	0.176811	0.0104378	32.4329	32.4415	32.51	5915666000	32.2736	32.2748	32.3372	5271333000	32.315	32.2881	32.2514	5233333000		2.73197	0.204841	0.417782
O59800	O59800	Pre-mRNA-splicing factor cwf5	cwf5	1	24.3	39.576	69.902	NaN	0.268854	25.3889	NaN	NaN	NaN	25.8247	NaN	25.9323	61730500	25.4158	NaN	25.7823	51235000		0.551366	0.339615	NaN
O59801	O59801	Putative ATP-dependent RNA helicase C550.03c	SPCC550.03c	1	6.4	138.03	11.28	NaN	-0.0563883	NaN	NaN	25.0159	NaN	NaN	25.7817	26.2661	69193500	26.1255	NaN	26.0751	71951500		0.106018	0.732097	NaN
O59804	O59804	10 kDa heat shock protein, mitochondrial	hsp10	1	76.9	11.282	111.82	0.0292552	-0.0266308	33.0044	33.0578	33.072	8862200000	32.8688	33.0061	33.0843	8525467000	33.0303	33.1032	32.907	8684300000		0.137213	0.846557	0.963097
O59809	O59809	Probable importin c550.11	SPCC550.11	1	15.2	116.47	136.5	0.0772263	0.045036	28.8273	28.7526	28.747	459693300	28.7055	28.8187	28.7044	449550000	28.6614	28.6885	28.7454	435733300		0.572435	0.673613	0.901255
O59810	O59810	Vigilin 1	vgl1	1	59.3	142.61	323.31	0.00592637	-0.0307543	32.9891	32.9878	32.9552	8456633000	32.9372	32.9357	32.9493	8244333000	32.9767	32.9126	33.0231	8421966000		0.36803	0.863571	0.940339
O59811	O59811	Cytoplasmic 60S subunit biogenesis factor SPCC550.15c	SPCC550.15c	1	37.4	52.25	170.16	0.281323	0.221984	29.2175	29.3413	29.5941	704940000	29.3576	29.2317	29.4059	676533300	29.0512	29.1186	29.1628	580050000		1.09256	0.252883	0.160524
O59816	O59816	Dihydrolipoyllysine-residue acetyltransferase component of pyruvate dehydrogenase complex, mitochondrial	lat1	1	59.8	52.06	323.31	0.163733	0.0236224	32.1097	32.1482	32.2401	4822233000	32.0358	32.0271	32.0178	4375933000	32.0288	31.9507	32.029	4304866000		1.96565	0.279678	0.529396
O59817	O59817	Protein efr3	efr3	1	13.2	90.382	34.763	0.331345	0.350029	26.9478	26.5015	26.9756	118808000	26.7146	26.8394	26.9635	120356700	26.6694	26.3954	26.3956	94428000		0.920261	0.228441	0.0398468
O59821	O59821	Exosome complex component csl4	csl4	1	14.9	19.889	11.085	NaN	0.0163047	NaN	NaN	NaN	NaN	25.4368	NaN	25.2802	43083500	25.3476	25.45	25.2268	42599330		0.0567703	0.881027	NaN
O59823	O59823	V-type proton ATPase subunit D	vma8	1	25.3	32.219	54.577	-0.0309196	0.0817443	29.2467	29.3538	29.1459	639023400	29.4778	29.323	29.2837	690926700	29.2738	29.4106	29.1506	652866600		0.309163	0.642873	0.428706
O59826	O59826	Putative voltage-gated potassium channel subunit beta	SPCC965.06	1	45.1	38.43	78.243	-0.244368	0.012704	27.7636	27.4559	27.7185	210936700	27.8324	27.8844	28.0056	252080000	27.6232	28.1079	27.9179	249870000		0.658483	0.337628	0.0760846
O59827	O59827	Glutathione S-transferase 2	gst2	1	26.1	26.843	75.464	-0.469057	0.162024	28.4232	28.5789	28.5623	385766700	29.1474	29.0104	29.2913	597446700	29.0192	29.1913	28.7288	533980000		2.06478	0.0443137	0.00498911
O59838	O59838	Heat shock protein homolog pss1	pss1	1	81.8	80.374	323.31	0.0556174	0.075543	35.0652	35.0814	35.0897	36288330000	35.0713	35.0904	35.1337	36793000000	34.9858	35.0224	35.0604	34916000000		1.34017	0.597393	0.717829
O59855	O59855	Probable heat shock protein ssa2	ssa2	1	87.9	70.232	323.31	0.0136909	0.00122159	37.1781	37.1682	37.1723	154933300000	37.0896	37.1385	37.2484	153600000000	37.1222	37.2221	37.1311	153470000000		0.0268481	0.979014	0.952724
O59858	O59858	Glutathione peroxidase	gpx1	1	83.5	18.06	112.11	-0.0567626	-0.0512271	30.7572	30.7631	30.8062	1838233000	30.7515	30.862	30.7265	1845300000	30.7607	30.9667	30.7599	1912000000		0.161321	0.834534	0.702145
O59865	O59865	40S ribosomal protein S24-B	rps24b	1	64.9	15.539	216.08	0.317453	0.207563	32.9627	32.9245	32.8485	8085467000	32.6752	32.887	32.8378	7492467000	32.5838	32.6291	32.5721	6488466000		2.26163	0.131486	0.139261
O59866	O59866	Dolichyl-diphosphooligosaccharide--protein glycosyltransferase subunit wbp1	wbp1	1	68	48.898	323.31	-0.105022	-0.10702	31.129	31.1605	31.0744	2336534000	31.1484	31.087	31.1231	2333300000	31.2815	31.3332	31.0501	2512967000		0.438622	0.597378	0.446618
O59868	O59868	Calcium-transporting ATPase 1	pmr1	1	4	98.358	11.04	0.414195	-0.0871402	26.4655	26.1895	26.0571	79670340	25.7782	25.7219	25.7379	56283330	25.96	25.9193	25.5935	59787670		1.62143	0.112598	0.0083735
O59945;REV__O59945	O59945	Fimbrin	fim1	2	75.9	68.617	323.31	-0.141874	-0.11024	32.2192	32.2467	32.2772	5100133000	32.2281	32.2173	32.3868	5213200000	32.3694	32.4472	32.3509	5627167000		1.10716	0.410322	0.375786
O60055	O60055	U3 small nucleolar RNA-associated protein 20	utp20	1	5	285.22	32.263	0.0336461	-0.0361108	27.6077	28.0004	27.8779	239893300	27.5365	27.8837	27.8587	228570000	27.8627	27.8127	27.7341	234363300		0.0567729	0.883931	0.894793
O60058	O60058	ATPase family gene 2 protein	afg2	1	16.1	88.471	76.957	-0.075902	0.405952	26.6918	26.5931	27.1175	118413300	27.8443	27.2889	26.442	165368700	27.3008	26.5818	26.6953	124810000		0.219803	0.53629	0.00824741
O60059	O60059	Pumilio domain-containing protein C56F2.08c	SPBC56F2.08c	1	41.1	72.822	222.8	0.0287259	-0.0346068	29.6032	29.6235	29.611	820890000	29.5118	29.5072	29.6257	785633300	29.6816	29.4832	29.58	804706700		0.253665	0.786253	0.933096
O60060	O60060	Carbamoyl-phosphate synthase arginine-specific small chain	arg5	1	62.4	45.661	323.31	0.122323	0.158877	31.2178	31.1552	31.0873	2390133000	31.2273	31.2413	31.1002	2451467000	30.9597	31.1158	31.0164	2195833000		1.06169	0.377964	0.361446
O60063	O60063	Putative 37S ribosomal protein S4-like	SPBC13G1.01c	1	13.1	37.665	21.513	-0.213224	-0.32494	26.1073	25.981	25.827	66015330	25.8377	25.7981	25.9533	61096330	26.2093	NaN	26.1695	76530000		1.33469	0.203348	0.0373472
O60064	O60064	Probable mannose-1-phosphate guanyltransferase	SPBC13G1.02	1	77.3	46.096	323.31	-0.0334012	-0.105819	31.5586	31.6768	31.6787	3344433000	31.562	31.5419	31.5957	3180700000	31.6998	31.7394	31.5732	3422767000		0.656821	0.577808	0.491369
O60065	O60065	Peroxisomal membrane protein pex14	pex14	1	39.9	32.813	92.407	0.145321	0.117744	27.695	27.5164	27.8376	216373300	27.4307	27.8407	27.6834	212276700	27.5308	27.4189	27.6701	195640000		0.238155	0.637356	0.526137
O60068	O60068	Protein isd11	isd11	1	47.1	12.004	45.572	-0.119053	-0.0338037	26.8072	27.0056	27.1039	132136700	26.8468	26.9593	27.3355	140180000	26.6153	27.151	27.4128	143503300		0.0340349	0.900436	0.449017
O60070	O60070	Set1 complex component ash2	ash2	1	18.1	74.252	24.442	-0.0602879	-0.0680728	28.4751	NaN	28.4803	373805000	28.6484	28.27	28.4667	371793300	28.6677	28.2071	28.6897	389756700		0.0275595	0.92689	0.671788
O60071	O60071	Uncharacterized protein C13G1.09	SPBC13G1.09	1	30.5	51.365	80.498	0.122833	0.0863878	28.895	28.627	28.8943	470896700	28.7332	28.7164	28.8686	459150000	28.6718	28.6305	28.7587	432463300		0.36136	0.616718	0.68227
O60073	O60073	Synaptobrevin homolog ykt6	ykt6	1	31.5	22.651	28.175	-0.0295587	0.0985785	26.957	27.0583	27.067	136876700	27.1887	27.094	27.1847	149590000	26.9689	27.2097	26.982	139710000		0.573726	0.535266	0.317327
O60074	O60074	Vacuolar protein-sorting-associated protein 46	did2	1	15.5	22	19.405	-0.0404043	0.0582587	26.3734	26.7643	26.7019	103361700	26.5199	26.8802	26.7427	110677700	26.4408	26.7953	26.7304	106297300		0.0862935	0.819005	0.494197
O60078	O60078	Probable prephenate dehydrogenase [NADP(+)]	tyr1	1	16.5	48.905	39.107	-0.0141666	-0.182625	NaN	26.5818	26.3835	93991500	26.2518	26.4653	26.2234	83633000	26.3444	26.3112	26.7932	94919000		0.259027	0.577746	0.154022
O60079	O60079	Probable ubiquitin carboxyl-terminal hydrolase 12	ubp12	1	33.4	111.97	247.94	0.146202	0.0271722	29.5513	29.592	29.7226	827300000	29.5373	29.506	29.4704	761783400	29.5159	29.4291	29.4865	747570000		1.24583	0.378207	0.592777
O60080	O60080	ATP-dependent RNA helicase dbp9	dbp9	1	35	67.45	112.41	0.279331	0.212701	29.3321	29.4619	29.4717	719926700	29.2871	29.2998	29.4753	687433300	29.2217	28.9891	29.2094	593200000		1.38489	0.209537	0.172843
O60084	O60084	Mitochondrial import inner membrane translocase subunit tim44	tim44	1	56.2	48.549	237.69	-0.148118	-0.0957153	29.4908	29.5533	29.5354	773440000	29.6097	29.482	29.6408	802050000	29.6723	29.722	29.6287	857066700		1.26609	0.385689	0.363733
O60085	O60085	Methionine aminopeptidase 2	fma2	1	73.7	47.271	323.31	0.0641829	-0.0145414	32.1028	32.0653	32.216	4698200000	32.0183	32.0515	32.0817	4448700000	32.0958	31.96	32.1342	4493767000		0.374758	0.69886	0.898069
O60086	O60086	Probable acetolactate synthase small subunit	SPBC14C8.04	1	68.9	31.834	216.29	0.0358383	0.127914	31.3354	31.3744	31.2946	2709033000	31.679	31.2355	31.3283	2887567000	31.3782	31.1497	31.359	2642567000		0.183732	0.707572	0.369639
O60094	O60094	DNA polymerase V	pol5	1	17	109.72	108.34	0.171313	0.0711995	27.9398	27.9674	28.4127	292410000	27.8914	27.9212	28.2321	272806700	27.9286	27.9725	27.9548	259670000		0.204839	0.649337	0.560961
O60096	O60096	37S ribosomal protein S35, mitochondrial	bot1	1	47.3	35.752	41.978	-0.139654	0.0950182	27.1279	27.1828	27.4378	160270000	27.4871	27.4812	27.5035	188580000	27.4455	27.4184	27.3199	176560000		1.1341	0.279376	0.0966869
O60100	O60100	Probable importin subunit beta-4	kap123	1	49.7	117.83	323.31	0.0954213	0.142369	31.6278	31.6721	31.7157	3422333000	31.6133	31.8259	31.7107	3535533000	31.6431	31.47	31.6118	3203300000		0.708817	0.488198	0.402548
O60101	O60101	Phosphoglycerate kinase	pgk1	1	94	43.963	323.31	0.0112105	0.00368072	37.7882	37.7793	37.923	244603300000	37.7656	37.811	37.8929	243330000000	37.7487	37.922	37.7847	242710000000		0.00704376	0.993445	0.952724
O60102	O60102	Translation initiation factor rli1	rli1	1	43.7	66.589	233.11	0.0349354	0.00160645	30.5847	30.4591	30.4933	1532600000	30.379	30.5412	30.5146	1497600000	30.5548	30.4687	30.4079	1495933000		0.0877809	0.909719	0.999566
O60104	O60104	Mediator of RNA polymerase II transcription subunit 7	med7	1	22.3	43.509	26.812	0.111761	0.0403817	26.5423	26.2368	26.7392	96276000	26.5118	26.3839	NaN	91628500	26.4333	26.3675	26.425	89099340		0.106961	0.789418	0.806922
O60105	O60105	Adenylosuccinate lyase	ade8	1	73	54.307	323.31	0.287108	0.0146469	32.9142	32.8788	32.9537	8103333000	32.6019	32.6793	32.648	6708800000	32.6916	32.5562	32.6352	6641033000		3.17422	0.0872	0.139359
O60109	O60109	Alkaline phosphatase	SPBC14F5.13c	1	22.9	58.666	51.435	0.507741	0.155616	27.6822	27.6918	27.5591	209970000	27.3685	27.389	27.1061	164496700	27.0542	27.1244	27.2295	147676700		2.40949	0.0442424	0.0207445
O60110	O60110	TPR repeat protein oca3	oca3	1	21.6	32.822	21.389	NaN	NaN	25.7152	25.6247	NaN	53413000	25.8747	25.7992	25.8555	60209670	25.9567	NaN	NaN	NaN		1.51838	0.289482	NaN
O60113	O60113	Uncharacterized amino-acid permease C15C4.04c	SPBC15C4.04c	1	4.8	59.726	10.727	0.167433	-0.460689	26.0678	26.0304	NaN	69437000	25.4872	25.502	25.2617	44927000	25.8184	25.9425	NaN	61828500		2.23803	0.0286957	0.00622843
O60114	O60114	Uncharacterized helicase C15C4.05	SPBC15C4.05	1	10.6	161.46	49.595	-0.0872615	0.0814305	26.4507	26.5322	26.0613	86263340	26.5348	26.6454	26.4024	96963340	26.435	26.4399	26.4733	91642000		0.350828	0.550939	0.230494
O60116	O60116	Putative ribokinase	SPBC16G5.02c	1	24.2	33.25	27.573	-0.0480554	-0.0628901	26.328	26.3517	26.2265	82796000	NaN	26.3321	26.243	81949000	26.2146	26.563	26.2496	85600340		0.0521322	0.90333	0.72616
O60119	O60119	Vesicle-associated membrane protein-associated protein C16G5.05c	SPBC16G5.05c	1	59.8	41.234	309.57	0.26244	0.0267029	31.7741	31.9128	31.9257	3931700000	31.7396	31.6224	31.5414	3339000000	31.6739	31.7185	31.4202	3277767000		1.18961	0.228807	0.191235
O60121	O60121	Uncharacterized protein C16G5.07c	SPBC16G5.07c	1	29.7	39.274	23.442	-0.167834	-0.0107001	27.0974	27.047	27.0421	140146700	26.8391	27.3514	27.4035	156273300	27.3331	27.1451	27.2059	157436700		0.257135	0.596283	0.235478
O60122	O60122	Anthranilate phosphoribosyltransferase	trp4	1	39.8	37.556	153.19	0.0601434	0.0382956	29.582	29.6428	29.4249	787550000	29.6065	29.5948	29.3805	775713300	29.577	29.4842	29.412	755393300		0.0930852	0.868359	0.935272
O60124	O60124	Exosome complex component rrp42	rrp42	1	32.8	32.013	27.662	0.463701	0.426387	26.8178	26.9633	27.2045	134600000	26.8535	27.2041	26.8094	131163300	26.7666	26.1483	26.6356	97601660		0.970851	0.190582	0.010558
O60125	O60125	BAG family molecular chaperone regulator 1A	bag101	1	44.1	22.205	84.092	-0.0153725	0.0357712	27.9375	28.0642	27.8821	261690000	28.0174	28.0448	27.9803	271133300	27.8795	27.9789	28.0712	264493300		0.144702	0.853628	0.68433
O60128	O60128	40S ribosomal protein S3	rps3	1	90.8	27.553	323.31	0.0600265	0.0462876	34.5832	34.5005	34.5758	25216670000	34.4979	34.524	34.5961	24977670000	34.5355	34.4674	34.4771	24189000000		0.517958	0.744226	0.901753
O60129	O60129	Fork head protein homolog 2	fkh2	1	15.3	71.173	12.449	-0.144641	-0.281329	27.6273	27.7	27.6417	211590000	27.5344	27.6099	27.4085	192463300	27.8021	27.6736	27.918	233903300		1.5153	0.208046	0.0586438
O60132	O60132	Tip elongation aberrant protein Tea4	tea4	1	7.2	90.793	5.9795	NaN	NaN	NaN	NaN	NaN	NaN	NaN	23.8211	24.9728	23874500	NaN	NaN	NaN	NaN		0	1	NaN
O60135	O60135	Long-chain-fatty-acid--CoA ligase 1	lcf1	1	47.2	75.965	323.31	0.0346502	-0.0685101	31.9422	31.9024	31.9872	4132333000	31.8504	31.8327	31.8403	3847167000	31.8909	31.9143	31.9236	4034267000		2.04285	0.464156	0.67949
O60143	O60143	60S ribosomal protein L7-C	rpl7c	1	77.7	28.73	323.31	0.163639	0.158375	34.4479	34.3169	34.3667	22329000000	34.3014	34.2627	34.539	22247670000	34.2246	34.1365	34.279	19934670000		0.761951	0.411364	0.367635
O60144	O60144	40S ribosomal protein S16	rps16a	1	72.1	15.395	137.34	0.249045	0.127776	34.6625	34.7567	34.6638	27813000000	34.529	34.5568	34.6335	25570670000	34.4215	34.4671	34.449	23403330000		2.75274	0.144099	0.279412
O60147	O60147	Uncharacterized protein C18H10.17c	SPBC18H10.17c	1	40	20.568	35.192	NaN	NaN	NaN	27.0234	27.1538	142865000	26.8376	26.7067	NaN	114730000	NaN	NaN	NaN	NaN		1.12088	0.20878	NaN
O60150	O60150	Uncharacterized protein C18H10.20c	SPBC18H10.20c	1	17.2	40.144	17.001	0.330653	NaN	NaN	26.1222	26.4001	80798000	NaN	NaN	26.5269	NaN	26.1151	26.1017	25.5181	64248670		0.533923	0.320053	NaN
O60155	O60155	Putative proline--tRNA ligase C19C7.06	prs1	1	80.2	78.874	323.31	0.0941442	-0.00923763	33.9379	34.0055	34.0519	17170000000	33.8903	33.8745	33.9222	15982670000	33.8028	33.9671	33.9399	16085330000		0.798522	0.537556	0.816778
O60158	O60158	Bouquet formation protein 4	bqt4	1	47.2	47.826	129.49	0.0421239	0.0489578	29.0803	28.996	28.8966	534243400	28.9777	28.9855	29.0355	536780000	29.0137	28.752	29.0674	518870000		0.0878806	0.87232	0.880917
O60161	O60161	U3 small nucleolar RNA-associated protein 4	utp4	1	24.8	79.121	77.356	0.0707812	0.092677	27.8626	28.0524	28.1003	270063300	28.0328	28.0295	28.0296	274193300	28.1608	27.8765	27.7448	257133300		0.173343	0.736813	0.639901
O60162	O60162	Uncharacterized protein C19F5.03	SPBC19F5.03	1	11	68.712	22.394	0.306311	0.0159054	27.3267	27.2981	27.6371	180700000	27.2093	27.1253	27.0782	147753300	27.0654	27.4815	26.7204	146133300		0.545642	0.342834	0.105619
O60163	O60163	Probable aspartokinase	SPBC19F5.04	1	37.2	56.812	262.4	0.188456	0.128317	31.0967	31.0623	30.9937	2225567000	31.0563	30.9703	30.9451	2134700000	30.9361	30.754	30.8929	1953033000		1.3683	0.294987	0.451336
O60164	O60164	Pescadillo homolog	ppp1	1	38.7	69.188	185.77	0.0937652	-0.0170243	29.6724	29.7172	29.7157	873300000	29.4882	29.7089	29.5675	808746700	29.6567	29.4325	29.7196	818346700		0.360068	0.6166	0.781387
O60166	O60166	Nuclear movement protein nudc	nudc	1	50.6	19.443	57.846	0.0996668	-0.0291715	28.2973	28.2566	28.5549	348306700	28.273	28.313	28.1498	318550000	28.0539	28.4223	28.3272	325056700		0.22456	0.660598	0.627602
O60167	O60167	ENTH domain-containing protein C19F8.03c	SPBC19F8.03c	1	7.7	72.984	21.497	0.612179	0.123359	27.8448	27.9878	28.0876	264156700	27.463	27.444	27.5546	188240000	27.4512	27.2464	27.3888	172813300		3.19717	0.0453333	0.0105976
O60169	O60169	Uncharacterized protein C19F8.05	SPBC19F8.05	1	42.2	25.359	46.154	-0.159838	0.124202	26.8439	27.1445	27.1752	140120000	27.1938	27.1867	27.615	170610000	27.0821	27.3703	27.1987	156536700		0.534987	0.390045	0.0527162
O60171	O60171	Transcription initiation factor TFIID subunit 10	taf10	1	40.5	23.526	68.057	-0.0649875	-0.12366	28.3187	28.2106	28.0109	305293300	27.9931	28.1173	28.2582	293126700	28.1843	28.2817	28.2836	319360000		0.309856	0.629036	0.407118
O60173	O60173	ATP-dependent RNA helicase dbp7	dbp7	1	17.8	78.83	29.248	-0.0524372	0.166821	26.0682	25.9865	26.171	70799340	26.5137	26.0486	26.2899	82420000	25.9194	26.2409	26.2076	73420000		0.422271	0.48551	0.0989013
O60176	O60176	Uncharacterized RNA-binding protein C23E6.01c		1	12.9	51.704	49.891	0.112358	NaN	25.7843	26.1219	25.9585	65340670	NaN	26.0802	NaN	NaN	NaN	25.5579	26.0913	60445000		0.2088	0.585433	NaN
O60179	O60179	U3 small nucleolar RNA-associated protein 10	utp10	1	12.9	186.41	141.13	0.11237	0.168288	30.4619	30.3663	30.1643	1355433000	30.3489	30.3754	30.4498	1409000000	30.4293	30.0716	30.145	1253867000		0.429302	0.519898	0.28414
O60180	O60180	Probable metalloprotease arx1	arx1	1	42.2	45.672	200.15	0.138378	0.0653719	29.9259	29.961	29.8044	1000910000	29.7731	29.874	29.8281	951520000	29.7445	29.7719	29.7643	909366700		1.18346	0.424467	0.704468
O60181	O60181	3,4-dihydroxy-2-butanone 4-phosphate synthase	SPBC23E6.06c	1	80.9	22.564	175.8	0.0942754	-0.0610965	30.7776	30.7142	30.9213	1878567000	30.5978	30.6049	30.7472	1686767000	30.7242	30.7099	30.704	1759733000		0.889361	0.427402	0.490056
O60182	O60182	Replication factor C subunit 1	rfc1	1	17.3	103.49	52.226	-0.236143	-0.109474	27.2104	27.0167	27.203	148523300	27.3231	27.2235	27.27	162153300	27.3482	27.4786	27.3148	174936700		1.39581	0.253221	0.169661
O60184	O60184	General transcriptional corepressor ssn6	ssn6	1	18.4	121.52	150.69	0.0591685	0.108221	27.55	27.817	27.7646	220326700	27.6802	27.6524	27.9418	227946700	27.5189	27.6297	27.8046	211473300		0.159496	0.746918	0.517427
O60185	O60185	Methylthioribose-1-phosphate isomerase	mri1	1	71.6	39.379	255.5	-0.0367608	0.109212	30.2867	30.3493	30.4362	1376833000	30.4813	30.5442	30.4877	1523433000	30.4228	30.3455	30.4168	1412367000		1.43795	0.359479	0.250261
O60186	O60186	37S ribosomal protein S10, mitochondrial	rsm10	1	31.6	26.568	25.83	NaN	NaN	32.2721	32.0773	NaN	4858900000	NaN	32.4556	32.6031	6207150000	NaN	NaN	32.4116	NaN		0.995792	0.211554	NaN
O60188	O60188	U3 small nucleolar RNA-associated protein 6	utp6	1	11.9	55.644	9.6506	0.0100874	NaN	26.1508	26.4068	NaN	81735500	NaN	NaN	26.4229	NaN	26.3661	26.1764	NaN	81166000		0.0147539	0.95388	NaN
O60198	O60198	S-adenosylmethionine synthase	sam1	1	83.8	41.831	323.31	-0.120787	-0.145794	34.755	34.7685	34.7626	29135330000	34.6739	34.7387	34.796	28634670000	34.7622	35.0309	34.8421	31679670000		0.732633	0.473766	0.29858
O74135	O74135	Casein kinase I homolog 3	cki3	1	34.9	50.214	96.341	0.114131	-0.0327813	28.6776	28.4458	28.7106	411423300	28.3318	28.4779	28.5864	371590000	28.4239	28.6274	28.4457	380130000		0.393998	0.559226	0.558357
O74173	O74173	Elongation factor 1-beta	tef5	1	89.3	23.484	305.35	0.0310037	0.077916	34.4666	34.5176	34.6556	25132330000	34.5567	34.6443	34.5848	25963000000	34.4441	34.5392	34.5673	24598000000		0.340552	0.725421	0.650736
O74174	O74174	V-type proton ATPase subunit G	vma10	1	71.3	12.162	237.23	0.0388179	0.083771	29.1833	29.1701	29.2636	619386700	29.2084	29.1346	29.3977	638990000	29.074	29.165	29.2575	602943400		0.203431	0.767362	0.636203
O74175	O74175	60S ribosomal protein L13	rpl13	1	51.9	23.529	323.31	0.252554	0.0862634	34.73	34.8784	34.9013	30722000000	34.6086	34.7011	34.7051	27377330000	34.435	34.579	34.7291	25788330000		1.20165	0.25655	0.274814
O74178	O74178	Protein kes1	kes1	1	43	44.591	122.2	-0.141321	-0.155282	29.4643	29.424	29.5018	740386700	29.5903	29.4545	29.2886	733256600	29.6197	29.6658	29.5261	816583400		0.74629	0.424948	0.262819
O74184	O74184	WD repeat-containing protein wat1	wat1	1	19.4	35.132	29.11	-0.2564	-0.359861	NaN	25.7489	25.1585	46920000	25.1075	NaN	25.6095	43673000	25.8756	25.6608	25.6737	56045670		0.406309	0.389637	0.0296981
O74191	O74191	FK506-binding protein 39 kDa	fkbp39	1	37.1	39.301	282.22	0.146276	0.152606	31.7825	31.8595	31.7981	3774800000	31.6641	31.8406	31.942	3791400000	31.6743	31.5026	31.8092	3410833000		0.541912	0.485605	0.3688
P52822;O74306	P52822;O74306	60S ribosomal protein L5-A;60S ribosomal protein L5-B	rpl5a;rpl5b	2	71.4	33.459	323.31	-0.0285805	-0.125525	34.8492	34.7287	34.7045	29138330000	34.7067	34.6716	34.616	27244670000	34.8229	34.7834	34.7655	29721330000		1.16602	0.444584	0.386855
O74310	O74310	COBW domain-containing protein C15D4.05	SPBC15D4.05	1	12.9	46.314	14.296	NaN	NaN	NaN	25.558	25.482	48133500	25.6572	24.8328	NaN	41400000	NaN	25.5414	NaN	NaN		0.240478	0.511064	NaN
O74314	O74314	Probable cystathionine gamma-synthase	SPBC15D4.09c	1	34.9	68.967	182.89	0.0332696	-0.0311825	28.9925	29.0192	29.1191	553730000	28.9407	29.0563	28.9403	529536700	29.1547	28.9528	28.9149	541106700		0.150684	0.82725	0.933096
O74322	O74322	40S ribosomal protein S12-B	rps12b	1	87.2	15.871	201.63	0.215143	-0.0543916	31.6522	31.7486	31.7274	3512833000	31.3149	31.5664	31.429	2914200000	31.5333	31.317	31.6178	3026167000		1.18161	0.232329	0.124708
O74329	O74329	40S ribosomal protein S29	rps29	1	62.5	6.6575	103.39	0.0171426	0.027144	32.9595	33.0034	33.1521	8835667000	32.9745	33.0411	33.1322	8897133000	33.051	32.9447	33.0718	8731300000		0.0331125	0.958687	0.922809
O74330	O74330	40S ribosomal protein S27	rps27	1	51.8	9.1718	142.33	0.266336	0.095347	33.7169	33.9227	33.8702	15368330000	33.6235	33.7797	33.5946	13650670000	33.381	33.6447	33.6752	12777670000		1.01187	0.275979	0.247359
O74333	O74333	Non-classical export protein 2 homolog	fhn1	1	16.9	20.273	26.631	0.221204	0.0167649	28.1406	28.2812	28.0581	300526700	28.331	27.6873	27.7686	260820000	27.8965	28.3282	27.4751	257806700		0.22861	0.558791	0.273372
O74338	O74338	Mitosis inducer protein blt1	blt1	1	24.9	78.116	34.106	0.276602	-0.0540037	26.8875	26.8263	26.9791	125143300	26.6064	26.5112	26.5859	99514340	26.66	26.4786	26.7179	103310000		2.08027	0.128889	0.0681938
O74340	O74340	Protein sof1	sof1	1	31.7	49.994	55.755	0.0476796	-0.0576486	28.0042	27.9092	28.0339	265363300	27.8945	27.7911	27.9444	246680000	27.9681	27.8782	27.9591	256736700		0.658366	0.578464	0.761081
O74341	O74341	T-complex protein 1 subunit gamma	cct3	1	72.3	58.48	323.31	0.0694853	-0.0554732	32.2683	32.2356	32.3232	5201100000	32.0818	32.1452	32.2231	4769567000	32.2616	32.0758	32.2742	4956533000		0.626639	0.5441	0.663277
O74343	O74343	Putative pseudouridine synthase C1A4.09	SPBC1A4.09	1	42.2	76.437	91.064	0.170133	0.0836411	28.4507	28.244	28.0411	320330000	28.1487	28.2045	28.1516	301690000	28.0307	28.0656	28.1554	284696700		0.452685	0.535373	0.556207
O74350	O74350	Bromodomain-containing protein 1	bdc1	1	14.4	34.145	11.418	0.0273526	0.32468	23.6329	23.8933	23.5526	13631000	24.1051	23.9701	23.911	16750670	23.6266	23.7181	NaN	13375000		1.22032	0.191458	0.0122024
O74351	O74351	Probable cysteine desulfurase, mitochondrial	SPBC21D10.11c	1	39.1	55.543	152.38	-0.112134	-0.117313	28.8161	28.7689	28.7587	461403400	28.7444	28.8764	28.7023	459750000	29.0533	28.7906	28.8224	498696700		0.452438	0.57819	0.420532
O74352	O74352	Protein hob1	hob1	1	22.5	51.391	97.664	-0.0740843	-0.03377	29.502	29.6422	29.3492	760700000	29.5099	29.5409	29.5777	782256600	29.5579	29.5839	29.5886	800783400		0.243481	0.753268	0.643654
O74354	O74354	Nucleolar protein dnt1	dnt1	1	22.7	65.977	28.512	0.340537	-0.0472266	26.8254	26.8311	26.7766	117756700	26.3641	26.5872	26.3034	90003000	26.4009	26.2355	26.7309	92998000		1.25632	0.1623	0.0333153
O74360	O74360	Probable Rho-type GTPase-activating protein 4	rga4	1	2.4	104.49	13.847	NaN	NaN	NaN	24.6096	24.5432	25023500	NaN	NaN	NaN	NaN	NaN	NaN	NaN	NaN		0	1	NaN
O74362	O74362	Pre-rRNA-processing protein esf2	esf2	1	30.2	38.92	42.575	0.102179	0.150523	27.3212	27.2874	27.321	166386700	27.3898	27.4066	27.2751	172056700	27.2534	27.0402	27.3155	155010000		0.698515	0.472742	0.377729
O74374	O74374	Probable phosphoglucomutase	SPBC32F12.10	1	69.5	60.598	323.31	0.00225705	-0.0438687	32.136	32.0978	32.1082	4648367000	32.0502	31.9837	32.1641	4502100000	32.0801	32.1345	32.1202	4641100000		0.270393	0.816711	0.875155
O74378	O74378	2-oxoglutarate dehydrogenase, mitochondrial	kgd1	1	52.6	114.16	323.31	0.00664214	-0.0421888	31.0886	31.1194	31.0476	2278600000	31.0836	30.9676	31.0563	2202767000	31.1136	31.0976	31.0238	2268133000		0.336991	0.804062	0.914221
O74382	O74382	Probable phosphoserine phosphatase	SPBC3H7.07c	1	53.4	32.411	171.09	-0.0344905	-0.097207	29.8915	29.7085	29.3316	849623400	29.6714	29.576	29.5482	813480000	29.8159	29.5104	29.7465	870180000		0.0728158	0.844092	0.592038
O74385	O74385	Elongator complex protein 6 homolog	elp6	1	14.5	28.172	7.7555	NaN	NaN	25.9973	NaN	NaN	NaN	25.7853	NaN	25.7259	56662000	NaN	NaN	25.8169	NaN		0	1	NaN
O74391	O74391	60S ribosomal protein L25-B	rpl25b	1	55.3	15.767	9.936	-0.40945	0.0661677	31.1606	30.5835	30.508	1845433000	31.4305	30.5166	31.6058	2566100000	31.0309	31.0323	31.4645	2451067000		0.387816	0.385748	0.00819171
O74393	O74393	ATP-dependent RNA helicase mak5	mak5	1	28.1	73.249	81.261	-0.0568153	0.0873198	28.1188	27.9563	28.1485	283150000	28.301	28.2483	28.1072	312900000	28.064	28.1096	28.2231	294523300		0.592867	0.515384	0.272357
O74395	O74395	Siderophore iron transporter 1	str1	1	5.4	68.155	28.013	0.500513	0.659671	25.6288	25.8275	25.6631	54854670	25.7952	25.7569	26.0365	61252670	25.6617	25.1531	24.6283	38774330		1.14488	0.134921	0.00592248
O74396	O74396	Vacuolar protein sorting-associated protein 9a	vps901	1	6.3	65.553	10.876	0.089072	-0.0295017	24.9725	25.2606	25.2542	37713330	25.1024	25.0707	24.9738	34737670	25.0938	24.9836	25.1559	35455330		0.30786	0.641873	0.696102
O74399	O74399	Ribosome biogenesis protein erb1	erb1	1	45.3	82.944	181.91	0.0252056	-0.0080146	30.4424	30.3143	30.338	1383800000	30.2859	30.4032	30.3064	1352300000	30.4031	30.1971	30.4121	1359833000		0.0513479	0.935629	0.987497
O74400	O74400	Uncharacterized RNA-binding protein C4F6.14	SPBC4F6.14	1	32.6	77.033	218.58	0.192712	0.111692	29.0002	29.0327	29.0835	551660000	29.0106	28.9223	28.9401	521533300	28.9942	28.7176	28.8139	482680000		1.05158	0.330326	0.456636
O74401	O74401	ERO1-like protein 1	ero11	1	16.3	54.625	34.637	-0.0876846	-0.0338077	26.8768	26.9213	26.93	126060000	27.0079	27.0297	26.8458	130856700	27.0069	27.3161	26.5744	133959300		0.0253624	0.933027	0.591605
O74402	O74402	Heat shock protein 78, mitochondrial	hsp78	1	59.7	90.153	282.05	-0.0515899	0.0205793	30.061	30.2212	30.2015	1202167000	30.1809	30.1895	30.3301	1263833000	30.1316	30.4289	30.0557	1245933000		0.0934383	0.846479	0.583659
O74407	O74407	Aspartate--tRNA ligase, cytoplasmic	dps1	1	70.9	66.67	323.31	0.0297462	0.037345	32.52	32.5778	32.5463	6280400000	32.5304	32.5466	32.5898	6313567000	32.567	32.4653	32.5213	6152233000		0.314734	0.864021	0.889797
O74409	O74409	Uricase	SPCC1223.09	1	11.8	33.61	10.887	NaN	0.0573522	NaN	NaN	NaN	NaN	25.9121	26.2026	NaN	70184000	25.8932	26.151	25.9653	67448660		0.132795	0.733501	NaN
O74413	O74413	Chorismate synthase		1	51.4	42.324	323.31	0.0690652	0.056565	32.0962	32.0777	32.0246	4497500000	32.1694	31.9342	32.0488	4458700000	31.966	31.9147	32.1048	4287267000		0.202468	0.780088	0.874087
O74415	O74415	Uncharacterized protein C14G10.02		1	3.6	179.23	5.7638	NaN	NaN	NaN	NaN	27.3144	NaN	27.4863	NaN	27.6717	200915000	26.8696	NaN	NaN	NaN		0	1	NaN
O74416	O74416	Probable proteasome maturation factor ump1	ump1	1	41.1	14.661	28.604	0.448542	0.189475	25.797	25.6095	25.8511	56674330	25.4965	25.5928	25.3954	47358670	25.3159	25.0467	25.5215	41530000		1.39418	0.143897	0.0352268
O74417	O74417	Uncharacterized protein C14G10.04	SPCC14G10.04	1	47.9	52.624	140.1	0.0144673	-0.0624042	29.5741	29.4869	29.4322	758676700	29.4598	29.4291	29.376	719310000	29.4379	29.5231	29.491	751106700		0.581282	0.660115	0.78587
O74419	O74419	Uncharacterized protein C162.02c	SPCC162.02c	1	6.4	109.85	9.2975	NaN	NaN	26.3979	25.9466	26.4728	82076000	25.8385	26.0002	25.5283	58505000	25.5976	NaN	NaN	NaN		1.05708	0.174925	NaN
O74422	O74422	Uncharacterized protein C162.06c	SPCC162.06c	1	18.6	23.591	30.472	-0.531459	-0.256514	25.3002	NaN	24.8287	35556500	NaN	25.1652	25.529	43021500	NaN	25.5257	25.6992	51393000		0.612681	0.269052	0.0126971
O74423	O74423	Epsin-1	ent1	1	39.4	80.173	252.51	-0.00697733	-0.144554	29.1375	29.1163	29.2029	596813300	28.9896	28.9574	29.0947	542530000	28.978	29.2218	29.2631	599706700		0.634834	0.4813	0.278527
O74424	O74424	Nucleoporin nup211	nup211	1	23.1	211.46	174.12	0.307015	0.169126	28.6339	28.6667	28.6824	424493300	28.4149	28.5189	28.6282	385800000	28.3127	28.3304	28.4172	343123300		2.26932	0.134423	0.16056
O74427	O74427	Uridine kinase	urk1	1	29.3	51.389	48.86	-0.0428746	0.00894199	27.9077	27.6859	27.5679	222226700	27.8456	27.858	27.6222	230353300	27.7375	27.8404	27.7304	228930000		0.0673377	0.885472	0.708778
O74429	O74429	Inositol hexakisphosphate and diphosphoinositol-pentakisphosphate kinase	asp1	1	28.3	105.68	131.23	0.108587	-0.0860736	28.6932	28.722	28.7409	441816700	28.4466	28.6259	28.4942	386050000	28.6926	28.5649	28.5697	409783300		1.43775	0.287411	0.257084
O74432	O74432	Golgi to ER traffic protein 4	get4	1	38	34.352	70.671	-0.0500327	-0.146087	29.1253	29.1646	29.2697	611533300	29.067	29.0754	29.1321	572143400	29.1854	29.27	29.2568	633113300		1.36379	0.377833	0.288438
O74433	O74433	Cytochrome b-c1 complex subunit 9	qcr9	1	56.7	7.7996	56.506	0.705628	0.352328	28.5569	28.3412	28.4581	367910000	27.8823	28.1269	28.269	287996700	27.6901	27.7453	27.8095	225593300		2.7005	0.041	0.00709821
O74435	O74435	Cell division control protein 31	cdc31	1	28.4	20.47	10.977	-0.0125602	0.0631421	26.6161	26.5841	26.6964	104070000	26.8033	26.6585	26.6593	109676700	26.5972	26.6123	26.7238	104980000		0.362623	0.710034	0.557314
O74436	O74436	Signal recognition particle subunit srp68	srp68	1	37.9	67.859	289.41	-0.00764455	-0.00437361	29.5129	29.4505	29.4072	737203300	29.3883	29.4955	29.4958	738876700	29.5269	29.3799	29.4846	741120000		0.00386304	0.99579	0.924968
O74439	O74439	Uncharacterized mitochondrial carrier C1682.09c	SPCC1682.09c	1	27.3	33.047	24.675	-0.345588	-0.417802	26.4899	26.2249	26.3373	85820660	26.4296	26.1265	26.2758	81630660	27.0036	26.6972	26.3203	109049700		0.798249	0.252495	0.0156732
O74440	O74440	26S proteasome regulatory subunit rpn8	rpn8	1	71	35.595	323.31	-0.188758	-0.0734334	30.9225	30.8791	30.9083	2008367000	30.9217	31.1151	31.0128	2175500000	31.1248	30.9709	31.1731	2289100000		1.06208	0.344204	0.267699
O74442	O74442	Probable ubiquitin carboxyl-terminal hydrolase 16	ubp16	1	15.5	51.581	40.925	0.184644	0.0705555	27.5134	26.879	26.7446	142480000	26.8038	27.2228	26.8523	131646700	26.7691	27.085	26.8307	125363300		0.0867189	0.781919	0.511973
O74445	O74445	Probable 26S protease subunit rpt4	rpt4	1	55.2	43.608	285.73	-0.226572	-0.15989	30.4774	30.4123	30.3511	1431133000	30.3815	30.484	30.5717	1498833000	30.6161	30.6808	30.6255	1674500000		1.76498	0.209406	0.170298
O74448	O74448	Peptidyl-prolyl cis-trans isomerase pin1	pin1	1	55.4	19.773	105.76	0.00954384	-0.0480676	27.4005	27.8672	27.6174	209300000	27.4272	27.6771	27.6337	201106700	27.5128	27.6651	27.7092	207920000		0.0377102	0.917839	0.879164
O74452	O74452	Cell wall integrity protein scw1	scw1	1	26.6	60.393	77.653	0.398968	0.221118	28.6634	28.8839	28.7622	458610000	28.5132	28.519	28.7405	405420000	28.1738	28.5907	28.3255	347810000		1.29112	0.159552	0.0685303
O74453	O74453	Shk1 kinase-binding protein 15	skb15	1	35.8	37.709	59.492	0.0418089	0.0553738	28.2165	28.0606	28.183	298863300	28.031	28.3225	28.1367	301686700	28.1987	27.9041	28.2158	290326700		0.0602144	0.89146	0.83698
O74454	O74454	Protein sts5	sts5	1	19.6	117.6	124.96	-0.0464908	0.0741567	27.8095	27.9507	27.9633	252113300	27.9635	28.0483	28.0763	274103300	27.9293	28.0311	27.9044	260370000		0.720388	0.534453	0.375625
O74455	O74455	Probable 6-phosphogluconolactonase	SPCC16C4.10	1	58.8	28.351	217.32	0.111256	0.000197079	30.7569	30.718	30.8641	1845000000	30.7648	30.6277	30.6122	1708300000	30.5433	30.7648	30.6922	1708067000		0.521564	0.558213	0.713817
O74456	O74456	Serine/threonine-protein kinase pef1	pef1	1	30.9	32.736	13.405	-0.109544	-0.000182227	26.4454	NaN	26.5671	95402000	26.4997	26.6814	26.6627	102915000	26.6702	26.6289	26.5494	102928000		0.448733	0.591093	0.411658
O74457	O74457	N-terminal acetyltransferase B complex catalytic subunit naa20	naa20	1	20.6	20.521	10.537	NaN	NaN	25.2167	25.2685	NaN	39705500	NaN	NaN	NaN	NaN	25.6301	NaN	NaN	NaN		0	1	NaN
O74458	O74458	Transcription factor tau subunit sfc4	sfc4	1	3.1	116.4	1.9752	0.471508	-0.145419	NaN	24.6976	24.4108	24757000	23.8602	23.7828	24.1619	16143000	24.3266	23.8285	24.0714	17855000		1.17929	0.144044	0.00517974
O74462	O74462	Transcription initiation factor TFIID subunit 6	taf6	1	38.7	50.272	48.851	0.0284878	0.0659652	28.3931	28.3188	28.2637	336530000	28.2662	28.4309	28.3888	345386700	28.3464	28.2383	28.3063	329950000		0.258298	0.782232	0.752077
O74464	O74464	54S ribosomal protein L22, mitochondrial	mrpl22	1	25.7	28.903	13.485	-0.391211	-0.140621	25.559	25.7892	25.8136	55465000	26.0865	25.6647	26.1315	65986330	26.1919	26.018	26.1335	72742000		1.06197	0.211432	0.0293814
O74467	O74467	SET domain-containing protein 5	set5	1	14.4	36.498	14.747	0.0711556	-0.0228639	24.5913	24.6707	NaN	25991500	24.0069	24.8799	24.5939	24351670	24.6879	24.2626	24.6901	24740670		0.04627	0.861295	0.862022
O74468	O74468	Probable uroporphyrinogen-III C-methyltransferase	SPCC1739.06c	1	16.7	54.711	22.29	NaN	0.438789	25.1359	NaN	NaN	NaN	NaN	25.5859	25.6926	52297500	25.5218	25.3805	24.51	38582670		0.510493	0.2947	NaN
O74469	O74469	Exosome complex protein C1739.07	SPCC1739.07	1	51.9	15.068	60.934	0.096476	-0.228602	26.2671	26.6362	26.7636	99662340	26.1224	26.314	26.2925	79556000	26.3115	26.2805	26.7752	93215660		0.524668	0.370901	0.0442565
O74471	O74471	Cytochrome c oxidase subunit 6A, mitochondrial	cox13	1	28.5	15.199	39.133	0.294729	0.286256	28.4059	28.4147	28.3198	349506700	28.1726	28.3159	28.5958	347460000	28.0796	28.0957	28.0826	284926700		1.27218	0.20727	0.0750577
O74472	O74472	Meiotically up-regulated gene 33 protein	mug33	1	17.6	37.074	37.645	0.316225	0.168181	26.4557	26.6982	26.4493	97515000	26.5726	26.2074	26.37	88004660	26.3473	26.3332	25.9549	78321000		0.734732	0.295675	0.16056
O74475;O13967	O74475	1,3-beta-glucan synthase component bgs4	bgs4	2	14.6	225.18	79.921	0.261942	-0.132182	28.9058	28.895	28.6119	470783300	28.5019	28.379	28.3642	358243300	28.5835	28.7682	28.2464	392616700		1.00035	0.207949	0.0260704
O74476	O74476	Importin subunit beta-3	sal3	1	34.1	121.87	297.57	0.144698	0.124467	30.1191	30.0977	30.1735	1175367000	30.0793	30.2188	30.0256	1159000000	29.9355	30.0423	29.9775	1063200000		1.07029	0.402483	0.495121
O74478	O74478	Phosphoglucomutase-2	SPCC1840.05c	1	37.3	65.494	142.3	-0.159303	-0.0462687	29.746	29.6922	29.6376	867686700	29.8056	29.8963	29.709	938403300	29.8675	29.8548	29.8332	968986700		1.28467	0.355599	0.313411
O74479	O74479	ATP synthase subunit 5, mitochondrial	atp5	1	32.4	23.988	142.3	-0.139141	-0.0458356	28.728	28.538	28.864	440990000	28.7344	28.6687	29.0031	470453300	28.908	28.7713	28.883	485640000		0.292271	0.613672	0.389657
O74480	O74480	Uncharacterized protein C1840.07c	SPCC1840.07c	1	17.5	37.435	20.068	-0.010753	-0.194463	26.5426	26.9179	26.667	110364700	26.5007	26.5081	26.5913	97169000	26.8677	26.76	26.5383	111190300		0.524126	0.44877	0.117172
O74482	O74482	Uncharacterized protein C1840.09	SPCC1840.09	1	60.5	29.919	75.107	-0.27457	-0.158519	27.7445	28.0477	27.7015	240196700	28.0216	27.8947	27.948	260316700	28.1672	28.0442	28.1285	290550000		1.12722	0.251469	0.112443
O74483	O74483	U6 snRNA-associated Sm-like protein LSm8	lsm8	1	58.5	10.563	65.179	0.00220794	-0.00804555	27.1259	26.8932	27.1976	141673300	26.8546	27.1758	27.1512	140670000	27.2057	27.1008	26.9048	141456700		0.00192686	0.995464	0.924968
O74484	O74484	Mannose-1-phosphate guanyltransferase	mpg1	1	71.6	39.718	323.31	0.0351235	-0.0748403	32.5747	32.6601	32.6546	6648167000	32.5039	32.5437	32.5132	6160267000	32.4679	32.6599	32.6498	6488267000		0.649907	0.567707	0.617671
O74489	O74489	Probable quinone oxidoreductase	zta1	1	55	34.947	102.54	0.0773862	0.0160758	29.3065	29.2707	29.3665	667920000	29.2093	29.2326	29.3172	640130000	29.29	29.1973	29.2242	633036700		0.644334	0.646939	0.934225
O74496	O74496	Coatomer subunit delta	ret2	1	15.8	27.097	20.236	-0.155503	-0.0928758	27.4269	28.0033	27.6353	219313300	27.7075	27.706	27.8917	229043300	28.0065	27.7556	27.8178	244273300		0.231368	0.620584	0.363733
O74499	O74499	U6 snRNA-associated Sm-like protein LSm7	lsm7	1	69.9	12.474	111.69	-0.105312	0.0745866	28.4656	28.3559	28.414	357293300	28.573	28.5329	28.668	404743300	28.4333	28.568	28.5486	384350000		1.36786	0.318397	0.173452
O74500	O74500	Nucleoporin nup60	nup60	1	48.9	80.252	176.54	-0.0295491	-0.0417933	29.414	29.4145	29.5575	740343400	29.4084	29.4952	29.4492	734086700	29.4189	29.5749	29.4814	755663400		0.111878	0.897517	0.846045
O74502	O74502	DNA mismatch repair protein msh6	msh6	1	7.9	141.51	12.405	0.229691	-0.0016673	25.2775	NaN	24.8891	35870500	24.9748	24.9496	24.6481	30555670	24.853	24.8801	NaN	30591000		0.35076	0.494222	0.21039
O74503	O74503	Upstream activation factor subunit spp27	spp27	1	56.7	26.651	123.39	-0.0882041	-0.123662	30.0214	29.7349	29.7064	953113300	29.7908	29.6464	29.9271	929973300	29.8734	29.9273	29.9471	1013203000		0.297829	0.624738	0.406289
O74504	O74504	UPF0590 protein C594.01		1	31.6	88.748	212.86	0.106631	-0.0065051	28.5769	28.4729	28.5831	391696700	28.3912	28.4661	28.4377	362153300	28.3357	28.5912	28.3754	363790000		0.539883	0.556488	0.750205
O74505	O74505	Uncharacterized protein C594.02c	SPCC594.02c	1	28.4	54.866	85.626	0.341313	0.160106	27.6244	27.5911	27.4143	195986700	27.4888	27.3459	27.2503	172853300	27.6437	27.1051	26.7135	154696700		0.496483	0.355973	0.10785
O74511	O74511	Extragenic suppressor of kinetochore protein 1	ekc1	1	25.3	94.966	155.65	-0.0881981	-0.239073	29.5377	29.5717	29.7382	824270000	29.4336	29.5158	29.4523	742423300	29.7138	29.7456	29.6595	876233300		1.76118	0.204921	0.0863332
O74519	O74519	Uncharacterized N-acetyltransferase C663.13c	SPCC663.13c	1	52.1	16.323	56.96	0.0011001	-0.140024	29.2116	29.051	29.207	599183400	28.9742	28.9855	29.0894	543346700	29.2968	28.9752	29.1818	598726700		0.516311	0.515657	0.278527
O74521	O74521	Uncharacterized protein C663.15c	SPCC663.15c	1	15.2	77.086	27.542	0.176993	0.465244	26.5666	26.5898	26.6016	100740300	26.5825	26.8913	27.1024	123020000	26.3977	26.6241	26.1698	89109340		1.10927	0.174405	0.00420967
O74523	O74523	Putative ATPase inhibitor, mitochondrial	inh1	1	56.7	10.674	63.476	-0.0314417	0.361161	27.8166	27.5191	27.5379	207870000	27.8563	27.9179	28.2628	272883300	27.5679	27.5128	27.8793	212450000		1.03884	0.203546	0.00563994
O74524	O74524	Probable proline dehydrogenase, mitochondrial	SPCC70.03c	1	56.9	55.812	190.23	-0.0562603	-0.174386	30.0855	29.9584	29.9258	1067467000	29.8731	29.8751	29.8721	983546600	30.136	30.1146	29.879	1109917000		0.782708	0.418121	0.212695
O74526	O74526	Probable serine/threonine-protein kinase C70.05c	SPCC70.05c	1	13.2	85.909	14.324	0.0639491	-0.0107283	NaN	26.1925	25.9964	71816500	26.0774	25.7485	26.2059	68193660	26.0773	26.1639	25.8413	68702660		0.0510371	0.878685	0.927211
O74533	O74533	Cytochrome b-c1 complex subunit 7	qcr7	1	47.4	16.03	79.09	0.10057	0.0338588	29.015	29.2056	29.0136	567850000	29.0121	29.1029	28.9219	542190000	28.8262	29.0776	29.0252	529613300		0.248473	0.697054	0.85413
O74534	O74534	Protein sly1	sly1	1	46	71.664	232.79	-0.109608	-0.114722	29.4143	29.1201	29.309	654673300	29.1754	29.3372	29.3251	652356700	29.3306	29.4184	29.4362	706350000		0.432458	0.57642	0.420532
O74535	O74535	Cleavage and polyadenylation factor complex subunit C74.02c	SPCC74.02c	1	11.7	77.224	40.08	-0.274352	-0.464869	25.4341	25.5798	NaN	47741500	NaN	25.3202	25.3162	41835500	25.4395	NaN	26.0604	57741000		0.425376	0.37164	0.0092136
O74536	O74536	SNF1-like protein kinase ssp2	ssp2	1	29.2	65.995	77.138	-0.198196	-0.275429	27.4401	27.496	27.2997	178863300	27.2926	27.4027	27.3135	169540000	27.5708	27.8165	27.4225	205203300		0.945919	0.286465	0.0772486
O74538	O74538	60S ribosomal protein L27-B	rpl27b	1	58.1	15.305	188.32	0.18052	0.0666843	32.5182	32.619	32.8745	6873833000	32.5072	32.5503	32.6335	6352300000	32.5508	32.4279	32.5124	6065367000		0.57085	0.478485	0.511973
O74545	O74545	Putative hydrolase C777.06c	SPCC777.06c	1	40.9	33.805	66.975	-0.201369	-0.0600598	28.2207	28.1438	28.4064	321720000	28.2384	28.3687	28.5798	354826700	28.4413	28.4566	28.4895	369910000		0.675373	0.403496	0.230649
O74548	O74548	Probable acetylornithine aminotransferase, mitochondrial	arg1	1	77.3	47.509	323.31	-0.0395481	0.0497789	32.8345	32.8667	32.9851	7997534000	32.9503	32.9822	33.0252	8508367000	32.9429	32.8997	32.966	8219800000		0.688932	0.617463	0.531534
O74549	O74549	NEDD8-conjugating enzyme ubc12	ubc12	1	33.9	20.062	10.981	-0.147262	-0.334539	25.9635	25.9931	25.9004	64951000	25.8713	25.9598	25.4067	57044000	25.6639	26.1728	26.3742	71931000		0.400764	0.424396	0.0284278
O74552	O74552	Vacuolar protein sorting-associated protein 35	vps35	1	4.3	96.407	9.1589	-0.146856	NaN	24.818	24.809	NaN	29485500	NaN	NaN	24.8905	NaN	NaN	24.9582	24.9625	32645000		2.94133	0.289001	NaN
O74555	O74555	Branchpoint-bridging protein	bpb1	1	11.4	63.621	51.292	0.00753394	-0.00403416	27.0121	26.9836	27.0099	134396700	26.9597	26.8933	27.1095	133323300	27.146	26.8787	26.9449	133696700		0.00725667	0.990888	0.962962
O74557	O74557	NADH-cytochrome b5 reductase 1	cbr1	1	52.8	33.723	89.831	0.245909	0.0828137	30.1582	30.1702	30.1604	1202133000	30.0607	29.9906	29.9459	1073633000	30.0226	30.027	29.6739	1013740000		0.984018	0.287329	0.307277
O74562	O74562	Exocyst complex component sec8	sec8	1	6.1	122.97	16.377	NaN	NaN	27.4065	27.2582	27.4066	172113300	27.3627	NaN	NaN	NaN	NaN	NaN	27.0021	NaN		0	1	NaN
O74563	O74563	E3 ubiquitin-protein ligase brl2	brl2	1	14.4	78.052	39.081	NaN	NaN	24.9364	25.1267	24.954	33748330	25.5073	24.8723	25.5034	41990000	25.5034	NaN	NaN	NaN		0.586578	0.320747	NaN
O74627	O74627	Cyclin pch1	pch1	1	10.2	38.286	8.7015	-0.0199346	-0.0485312	26.8546	26.9747	NaN	126615000	26.9382	26.9794	26.7323	124130000	27.0038	27.0625	26.7182	128376700		0.0304973	0.934628	0.831957
O74628	O74628	Uncharacterized oxidoreductase C162.03	SPCC162.03	1	20.5	32.614	14.082	NaN	NaN	25.9172	NaN	25.8479	61880500	NaN	NaN	NaN	NaN	25.4851	NaN	NaN	NaN		0	1	NaN
O74635	O74635	DNA-directed RNA polymerase II subunit RPB9	rpb9	1	35.4	13.175	24.993	NaN	NaN	NaN	NaN	NaN	NaN	NaN	26.2979	27.0837	112370000	NaN	NaN	NaN	NaN		0	1	NaN
O74648	O74648	Isoamyl acetate-hydrolyzing esterase	iah1	1	19.5	27.991	14.64	0.0736693	-0.239735	25.9952	25.8649	25.2835	56279000	25.2082	25.6269	NaN	45290000	25.7866	25.6151	25.6085	53477330		0.279808	0.517993	0.04177
O74653	O74653	Protein pob1	pob1	1	30.7	93.772	99.928	0.173999	0.0298114	28.237	28.3296	28.417	337360000	28.1726	28.1756	28.2082	305273300	28.1799	27.9663	28.3012	299030000		0.705392	0.415156	0.493389
O74690	O74690	13 kDa ribonucleoprotein-associated protein	snu13	1	72.8	13.535	139.72	-0.0584109	0.107244	32.2823	31.9588	32.2916	4884867000	32.2374	32.67	32.0803	5479234000	32.5709	31.6921	32.3331	5086700000		0.0762622	0.789052	0.193075
O74718	O74718	Eukaryotic peptide chain release factor GTP-binding subunit	sup35	1	70.7	72.555	323.31	0.180915	0.115773	32.9156	32.9976	32.9991	8420667000	32.868	32.8895	32.9593	8048900000	32.789	32.7417	32.8388	7428233000		2.00019	0.263104	0.470761
O74729	O74729	Peptidyl-prolyl cis-trans isomerase cyp3	cyp3	1	50.3	18.905	46.468	0.0691464	-0.0829624	27.2639	27.0031	27.3763	156630000	26.9947	27.1219	27.0923	140956700	27.2354	26.9116	27.286	149300000		0.227754	0.645149	0.43248
O74731	O74731	tRNA-dihydrouridine(20) synthase [NAD(P)+]	dus2	1	19.6	53.146	18.145	-0.0434398	0.146923	25.904	25.921	26.1573	67052670	NaN	26.1715	26.2066	76510500	25.9388	25.7559	26.3632	69102340		0.212779	0.615365	0.121474
O74732	O74732	3-keto-steroid reductase	erg27	1	22.2	38.724	25.927	0.0303573	-0.0593466	26.8001	26.5785	26.7204	109210000	26.494	26.5934	26.7405	102626300	26.7714	26.3648	26.8365	106936000		0.0829741	0.83444	0.739802
O74733	O74733	Protein cft1	cft1	1	8.7	160.3	61.686	-0.133339	0.0474232	26.8692	26.6242	26.6909	111450000	27.0719	26.8217	26.8299	126326700	26.9132	27.0824	26.5497	122241700		0.267661	0.585705	0.193315
O74734	O74734	Putative ribosomal recycling factor, mitochondrial	rrf1	1	12.7	27.688	8.3671	NaN	NaN	NaN	NaN	25.4393	NaN	25.642	NaN	NaN	NaN	25.5537	25.3475	NaN	45973000		0	1	NaN
O74735	O74735	Metal homeostasis factor atx1	atx1	1	61.8	7.6618	51.203	-0.185426	-0.150258	26.917	26.8791	27.3211	139273300	27.1327	27.2082	26.9079	142710000	27.1946	27.2816	NaN	158375000		0.27582	0.572514	0.229831
O74740	O74740	Cleavage factor two protein 2	cft2	1	10.2	89.45	12.359	-0.0852887	-0.100946	25.7914	NaN	25.792	58087000	NaN	25.6578	25.8853	57460000	25.8208	25.9311	NaN	61624500		0.211471	0.699513	0.511766
O74742	O74742	Probable folylpolyglutamate synthase	met7	1	40.8	56.317	117.31	-0.117801	-0.0197649	29.316	29.1805	29.1752	627646700	29.3636	29.3125	29.2933	671780000	29.3944	29.3069	29.3268	681046700		1.05259	0.473352	0.432326
O74743	O74743	Eukaryotic translation initiation factor 4E-2	tif452	1	43.6	27.653	57.081	-0.0511412	-0.0522668	28.639	28.3648	28.2239	359066700	28.6721	28.1897	28.3515	358786700	28.4591	28.6728	28.2495	372023300		0.024968	0.933343	0.743706
O74745	O74745	Mannan polymerase II complex anp1 subunit	anp1	1	27.4	48.99	47.028	0.0876028	-0.0762923	27.7452	27.8877	27.9555	244533300	27.7971	27.7777	27.5128	218273300	27.8634	27.7334	27.7329	230126700		0.522323	0.503968	0.387075
O74749	O74749	Class E vacuolar protein-sorting machinery protein hse1	hse1	1	30.8	42.497	57.016	0.201118	-0.168289	27.1256	27.1998	26.651	135320000	26.5331	26.4753	26.884	104751300	26.6324	26.5018	27.1991	117711700		0.40086	0.414573	0.0338912
O74752	O74752	Mitochondrial protein import protein mas5	mas5	1	49.6	44.821	323.31	-0.0299859	0.0673457	32.6651	32.562	32.6218	6586633000	32.7842	32.6055	32.7469	7046333000	32.6766	32.6787	32.5833	6724966000		0.525607	0.621768	0.467365
O74754	O74754	ATP synthase subunit gamma, mitochondrial	atp3	1	46.2	33.577	93.771	0.0456654	-0.0122059	29.4421	29.5255	29.4554	746113300	29.4799	29.3528	29.4154	716776600	29.4717	29.4019	29.4128	722866600		0.417949	0.767717	0.970273
O74755	O74755	Paired amphipathic helix protein pst3	pst3	1	7.1	132.88	20.771	NaN	NaN	NaN	23.2386	NaN	NaN	23.3947	NaN	NaN	NaN	NaN	23.1438	23.1654	9337600		0	1	NaN
O74760	O74760	Eukaryotic translation initiation factor 3 subunit A	tif32	1	51.2	107.07	323.31	0.0684675	0.0469613	32.3613	32.433	32.5254	5832500000	32.4019	32.3956	32.4615	5746200000	32.4139	32.3811	32.3225	5562167000		0.391566	0.740825	0.908623
O74761	O74761	DNA primase large subunit	pri2	1	6.5	53.053	5.8949	NaN	NaN	24.3854	24.2056	24.6513	22537000	NaN	24.2175	NaN	NaN	NaN	NaN	NaN	NaN		0	1	NaN
O74762	O74762	26S proteasome regulatory subunit rpn2	rpn2	1	23.7	107.28	180.87	-0.124746	-0.0178211	29.9584	29.6747	29.7161	927376600	29.8813	29.9024	29.9027	998720000	29.9053	30.0213	29.8053	1011133000		0.45007	0.559336	0.36876
O74763	O74763	Uncharacterized WD repeat-containing protein C17D11.08	SPBC17D11.08	1	32.4	47.742	48.604	0.104408	-0.00662163	27.7962	27.5674	27.6223	212853300	27.464	27.5339	27.6581	197086700	27.6296	27.6409	27.3995	197993300		0.314364	0.631938	0.750205
O74764	O74764	ATP-dependent rRNA helicase spb4	spb4	1	13.4	68.741	20.97	-0.132896	-0.0311681	26.3833	26.1813	NaN	81816000	26.5616	26.3586	26.2223	87793340	26.3708	26.6234	26.2349	89710660		0.132952	0.747084	0.405588
O74766	O74766	Probable delta-1-pyrroline-5-carboxylate dehydrogenase	SPBC24C6.04	1	69.9	60.218	323.31	0.273118	0.27104	34.8048	34.9611	34.948	32200670000	34.877	34.9152	34.9203	32154330000	34.6581	34.5751	34.6648	26647000000		2.70655	0.115385	0.0885549
O74767	O74767	Probable coatomer subunit epsilon	sec28	1	44.1	31.774	148.85	0.104438	0.0666746	29.4815	29.4756	29.5933	768693300	29.3407	29.5093	29.5798	748833300	29.5203	29.3839	29.3292	715013300		0.334272	0.650837	0.783082
O74772	O74772	Pre-mRNA-splicing factor cwf14	cwf14	1	56.2	17.094	62.562	0.111867	-0.128936	27.2899	27.2374	27.3259	163516700	26.8666	27.1834	27.0647	138380000	27.1177	27.1505	27.2475	151316700		1.15012	0.273931	0.134604
O74773	O74773	DNA mismatch repair protein msh2	msh2	1	13.5	109.74	34.279	NaN	NaN	25.6237	25.3789	25.463	47195670	25.442	25.3547	25.4024	44280000	NaN	NaN	25.63	NaN		0.51163	0.540768	NaN
O74774	O74774	Elongation factor 1 alpha-like protein	hbs1	1	18.2	66.016	24.763	-0.11005	-0.114358	26.0422	26.4085	26.4819	83966660	26.2978	26.3685	26.2894	83716340	26.717	26.3803	26.1451	90622340		0.0892357	0.799064	0.420532
O74775	O74775	Protein sip5	sip5	1	10.3	61.804	15.34	-0.199914	NaN	25.6517	26.2508	25.9181	65323330	NaN	25.9928	NaN	NaN	26.083	26.3786	25.9927	75032340		0.432878	0.414917	NaN
O74777	O74777	KRR1 small subunit processome component homolog	mis3	1	51.1	38.587	95.528	0.059345	0.189366	29.098	28.9078	29.0421	543670000	29.1179	29.0492	29.2686	594943400	29.0022	28.8628	29.0068	521760000		0.877771	0.372211	0.15884
O74778	O74778	BTB/POZ domain-containing protein 2	btb2	1	24.3	31.775	32.645	0.154541	0.137435	27.587	27.5463	27.4246	192586700	27.3868	27.5118	27.6046	190316700	27.3586	27.4554	27.2798	173023300		0.765378	0.428469	0.426416
O74779	O74779	Microtubule-associated protein mug164	mug164	1	26.9	55.388	76.431	0.472511	0.170731	27.0248	26.9556	27.3034	144106700	26.7679	26.9187	26.7075	116906700	26.1146	27.0415	26.5868	103859000		0.740676	0.236052	0.0280212
O74781	O74781	Probable arginine--tRNA ligase, cytoplasmic	mrs1	1	64.4	70.689	323.31	0.083522	0.0332894	33.432	33.3749	33.3978	11348330000	33.3744	33.3477	33.3322	10960000000	33.3676	33.2818	33.3039	10710000000		1.26088	0.58198	0.934179
O74782	O74782	Universal stress protein A family protein C25B2.10	SPBC25B2.10	1	32.9	34.082	36.949	-0.085232	-0.360213	26.3455	NaN	26.1556	80011000	26.0021	25.8612	26.0653	66126000	26.2059	26.5038	26.2905	84880340		1.31502	0.161792	0.0253642
O74787	O74787	Phosphatidylethanolamine N-methyltransferase	cho2	1	10.3	102.76	58.973	0.183703	-0.106771	28.0621	28.1194	28.0802	285213300	28.0773	27.6232	27.6435	233200000	27.8579	28.2886	27.441	251113300		0.347852	0.4694	0.0920704
O74790	O74790	Monothiol glutaredoxin-4	grx4	1	61.1	27.099	161.05	0.118675	0.220463	30.6469	30.7878	30.9147	1853100000	30.8137	30.894	30.956	1988567000	30.6769	30.57	30.7531	1706767000		1.00761	0.315944	0.134905
O74791	O74791	GTPase grn1	grn1	1	56.6	52.434	323.31	0.0548325	0.0171851	30.2172	30.0602	30.2554	1216467000	30.1356	30.209	30.0797	1185133000	30.1842	29.9702	30.2094	1171100000		0.0953067	0.871793	0.988705
O74793	O74793	Uncharacterized protein C26H8.11c	SPBC26H8.11c	1	76.6	19.59	62.471	-0.130826	-0.407838	29.5973	29.696	29.5763	827466700	29.3661	29.2951	29.3788	682906700	29.6011	29.9378	29.7052	906010000		1.96884	0.108545	0.0172899
O74794	O74794	Putative cytochrome c heme lyase	SPBC26H8.12	1	36.3	42.879	39.01	-0.286508	-0.121886	27.1961	27.109	27.0164	144753300	27.1845	27.3546	27.2768	162250000	27.14	27.3356	27.6621	176553300		0.663331	0.346403	0.10015
O74797	O74797	UPF0587 protein C2D10.03c	SPBC2D10.03c	1	38.2	17.662	20.048	-0.206064	-0.135785	27.0612	26.7675	26.6555	119993300	27.0224	26.9792	26.7041	125983300	27.0828	27.2508	26.7569	138416700		0.269038	0.57304	0.207172
O74799	O74799	Glucan 1,3-beta-glucosidase 3	exg3	1	17.2	53.701	16.639	0.213411	0.145304	26.6494	26.4263	26.3133	92942660	26.401	26.3312	26.4696	88657000	25.9866	26.5008	26.2361	80162660		0.430985	0.474451	0.340019
O74801	O74801	54S ribosomal protein yml6, mitochondrial	yml6	1	23.4	29.549	37.814	-0.00260135	0.135815	25.8484	26.0024	25.9704	64461330	25.8975	26.1849	26.1423	70952340	25.8763	25.9389	26.015	64577670		0.52692	0.519586	0.244587
O74802	O74802	3-hydroxyisobutyryl-CoA hydrolase, mitochondrial	ehd3	1	37.3	47.934	73.116	0.127679	0.0630998	28.1974	27.9185	28.0577	280293300	27.8661	28.0813	28.0371	268023300	28.0276	27.8198	27.9491	256553300		0.314768	0.628969	0.746916
O74803	O74803	UV excision repair protein rhp23	rhp23	1	28.3	40.135	130.5	0.176613	0.086115	30.5495	30.6448	30.5544	1609067000	30.4033	30.488	30.5824	1511233000	30.2723	30.4441	30.4951	1423667000		0.890375	0.389878	0.556207
O74806	O74806	Probable peptidyl-tRNA hydrolase	pth1	1	9.2	23.41	4.4654	NaN	NaN	NaN	NaN	NaN	NaN	NaN	NaN	26.1609	NaN	26.1798	25.8053	25.9067	65853000		0	1	NaN
O74810	O74810	Ubiquitin-conjugating enzyme E2 1	ubc1	1	12.4	24.506	9.1841	NaN	NaN	25.3167	24.7698	NaN	35199000	NaN	25.5303	NaN	NaN	NaN	NaN	NaN	NaN		0	1	NaN
O74814	O74814	UPF0400 protein C337.03	SPBC337.03	1	16.3	42.927	36.965	0.247776	0.106336	27.2926	26.8038	27.1174	142383300	27.0792	26.9184	26.8219	129086700	26.8637	26.3619	27.1736	119914300		0.264261	0.543982	0.278792
O74821	O74821	Fe-S cluster assembly protein dre2	dre2	1	42.4	31.534	27.888	-0.0921276	-0.0452195	27.4936	27.1773	27.3565	170860000	27.2321	27.5708	27.3622	176506700	27.4129	27.5641	27.3346	182126700		0.123068	0.788471	0.561908
O74825	O74825	DNA-directed RNA polymerase II subunit rpb4	rpb4	1	61.5	15.361	42.436	-0.0674404	-0.326724	28.2727	28.4066	28.3709	342416700	27.8208	28.2726	28.1455	286090000	28.4969	28.3101	28.4425	358803300		1.13956	0.208685	0.0323769
O74826	O74826	Ubiquinone biosynthesis protein coq7	coq7	1	49.5	24.397	28.713	0.113262	-0.246057	27.5687	27.2198	27.3321	174780000	27.0187	27.1895	26.835	136246700	27.5085	26.9481	27.2921	161583300		0.689903	0.291731	0.0316819
O74828	O74828	Pre-rRNA-processing protein esf1	esf1	1	29	77.753	94.093	-0.0541867	0.0131732	29.3696	29.4534	29.3991	712240000	29.404	29.5897	29.4245	746283300	29.4734	29.1319	29.7209	739500000		0.0412715	0.907607	0.616973
O74830	O74830	Putative glutathione S-transferase C1183.02	SPCC1183.02	1	64.1	25.503	132.32	-0.154549	-0.101747	29.8384	29.7717	29.6724	910733300	29.8323	29.8079	29.8055	944683300	29.8523	29.9919	29.9034	1013713000		1.20524	0.37661	0.357546
O74835	O74835	rRNA biogenesis protein rrp5	rrp5	1	39.3	187.52	323.31	0.190921	0.103771	31.3368	31.4168	31.423	2819333000	31.2772	31.3648	31.2728	2654067000	31.2748	31.1473	31.1802	2469867000		1.78478	0.266118	0.465301
O74836	O74836	60S ribosomal protein L1-B	rpl1b	1	57.4	23.917	296.79	-0.0223171	-0.0164548	34.2604	34.3074	34.2053	20548330000	34.3274	34.1942	34.2677	20632000000	34.2246	34.3084	34.3073	20868670000		0.0556639	0.956121	0.838296
O74842	O74842	ATP-dependent helicase fft2	fft2	1	18.8	143.67	122.82	0.197073	0.0838495	28.0995	27.7692	28.0745	266340000	27.9677	27.7727	27.8794	246236700	27.8311	27.8183	27.7231	232333300		0.598435	0.44542	0.471637
O74845	O74845	Set3 complex subunit hif2	hif2	1	11.2	62.758	2.1609	NaN	NaN	NaN	NaN	24.5577	NaN	25.2483	NaN	25.0077	36795000	NaN	NaN	NaN	NaN		0	1	NaN
O74847	O74847	Probable mitochondrial pyruvate carrier 2	SPCC1235.11	1	14.2	16.055	6.4289	NaN	NaN	NaN	NaN	26.28	NaN	NaN	26.4239	26.2918	86091500	NaN	26.2713	NaN	NaN		0	1	NaN
O74850	O74850	Diacylglycerol O-acyltransferase 1	dga1	1	8.4	39.485	15.527	NaN	NaN	26.067	25.9037	25.9781	66391670	26.2343	25.4791	25.7322	60484670	NaN	NaN	NaN	NaN		0.30039	0.510798	NaN
O74853	O74853	FKBP12-associated protein 1 homolog	fap1	1	12.3	121.09	36.971	-0.013262	0.146096	26.4195	26.3032	26.5785	90923660	26.7565	26.5053	26.5166	101542700	26.5928	26.3485	26.4014	91763340		0.454901	0.515013	0.168147
O74855	O74855	Ribosome assembly protein C18.05c	SPCC18.05c	1	25.9	56.003	48.819	-0.0566422	0.0339669	27.4029	27.2832	27.068	160496700	27.2368	27.4281	27.3741	170900000	27.259	27.4507	27.2236	166923300		0.158436	0.766761	0.494912
O74856	O74856	Poly(A) ribonuclease pop2	caf1	1	19.1	37.533	38.783	0.0513105	-0.0838936	26.855	27.0891	27.1012	136040000	26.8485	26.8743	26.9288	123870000	27.1005	27.0316	26.7488	131286700		0.274014	0.638265	0.477624
O74857	O74857	DNA-directed RNA polymerase III subunit rpc4	rpc53	1	19.4	36.871	24.712	-0.0955502	-0.143222	25.8761	25.7318	26.2544	65787670	25.4574	25.8013	26.3645	63649330	25.9919	26.0179	26.1832	70292340		0.115892	0.723452	0.33421
O74861	O74861	Set1 complex component sdc1	sdc1	1	43.1	11.856	91.282	0.10002	0.195938	27.7641	27.6064	27.3746	202100000	27.6223	27.5201	27.8909	215993300	27.2461	27.6927	27.4982	188563300		0.276949	0.573716	0.187306
O74862	O74862	rRNA-processing protein utp23	utp23	1	44.6	29.638	80.631	0.313852	0.044764	27.8895	28.0051	28.0906	267950000	27.7793	27.7087	27.6956	222356700	27.8107	27.6066	27.6244	215563300		1.94584	0.143545	0.143729
O74863	O74863	tRNA (guanine-N(7)-)-methyltransferase non-catalytic subunit trm82	trm82	1	37.8	47.498	89.67	0.00474836	0.0729561	28.9209	28.7731	28.9823	499103300	28.9772	28.9846	28.9264	523266700	29.0134	28.764	28.8818	497463300		0.229514	0.745708	0.612072
O74864	O74864	60S acidic ribosomal protein P0	rpp0	1	53.5	33.565	323.31	-2.1584e-05	-0.0836496	34.3384	34.4721	34.3197	22331330000	34.3606	34.1626	34.3523	21073670000	34.3447	34.4615	34.3251	22331670000		0.332418	0.669677	0.628782
O74865	O74865	Diphthamide biosynthesis protein 7	rrt2	1	34.4	37.04	115.33	-0.15434	-0.128017	27.9642	28.2465	28.0938	288926700	27.6865	28.3241	28.3009	294246700	28.2768	28.2866	28.217	321550000		0.196736	0.638272	0.325371
O74866	O74866	Riboflavin kinase	fmn1	1	78.5	18.913	81.366	0.0177817	-0.0348333	28.9449	29.017	28.8641	516200000	29.0216	28.8137	28.8274	497713300	28.8781	28.8024	29.0816	509876700		0.0711561	0.891602	0.944079
O74867	O74867	Uncharacterized protein C18.17c	SPCC18.17c	1	13.1	55.357	17.298	0.0185901	-0.236659	26.4712	26.7401	26.9068	110312700	26.5153	26.5541	26.3035	92424660	26.8146	26.843	26.3958	108900300		0.474662	0.415675	0.052856
O74871	O74871	Uncharacterized protein C31H12.03c	SPCC31H12.03c	1	35.9	26.781	115.8	0.072518	-0.076682	28.8809	29.0378	29.1056	541036700	28.6903	28.8955	28.9845	487880000	28.9171	28.9031	28.994	514513300		0.482029	0.537068	0.488389
O74873	O74873	Protein transport protein sec23-1	sec231	1	38.7	84.844	323.31	0.274371	0.049811	30.7147	30.9286	30.9063	1939500000	30.5862	30.6143	30.6832	1659933000	30.691	30.4085	30.6217	1603600000		1.28976	0.211409	0.20377
O74874	O74874	Glucose-repressible alcohol dehydrogenase transcriptional effector	ccr4	1	28.3	76.455	115.87	0.0200572	0.0327038	29.7542	29.6858	29.9999	947623300	29.7791	29.7542	29.9553	955966700	29.7545	29.8263	29.8172	934540000		0.0217447	0.962262	0.888321
O74875	O74875	Uncharacterized heme-binding protein C330.03c	SPCC330.03c	1	44.8	16.336	37.97	0.0654301	0.0858049	26.7186	26.7448	26.6712	109916700	26.8485	26.8019	26.5255	111480000	26.6264	26.2355	26.9816	105043000		0.0806916	0.807666	0.690111
O74878	O74878	GDP-Man:Man(3)GlcNAc(2)-PP-Dol alpha-1,2-mannosyltransferase	alg11	1	17	53.277	26.22	-0.000968071	0.0729266	26.7622	26.4877	26.219	95342660	26.8401	26.4201	26.4414	100353300	26.8018	26.5162	26.1264	95406660		0.0352957	0.899268	0.563856
O74879	O74879	Ribosome biogenesis protein enp2 homolog	enp2	1	42.4	72.238	127.92	0.0373172	-0.0196406	28.7364	29.0017	29.0814	517596700	28.7919	28.9385	28.9357	497560000	28.8485	28.8004	29.0667	504380000		0.0438287	0.91677	0.963097
O74883	O74883	DNA-directed RNA polymerase III subunit rpc5	rpc37	1	44.6	27.385	49.013	0.173586	0.172916	27.1438	27.1484	27.3985	157986700	27.2322	27.3295	27.1354	157913300	26.9936	27.1788	27.005	140076700		0.703118	0.408203	0.308801
Q92354;O74884	Q92354;O74884	60S ribosomal protein L24-A;60S ribosomal protein L24-B	rpl24a;rpl24b	2	30.9	16.836	147.92	0.154529	0.0565767	33.8407	33.8003	33.8168	15158000000	33.6355	33.7402	33.7845	14163000000	33.6096	33.6275	33.7531	13618330000		1.19753	0.376078	0.600988
O74887	O74887	Peroxiredoxin tpx1	tpx1	1	82.8	21.191	323.31	-0.101054	-0.0301649	34.1217	34.1558	34.1614	19015000000	34.2718	34.2467	34.1295	19972670000	34.1798	34.3948	34.1556	20394670000		0.36051	0.656488	0.541803
O74891	O74891	Probable coatomer subunit zeta	ret3	1	24.2	21.686	29.561	0.262918	0.155465	28.1442	27.9719	28.0698	280553300	27.8655	28.0565	27.9403	260416700	27.622	27.8608	27.9039	233813300		1.11533	0.262431	0.245297
O74892	O74892	40S ribosomal protein S2	rps2	1	73.5	27.637	323.31	0.0739902	-0.0292699	34.9746	34.937	35.0682	34224670000	34.8384	34.8971	34.9361	31860670000	34.9163	34.9178	34.9269	32513670000		1.02458	0.534026	0.761048
O74893	O74893	40S ribosomal protein S20	rps20	1	61	13.544	114.53	0.217903	0.122398	33.137	33.2525	33.4295	10415970000	33.2445	33.1092	33.1909	9748767000	33.0498	32.9296	33.1894	8955800000		0.781251	0.36135	0.375382
O74894	O74894	26S protease regulatory subunit 6B homolog	rpt3	1	85.6	43.552	323.31	0.0153518	0.0382653	31.9187	31.9099	31.89	4024733000	31.8245	32.0125	31.9443	4089167000	31.8296	31.8717	31.9679	3982133000		0.0924771	0.912843	0.84835
O74895	O74895	60S ribosomal protein L15-A	rpl15a	1	69.7	23.806	282.91	0.0945528	-0.0264646	34.2841	34.3296	34.3367	21401670000	34.2273	34.1923	34.1677	19679670000	34.1416	34.1709	34.3462	20044000000		0.82488	0.50396	0.740952
O74898	O74898	Diphthine synthase	dph5	1	26.9	32.043	81.284	-0.154021	-0.181598	28.3179	28.1416	27.7684	286450000	28.0485	28.185	27.9555	281026700	28.2304	28.1304	28.3722	318723300		0.328986	0.544104	0.196777
O74901	O74901	Uncharacterized protein CC613.01		1	4.8	55.125	12.912	NaN	NaN	24.9661	24.6317	24.6928	28630000	24.8082	24.4591	NaN	26220500	NaN	24.3945	NaN	NaN		0.271763	0.55235	NaN
O74903	O74903	Uncharacterized calcium-binding protein C613.03	SPCC613.03	1	28	22.475	38.723	-0.123521	0.0934132	26.8778	26.9934	27.2766	139836700	27.2142	27.2214	27.3861	162526700	27.532	26.9071	27.0306	152336700		0.275068	0.558177	0.123608
O74904	O74904	60S ribosomal protein L35	rpl35	1	54.9	14.302	323.31	-0.027538	0.0614673	33.7724	33.946	33.7854	15342330000	33.7772	33.9064	34.078	16318670000	33.6507	34.0179	33.9004	15638000000		0.111052	0.806126	0.506576
O74905	O74905	60S ribosomal protein L9-B	rpl9b	1	52.4	21.382	143.77	-0.0405889	-0.317527	31.0269	30.8094	31.2162	2188067000	30.9036	30.5832	30.7457	1805900000	31.0993	31.0426	31.0603	2250500000		1.106	0.209448	0.0269891
O74907	O74907	Protein bcp1	bcp1	1	33.3	32.368	120.09	0.0109259	0.0368544	28.1731	28.2293	28.3052	316336700	28.0306	28.3309	28.4008	322073300	28.2424	28.1947	28.2403	313950000		0.018231	0.968041	0.798174
O74918	O74918	Exosome complex component rrp45	rrp45	1	15.8	32.378	32.276	0.0053266	0.0642073	26.7027	26.5241	26.6491	103655300	26.5779	26.7066	26.7674	107973300	26.6636	26.5965	26.6047	103273300		0.229175	0.781198	0.659506
O74919	O74919	RNA-binding protein rnc1	rnc1	1	55	43.377	297.65	-0.142931	-0.119402	30.84	30.8244	30.8772	1931900000	30.7977	30.9035	30.9089	1963667000	31.0238	30.9843	30.9621	2133100000		1.84869	0.317961	0.362077
O74927	O74927	Methylenetetrahydrofolate reductase 2	met11	1	48.2	72.139	214.37	-0.146661	-0.0545209	29.6913	29.6476	29.6071	841896700	29.6724	29.6965	29.8484	897420000	29.7027	29.7899	29.8885	931983400		0.783769	0.47358	0.397761
O74928	O74928	Bifunctional purine biosynthesis protein ade10;Phosphoribosylaminoimidazolecarboxamide formyltransferase;IMP cyclohydrolase	ade10	1	86.8	64.123	323.31	0.0169025	-0.0475076	34.4439	34.3401	34.4561	22894670000	34.3348	34.3593	34.3555	21895000000	34.3442	34.4276	34.4189	22628000000		0.540618	0.733576	0.8704
O74940	O74940	Putative glutamine-dependent NAD(+) synthetase	SPCC553.02	1	29.1	79.519	77.694	-0.229034	-0.0497748	28.3615	28.3007	28.3564	339726700	28.4351	28.5441	28.5742	384673300	28.4886	28.5557	28.6571	398176700		1.85201	0.210584	0.13864
O74943	O74943	Uncharacterized protein C553.06	SPCC553.06	1	12.9	29.329	37.586	-0.283167	0.0531147	27.0139	26.8985	26.9742	130820000	27.4432	27.1578	27.2826	165160000	27.4014	27.6438	26.433	159190000		0.229843	0.54753	0.0318608
O74945	O74945	Ribosome assembly protein 1	ria1	1	18.3	112.13	69.109	0.315976	0.0587842	27.9652	28.0661	28.2666	288656600	27.7638	27.9287	27.8456	241523300	27.8451	27.7114	27.8066	231880000		1.57345	0.160405	0.156782
O74948	O74948	Transcription initiation factor IIA subunit 2	toa2	1	47.7	12.584	24.138	0.322584	0.0875548	27.2332	27.3448	26.9923	153903300	26.8261	26.9501	27.0982	130766700	26.8954	26.9061	26.8217	123066700		1.1992	0.20736	0.145469
O74953	O74953	Uncharacterized protein C736.07c	SPCC736.07c	1	6.9	78.258	16.879	NaN	-0.36316	NaN	NaN	NaN	NaN	24.6691	NaN	24.9424	29459500	NaN	25.0566	25.2851	37892000		0.752269	0.260465	NaN
O74956	O74956	37S ribosomal protein subunit S8, mitochondrial	mrps8	1	53.9	16.937	38.864	0.0871298	-0.0595835	26.5799	26.2827	26.8569	101161000	26.0653	26.5426	26.6618	91379340	26.3985	26.4229	26.6767	95232340		0.10253	0.763371	0.490056
O74958	O74958	YTH domain-containing protein mmi1	mmi1	1	33.6	54.538	62.245	0.0978171	0.182013	28.5431	28.6139	28.696	412280000	28.5673	28.7004	28.8301	437056700	28.4719	28.5827	28.5069	385253300		0.844876	0.402708	0.240588
O74959	O74959	Uncharacterized oxidoreductase C736.13	SPCC736.13	1	31.9	38.513	27.5	-0.0842446	-0.00482624	27.3956	27.4414	27.3111	175113300	27.47	27.4938	27.4248	185023300	27.3343	27.5462	27.5144	185643300		0.394568	0.659515	0.535001
O74960	O74960	Probable sphingolipid long chain base-responsive protein pil1	pil1	1	68.7	39.805	323.31	0.236191	0.101992	33.3766	33.3641	33.4141	11218000000	33.1911	33.3053	33.2541	10221570000	33.1607	33.1489	33.1369	9523900000		3.15864	0.144127	0.312039
O74962	O74962	Pantothenate kinase	SPBC4B4.01c	1	19.9	44.861	32.209	-0.205308	0.0768301	26.0544	25.8755	26.084	67461340	26.2182	26.541	26.0689	82032660	26.0405	26.276	26.3076	77778340		0.651129	0.344148	0.064788
O74964	O74964	Chromatin structure-remodeling complex subunit rsc1	rsc1	1	5.2	90.131	6.5396	0.14455	0.0226817	25.4109	25.3539	25.3469	43389330	25.1046	25.275	25.356	39874670	25.3176	25.1092	25.2443	39252670		0.655242	0.478805	0.592777
O74965	O74965	Eukaryotic translation initiation factor 2A	SPBC4B4.04	1	53.6	63.496	271.78	0.020836	0.0220177	30.6383	30.7089	30.6625	1708667000	30.7247	30.6194	30.6682	1710067000	30.6626	30.5886	30.6949	1684167000		0.0840916	0.94727	0.922809
O74968	O74968	U1 small nuclear ribonucleoprotein usp102	usp102	1	41.8	28.339	37.496	-0.210516	-0.0373733	26.8129	27.2202	27.3076	146783300	27.2711	27.0807	27.521	165500000	27.3434	27.6593	26.9233	169843300		0.167376	0.64085	0.177047
O74969	O74969	High-affinity glucose transporter ght2	ght2	1	7.3	58.845	11.083	NaN	NaN	25.8092	25.3698	25.4836	49690330	25.3309	25.2296	NaN	40774500	NaN	NaN	NaN	NaN		0.6702	0.311165	NaN
O74970	O74970	Pre-mRNA-processing factor 39	prp39	1	25.5	71.246	41.611	0.0737709	0.00102757	28.4284	28.0945	27.9984	305323300	28.2763	27.9645	28.0809	290310000	28.205	28.1479	27.9731	290103300		0.0609659	0.873178	0.903045
O74972	O74972	Protein fyv4, mitochondrial	fyv4	1	21.2	13.328	3.6181	0.0769428	NaN	25.5834	25.487	25.387	47061670	NaN	25.5375	NaN	NaN	25.4492	25.372	NaN	44617500		0.387888	0.586278	NaN
O74974	O74974	U3 small nucleolar RNA-associated protein 25	utp25	1	20.9	75.651	63.619	0.461519	0.17867	27.7555	27.693	27.9215	232596700	27.3754	27.5695	27.5774	191186700	27.3834	27.3523	27.2565	168916700		2.36194	0.0625926	0.0309096
O74975	O74975	Probable choline-phosphate cytidylyltransferase	SPCC1827.02c	1	59.9	41.75	212.08	0.186357	-0.00618812	29.0577	28.994	29.1477	562726700	28.7659	28.9186	28.9355	492420000	28.7848	28.8926	28.9617	494536700		1.24246	0.285705	0.316121
O74976	O74976	Putative peroxisomal-coenzyme A synthetase	SPCC1827.03c	1	62.3	56.274	282.18	-0.0107367	0.0417261	32.1376	32.1839	32.2081	4855033000	32.1361	32.3032	32.2437	5034833000	32.288	32.175	32.0931	4891300000		0.152614	0.849086	0.68433
O74977	O74977	VMS1 homolog C1827.04	SPCC1827.04	1	25.2	68.792	69.297	0.165745	0.0419098	27.1481	26.9707	27.2846	147913300	27.2025	26.9688	26.8558	135746700	26.8923	27.1721	26.8361	131860000		0.299114	0.578543	0.573118
O74978	O74978	Uncharacterized RNA-binding protein C1827.05c	SPCC1827.05c	1	23.2	31.404	44.648	0.0787735	0.0657299	28.8875	28.9504	28.9263	508490000	28.8457	28.9311	28.9469	503913300	28.9487	28.6952	28.8731	481470000		0.321947	0.700454	0.838025
O74983	O74983	Ubiquitin-conjugating enzyme spm2	spm2	1	72.7	15.554	73.939	-0.0799561	0.00662056	29.3086	29.1945	29.3342	652033300	29.2509	29.4199	29.4234	692360000	29.316	29.3213	29.4402	689190000		0.382748	0.660099	0.482599
O74985	O74985	N-terminal acetyltransferase A complex subunit nat1	nat1	1	51	83.677	323.31	0.1363	-0.0121093	31.6319	31.5453	31.7285	3339967000	31.4504	31.4582	31.5554	3013467000	31.5257	31.47	31.5064	3038867000		1.23596	0.36134	0.503649
O74988	O74988	Cytochrome c oxidase polypeptide 5, mitochondrial	cox5	1	48.9	20.735	124.51	0.296832	0.15221	30.4302	30.393	30.4135	1428967000	30.2186	30.3027	30.2805	1292667000	30.1135	30.1257	30.1072	1163233000		4.40039	0.0593496	0.175108
O74989	O74989	Uncharacterized protein C338.12	SPCC338.12	1	77.9	8.5515	17.114	-0.21331	-0.27883	27.6099	27.8355	28.0551	241070000	28.0308	27.6994	27.5676	230366700	27.8557	28.1603	28.139	279483300		0.523012	0.380969	0.0726148
O74990	O74990	Conserved oligomeric Golgi complex subunit 4	cog4	1	8.8	85.349	10.958	-0.011122	0.733109	25.3153	25.2564	25.3091	41134330	25.8289	26.3918	25.8155	68903340	25.345	25.2996	25.2693	41452670		2.24295	0.0311111	0.00324098
O74995	O74995	TFIIH basal transcription factor complex p47 subunit	tfh47	1	6.7	47.066	4.22	NaN	NaN	NaN	23.8666	22.3507	10321650	NaN	NaN	NaN	NaN	NaN	NaN	NaN	NaN		0	1	NaN
O75000	O75000	60S ribosomal protein L12	rpl1201	1	64.2	17.666	277.02	0.0535186	-0.0461362	33.636	33.5916	33.8285	13849000000	33.6261	33.462	33.6718	12924670000	33.5521	33.7149	33.635	13344670000		0.249464	0.705525	0.77189
O75001	O75001	DNA replication licensing factor mcm7	mcm7	1	17.6	85.621	35.408	0.129158	-0.0168835	28.8314	28.5412	28.5645	421750000	28.5693	28.5227	28.4213	381146700	28.7451	28.351	28.4418	385633300		0.294633	0.590825	0.571709
O75002	O75002	Nuclear import protein mog1	mog1	1	28.9	20.884	26.817	0.194004	-0.0561375	27.3113	27.2968	27.5734	177046700	27.2178	27.0016	27.2182	148863300	27.1645	27.2415	27.2096	154770000		1.03725	0.279188	0.157587
O75005	O75005	Valine--tRNA ligase	vas2	1	62.1	111.32	323.31	0.148941	0.0171941	33.443	33.3196	33.3793	11190000000	33.1844	33.2649	33.2976	10213400000	33.2637	33.2722	33.1589	10092400000		1.33233	0.351677	0.566803
O75006	O75006	Exocyst complex component sec15	sec15	1	6.5	88.549	23.871	0.0633077	-0.107681	25.2066	24.9477	25.3697	38145000	24.9659	24.7453	25.2803	33881670	25.1446	25.0727	25.1466	36507330		0.24667	0.597314	0.287473
O94236	O94236	Eukaryotic translation initiation factor 3 subunit D	moe1	1	67.4	62.635	323.31	0.017977	0.0213484	32.5076	32.6582	32.5348	6368733000	32.565	32.5861	32.564	6383633000	32.5537	32.549	32.5484	6289867000		0.0719239	0.954435	0.922809
O94238	O94238	60S ribosomal protein L14	rpl14	1	72.4	15.21	323.31	0.0476783	0.00989968	33.5264	33.6074	33.6275	12909670000	33.5267	33.5662	33.5567	12576000000	33.5541	33.4193	33.6384	12490000000		0.159072	0.855737	1
O94244	O94244	Histone acetyltransferase type B subunit 2	mis16	1	24.9	48.434	31.139	-0.06114	0.0771202	27.7705	27.6817	27.5401	213136700	27.7487	27.8021	27.8634	234573300	27.7354	27.7205	27.729	222363300		0.823636	0.475705	0.302049
O94246	O94246	Putative glutamate--cysteine ligase regulatory subunit	SPCC737.06c	1	51.6	32.66	85.174	-0.179176	-0.0106006	28.934	28.8978	29.001	516750000	29.0601	29.1696	29.1087	580800000	29.0792	29.0911	29.1989	585083300		1.80467	0.25454	0.205862
O94247	O94247	DNA polymerase alpha-associated DNA helicase A	hcs1	1	7.6	75.002	33.104	NaN	NaN	NaN	NaN	24.8968	NaN	NaN	25.0354	NaN	NaN	25.0881	25.9924	NaN	51212000		0	1	NaN
O94248	O94248	Midasin	mdn1	1	3.2	537.78	38.111	0.597764	0.0497764	29.0347	29.6119	29.3084	678413300	28.7334	28.6759	28.9453	464016700	28.8422	28.5726	28.7907	448280000		1.6432	0.0949686	0.00554646
O94255	O94255	Carbonic anhydrase	SPBP8B7.05c	1	42.4	37.009	193.48	-0.0259569	-0.0127939	30.8388	31.0899	30.9222	2080267000	30.8723	31.1	30.9194	2099333000	31.1223	30.9697	30.8338	2118033000		0.0117543	0.977757	0.838296
O94257	O94257	Leucine carboxyl methyltransferase 1	ppm1	1	18.4	35.855	20.014	NaN	NaN	25.314	25.5227	25.6207	47170670	24.7063	25.0597	25.047	32336330	NaN	25.1571	NaN	NaN		1.69329	0.113636	NaN
O94258	O94258	Exportin-T	los1	1	10.6	110.11	47.476	0.164416	0.16265	27.6872	27.6436	27.5413	207036700	27.8608	27.4442	27.5315	206783300	27.5109	27.4253	27.4451	184736700		0.481108	0.496592	0.338289
O94259	O94259	Probable U3 small nucleolar RNA-associated protein 16	utp16	1	11.6	37.808	31.248	0.0798067	0.0469808	27.0062	26.8457	27.0331	130910000	26.9647	26.8969	NaN	127965000	26.9346	NaN	26.8319	123865000		0.202289	0.76801	0.901255
O94260	O94260	Putative G3BP-like protein	nxt3	1	47.7	47.972	211.6	0.168838	0.166067	30.6132	30.6988	30.7244	1719767000	30.5983	30.6782	30.7498	1716467000	30.5011	30.5192	30.5118	1529833000		1.80779	0.262228	0.336234
O94264	O94264	Uncharacterized RING finger protein P8B7.15c	SPBP8B7.15c	1	14.3	53.163	45.984	0.0286806	0.011693	27.6527	27.6812	27.8646	223536700	27.5611	27.7562	27.8266	220920000	27.6311	27.6775	27.8073	219136700		0.0187897	0.967332	0.993754
O94265	O94265	Putative hydroxymethylpyrimidine/phosphomethylpyrimidine kinase 1	SPBP8B7.17c	1	25.3	55.753	28.193	-0.0944226	-0.105924	27.5162	27.3509	27.583	188060000	27.6809	27.2538	27.4591	186566700	27.721	27.5057	27.5056	200780000		0.177007	0.71493	0.464585
O94266	O94266	Putative hydroxymethylpyrimidine/phosphomethylpyrimidine kinase 2	SPBP8B7.18c	1	38.3	61.354	221.09	-0.210405	-0.179555	29.8472	29.7562	29.8157	939200000	29.8178	29.8916	29.8021	959500000	30.0389	30.0557	29.9552	1086667000		2.39479	0.184829	0.157732
O94267	O94267	FACT complex subunit spt16	spt16	1	35.8	116.45	242.15	0.0348206	-0.0422273	29.883	29.9195	29.8053	981260000	29.7235	29.8571	29.7953	930230000	29.7918	29.8566	29.8563	957860000		0.515548	0.684323	0.894793
O94268	O94268	25S rRNA (cytosine-C(5))-methyltransferase nop2	SPBP8B7.20c	1	34	68.934	278.79	0.0417688	0.00687802	30.4894	30.4282	30.5689	1515000000	30.4789	30.3761	30.5264	1478800000	30.4866	30.4009	30.4757	1471767000		0.139841	0.879698	1
O94269	O94269	Probable ubiquitin carboxyl-terminal hydrolase 3	ubp3	1	19.1	58.081	56.928	-0.252951	-0.0632745	26.5342	26.3508	26.658	96217340	26.774	26.6415	26.7098	109736700	26.758	26.9261	26.6175	114656700		0.907986	0.293009	0.109614
O94271	O94271	Uncharacterized RING finger protein P8B7.23	SPBP8B7.23	1	5.3	76.459	3.5391	NaN	NaN	NaN	NaN	NaN	NaN	24.6416	24.4728	NaN	24729000	24.174	NaN	NaN	NaN		0	1	NaN
O94273	O94273	Peptidyl-prolyl cis-trans isomerase B	cyp4	1	76.6	22.156	286.86	0.0141417	-0.00980495	31.9583	31.969	31.8476	4080200000	31.9663	31.8427	31.8945	4013033000	31.8747	31.9221	31.938	4040400000		0.0575735	0.954299	0.962962
O94274	O94274	Uncharacterized protein P8B7.26	SPBP8B7.26	1	48.5	27.489	96.107	-0.0574204	-0.134959	28.2624	28.4873	28.1215	330103300	28.2344	28.1362	28.2877	312830000	28.394	28.3451	28.3274	343506700		0.379027	0.585692	0.36637
O94277	O94277	Putative aminodeoxychorismate synthase	SPBP8B7.29	1	13.2	80.598	20.264	NaN	-0.316446	NaN	NaN	NaN	NaN	25.018	24.9505	25.3709	36596000	25.3789	NaN	25.5017	45571500		0.803314	0.262729	NaN
O94279	O94279	Putative magnesium-dependent phosphatase P8B7.31	SPBP8B7.31	1	30.8	19.909	33.394	-0.118711	0.115654	27.5091	27.5861	27.783	207816700	27.775	27.8534	27.9609	244473300	27.6825	27.8812	27.6751	225640000		0.900086	0.318652	0.0935216
O94280	O94280	UPF0674 endoplasmic reticulum membrane protein C2G5.01	SPBC2G5.01	1	18.7	43.097	74.028	-0.260505	0.371329	28.3362	28.106	27.3693	267056700	28.5495	28.7015	28.6182	413813300	28.7487	27.8347	28.0048	319906700		0.709482	0.216354	0.00380928
O94284	O94284	Sulfide:quinone oxidoreductase, mitochondrial	hmt2	1	71.2	51.574	323.31	0.0980803	0.049006	32.3462	32.2366	32.3043	5274533000	32.1932	32.2296	32.3164	5098134000	32.2088	32.2575	32.1256	4927866000		0.63702	0.597152	0.848132
O94286	O94286	1,2-dihydroxy-3-keto-5-methylthiopentene dioxygenase	adi1	1	52.2	20.936	29.249	0.0962467	-0.165438	28.1778	28.0353	28.2081	296266700	27.8481	27.8927	27.9006	247120000	28.0278	27.9259	28.1737	277146700		1.46643	0.211973	0.0932043
O94288	O94288	Nucleolar complex-associated protein 3	noc3	1	9.8	85.099	10.466	NaN	NaN	NaN	NaN	NaN	NaN	25.6297	25.3149	NaN	46827500	NaN	25.5917	NaN	NaN		0	1	NaN
O94289	O94289	Ubiquitin homeostasis protein lub1	lub1	1	14.1	79.221	27.32	-0.180594	-0.104457	27.0558	26.6341	26.3288	109316000	26.8143	26.8182	26.7048	115240000	26.9885	26.8554	26.8033	123893300		0.264061	0.573342	0.299692
O94291	O94291	Sorting nexin-3	snx3	1	38.5	16.961	13.577	-0.836689	0.0573174	25.7082	25.2587	26.1905	57182000	27.2374	26.0321	26.4542	106263000	26.6752	26.6919	26.4362	102124000		1.04763	0.138707	0.00601557
O94292	O94292	54S ribosomal protein L38, mitochondrial	mrpl38	1	17.6	14.742	28.056	-0.242588	-0.178519	25.5279	25.535	25.6424	49790670	25.6204	25.5819	25.6957	52051670	25.8343	25.7429	25.8562	58908000		2.16808	0.166073	0.122614
O94298	O94298	Sphingolipid C4-hydroxylase sur2	sur2	1	22.2	34.19	16.861	0.528942	0.349042	27.6141	27.1672	26.9705	162550000	27.2974	26.7057	27.2178	143493300	27.0972	26.9791	25.8884	112657300		0.464155	0.318342	0.0169038
O94300	O94300	Putative xanthine/uracil permease C887.17	SPBC887.17	1	9.4	68.562	40.431	0.450432	0.40083	26.9371	26.7914	27.0239	127033300	26.8157	26.9632	26.8295	122740000	26.7091	26.4363	26.224	92966000		1.60252	0.117939	0.0158245
O94303	O94303	Imidazole glycerol phosphate synthase hisHF;Glutamine amidotransferase;Cyclase	his4	1	69.5	59.399	243.5	0.120753	0.121342	31.1502	31.0214	31.0949	2285400000	31.0988	31.135	31.0356	2286333000	31.0116	30.8347	31.0517	2101900000		0.735539	0.48782	0.505436
O94305	O94305	Putative monoglyceride lipase	SPCC5E4.05c	1	84.1	41.623	323.31	-0.132553	-0.0951895	31.503	31.4187	31.4268	2933533000	31.4376	31.4662	31.5556	3010500000	31.4975	31.6467	31.5995	3215833000		1.01356	0.455061	0.426894
O94307	O94307	Probable prefoldin subunit 5	bob1	1	70.1	16.774	102.62	-0.140976	-0.111548	28.7419	28.6134	28.5116	414090000	28.7723	28.7313	28.4384	422623300	28.5534	28.8573	28.8668	456596700		0.241545	0.638149	0.375786
O94311	O94311	UPF0743 protein C215.06c	SPBC215.06c	1	41.1	20.532	65.882	0.42653	0.265947	28.6897	28.6232	28.9167	451063300	28.4724	28.594	28.6899	403550000	28.4373	28.135	28.377	335613300		1.54898	0.144557	0.0488728
O94312	O94312	PWWP domain-containing protein2	pdp2	1	35.9	62.824	104.48	0.0143057	0.116319	28.1878	28.2105	28.2494	311813300	28.3557	28.29	28.3078	334660000	28.2082	28.2004	28.1968	308736700		2.4528	0.356626	0.347302
O94313	O94313	Carbamoyl-phosphate synthase arginine-specific large chain	arg4	1	59.2	127.48	323.31	-0.0345602	0.0805728	33.4361	33.4401	33.4254	11604000000	33.5269	33.5602	33.5597	12568000000	33.5114	33.5026	33.3882	11885330000		1.44962	0.452824	0.384632
O94314	O94314	Uncharacterized hydrolase C215.10	SPBC215.10	1	41.7	33.261	81.387	0.216756	0.16566	29.1177	29.2548	29.3811	640756700	29.0202	29.2084	29.3634	618460000	28.9843	28.9451	29.1753	551370000		0.622707	0.403333	0.306291
O94315	O94315	Uncharacterized oxidoreductase C215.11c	SPBC215.11c	1	60.8	33.922	190.61	0.201433	0.213141	30.6641	30.6433	30.7653	1734533000	30.6052	30.7094	30.7903	1748667000	30.4615	30.5468	30.4614	1508500000		1.73589	0.207222	0.187472
O94316	O94316	Pre-mRNA-splicing factor cwf10	cwf10	1	40.4	111.31	198.8	0.0105286	0.107274	29.3345	29.4967	29.43	719263400	29.5919	29.5785	29.3757	769150000	29.4395	29.3203	29.4701	714033300		0.406919	0.614149	0.388129
O94319	O94319	Protein transport protein sec13	sec13	1	69.4	32.568	220	-0.0589944	-0.106666	30.6519	30.563	30.7229	1681867000	30.568	30.5923	30.6381	1627200000	30.5677	30.7828	30.7592	1752067000		0.415113	0.635191	0.493683
O94320	O94320	Aspartate aminotransferase, mitochondrial	SPBC725.01	1	73.9	48.243	158.97	-0.041198	-0.0184277	30.5063	30.4032	30.4259	1462533000	30.4675	30.4766	30.4616	1485800000	30.486	30.5384	30.4348	1504900000		0.265949	0.864313	0.782052
O94321	O94321	Multistep phosphorelay regulator 1	mpr1	1	32.2	32.55	32.596	-0.0567924	-0.149555	27.5587	27.4304	27.539	191196700	27.5993	27.2729	27.3609	179290000	27.4131	27.7234	27.5485	198873300		0.347119	0.577923	0.294395
O94326	O94326	Zinc finger protein C725.08	SPBC725.08	1	39.7	70.864	108.03	0.0964773	0.210449	28.5732	28.5546	28.473	388750000	28.6053	28.6255	28.7117	420706700	28.5052	28.3614	28.4432	363603300		1.7975	0.235801	0.144847
O94331	O94331	Orotate phosphoribosyltransferase	ura5	1	67.9	23.716	323.31	0.0690131	0.120064	31.3634	31.53	31.4104	2905867000	31.3458	31.5976	31.5076	3010533000	31.2826	31.2685	31.535	2770134000		0.283913	0.644923	0.494941
O94335	O94335	Dolichyl-diphosphooligosaccharide--protein glycosyltransferase subunit stt3	stt3	1	8.5	84.973	27.213	-0.456058	-0.0923532	27.4196	27.1363	27.0043	153886700	27.6323	27.5058	27.5419	198010000	27.4143	27.7781	27.7407	211100000		1.42792	0.138889	0.0167675
O94336	O94336	Uncharacterized FCP1 homology domain-containing protein C1271.03c	SPBC1271.03c	1	12.3	27.929	5.4855	NaN	NaN	25.178	25.4184	25.1087	39661670	NaN	NaN	25.2795	NaN	NaN	NaN	NaN	NaN		0	1	NaN
O94337	O94337	Probable deoxyhypusine synthase	SPBC1271.04c	1	70.3	38.811	323.31	0.0763872	-0.0211487	30.9464	31.15	31.072	2236433000	30.8471	31.0588	30.9693	2090233000	31.0271	30.9192	30.9981	2121100000		0.355331	0.651929	0.805187
O94340	O94340	Uncharacterized N-acetyltransferase C1271.07c	SPBC1271.07c	1	29.4	18.478	16.928	NaN	NaN	NaN	NaN	NaN	NaN	25.4596	25.4371	25.8698	50964330	NaN	24.6226	NaN	NaN		0	1	NaN
O94345	O94345	54S ribosomal protein L8, mitochondrial	mrpl8	1	22.2	23.967	23.123	-0.199886	-0.0865768	25.9259	NaN	25.8996	63173000	26.0465	25.9954	26.0359	68334660	26.0077	26.2106	NaN	72561000		0.875324	0.372713	0.243593
O94346	O94346	Arginine biosynthesis bifunctional protein ArgJ, mitochondrial;Glutamate N-acetyltransferase;Amino-acid acetyltransferase;Arginine biosynthesis bifunctional protein ArgJ alpha chain;Arginine biosynthesis bifunctional protein ArgJ beta chain	SPBC1271.14	1	28.1	47.287	68.974	0.626366	0.00316136	27.9311	27.8413	27.767	241600000	27.3023	27.1522	27.2161	156853300	27.1599	27.2989	27.2028	156510000		4.10198	0.0333333	0.00420178
O94347	O94347	ATP-dependent (S)-NAD(P)H-hydrate dehydratase	SPCC61.03	1	21.1	36.093	30.814	0.0773397	-0.00879252	26.4183	26.3857	26.5823	92612000	26.3815	26.494	26.2498	87244660	26.3196	26.4936	26.3426	87778000		0.23101	0.72823	0.87676
O94350	O94350	Cystathionine beta-lyase	str3	1	54.6	42.773	126.25	-0.0767737	-0.0961121	29.7475	29.621	29.6251	851676700	29.5059	29.7827	29.6372	840336700	29.7274	29.752	29.748	898226700		0.381753	0.641091	0.561883
O94353	O94353	Nuclear membrane organization protein apq12	apq12	1	30.4	12.762	13.147	0.379021	0.274401	25.7712	25.7588	25.724	56490000	25.6229	25.6705	NaN	52538500	25.4823	25.2536	NaN	43438500		1.72867	0.129476	0.0633392
O94354	O94354	Argininosuccinate synthase	arg12	1	52.4	46.084	323.31	0.151102	0.0888704	31.6772	31.722	31.812	3582133000	31.6685	31.7493	31.6065	3430900000	31.637	31.6315	31.4878	3225933000		0.919437	0.427401	0.628603
O94362	O94362	Uncharacterized GTP-binding protein C428.15	SPBC428.15	1	66.3	44.461	147.32	0.197314	0.115185	29.9262	29.8571	29.8221	980596700	29.7391	29.8306	29.7898	926333300	29.6669	29.5437	29.7938	855250000		1.18324	0.311989	0.444583
O94363	O94363	GTP-binding protein rhb1	rhb1	1	40.5	20.515	29.076	0.0283108	0.0608427	28.0592	28.1634	27.9627	280633300	28.0332	28.3011	27.9298	287033300	28.0301	28.0813	27.9947	275180000		0.0545203	0.907849	0.752077
O94365	O94365	U3 small nucleolar RNA-associated protein 15	utp15	1	34.4	54.111	128.81	-0.112282	0.00650997	27.8625	27.9015	27.9082	248876700	28.0396	27.9423	28.0447	270236700	27.9444	28.0306	28.0327	269020000		1.4514	0.40969	0.385638
O94373	O94373	ATP synthase subunit 4, mitochondrial	atp4	1	53.3	26.7	221.73	-0.0524683	-0.113264	30.8857	30.7738	30.716	1861167000	30.7309	30.7724	30.694	1784367000	30.9103	30.9111	30.7073	1930100000		0.440796	0.614688	0.494624
O94374	O94374	Importin subunit alpha-2	imp1	1	39.9	59.852	151.75	-0.0832147	0.0942441	29.7863	29.8879	29.8787	968853300	29.9977	30.0156	30.0732	1095667000	29.9271	29.882	29.9935	1026380000		1.81353	0.286085	0.185455
O94377	O94377	ATP synthase subunit f, mitochondrial	atp17	1	49	10.872	16.36	0.0406285	0.0443386	27.1322	27.0288	26.7403	132043300	26.8827	27.0448	27.008	132383300	26.8428	26.9651	26.9951	128376700		0.0368793	0.932783	0.880917
O94378	O94378	Uncharacterized protein C1604.12	SPBC1604.12	1	27	93.285	154.41	0.0444385	-0.0499126	27.8038	27.7779	27.6166	223410000	27.5875	27.6867	27.6464	209266700	27.6818	27.7146	27.6753	216633300		0.517403	0.638539	0.815726
O94383	O94383	Structural maintenance of chromosomes protein 1	psm1	1	8.9	140.52	24.279	0.235734	0.183397	27.651	27.0682	27.3951	175990000	27.5192	27.2743	27.2028	169720000	27.1362	NaN	27.1739	149460000		0.256624	0.573039	0.250854
O94384	O94384	Uncharacterized protein ely5	ely5	1	13.8	35.117	34.141	NaN	NaN	25.3364	25.2564	NaN	41223500	NaN	NaN	25.7212	NaN	NaN	NaN	NaN	NaN		0	1	NaN
O94385	O94385	Nucleoporin pom152	pom152	1	15.8	139.58	44.989	0.0958231	0.0344	27.1129	27.1809	27.3993	158103300	27.3015	26.8519	27.324	151513300	27.3487	27.1028	26.9403	147943300		0.0749996	0.833002	0.899626
O94387	O94387	Uncharacterized ATP-dependent helicase C29A10.10c	SPBC29A10.10c	1	1.6	222.21	6.1231	NaN	NaN	NaN	NaN	NaN	NaN	23.3337	NaN	23.9859	13593000	NaN	NaN	23.1747	NaN		0	1	NaN
O94388	O94388	Vacuolar protein sorting-associated protein 9b	vps902	1	16.7	45.297	12.276	NaN	-0.176457	25.8728	NaN	NaN	NaN	NaN	25.6245	25.5739	50839500	25.7772	25.7746	NaN	57454000		1.70009	0.279002	NaN
O94389	O94389	Coiled-coil domain-containing protein 124 homolog	SPBC29A10.12	1	30.4	24.069	45.949	-0.056233	0.239452	26.8429	26.6048	26.8138	113466700	26.9549	26.8638	27.3032	139276700	26.5918	26.7993	27.019	117976700		0.617469	0.341572	0.0273047
O94390	O94390	ATP synthase subunit d, mitochondrial	atp7	1	65.1	19.138	108.79	0.0576512	-0.0684046	30.5596	30.5339	30.4688	1541033000	30.361	30.4326	30.3911	1412100000	30.4071	30.5713	30.4061	1480667000		0.869849	0.501545	0.596742
O94391	O94391	Probable cytochrome b5 1	SPBC29A10.16c	1	66.9	13.91	86.055	0.317387	0.0786391	30.5869	30.5724	30.3635	1530300000	30.2611	30.2942	30.2617	1296900000	30.4307	29.9114	30.1927	1228100000		0.924476	0.256046	0.144465
O94393	O94393	Probable 26S proteasome regulatory subunit p27	nas2	1	37.6	23.891	44.66	0.0777391	0.203444	27.1143	27.0725	26.923	137886700	27.2247	26.9242	27.3164	150440000	26.8918	27.2093	26.7424	130653300		0.339373	0.535831	0.14374
O94396	O94396	tRNA pseudouridine synthase 1	pus1	1	31.5	60.323	63.987	0.0786211	0.0566025	29.4134	29.4597	29.3546	713266700	29.3572	29.236	29.5525	702463400	29.4016	29.1846	29.3971	675436700		0.145505	0.789825	0.873038
O94398	O94398	54S ribosomal protein L17, mitochondrial	mrpl17	1	33.2	31.028	75.225	0.0264027	0.126968	27.7806	27.827	27.7631	232153300	27.8795	27.96	27.8308	248913300	27.8189	27.713	27.7585	227943300		1.26278	0.42485	0.339343
O94399	O94399	Twinfilin	twf1	1	59.1	36.78	224.08	-0.064986	-0.105932	30.003	29.9473	30.0531	1075067000	29.8774	29.932	30.0665	1044983000	29.9936	30.0802	30.1235	1124600000		0.549242	0.591609	0.493683
O94401	O94401	L-type lectin-like domain-containing protein C126.08c	SPCC126.08c	1	30.1	35.128	50.586	0.417424	0.105069	28.127	28.1866	27.9899	288396700	27.7224	27.9047	27.7391	232253300	27.8134	27.7951	27.4158	215940000		1.4603	0.145095	0.0453037
O94403	O94403	Uncharacterized RNA-binding protein C126.11c	SPCC126.11c	1	51.9	19.765	47.125	-0.13602	-0.394338	27.8507	27.7899	27.9779	246150000	27.5984	27.517	27.7268	205796700	27.9391	28.2365	27.8256	270486700		1.33079	0.159387	0.02126
O94404	O94404	Putative GTP cyclohydrolase 1 type 2	SPCC126.12	1	28.1	29.85	47.147	-0.0010018	0.215611	27.1612	27.2947	27.1202	153536700	27.307	27.4075	27.5103	178410000	27.2242	27.2728	27.0812	153643300		1.25971	0.256204	0.066894
O94407	O94407	Signal recognition particle sec65 subunit	sec65	1	59.2	23.5	43.806	0.175782	0.04866	28.6926	28.6308	28.5653	415560000	28.3644	28.6119	28.5231	380510000	28.251	28.457	28.6311	367890000		0.506894	0.483355	0.532128
O94413	O94413	Ribose-phosphate pyrophosphokinase 2	SPCC1620.06c	1	50.8	34.779	150.01	0.129078	0.0238733	31.2634	31.142	31.1204	2427233000	31.0553	31.1393	31.0171	2256533000	31.0772	31.0118	31.053	2219500000		1.07008	0.444335	0.72386
O94414	O94414	Protein lunapark	lnp1	1	8.7	37.436	30.428	0.240203	-0.00899516	25.6863	NaN	25.7544	55299500	25.303	25.4719	25.6222	46527000	25.4594	25.6726	25.2833	46818000		0.598138	0.366461	0.171949
O94415	O94415	Probable succinyl-CoA ligase [GDP-forming] subunit beta, mitochondrial	SPCC1620.08	1	36.3	47.287	118.33	0.0500765	-0.0591279	29.0172	28.8357	28.9212	510236700	28.7287	28.7987	28.9184	473040000	28.7803	28.7915	29.0422	492830000		0.267779	0.673366	0.657116
O94416	O94416	Transcription initiation factor IIF subunit alpha	tfg1	1	17.4	61.611	52.851	0.0144268	0.0347825	26.7893	26.3265	26.5188	98760000	26.6269	26.5078	26.5961	100163300	26.5299	26.5631	26.5357	97777340		0.0242403	0.951535	0.839759
O94418	O94418	Meiotically up-regulated gene 87 protein	mug87	1	15.2	97.563	36.894	-0.211788	0.03632	NaN	26.0243	26.1003	70096500	26.4097	26.3177	26.1977	83250000	26.5549	26.0877	26.134	81180340		0.431533	0.462579	0.0892077
O94424	O94424	Transcription initiation factor IIF subunit beta	tfg2	1	29.3	34.622	54.369	0.0327984	-0.0220609	26.3204	26.1088	26.215	78018340	26.3333	26.2801	25.8212	75107340	25.961	26.3374	26.2296	76264660		0.0368837	0.90999	0.963097
O94431	O94431	Uncharacterized aminotransferase C660.12c	SPBC660.12c	1	27.6	44.535	33.522	0.167767	0.0139409	26.5422	NaN	26.7613	105738000	26.4251	26.5752	NaN	95044000	26.3279	26.4879	26.6326	94130000		0.330821	0.552609	0.444549
O94432	O94432	Uncharacterized RNA-binding protein C660.15	SPBC660.15	1	31.6	52.818	117.66	0.255935	0.0617895	28.6529	28.6762	28.7853	437880000	28.6055	28.3979	28.5245	382746700	28.3234	28.4686	28.5491	366700000		1.37357	0.216328	0.263273
O94435	O94435	Meiotically up-regulated gene 35 protein	mug35	1	48.7	27.521	73.105	-0.0592639	-0.0882707	27.7502	27.6525	27.7891	222890000	27.7266	27.6648	27.7161	218453300	27.5694	28.0438	27.7184	232236700		0.0830171	0.852694	0.614488
O94436	O94436	Transcription initiation factor TFIID subunit 14	tfg3	1	44.8	27.638	175.15	0.0318871	0.118115	29.4485	29.2139	29.2372	662703300	29.3893	29.3069	29.4693	703520000	29.4746	29.1797	29.1375	648216600		0.255025	0.649754	0.412487
O94437	O94437	Abhydrolase domain-containing protein C22H12.03	SPAC22H12.03	1	21.9	30.749	16.976	NaN	NaN	NaN	24.993	25.186	35781500	NaN	25.2387	NaN	NaN	NaN	NaN	NaN	NaN		0	1	NaN
O94438	O94438	40S ribosomal protein S1-B	rps102	1	74.2	28.521	323.31	0.101186	0.0657055	34.594	34.6122	34.6569	26427000000	34.5742	34.5731	34.6098	25785000000	34.4992	34.4948	34.5652	24637000000		1.67182	0.488401	0.811698
O94441	O94441	Putative cargo-transport protein ypp1	ypp1	1	5.6	98.306	6.4809	0.0906292	0.127101	25.6433	NaN	25.5015	49956000	25.5965	25.5327	25.6979	51235000	25.5684	25.4352	25.443	46914330		0.587227	0.522979	0.486201
O94442	O94442	Cytosolic Fe-S cluster assembly factor nbp35	nbp35	1	28.4	34.261	33.916	0.232967	0.228863	27.0019	27.0423	27.3186	146663300	27.201	27.0588	27.1081	146246700	26.8359	26.9171	26.9301	124793300		1.12835	0.26335	0.152603
O94443	O94443	Uncharacterized exonuclease C637.09	SPAC637.09	1	23.5	71.47	88.904	-0.218118	-0.0175851	27.1773	27.0091	27.0861	143103300	27.1537	27.4265	27.2859	164443300	27.3522	27.1405	27.4242	166460000		0.837741	0.327309	0.128958
O94444	O94444	26S proteasome regulatory subunit rpn10	rpn10	1	22.2	27.14	60.973	0.126828	0.0540054	29.4774	29.5999	29.7248	816130000	29.4592	29.6544	29.4722	775956700	29.4592	29.5241	29.4478	747446700		0.438983	0.586028	0.755685
O94447	O94447	Cytoskeletal signaling protein slm1	slm1	1	23.5	56.087	66.436	0.0752421	-0.0107569	27.8693	28.0176	28.0469	264740000	27.8394	27.7874	28.0424	249420000	27.7163	27.9653	28.0153	251286700		0.163105	0.760026	0.87676
O94449	O94449	Replication factor C subunit 4	rfc4	1	37.4	37.654	98.432	-0.234334	-0.214615	27.3534	27.4597	27.4765	180933300	27.4578	27.4462	27.4478	183423300	27.7308	27.5695	27.6905	212843300		2.18517	0.160303	0.104253
O94460	O94460	Probable queuine tRNA-ribosyltransferase	SPAC1687.19c	1	37.9	45.176	72.136	0.289798	0.0518951	27.7902	28.0127	27.8389	247660000	27.4795	27.6802	27.7633	210010000	27.5449	27.5562	27.6771	202590000		1.32602	0.20888	0.190725
O94461	O94461	Probable phosphatase C1687.21		1	58.4	23.698	204.59	0.106154	0.00473961	30.8118	30.7946	30.807	1875333000	30.6122	30.7944	30.6969	1748033000	30.7527	30.596	30.7411	1742300000		0.689102	0.538427	0.809606
O94465	O94465	Protein cms1	cms1	1	29.2	31.625	31.86	-0.0200563	0.0355915	26.8709	26.9158	26.897	124770000	27.0429	26.9291	26.8739	129676700	26.9806	26.8522	26.9086	126516700		0.222669	0.827385	0.625965
O94466	O94466	Probable Rho-GTPase-activating protein 7	rga7	1	27.2	76.678	85.306	0.137939	0.0429208	28.7278	28.6917	28.7466	442843300	28.4853	28.6455	28.7394	414616700	28.7919	28.4749	28.4612	402463300		0.360125	0.578546	0.694046
O94467	O94467	Putative NADPH dehydrogenase C23G7.10c	SPBC23G7.10c	1	22.3	43.683	11.733	NaN	NaN	NaN	NaN	NaN	NaN	25.6484	26.0954	NaN	62145000	NaN	NaN	NaN	NaN		0	1	NaN
O94476	O94476	Eukaryotic translation initiation factor 6	tif6	1	38.9	26.232	295.82	0.00415736	0.00374213	30.6725	30.5788	30.5298	1621767000	30.6867	30.5436	30.5486	1621300000	30.6929	30.4764	30.5949	1617100000		0.00155727	0.997117	0.952724
O94477	O94477	Myosin-52	myo52	1	5	175.15	35.195	0.306748	0.221037	25.5896	26.0237	25.9308	60893000	25.6432	25.8351	25.8354	57380670	25.4729	25.627	25.5551	49229670		0.907813	0.272909	0.142239
O94489	O94489	Elongation factor 3	tef3	1	78.8	115.8	323.31	0.131607	0.0670322	37.2296	37.2609	37.3385	166540000000	37.1562	37.2373	37.2424	159250000000	37.162	37.1091	37.1646	152020000000		1.42944	0.415141	0.695077
O94497	O94497	Uncharacterized serine-rich protein C18E5.07	SPBC18E5.07	1	61.1	65.328	323.31	-0.156825	-0.180228	30.7962	30.6988	30.7937	1822967000	30.6356	30.7545	30.8244	1793633000	30.8316	30.9758	30.95	2032300000		1.24231	0.311084	0.196777
O94501	O94501	T-complex protein 1 subunit alpha	cct1	1	68.9	60.046	323.31	0.0270822	-0.0821256	32.6128	32.5555	32.5724	6422233000	32.4304	32.4615	32.5204	5954033000	32.5917	32.4883	32.5779	6302800000		1.24148	0.488542	0.556061
O94504	O94504	Thioredoxin-2, mitochondrial	trx2	1	50.4	15.079	39.481	0.269852	0.0755926	28.2928	28.5039	28.6009	372206700	28.1471	28.2715	28.402	325316700	28.111	28.3157	28.1706	308710000		0.960587	0.281802	0.245364
O94505	O94505	3(2),5-bisphosphate nucleotidase	tol1	1	64.9	38.747	323.31	0.0580277	0.0877326	32.0581	32.0717	32.1196	4550566000	32.0435	32.1366	32.1567	4645233000	31.9548	32.0356	32.0829	4371167000		0.672878	0.621327	0.666587
O94511	O94511	Putative enoyl reductase C646.07c	SPBC646.07c	1	22.7	34.64	34.275	0.279859	0.0383107	28.7361	28.545	28.2382	385133300	28.2953	28.2833	28.2589	325760000	28.4617	28.3605	27.8224	317223300		0.427042	0.422414	0.194405
O94512	O94512	Oxysterol-binding protein-like protein 1	obp1	1	55.2	58.691	202.82	-0.0789403	-0.0249752	29.1702	29.0555	29.1006	579223400	29.0705	29.1806	29.2346	601300000	29.1191	29.3265	29.1093	611800000		0.216145	0.768724	0.576332
O94513	O94513	Eukaryotic translation initiation factor 3 subunit E	int6	1	53.3	57.114	323.31	0.127388	-0.0401878	31.9279	32.0916	32.0606	4380400000	31.8208	32.0182	31.7282	3900033000	32.0127	31.8039	31.8788	4010200000		0.599094	0.467991	0.448881
O94514	O94514	Nucleolar protein 56	nop56	1	74.2	55.388	323.31	0.179371	0.0778761	32.4824	32.4801	32.5048	6028467000	32.3712	32.4172	32.3741	5618933000	32.4013	32.1587	32.3579	5323666000		1.15994	0.336443	0.515637
O94515	O94515	T-complex protein 1 subunit zeta	cct6	1	71.4	58.548	323.31	0.173341	0.0114909	32.2016	32.2289	32.2163	4987333000	32.0848	31.9935	32.0811	4458067000	32.0534	32.075	31.9974	4422700000		2.59911	0.205348	0.417782
O94517	O94517	Probable proteasome subunit alpha type-1	SPBC646.16	1	74.6	26.539	213.33	0.0184739	-0.0375713	31.378	31.5055	31.4797	2944667000	31.3724	31.5008	31.3189	2832467000	31.3457	31.4826	31.4785	2907200000		0.16039	0.83869	0.911403
O94520	O94520	ER membrane protein complex subunit 4	SPCC1281.03c	1	27.5	21.551	15.238	0.235919	0.156999	26.3214	26.5416	26.0464	83611660	26.0017	26.1686	26.4994	79160660	26.0433	26.348	25.8001	70998340		0.260641	0.556454	0.289016
O94523	O94523	Probable acyl-CoA desaturase	SPCC1281.06c	1	32.4	54.438	306.34	0.421685	0.146091	31.3445	31.4432	31.3867	2818067000	31.1817	31.1619	30.9989	2328033000	31.2344	31.0178	30.5853	2103833000		1.0554	0.193486	0.0416224
O94529	O94529	FACT complex subunit pob3	pob3	1	40.4	57.456	160.25	0.163968	0.086301	29.6434	29.4028	29.5476	777690000	29.3175	29.5803	29.4611	736930000	29.2883	29.5083	29.3048	694140000		0.466109	0.523258	0.594372
O94530	O94530	Threonylcarbamoyl-AMP synthase	sua5	1	50.7	44.773	61.267	0.0454501	0.131274	27.6678	27.8075	27.7234	223243300	27.7698	27.9917	27.68	236926700	27.6985	27.6506	27.7159	216320000		0.421175	0.58606	0.356457
O94533	O94533	Elongator complex protein 2	elp2	1	25.4	84.948	53.83	0.233286	0.227668	27.5979	27.888	27.6264	219573300	27.8599	27.6224	27.6177	218720000	27.5163	27.5921	27.3072	186790000		0.763447	0.321507	0.152603
O94534	O94534	Spindle pole body component alp14	alp14	1	13.5	89.445	15.553	-0.149013	0.130668	25.7133	26.0051	25.8852	61446330	26.5016	25.8298	26.0427	74591340	26.0918	25.6747	26.2411	68132340		0.258421	0.551638	0.0542512
O94536	O94536	Putative ATP-dependent RNA helicase ucp12	ucp12	1	6.6	149.88	12.953	0.241831	0.282943	24.4481	24.6763	24.3965	23927330	24.9238	24.2369	24.4078	24619000	24.1364	24.5899	24.02	20234670		0.336787	0.478937	0.0765085
O94538	O94538	U4/U6.U5 tri-snRNP-associated protein snu66	snu66	1	8	74.733	14.928	0.0896325	0.0633579	25.0957	25.0056	24.9648	34095330	25.1104	24.7716	25.0844	33480000	24.8768	NaN	24.9879	32041500		0.115267	0.806497	0.83046
O94544	O94544	Leukotriene A-4 hydrolase homolog	SPCC1322.05c	1	45.4	69.521	107.9	-0.0798154	0.000201034	28.7329	28.7329	28.5661	429890000	28.7892	28.7853	28.7021	454406700	28.8956	28.7929	28.5702	454343300		0.19072	0.752847	0.509884
O94547	O94547	Serine/threonine-protein kinase srk1	srk1	1	19.3	66.135	21.486	NaN	NaN	25.1624	NaN	NaN	NaN	25.612	NaN	NaN	NaN	25.2248	25.6034	NaN	45095500		0	1	NaN
O94548	O94548	Maintenance of telomere capping protein 1	SPCC1322.09	1	33.6	50.886	113.99	0.0649646	-0.124631	28.9021	29.0856	29.125	552260000	28.8249	28.8884	28.8394	484250000	28.9299	29.0962	28.8931	527943300		0.902942	0.372159	0.214555
O94550	O94550	Prohibitin-2	phb2	1	47.2	32.338	85.329	-0.0279739	-0.104823	29.1127	29.0418	29.2891	596383300	29.0517	29.181	28.9848	565446700	29.1823	29.1944	29.162	608060000		0.384396	0.631569	0.536842
O94552	O94552	Fumarate hydratase, mitochondrial	fum1	1	54.4	56.321	323.31	0.126156	0.0212293	30.8975	30.9597	31.1322	2147367000	30.8344	30.973	30.8741	1996733000	30.7734	30.9683	30.8731	1967567000		0.48699	0.559762	0.72386
O94559	O94559	Uncharacterized protein C23C4.05c	SPAC23C4.05c	1	36.7	49.532	60.65	0.0148124	0.0314993	28.6439	28.6237	28.6016	413456700	28.6333	28.6506	28.6356	418266700	28.5298	28.7108	28.5783	409233300		0.112908	0.917194	0.839759
O94560	O94560	Uncharacterized WD repeat-containing protein C1773.01	SPBC1773.01	1	22.5	69.494	50.335	-0.0269809	0.0878111	27.1974	27.3744	27.3769	167393300	27.3047	27.5186	27.4685	181256700	27.2277	27.3278	27.471	170553300		0.324899	0.6344	0.390681
O94561	O94561	Peroxiredoxin C1773.02c	SPBC1773.02c	1	45.6	21.164	9.4175	-0.130893	-0.00846777	26.5043	26.5945	26.7648	103515700	26.8218	26.8202	26.5889	112683300	26.7981	26.6856	26.7822	113346700		0.45941	0.547743	0.34692
O94563	O94563	Putative uncharacterized oxidoreductase C1773.04	SPBC1773.04	1	52.1	37.806	306.11	0.16207	0.0471752	30.3572	30.2443	30.2734	1315033000	30.0377	30.2035	30.2809	1214367000	30.1812	30.0827	30.1256	1175300000		0.893675	0.410318	0.589347
O94567	O94567	Probable asparagine--tRNA ligase, cytoplasmic	nrs1	1	67.8	63.869	323.31	-0.0379232	-0.0610236	32.7478	32.7749	32.8609	7453867000	32.7886	32.7499	32.7779	7335466000	32.8512	32.8795	32.7668	7652400000		0.420812	0.767196	0.755812
O94578	O94578	Uncharacterized protein C1442.05c	SPCC1442.05c	1	46.3	20.036	41.78	0.0718199	-0.0603936	26.3813	26.661	26.8091	103700300	26.3957	26.3899	26.6816	94619340	26.4442	26.6062	26.6115	98664340		0.177914	0.702861	0.605189
O94579	O94579	Probable proteasome subunit alpha type-2	pre8	1	76.7	26.404	263.91	0.0244444	-0.00350444	30.8291	30.8758	30.8602	1942367000	30.898	30.8265	30.7536	1905100000	30.8835	30.6867	30.9117	1909733000		0.0495473	0.94128	0.983708
O94581	O94581	Cytochrome c oxidase subunit 6B	cox12	1	83.7	10.264	111.66	-0.309683	-0.112001	28.0552	28.2991	28.3073	313780000	28.243	28.4248	28.581	359860000	28.6048	28.5081	28.489	388910000		1.15096	0.216506	0.0702711
O94582	O94582	Probable anthranilate synthase component 1	trp3	1	64.6	54.959	317.46	0.0925394	0.072962	31.5346	31.5605	31.5772	3160600000	31.505	31.5838	31.5239	3118000000	31.4704	31.414	31.5091	2964233000		1.2544	0.535731	0.795546
O94586	O94586	Hit family protein 1	hnt1	1	74.4	14.58	104.31	0.304249	0.245178	30.0943	29.9503	29.953	1074333000	29.8693	30.0946	29.8482	1031233000	29.8341	29.4537	29.7736	870063400		1.03818	0.231803	0.120071
O94598	O94598	Exocyst complex component sec5	sec5	1	6.1	92.71	9.7535	NaN	NaN	25.1837	25.8805	NaN	49942500	25.2676	NaN	NaN	NaN	NaN	NaN	NaN	NaN		0	1	NaN
O94601	O94601	Uncharacterized protein C622.14	SPCC622.14	1	52	35.518	246.72	-0.044669	-0.0438084	29.3209	29.2593	29.3076	659216600	29.319	29.3434	29.2261	659610000	29.4291	29.2765	29.3125	679946700		0.201156	0.846258	0.753538
O94609	O94609	Ubiquitin-activating enzyme E1 1	ptr3	1	61.8	112.95	323.31	0.00809346	-0.039877	32.6478	32.6343	32.6407	6697500000	32.5892	32.6057	32.584	6478467000	32.6537	32.6109	32.6337	6660033000		1.8465	0.732134	0.914221
O94614	O94614	Chitin synthase regulatory factor 4	chr4	1	14.8	70.015	16.532	NaN	-0.0792188	NaN	NaN	26.4063	NaN	26.1771	NaN	26.2508	77862500	26.323	26.2637	NaN	82257500		0.62838	0.551385	NaN
O94615	O94615	Pentatricopeptide repeat-containing protein 8, mitochondrial	ppr8	1	13.3	54.652	15.375	0.154674	0.0841912	26.4005	26.3148	26.1991	83031000	26.44	25.8333	26.3644	79072000	26.0401	26.3153	26.0868	74589660		0.162572	0.684001	0.594372
O94616	O94616	DNA-directed RNA polymerases I and III subunit RPAC1	rpc40	1	62.6	39.154	243.82	0.0965638	0.155958	30.7376	30.7664	30.7404	1803567000	30.829	30.7885	30.8049	1879367000	30.6988	30.5294	30.7192	1686800000		1.27758	0.36157	0.340405
O94617	O94617	Probable UDP-N-acetylglucosamine pyrophosphorylase	uap1	1	20	53.121	33.164	-0.0646998	0.105047	26.7383	26.6048	26.9249	113806700	27.0307	26.9715	26.7816	128016700	26.8085	26.6464	27.0031	119026700		0.345377	0.558679	0.21744
O94618	O94618	Mitochondrial import inner membrane translocase subunit tim21	tim21	1	12.6	25.568	6.1013	-0.0258217	-0.252912	25.7464	25.4423	25.1936	46753330	25.0842	25.4013	NaN	39944000	25.3461	25.8719	25.2071	47597670		0.170303	0.629172	0.0522364
O94619	O94619	Adhesion defective protein 2	adn2	1	14.7	81.158	39.62	0.127655	0.0255316	25.8213	26.0444	25.5962	59741000	25.5722	25.8049	25.8011	55658330	25.507	25.9649	25.6002	54682000		0.132414	0.738431	0.72386
O94620	O94620	Pre-mRNA-splicing factor cwf17	cwf17	1	22.9	37.427	25.52	0.4422	-1.2541	NaN	28.6608	28.7833	443195000	26.9275	NaN	27.1202	136760000	28.0588	28.2096	28.5336	326196600		2.72015	0.0166667	0.00324098
O94622	O94622	Uncharacterized alpha-1,2-galactosyltransferase C1289.13c	SPBC1289.13c	1	12.5	43.117	9.4266	NaN	NaN	25.0168	24.5816	NaN	29527500	NaN	NaN	NaN	NaN	NaN	NaN	NaN	NaN		0	1	NaN
O94624	O94624	Mitochondrial import inner membrane translocase subunit tim54	tim54	1	23.1	39.803	47.129	0.092485	-0.0166214	27.4874	27.3935	27.5246	185846700	27.209	27.2597	27.5833	172310000	27.341	27.3029	27.481	174306700		0.2511	0.658507	0.781387
O94625	O94625	DnaJ-related protein spj1	spj1	1	33.1	42.383	32.025	0.0229605	0.0298471	28.1101	28.1421	28.0891	290496700	27.987	28.1049	28.2577	291886700	28.0015	28.1359	28.1315	285910000		0.0338453	0.953583	0.888321
O94628	O94628	Uncharacterized methyltransferase C1347.09	SPBC1347.09	1	44.4	31.71	55.669	-0.217089	-0.145005	27.8647	27.852	27.7452	237213300	27.8651	27.8459	27.9671	249366700	28.0092	28.0989	28.006	275733300		1.88351	0.211982	0.194492
O94634	O94634	Threonine dehydratase, mitochondrial	SPBC1677.03c	1	64.7	66.543	323.31	0.0954765	-0.0125408	31.3234	31.4042	31.3783	2773400000	31.2917	31.2315	31.2592	2573333000	31.308	31.1948	31.3146	2595800000		1.17811	0.482402	0.781387
O94637	O94637	tRNA N6-adenosine threonylcarbamoyltransferase	pgp2	1	34.4	37.515	38.302	0.31197	0.297669	25.7845	26.0627	26.0547	65863000	25.7088	26.0314	26.1058	65213330	25.7755	25.3642	25.8029	53055330		0.724063	0.287267	0.0686185
O94641	O94641	Heat shock protein 104	hsp104	1	56.1	100.51	323.31	-0.14754	-0.079218	32.366	32.2329	32.2873	5274633000	32.4869	32.2207	32.3744	5530433000	32.2839	32.577	32.456	5842600000		0.39315	0.573041	0.404212
O94642	O94642	tRNA-specific adenosine deaminase subunit tad2	tad2	1	35.7	43.603	90.982	-0.353758	-0.179762	27.855	28.0425	27.9552	259820000	28.2405	28.1365	27.9931	293123300	28.3701	28.2624	28.2854	332020000		1.94281	0.1389	0.0535447
O94645	O94645	Uncharacterized protein C21.03c	SPBC21.03c	1	15.1	28.142	4.5185	NaN	-0.0755239	NaN	26.7456	NaN	NaN	27.1909	27.033	27.2771	151056700	NaN	26.9925	27.4616	159175000		0.107252	0.743963	NaN
O94650	O94650	Ubiquitin-like modifier hub1	hub1	1	43.8	8.4347	14.475	-0.78006	-0.284297	26.3353	26.5979	NaN	93118500	27.3667	26.3931	26.9838	131303300	27.3264	27.307	27.1152	159903300		0.930773	0.161637	0.00974964
O94653	O94653	Ribosome biogenesis protein bms1	bms1	1	21.3	127.64	96.246	0.114357	0.0807391	28.9443	28.982	29.1245	544006700	29.008	28.8889	29.0544	531476700	28.9663	28.795	28.9468	502550000		0.450061	0.592802	0.733061
O94655	O94655	GTP-binding protein ypt7	ypt7	1	43.4	22.994	70.846	0.0871412	-0.0411764	27.7369	27.6106	27.8292	222360000	27.5241	27.688	27.5831	203436700	27.548	27.7199	27.6505	209326700		0.509134	0.55944	0.647592
O94657	O94657	DnaJ protein homolog xdj1	xdj1	1	32.7	46.126	42.384	0.149648	0.123619	30.7129	30.7151	30.7196	1763600000	30.6232	30.7028	30.741	1732067000	30.5645	30.4878	30.6423	1589833000		1.44452	0.34087	0.495121
Q92365;O94658	Q92365;O94658	60S ribosomal protein L36-A;60S ribosomal protein L36-B	rpl36a;rpl36b	2	55.6	11.263	286.95	0.190295	0.0611361	33.8222	33.9328	33.8653	15745000000	33.736	33.693	33.8039	14396670000	33.6067	33.7605	33.6803	13799330000		1.57333	0.27987	0.4537
O94659	O94659	Probable nucleolar GTP-binding protein 1	nog1	1	57	72.798	323.31	-0.0156028	-0.0273755	31.2016	31.0605	31.1548	2366567000	31.0532	31.1734	31.1556	2347333000	31.287	30.9442	31.2139	2392300000		0.0102248	0.982965	0.892049
O94660	O94660	Probable hydrolase nit2	nit2	1	42	30.421	31.604	-0.199658	0.0458899	26.0412	25.817	26.3992	72222340	26.7098	26.2688	25.9815	85622660	25.8891	26.0901	26.7802	82942000		0.123505	0.683938	0.0921187
O94664	O94664	Meiotically up-regulated gene 166 protein	mug166	1	23.5	25.915	30.154	0.0577992	0.0569129	25.6802	25.774	25.8341	56988000	25.6543	25.6545	25.9591	56953000	NaN	25.482	25.9005	54750000		0.0462846	0.894615	0.861843
O94666	O94666	DNA-directed RNA polymerase III subunit rpc1	rpc1	1	10	157.56	36.486	0.208103	0.345437	25.9153	26.0774	26.441	75064000	26.2458	26.5413	26.07	82560660	26.0274	25.9738	25.8539	64981000		0.62459	0.321219	0.0262861
O94667	O94667	RNA polymerase-associated protein C651.09c	SPBC651.09c	1	29.8	63.679	47.434	-0.0478111	-0.0428052	27.9545	27.9229	27.8849	254140000	27.9666	28.0478	27.7473	255023300	27.9007	28.0109	27.9925	262703300		0.0976683	0.873556	0.755905
O94669	O94669	AP-3 complex subunit mu	apm3	1	20.7	48.422	22.54	0.0625793	0.125151	26.1623	25.9068	26.2237	72125000	26.3882	25.8533	26.208	75322000	26.0555	26.0022	26.0658	69063340		0.107042	0.786537	0.449623
O94671	O94671	Probable homoserine dehydrogenase	SPBC776.03	1	86.2	40.037	323.31	0.105111	-0.0426677	34.0384	34.0734	34.0835	17974330000	33.8402	33.998	33.9097	16224330000	33.8942	34.0579	33.9229	16711330000		1.04237	0.410099	0.580317
O94672	O94672	Protein transport protein sec23-2	sec232	1	30.3	85.381	196.23	-0.0597021	-0.0541239	28.7647	28.812	28.8211	467213300	28.6968	28.8025	28.9082	469023300	28.8851	28.8426	28.8496	486953300		0.310441	0.767176	0.702145
O94675	O94675	Mitochondrial acidic protein mam33	SPBC776.07	1	31.6	30.616	145.13	0.0468709	-0.0206317	29.8101	29.9544	29.8824	990416700	29.8257	29.7779	29.8435	945143300	29.9513	29.6325	29.9058	958756700		0.126755	0.828596	0.943077
O94676	O94676	U3 small nucleolar RNA-associated protein 22	utp22	1	15.3	126.08	51.426	0.189594	0.204547	27.9392	27.8551	27.7728	243150000	27.9376	27.7237	27.9446	245683300	27.7796	27.7529	27.4476	213206700		0.708679	0.364173	0.208134
O94679	O94679	Condensin complex subunit 1	cnd1	1	3.3	131.32	6.5938	-0.087351	-0.19272	24.3111	24.3405	24.7291	23289330	NaN	24.5118	24.2078	21649000	24.5667	24.5516	24.5632	24743000		0.298336	0.55836	0.164286
O94680	O94680	Phospholipid:diacylglycerol acyltransferase	plh1	1	10.6	70.832	23.51	0.156544	0.101416	25.8969	26.4812	26.3607	80775660	26.2867	26.2714	26.0687	77747340	26.2169	25.7061	26.3354	72469660		0.118166	0.73179	0.560145
O94681	O94681	Probable dihydrolipoyllysine-residue succinyltransferase component of 2-oxoglutarate dehydrogenase complex, mitochondrial	kgd2	1	47.3	48.964	135.37	0.0971961	-0.00446435	29.9542	29.7526	29.7693	953260000	29.7079	29.6047	29.8562	888400000	29.7433	29.6701	29.7778	891153300		0.352097	0.634649	0.750205
O94683	O94683	Ribosomal RNA-processing protein 7	rrp7	1	36.1	27.974	31.452	-0.201006	0.0401442	26.8653	26.9574	26.8736	125173300	27.0993	27.1885	27.1323	147946700	27.0586	27.1845	27.0541	143886700		2.32305	0.153774	0.0998604
O94685	O94685	UBA domain-containing protein 8	ucp8	1	20.1	91.118	34.713	-0.0510209	0.0948192	27.721	27.7524	27.5404	214180000	27.8194	27.7526	27.8852	236963300	27.8165	27.5223	27.8174	221890000		0.40823	0.558062	0.278113
O94686	O94686	60S ribosomal protein L43-B	rpl43b	1	40.4	10.38	62.402	-0.018553	-0.0386536	28.6339	28.9072	28.9967	485203300	28.8289	28.8022	28.8698	478490000	28.7762	28.9659	28.8694	491483300		0.0296474	0.947713	0.880084
O94692	O94692	RuvB-like helicase 2	rvb2	1	46.2	51.561	276.68	0.0934487	0.0545997	31.1402	31.1483	31.1923	2400067000	31.1453	31.1087	31.1104	2336300000	31.148	30.9843	31.0639	2249533000		0.809866	0.583972	0.859106
O94694	O94694	UPF0620 protein C83.10	SPBC83.10	1	9.5	21.528	15.522	NaN	NaN	26.4112	26.4666	26.7674	98735660	26.5079	26.5283	26.4273	94152340	NaN	26.4293	NaN	NaN		0.203493	0.668899	NaN
O94697	O94697	Replication factor C subunit 5	rfc5	1	33.8	40.403	18.897	0.14214	0.034248	27.5213	27.7769	27.5458	206180000	27.6118	27.5343	27.3786	191323300	27.2074	NaN	27.7044	186835000		0.176041	0.666882	0.678673
O94698	O94698	Ribosome biogenesis protein nsa1	nsa1	1	40.1	43.767	94.012	0.128244	0.170395	28.8387	28.7882	28.7226	462206700	28.827	28.8611	28.7894	475910000	28.6227	28.6418	28.7014	422893300		2.01978	0.271303	0.294483
O94699	O94699	Mitochondrial outer membrane protein C83.16c	SPBC83.16c	1	26.6	63.484	131.97	0.0387645	0.0481126	29.9841	29.9642	29.6423	982460000	29.8248	29.9534	29.8623	988846700	29.9512	29.8438	29.6926	956413300		0.0447342	0.916432	0.880917
O94700	O94700	Multiprotein-bridging factor 1	mbf1	1	45.9	15.979	283.19	0.128302	0.194251	31.8191	32.0642	32.1248	4320800000	31.8271	32.0687	32.2909	4522900000	31.718	31.9308	31.9791	3953133000		0.314909	0.558858	0.207423
O94702	O94702	Uncharacterized zinc metalloprotease C1259.02c	SPCC1259.02c	1	11.7	91.841	51.538	0.22433	-0.125121	27.6965	27.4849	27.4398	195800000	27.3369	27.2575	26.9658	153680000	27.4562	27.6838	26.6192	167603300		0.327301	0.461976	0.0488423
O94703	O94703	DNA-directed RNA polymerase I subunit RPA12	rpa12	1	37	13.116	64.675	0.257879	0.279467	27.1106	27.0238	27.2267	146140000	27.2309	27.0491	27.1474	148343300	26.5741	26.774	27.1794	122219300		0.719293	0.293694	0.0788865
O94709	O94709	Probable pyruvate dehydrogenase protein X component, mitochondrial	SPCC1259.09c	1	53.9	50.883	219.79	0.0897296	0.0383134	30.1558	30.2384	30.1241	1211033000	30.1669	30.1049	30.0937	1168633000	30.1935	29.8545	30.1788	1138007000		0.204259	0.734574	0.894083
O94712	O94712	Uncharacterized protein C1259.12c	SPCC1259.12c	1	6.9	55.962	10.09	-0.184574	-0.126605	NaN	25.0496	25.1027	35378500	25.0001	25.2255	25.168	36829000	25.3462	25.1713	25.26	40207000		0.772909	0.401332	0.257443
O94714	O94714	Protein spt2	spt2	1	13.5	45.635	16.25	NaN	NaN	24.6928	25.1261	24.9502	32051330	25.0095	25.3069	24.5117	33067670	NaN	NaN	25.5072	NaN		0.024938	0.912745	NaN
O94715	O94715	40S ribosomal protein S15-A	rps15a	1	91.5	17.519	323.31	0.244287	0.0830124	34.7787	34.7714	34.6766	28752330000	34.6222	34.4898	34.6289	25711330000	34.3659	34.4219	34.6874	24273670000		1.05335	0.281905	0.307277
O94721	O94721	RWD domain-containing protein C1393.09c	SPCC1393.09c	1	48.8	24.688	149.84	-0.00619157	0.0854545	28.7633	28.8403	28.9775	488270000	29.0591	28.9615	28.835	520293300	28.632	28.9013	29.0447	490370000		0.152258	0.753489	0.476341
O94722	O94722	Copper transport protein ctr4	ctr4	1	23.5	32.02	48.762	0.206425	0.153373	27.9168	28.2143	28.1424	287033300	28.3446	27.9632	27.7611	276670000	27.8961	28.1513	27.5638	248766700		0.229846	0.583932	0.337499
O94723	O94723	54S ribosomal protein L20, mitochondrial	mrpl20	1	39.1	22.698	19.051	-0.192612	-0.261616	26.1699	NaN	26.3088	79311500	26.3439	25.8613	26.2658	75607340	26.4869	26.3794	26.4325	90639660		0.634723	0.332828	0.0882326
O94725	O94725	UPF0364 protein C1393.13	SPCC1393.13	1	35.3	50.117	66.485	0.049539	-0.136125	28.5754	28.6527	28.6965	419000000	28.4148	28.399	28.5514	368403300	28.7094	28.5655	28.4953	404856700		1.04244	0.34082	0.231483
O94733	O94733	Uncharacterized protein C191.01		1	27.5	20.178	16.839	NaN	NaN	NaN	NaN	26.569	NaN	NaN	NaN	NaN	NaN	26.6081	26.4844	26.4088	95088000		0	1	NaN
O94740	O94740	Hsp90 co-chaperone Cdc37	cdc37	1	46.1	52.553	88.103	-0.0589415	-0.00461729	29.807	29.8169	29.8698	955370000	29.92	29.835	29.9011	992030000	29.8313	30.1339	29.6666	995210000		0.0550055	0.900259	0.644257
O94745	O94745	Probable mitochondrial-processing peptidase subunit alpha	mas2	1	43.8	55.577	84.973	0.0350308	-0.144892	28.6387	28.3567	28.6774	396986700	28.353	28.3565	28.4425	350440000	28.5627	28.5677	28.4552	387463300		0.688358	0.425186	0.190785
O94752	O94752	Enhancer of mRNA-decapping protein 3	edc3	1	18.1	49.218	97.201	0.121723	-0.182546	26.2798	26.3803	26.5689	89457000	25.9774	25.9974	26.3289	72447000	26.3778	26.4138	26.062	82219000		0.719455	0.311519	0.0649065
O94754	O94754	40S ribosomal protein S18	rps18a	1	75.7	17.435	323.31	0.230402	0.054924	34.9501	34.8667	34.9878	32863000000	34.711	34.8101	34.758	29099330000	34.7139	34.6037	34.7923	28012330000		1.76105	0.205231	0.31498
P00046	P00046	Cytochrome c	cyc1	1	49.5	12.021	105.88	0.0389292	-0.0623134	32.3976	32.4094	32.4079	5686867000	32.3144	32.2232	32.3699	5301467000	32.3186	32.3901	32.3883	5535466000		0.976459	0.546098	0.702509
P00332	P00332	Alcohol dehydrogenase	adh1	1	74.6	37.396	323.31	-0.02537	0.00244558	36.3081	36.4198	36.5635	92856000000	36.4109	36.4168	36.554	94663660000	36.4565	36.3663	36.5503	94503330000		0.0338522	0.949398	0.798187
P04551;O60145	P04551	Cyclin-dependent kinase 1	cdc2	2	34.3	34.358	38.996	-0.269763	0.0610361	27.0364	27.1001	27.2461	146896700	27.7911	27.0889	27.4175	184753300	27.2496	27.2351	27.6714	177100000		0.449178	0.403601	0.0337966
P04688	P04688	Tubulin alpha-1 chain	nda2	1	52.7	51.152	323.31	0.0493715	-0.0445313	31.4315	31.4785	31.4763	2958533000	31.3818	31.3997	31.3224	2772100000	31.3468	31.4701	31.4191	2859000000		0.952946	0.573153	0.815726
P04689	P04689	Tubulin alpha-2 chain	tub1	1	45.9	50.535	72.095	0.0655369	-0.0202228	29.8021	29.8167	29.9947	983853300	29.6865	29.856	29.8165	927073300	29.7543	29.8594	29.8094	940160000		0.305429	0.704771	0.862022
P04910;P04909	P04910;P04909	Histone H2A-beta;Histone H2A-alpha	hta2;hta1	2	57.3	13.776	113.15	0.123218	0.158906	31.588	31.4269	31.4824	3038433000	31.3673	31.7762	31.4312	3114533000	31.4432	31.3409	31.3459	2789700000		0.363736	0.565418	0.361446
P04913	P04913	Histone H2B-alpha	htb1	1	46	13.819	117.47	0.0552752	-0.0969395	32.3131	32.5849	32.4548	5888233000	32.4442	32.2136	32.2399	5298633000	32.2964	32.4915	32.4052	5666900000		0.442225	0.546616	0.421622
P05219;CON__ENSEMBL:ENSBTAP00000025008	P05219	Tubulin beta chain	nda3	2	49.3	49.471	323.31	0.025514	-0.0302593	32.2478	32.3321	32.2896	5252100000	32.2508	32.2073	32.2449	5052933000	32.1788	32.3504	32.2599	5160033000		0.2782	0.80933	0.944079
P05732	P05732	60S ribosomal protein L20	rpl20a	1	59.7	20.599	295.68	-0.0536782	-0.0588451	33.9648	33.9438	33.966	16689670000	34.0112	33.9144	33.9317	16630000000	33.9579	34.068	34.0077	17322330000		0.560142	0.732829	0.72616
P05733;P59289	P05733	60S ribosomal protein L37-B	rpl37b	2	27.5	10.087	6.2822	NaN	NaN	NaN	NaN	NaN	NaN	NaN	26.3672	NaN	NaN	26.8973	25.0897	NaN	80353000		0	1	NaN
P05734	P05734	60S ribosomal protein L19-A	rpl19a	1	48.2	22.723	238.24	0.348081	0.198876	33.3051	33.4846	33.6247	11959000000	33.318	33.3434	33.3231	10784000000	33.0693	33.1333	33.183	9395333000		1.82519	0.144907	0.118586
P05752	P05752	40S ribosomal protein S6-A	rps6a	1	63.6	27.499	323.31	0.144601	0.0497748	34.7425	34.7499	34.7393	28772000000	34.4586	34.7344	34.737	26941670000	34.526	34.6296	34.6397	26028000000		0.581742	0.513702	0.647129
P05764	P05764	40S ribosomal protein S21	rps21	1	87.4	9.6166	323.31	0.104204	0.0858063	33.6202	33.7269	33.8153	14178670000	33.7023	33.6297	33.7779	13999000000	33.5218	33.733	33.5936	13190670000		0.39612	0.622804	0.710283
P05767	P05767	60S ribosomal protein L39	rpl39	1	49	6.3084	38.113	0.170396	0.0328356	31.2298	31.3449	31.5695	2810867000	31.2182	31.2482	31.2852	2555233000	30.9518	31.3638	31.3049	2497733000		0.34885	0.55114	0.493389
P05933	P05933	Calmodulin	cam1	1	90.7	16.905	323.31	-0.294667	-0.33128	31.0137	30.7648	30.8185	1962033000	30.8238	30.6941	30.9683	1912867000	31.1295	31.1374	31.2243	2406633000		1.67357	0.143056	0.0458511
P07669	P07669	Triosephosphate isomerase	tpi1	1	90.4	27.227	323.31	-0.128681	-0.0942031	36.1371	36.1592	36.1232	75717660000	36.0968	36.2074	36.216	77549000000	36.1852	36.3472	36.2688	82781670000		0.999399	0.469899	0.426894
P07799	P07799	DNA topoisomerase 1	top1	1	15.2	93.979	32.875	0.460437	0.240829	27.3728	27.2069	27.6905	181773300	27.2507	27.2623	27.1376	156106700	27.051	26.9761	26.9003	132106700		1.48537	0.145923	0.0366547
P08091	P08091	Acid phosphatase	pho1	1	21	50.557	127.06	-0.732947	-0.262392	28.9991	28.6833	28.7112	469026700	29.1327	29.4199	29.26	649903300	29.5196	29.5288	29.5654	779536700		2.88033	0.0377778	0.0101656
P08093	P08093	60S ribosomal protein L2	rpl2a	1	79.8	27.1	323.31	0.255192	0.237543	34.6398	34.8297	34.9702	30320330000	34.7853	34.6526	34.9522	29951670000	34.5403	34.523	34.6276	25404670000		0.966341	0.279421	0.138317
P08094	P08094	60S acidic ribosomal protein P2-alpha	rpp201	1	84.5	11.158	323.31	-0.176472	-0.157632	32.5714	32.3588	32.5544	6065833000	32.5823	32.3898	32.5707	6145567000	32.6174	32.5756	32.8187	6855100000		0.656255	0.424715	0.232188
P08096	P08096	DNA topoisomerase 2	top2	1	17.8	167.89	76.858	0.063217	0.194695	27.7356	27.8377	27.8123	233016700	28.0902	27.7983	27.8775	255250000	27.5657	27.6976	27.9132	223026700		0.552438	0.452343	0.151501
P08647	P08647	Ras-like protein 1	ras1	1	54.3	24.734	80.339	0.170963	-0.0387691	28.0298	27.9954	27.8816	262966700	27.7278	27.8001	27.7528	227386700	27.8767	27.7769	27.741	233580000		1.81041	0.21638	0.251186
P09322	P09322	Histone H4	hhf1	1	66	11.423	125.53	-0.188234	-0.174047	32.0328	31.8114	31.7476	3922700000	31.7892	31.9281	31.9285	3961467000	32.1064	31.9624	32.099	4469400000		0.871604	0.349241	0.191791
P09627;P28876	P09627	Plasma membrane ATPase 1	pma1	2	44.2	99.883	323.31	0.304921	0.0590072	34.9623	34.9092	34.7589	31602330000	34.7788	34.6284	34.4773	26649670000	34.8065	34.8393	33.8937	25581670000		0.363565	0.431488	0.17629
P09988;P10651	P09988;P10651	Histone H3.1/H3.2;Histone H3.3	hht1;hht3	2	50	15.357	70.039	-0.0399961	0.0217238	30.8885	30.8463	30.8352	1944667000	30.9133	30.9292	30.9132	2029667000	30.9701	30.9448	30.7674	1999333000		0.26209	0.78997	0.642198
P0C8R3;P0C016;P0CG72	P0C8R3;P0C016	Ubiquitin-40S ribosomal protein S27b;Ubiquitin;40S ribosomal protein S27b;Ubiquitin-40S ribosomal protein S27a;Ubiquitin;40S ribosomal protein S27a	ubi5;ubi3	3	56.7	17.215	215.86	-0.213256	-0.0419463	32.4745	32.5699	32.5027	6142633000	32.7785	32.5847	32.6928	6917100000	32.6291	32.8333	32.7186	7121167000		1.28742	0.278889	0.177047
P0CAN9	P0CAN9	Uncharacterized protein PB1A10.16, mitochondrial	SPAPB1A10.16	1	39.9	16.838	29.344	-0.237138	-0.0519217	26.441	26.46	26.3675	89996000	26.4337	26.6954	26.6819	102324300	26.48	26.7157	26.7696	106074000		0.85937	0.318822	0.144814
P10815	P10815	G2/mitotic-specific cyclin cdc13	cdc13	1	16.6	55.609	19.59	-0.595133	-0.123724	24.5675	24.8589	24.7659	27939670	25.0758	25.583	24.8664	38737330	25.3105	25.4822	25.1846	42206000		1.24127	0.138037	0.0121408
P10989	P10989	Actin	act1	1	84.3	41.764	323.31	-0.151094	-0.00353505	35.2213	35.3369	35.3403	42317670000	35.4516	35.4299	35.4626	46875000000	35.397	35.4743	35.482	46990000000		1.86532	0.286472	0.249036
P11620	P11620	GTP-binding protein ypt1	ypt1	1	59.1	22.816	183.78	0.198471	0.111231	29.9698	30.0643	30.0818	1103533000	29.879	29.858	30.1064	1038780000	29.7962	29.9361	29.7859	961700000		0.907892	0.357308	0.456636
P12000	P12000	DNA ligase 1	cdc17	1	14.6	86.58	21.466	0.350455	0.312877	25.0343	25.1296	25.8258	43515330	NaN	25.2143	25.4509	42396500	24.8848	24.8343	25.3066	34130670		0.336873	0.445716	0.0533107
P13681	P13681	Serine/threonine-protein phosphatase PP1-1	dis2	1	54.1	37.636	233.03	-0.0237174	0.0563825	28.9989	28.9593	29.0785	541763300	29.1063	29.1739	28.9936	572693300	29.0624	29.0358	29.0118	550743400		0.428361	0.691088	0.546247
P14068	P14068	Exportin-1	xpo1	1	24.3	123.57	202.52	-0.105305	0.0201771	29.1433	29.1428	28.8195	553123300	29.2569	29.1086	29.1357	603386700	29.2811	29.1843	28.9613	595006700		0.255445	0.638822	0.332233
P14965	P14965	Orotidine 5-phosphate decarboxylase	ura4	1	78	29.361	120.81	0.0470785	-0.00822707	30.174	30.2171	30.0839	1199167000	30.078	30.0779	30.155	1154067000	30.1239	30.0955	30.1174	1160667000		0.419952	0.775854	0.988956
P15398	P15398	DNA-directed RNA polymerase I subunit rpa1	rpa1	1	39.1	189.24	323.31	0.0914725	0.0120823	30.9431	30.9519	30.9354	2065033000	30.8515	30.8985	30.8418	1954467000	30.996	30.7641	30.7844	1938167000		0.482238	0.621205	0.887318
P15567	P15567	Phosphoribosylaminoimidazole carboxylase	ade6	1	58	60.013	323.31	0.0344711	0.0889147	31.8473	31.8529	31.8391	3861300000	31.8637	31.8451	31.9895	4009800000	31.8426	31.7126	31.8756	3770133000		0.47723	0.650956	0.60048
P17476	P17476	60S acidic ribosomal protein P1-alpha 1	rpa1	1	68.8	11.141	149.21	-0.394264	0.021427	33.817	33.5817	33.8072	14340000000	33.7448	34.3719	34.2731	19128670000	34.1607	34.1119	34.1278	18846670000		1.02129	0.197244	0.0116701
P17478	P17478	60S acidic ribosomal protein P2-beta	rpp202	1	81.8	11.12	26.12	NaN	NaN	30.3112	30.0856	30.2007	1235200000	29.2212	29.6051	29.1062	673450000	NaN	NaN	NaN	NaN		2.24671	0.0296825	NaN
P17609	P17609	GTP-binding protein ypt2	ypt2	1	43.5	22.755	19.95	NaN	NaN	25.8751	NaN	25.8749	61538000	NaN	NaN	NaN	NaN	NaN	NaN	NaN	NaN		0	1	NaN
P17610	P17610	GTP-binding protein ypt3	ypt3	1	54.7	23.861	82.895	0.0312156	0.0150601	29.448	29.3143	29.4059	703743400	29.3612	29.4493	29.309	695906700	29.4492	29.4019	29.2164	688680000		0.0436635	0.942422	0.979312
P17871	P17871	TATA-box-binding protein	tbp1	1	12.6	25.442	15.869	0.0483261	-0.0688168	25.6592	25.8419	26.0113	60257000	25.8051	25.6923	25.6817	55557670	NaN	25.8622	25.7273	58272000		0.227545	0.675914	0.641604
P17937	P17937	60S ribosomal protein L7-A	rpl7a	1	38.6	29.165	146.71	0.0941761	0.0124535	29.9887	29.8013	29.9372	1009660000	29.849	29.6561	29.9665	954056700	29.9524	29.7179	29.7702	945856600		0.202395	0.725126	0.887318
P18253	P18253	Peptidyl-prolyl cis-trans isomerase	ppi1	1	82.1	17.402	323.31	0.201707	0.173679	33.8588	33.6834	33.7956	14761000000	33.7078	33.8294	33.7188	14477000000	33.4381	33.6315	33.6586	12835000000		1.11753	0.294581	0.295408
P18869	P18869	3-isopropylmalate dehydrogenase	leu1	1	72.2	39.732	323.31	0.0652491	0.0564712	33.8498	33.7592	33.8497	15166670000	33.769	33.8111	33.8528	15074670000	33.7619	33.7431	33.7597	14496000000		0.769551	0.676785	0.874087
P19117	P19117	Inorganic pyrophosphatase	ppa1	1	86.9	32.467	323.31	0.264113	0.143988	34.3249	34.4134	34.6393	23719330000	34.2065	34.4372	34.382	21824330000	34.1219	34.2886	34.1883	19751330000		0.941497	0.291526	0.248815
P20772	P20772	Bifunctional purine biosynthetic protein ADE1;Phosphoribosylamine--glycine ligase;Phosphoribosylformylglycinamidine cyclo-ligase	ade1	1	70.4	85.23	323.31	0.0501874	0.0364574	32.8441	32.7189	32.7137	7274233000	32.7986	32.7107	32.7284	7205334000	32.7771	32.6577	32.6925	7025533000		0.211156	0.840125	0.935272
P21534	P21534	Cytochrome c oxidase subunit 2	cox2	1	6	28.121	3.3417	NaN	NaN	25.021	24.8309	24.7341	30599000	NaN	NaN	NaN	NaN	24.8017	NaN	NaN	NaN		0	1	NaN
P21565	P21565	Signal recognition particle 54 kDa protein homolog	srp54	1	47.7	56.697	201.85	-0.0749957	-0.157643	30.1301	30.1586	30.1151	1178833000	30.0798	30.0784	29.9964	1113200000	30.1571	30.3111	30.1553	1241733000		1.2968	0.366769	0.268272
P21696	P21696	Glycerol-3-phosphate dehydrogenase [NAD(+)] 1	gpd1	1	73.5	41.995	323.31	0.0201303	0.0249572	33.7475	33.8936	33.9126	15516330000	33.7738	33.861	33.9344	15568330000	33.7844	33.9577	33.7478	15301330000		0.027827	0.960792	0.922809
P21911	P21911	Succinate dehydrogenase [ubiquinone] iron-sulfur subunit, mitochondrial	sdh2	1	36.4	31.425	89.739	0.0743329	-0.0491756	31.265	31.392	31.3723	2726067000	31.1583	31.2437	31.2581	2502400000	31.239	31.273	31.2969	2589167000		1.12202	0.473256	0.659903
P22068	P22068	ATP synthase subunit beta, mitochondrial	atp2	1	81	56.875	323.31	0.00179799	-0.0485806	34.235	34.2375	34.2581	20339670000	34.1923	34.2335	34.1526	19641670000	34.2845	34.2403	34.1993	20314330000		0.678149	0.751751	0.875155
P22194	P22194	Protein phosphatase 1 regulatory subunit SDS22	sds22	1	20.5	38.066	31.122	0.433407	0.351369	NaN	25.839	25.7498	58224000	25.528	NaN	25.8771	55005500	25.1192	NaN	25.5692	43115500		0.559994	0.294775	0.0240821
P22774-2;P22774	P22774-2;P22774	Heat shock 70 kDa protein, mitochondrial	ssp1	2	78.6	69.411	323.31	0.041093	0.0557825	34.7707	34.7937	34.7959	29639670000	34.7825	34.8049	34.8168	29943000000	34.7284	34.7339	34.7744	28807330000		1.52615	0.696948	0.83698
P22987	P22987	Protein kinase kin1	kin1	1	11	98.748	21.762	0.0374236	0.107006	25.5366	25.4294	25.2942	45001670	25.4744	25.6199	25.3743	47225330	25.2396	25.5185	25.3866	43849330		0.217289	0.702746	0.457179
P23635	P23635	Minor serine/threonine-protein phosphatase PP2A-1 catalytic subunit	ppa1	1	21.7	35.29	31.138	-0.220345	-0.0231533	25.3618	25.3097	25.136	40526330	25.4771	25.5149	25.4149	46462000	25.4458	25.6048	25.4205	47213670		1.28651	0.255474	0.137075
P23636	P23636	Major serine/threonine-protein phosphatase PP2A-2 catalytic subunit	ppa2	1	36	36.489	106.08	0.164117	0.0296037	28.7688	28.6058	28.7801	442283300	28.5663	28.6593	28.5289	402910000	28.3153	28.6701	28.6562	394726700		0.479851	0.501945	0.55291
P23880	P23880	Serine/threonine-protein phosphatase PP1-2	sds21	1	38.2	36.829	70.265	0.105561	0.214271	28.416	28.6022	28.5879	389710000	28.5678	28.6467	28.7211	420210000	28.4274	28.4144	28.4547	362213300		1.43048	0.272728	0.144847
P24487	P24487	ATP synthase subunit alpha, mitochondrial	atp1	1	59.3	58.587	323.31	0.0713044	-0.0252177	33.1256	33.1372	33.007	9149867000	33.0262	33.0001	32.9566	8557733000	33.0784	33.0279	32.9503	8708634000		0.690325	0.586732	0.862022
P24782	P24782	ATP-dependent RNA helicase dbp2	dbp2	1	72.4	61.547	323.31	0.0472945	0.056999	32.4736	32.4895	32.4949	6015400000	32.4492	32.4926	32.5439	6056000000	32.4891	32.3244	32.4961	5821400000		0.293352	0.781806	0.83698
P25457	P25457	60S ribosomal protein L7-B	rpl7b	1	80	28.449	323.31	0.0533076	0.00769014	33.6235	33.649	33.7313	13654670000	33.5459	33.6761	33.644	13229670000	33.5215	33.5855	33.7311	13159330000		0.16615	0.833764	0.989469
P28040	P28040	DNA polymerase alpha catalytic subunit	pol1	1	8.1	159.35	38.187	0.357067	0.193843	26.6533	27.0437	26.7655	119326700	26.451	26.908	26.6043	106562000	26.6521	26.472	26.2705	93164340		0.711649	0.291095	0.106093
P28189	P28189	40S ribosomal protein S13	rps13	1	61.6	16.953	313.19	0.0514909	0.0241011	34.4219	34.4396	34.497	23520670000	34.416	34.4514	34.4098	23078330000	34.4317	34.4222	34.3499	22696000000		0.522708	0.788424	0.979291
P28745	P28745	Protein pim1	pim1	1	42.5	58.349	130.96	-0.114993	-0.0399611	28.8105	28.7797	28.5842	444700000	28.6443	28.8	28.9495	468440000	28.9032	28.7691	28.8542	481596700		0.285728	0.649746	0.462329
P28748	P28748	GTP-binding nuclear protein spi1	spi1	1	61.6	24.555	96.087	0.166292	0.100463	32.8799	32.9601	33.0718	8429033000	32.8868	32.9757	32.8554	8053067000	32.7676	32.8897	32.7583	7511367000		0.980751	0.396608	0.532351
P28758	P28758	Superoxide dismutase [Cu-Zn]	sod1	1	68.2	15.912	225.31	0.479972	0.112607	31.1749	30.9578	31.1892	2319367000	30.606	30.7966	30.8192	1797967000	30.6905	30.2355	30.8916	1662967000		1.14477	0.155869	0.0205742
P29458	P29458	DNA replication licensing factor mcm4	mcm4	1	15.7	103.73	46.139	-0.00615487	-0.00540952	26.9652	26.9919	27.2643	141896700	26.9249	27.2355	27.0658	141970000	27.0603	27.1621	27.0336	142503300		0.0027173	0.994849	0.924968
P30316	P30316	DNA polymerase delta catalytic subunit	pol3	1	16.1	123.57	61.986	0.0789756	0.234874	27.3391	27.5251	27.3219	176896700	27.8266	27.3504	27.4401	197083300	27.174	27.2603	27.5033	167473300		0.412288	0.482916	0.0834878
P30655	P30655	Probable proteasome subunit beta type-5	pts1	1	39	29.986	76.791	-0.09289	-0.0653374	29.2535	29.2951	29.2487	645520000	29.1993	29.3641	29.3121	657966700	29.3134	29.5005	29.2505	688450000		0.296082	0.701344	0.565418
P30666	P30666	DNA replication licensing factor mcm3	mcm3	1	26.8	97.48	73.468	0.0405931	-0.076401	28.6849	28.5908	28.568	411246700	28.4399	28.4365	28.6119	379213300	28.6331	28.4466	28.6367	399836700		0.456966	0.586973	0.58001
P30821	P30821	P25 protein	obr1	1	89.6	21.898	298.89	-0.425856	0.0196732	33.1166	33.0286	33.1236	9144667000	33.5606	33.4593	33.5845	12453330000	33.4893	33.7052	33.3291	12284670000		2.18801	0.0672464	0.0100492
P31209	P31209	Polyadenylate-binding protein, cytoplasmic and nuclear	pab1	1	72.6	71.512	323.31	0.0880043	-0.00457856	34.8639	34.8162	34.9305	31420000000	34.7423	34.7522	34.8387	29467000000	34.7805	34.7602	34.8077	29560670000		1.03656	0.536542	0.816778
P31317	P31317	Ornithine carbamoyltransferase, mitochondrial	arg3	1	44.6	36.119	83.879	-0.0217444	0.178766	28.8448	28.941	28.8449	493210000	29.207	29.0448	28.9725	566750000	28.9728	28.8008	28.9192	500700000		1.1438	0.295422	0.0964706
P31318	P31318	Protein arg11, mitochondrial;N-acetyl-gamma-glutamyl-phosphate reductase;Acetylglutamate kinase	arg11	1	49.5	97.704	323.31	0.0150206	0.131068	31.3688	31.3978	31.4541	2848167000	31.4594	31.5422	31.5665	3086733000	31.3831	31.3512	31.4414	2818667000		1.49747	0.377332	0.300678
P31406	P31406	V-type proton ATPase catalytic subunit A	vma1	1	84.3	68.805	323.31	-0.133976	-0.107878	32.3038	32.3276	32.3076	5335667000	32.3181	32.3239	32.3746	5433067000	32.3892	32.423	32.5253	5854900000		1.60144	0.372378	0.401438
P31411	P31411	V-type proton ATPase subunit B	vma2	1	84.1	55.841	323.31	-0.00986149	-0.0447917	31.879	31.8553	31.8777	3926800000	31.7255	31.8937	31.882	3832867000	31.7745	31.9593	31.9017	3953733000		0.118816	0.878071	0.858977
P32235	P32235	GTP-binding protein 1	gtp1	1	51.6	40.848	153.82	-0.077693	0.0708971	29.6983	29.8814	29.7843	928263400	29.847	29.9617	30.0025	1028967000	29.8341	29.8982	29.8699	979623400		0.933686	0.433519	0.292466
P32390	P32390	Actin-related protein 3	act2	1	72.1	47.373	323.31	0.0418276	-0.0313388	31.3958	31.2677	31.3531	2717867000	31.2207	31.2961	31.2821	2583467000	31.2353	31.3469	31.3096	2640200000		0.472796	0.709744	0.907776
P32747	P32747	Dihydroorotate dehydrogenase (quinone), mitochondrial	ura3	1	73.6	48.295	323.31	0.149582	0.0493213	31.8962	31.8888	31.9021	3995400000	31.7734	31.8307	31.7815	3727167000	31.7902	31.7381	31.7088	3601900000		2.62042	0.28533	0.647129
P32834	P32834	Aspartic proteinase sxa1	sxa1	1	12.2	56.852	23.051	0.0426743	-0.127406	27.7487	27.5648	27.2338	193963300	27.3295	27.2145	27.5225	172393300	27.4352	27.4975	27.5313	188310000		0.272318	0.591253	0.267897
P33075	P33075	Adenylate kinase	adk1	1	74.1	24.375	323.31	0.0962669	-0.0606825	33.5274	33.3674	33.508	11892670000	33.1961	33.3367	33.3971	10666770000	33.2563	33.4381	33.418	11125000000		0.669829	0.475171	0.431718
P33886	P33886	Protein kinase wis1	wis1	1	36.4	64.762	56.978	0.146311	-0.13712	27.9622	27.9035	27.8192	249786700	27.3217	27.5313	27.9202	205233300	27.7003	27.808	27.7391	225696700		0.683933	0.317826	0.0842761
P35551	P35551	rRNA 2-O-methyltransferase fibrillarin	fib1	1	70.5	32.04	323.31	0.0806276	0.0626896	32.7901	32.7813	32.7151	7286200000	32.7112	32.7549	32.767	7196167000	32.7379	32.6595	32.6465	6890167000		0.957174	0.601213	0.838025
P35669	P35669	Glutathione synthetase large chain	gsa1	1	52.4	56.152	221.76	-0.0687982	-0.0783774	29.8294	29.8488	29.8598	965073300	29.8604	29.7637	29.8826	958686700	29.8815	30.041	29.8124	1012210000		0.325601	0.718075	0.618149
P35679	P35679	60S ribosomal protein L4-A	rpl4a	1	65.8	39.767	323.31	-0.0238904	-0.137418	34.7186	34.6339	34.7056	27649000000	34.5712	34.5548	34.5927	25556670000	34.6821	34.7485	34.6998	28110670000		2.20665	0.318458	0.305418
P36579	P36579	ADP-ribosylation factor 1	arf1	1	42.8	20.618	216.21	-0.48677	-0.330679	30.9687	31.0478	30.6275	1993333000	31.0778	31.2438	30.788	2221100000	31.4949	31.5569	31.0312	2793267000		0.882254	0.206383	0.00884956
P36580	P36580	Fructose-bisphosphate aldolase	fba1	1	84.6	39.57	323.31	-0.0245076	0.00792961	37.2664	37.3461	37.2929	169463300000	37.288	37.3449	37.3698	173316700000	37.2448	37.3519	37.3799	172366700000		0.123545	0.914632	0.770168
P36581	P36581	Calnexin homolog	cal1	1	57.9	63.465	323.31	-0.0346834	0.00426316	32.5721	32.6742	32.6097	6597633000	32.6435	32.6339	32.6966	6778167000	32.694	32.6571	32.6097	6758167000		0.289528	0.855625	0.708778
P36582	P36582	Protein kinase C-like 1	pck1	1	8.5	111.78	35.576	NaN	-0.0851091	NaN	NaN	25.5424	NaN	25.4956	25.638	26.0231	55906670	25.8609	25.8311	25.7714	59304000		0.254126	0.583534	NaN
P36583	P36583	Protein kinase C-like 2	pck2	1	7.8	116	49.366	-0.208618	0.226511	25.9392	25.8927	25.9357	63607000	26.3707	25.9172	26.6846	85998660	25.9385	26.1642	26.2715	73503000		0.674539	0.28788	0.00716469
P36585	P36585	60S ribosomal protein L28-A	rpl28a	1	71.6	16.653	323.31	0.202943	0.103442	34.1199	34.2448	34.3229	20171670000	34.1938	34.081	34.1192	18827330000	33.915	34.1057	34.0585	17524670000		1.08825	0.318572	0.427437
P36586	P36586	GTP-binding protein ypt5	ypt5	1	34.6	22.985	61.534	-0.0626222	-0.0619512	28.4555	28.5957	28.6789	401166700	28.3906	28.915	28.3662	401353300	28.8548	28.8245	28.1413	418963300		0.00894859	0.970796	0.690492
P36587	P36587	NADPH--cytochrome P450 reductase	ccr1	1	40.1	76.774	172.91	0.310423	0.20297	28.6364	28.3508	28.7315	401766700	28.499	28.3306	28.5822	372930000	28.4261	28.3628	27.9874	323986700		0.682231	0.316911	0.154865
P36590	P36590	Thymidylate kinase	tmp1	1	18.6	24.249	11.528	0.286564	0.155324	25.9587	26.2523	25.7989	67840660	25.714	25.9238	26.0004	61941670	25.8351	25.5159	25.8146	55619330		0.578213	0.371393	0.198828
P36591	P36591	Dihydrofolate reductase	dfr1	1	87	51.522	323.31	0.0577827	-0.0831936	33.6606	33.5902	33.6877	13448670000	33.4607	33.5271	33.5285	12196670000	33.5818	33.6631	33.5183	12920670000		1.25157	0.410865	0.477624
P36594	P36594	DNA-directed RNA polymerase II subunit rpb1	rpb1	1	24.8	194.16	182.28	-0.267627	0.00681588	29.3612	29.456	29.3275	699910000	29.7304	29.6691	29.5669	846560000	29.6382	29.6907	29.6208	842570000		2.50602	0.124316	0.0599047
P36595	P36595	DNA-directed RNA polymerases I, II, and III subunit RPABC2	rpb6	1	34.5	15.728	5.4957	0.12872	0.122947	27.9334	27.654	27.8298	235363300	27.7658	27.7978	27.8488	234423300	27.666	27.6172	27.758	215273300		0.594839	0.516846	0.505436
P36596	P36596	Squalene synthase	erg9	1	43	53.321	97.964	0.381766	0.185415	28.1649	28.3759	28.1686	317000000	28.2605	28.0301	27.804	276663300	28.0546	28.0708	27.3338	243296700		0.557642	0.319118	0.080975
P36600	P36600	cAMP-dependent protein kinase regulatory subunit	cgs1	1	32.3	46.468	85.436	0.0829503	0.14789	28.1309	28.1611	28.1346	296256700	28.2738	28.333	27.9924	309896700	27.9466	28.137	28.0877	279703300		0.398677	0.573278	0.345203
P36601	P36601	DNA repair protein rhp51	rhp51	1	19.5	39.823	22.63	NaN	NaN	25.7856	NaN	25.5671	53777000	NaN	NaN	NaN	NaN	NaN	NaN	26.456	NaN		0	1	NaN
P36602	P36602	Ribonucleoside-diphosphate reductase large chain	cdc22	1	60.2	91.998	323.31	-0.0606184	-0.125643	32.3896	32.3559	32.5166	5755867000	32.3092	32.4298	32.3301	5502200000	32.4721	32.4854	32.4915	6002867000		0.936091	0.487578	0.407118
P36603	P36603	Ribonucleoside-diphosphate reductase small chain	suc22	1	55.8	45.405	323.31	-0.0532772	-0.0370376	31.5038	31.437	31.3929	2924033000	31.4546	31.5052	31.4237	2957133000	31.4509	31.5216	31.5222	3034033000		0.389295	0.789856	0.755905
P36604	P36604	78 kDa glucose-regulated protein homolog	bip1	1	55.8	73.226	323.31	-0.222083	-0.148441	34.2316	34.1692	34.2527	19986000000	34.2337	34.2727	34.3661	21032670000	34.2663	34.6418	34.3871	23312000000		0.780383	0.360878	0.176797
P36605	P36605	Histidinol-phosphate aminotransferase	his3	1	66.1	42.733	323.31	0.108505	0.0533036	31.9291	32.0609	31.9728	4261267000	31.9416	31.915	31.9435	4101300000	31.9089	31.8515	31.8793	3952533000		1.22247	0.510651	0.798442
P36612	P36612	26S protease regulatory subunit 4 homolog	mts2	1	63.2	50.06	323.31	0.00172739	-0.0507629	31.2082	31.3134	31.2416	2562767000	31.1813	31.2335	31.1924	2471200000	31.2491	31.3084	31.2005	2559700000		0.437188	0.771674	0.875155
P36614;Q10298	P36614	Serine/threonine-protein phosphatase ppe1	ppe1	2	18.7	35.259	19.388	0.12034	-0.0941594	26.7125	26.7045	26.6811	108976700	26.2541	26.6527	26.5199	93921000	26.5265	26.7221	26.477	100255300		0.650491	0.394086	0.19605
P36616	P36616	Protein kinase dsk1	dsk1	1	9	61.055	11.265	NaN	NaN	NaN	NaN	NaN	NaN	25.4344	25.5814	25.4349	46969330	NaN	NaN	NaN	NaN		0	1	NaN
P36620	P36620	Acetolactate synthase, mitochondrial	ilv1	1	59	73.193	323.31	0.0802797	0.0662035	32.9098	32.8266	32.8995	7899500000	32.8556	32.8793	32.8602	7822800000	32.8394	32.7632	32.7929	7471933000		1.19114	0.581269	0.838025
P36621	P36621	Adenylyl cyclase-associated protein	cap1	1	57.4	60.243	229.29	-0.178897	-0.0965872	30.9213	30.8698	30.902	2000733000	30.9222	30.9935	31.023	2118200000	31.0037	31.1558	31.0668	2264867000		1.66139	0.291011	0.302635
P36623	P36623	Phosphoglycerate mutase	gpm1	1	95.3	23.765	323.31	0.0578204	0.102948	36.6294	36.7134	36.7182	110676700000	36.6029	36.7283	36.8557	114193300000	36.5213	36.6529	36.7087	106328700000		0.322239	0.664405	0.565844
P36627	P36627	Cellular nucleic acid-binding protein homolog	byr3	1	36.3	19.342	67.806	-0.00119904	-0.21494	28.647	28.9212	28.9049	477093300	28.5729	28.8759	28.3506	411396700	28.7994	28.9654	28.7168	477490000		0.499705	0.41427	0.0814164
P36629	P36629	Splicing factor U2AF 59 kDa subunit	prp2	1	23.6	58.932	43.954	0.0710813	0.0361191	27.016	27.2897	27.3629	157460000	27.2721	27.2493	27.0552	153690000	27.097	27.2554	27.1205	149890000		0.0736079	0.873005	0.935969
P37202	P37202	Exosome complex exonuclease dis3	dis3	1	33.5	110.14	229.73	-0.0525226	-0.0533587	28.9911	28.7496	28.8454	489076700	28.928	28.7496	28.9098	488793300	28.9389	28.8469	28.9655	507210000		0.13174	0.839692	0.743706
P37382	P37382	DNA-directed RNA polymerase II subunit RPB3	rpb3	1	33.3	33.716	172.42	-0.0173399	0.0645956	28.0915	28.0612	27.8696	270433300	28.163	28.1215	27.9876	286236700	28.0265	28.1607	27.8835	273703300		0.169616	0.770702	0.557314
P37818	P37818	Arginase	car1	1	46.4	35.72	83.419	-0.695826	-0.235557	27.1181	27.2096	27.2468	153380000	27.5271	27.68	27.7429	211020000	27.8817	28.1345	27.5996	248446700		2.12028	0.0397436	0.00934184
P39750	P39750	Flap endonuclease 1	rad2	1	17.9	42.866	17.298	0.0974064	-0.0437903	27.117	26.4528	26.6934	115309300	26.7526	26.5902	26.5693	104558700	26.8751	26.4663	26.6803	107781000		0.0822411	0.805755	0.531191
P39825	P39825	Profilin	cdc3	1	54.3	13.411	147.26	0.301958	0.0193225	31.0765	31.1818	31.1125	2340667000	30.6337	30.8947	30.9749	1924233000	30.7955	30.7528	30.9138	1898633000		1.47717	0.16672	0.12183
P39964	P39964	Pre-mRNA-splicing factor cdc5	cdc5	1	20.6	86.843	63.912	-0.078596	-0.0224848	26.7171	26.6956	26.7266	110020000	26.769	26.7488	26.7898	114383300	26.743	26.7525	26.876	116180000		0.748684	0.642824	0.576332
P40231	P40231	Casein kinase II subunit alpha	cka1	1	53.3	39.527	109.37	-0.20472	-0.291799	28.9501	28.8995	28.8577	501936700	28.7898	28.8617	28.7949	472536700	29.1791	29.0908	29.05	578463400		2.90114	0.112338	0.0653289
P40232	P40232	Casein kinase II subunit beta	ckb1	1	16.9	26.677	14.085	-0.130795	NaN	25.7734	NaN	25.571	53600500	25.4146	NaN	NaN	NaN	25.6439	25.9759	25.7803	58687000		0.352547	0.523156	NaN
P40233	P40233	Casein kinase I homolog 1	cki1	1	28.5	50.424	43.592	0.20623	-0.00298216	27.2318	27.2985	27.379	165740000	27.1748	27.114	26.9905	143366700	27.3611	27.0282	26.8591	143663300		0.598648	0.386342	0.26544
P40235	P40235	Casein kinase I homolog hhp1	hhp1	1	39.5	42.45	87.318	0.172927	0.00448349	27.9188	28.0832	28.0998	275263300	27.8519	27.9235	27.8262	244930000	27.9469	27.8658	27.772	244170000		1.15325	0.319437	0.417782
P40370	P40370	Enolase 1-1	eno101	1	88.4	47.435	323.31	0.000412355	0.0237884	37.8773	38.0032	38.0115	268340000000	37.9835	37.9574	38.0242	272723300000	37.8741	38.0025	38.0138	268263300000		0.0603893	0.944757	0.822856
P40371	P40371	Protein phosphatase 2C homolog 1	ptc1	1	32.3	38.676	46.29	0.366632	0.241646	27.87	27.5508	27.9187	231883300	27.6987	27.7869	27.4901	212640000	27.4649	27.3669	27.4331	179846700		1.2022	0.199565	0.087741
P40372;P36584	P40372;P36584	60S ribosomal protein L3-A;60S ribosomal protein L3-B	rpl3a;rpl3b	2	71.9	43.802	323.31	0.0410331	0.0629011	34.8885	34.9161	34.9843	32737330000	34.9317	34.9684	34.9559	33237330000	34.8457	34.8878	34.9328	31819330000		0.66052	0.723886	0.789137
P40373	P40373	ATP phosphoribosyltransferase	his1	1	65.5	34.029	323.31	0.106286	-0.0280758	32.4332	32.4386	32.4322	5805133000	32.305	32.2709	32.3245	5288900000	32.3293	32.3163	32.3395	5392834000		3.77255	0.272303	0.627602
P40374	P40374	Imidazoleglycerol-phosphate dehydratase	his5	1	60.6	23.52	161.65	0.0350415	0.0599022	30.4955	30.4259	30.411	1461333000	30.3221	30.6095	30.4627	1486733000	30.4573	30.3291	30.4391	1426267000		0.110283	0.863424	0.752077
P40375;Q9P3E3	P40375	NAD-dependent malic enzyme	mae2	2	79.8	62.534	323.31	-0.0761806	-0.317711	35.495	35.5247	35.4488	48251000000	35.185	35.3072	35.2501	40813000000	35.6607	35.7024	35.3025	50867330000		1.17911	0.209038	0.0341844
P40377	P40377	DNA replication licensing factor mcm2	mcm2	1	16.3	92.83	68.565	-0.217043	0.030618	26.5689	26.6403	26.3885	97331660	26.7438	26.8749	26.729	115560000	26.7753	26.6971	26.7863	113133300		1.50803	0.207516	0.0963887
P40383	P40383	5-3 exoribonuclease 1	exo2	1	17.2	152.59	74.686	0.0917201	0.0403275	27.8806	28.1883	28.2916	293846700	28.127	27.9941	28.1125	283563300	28.0841	28.0582	27.9716	275746700		0.115852	0.812545	0.894083
P40386	P40386	Probable thiamine biosynthetic bifunctional enzyme;Thiamine-phosphate synthase;Hydroxyethylthiazole kinase	thi4	1	58.3	55.565	323.31	-0.277387	-0.337453	30.7754	30.5857	30.6316	1704267000	30.6007	30.6022	30.6163	1634767000	30.7492	31.0545	31.0095	2065567000		1.64575	0.147832	0.044405
P40387	P40387	Alpha,alpha-trehalose-phosphate synthase [UDP-forming]	tps1	1	30.2	58.493	194.06	0.000121587	-0.0280798	29.9244	29.8329	29.6975	948620000	29.7401	29.9684	29.6519	930256600	29.6204	30.1366	29.6456	948540000		0.00777863	0.979186	0.92247
P40389	P40389	Rapid response to glucose protein 1	rrg1	1	23.8	34.534	9.9173	NaN	NaN	NaN	NaN	NaN	NaN	25.607	26.0417	25.2299	53178670	NaN	25.5024	NaN	NaN		0	1	NaN
P40847	P40847	Switch-activating protein 1	sap1	1	53.1	29.127	206.53	0.109452	-0.0161176	30.8099	30.9394	30.98	2019800000	30.6182	30.8492	30.8769	1851433000	30.7776	30.8526	30.7748	1872233000		0.506916	0.549349	0.642411
P40848	P40848	5-3 exoribonuclease 2	dhp1	1	24.2	112.37	86.708	0.219128	0.191169	28.1029	28.2555	28.202	305833300	28.1129	28.079	28.2805	299963300	28.0381	27.9036	27.9622	262736700		1.39076	0.252173	0.247226
P40902	P40902	Sexual differentiation process protein isp7	isp7	1	12.3	43.81	28.08	-0.0897741	0.272777	25.8409	25.8171	25.7864	59031000	26.0036	26.4524	26.0315	75896000	25.6375	26.1585	25.8709	62821000		0.737741	0.287267	0.00898937
P40903	P40903	Sexual differentiation process putative subtilase-type proteinase isp6	isp6	1	13.9	49.366	25.848	0.253229	0.0033544	27.9799	27.5437	27.5761	220156700	27.373	27.5497	NaN	185145000	27.3727	27.5437	NaN	184715000		0.443558	0.415386	0.167715
P40921	P40921	Elongation factor 1-gamma	tef3	1	72.1	45.786	323.31	0.00482207	-0.0167091	34.6994	34.7385	34.6708	27970000000	34.6546	34.7371	34.6516	27555670000	34.7127	34.7306	34.6505	27876670000		0.0934054	0.950178	0.964587
P40976	P40976	L-aminoadipate-semialdehyde dehydrogenase	lys1	1	62.1	156.89	323.31	0.0819953	0.0680238	32.8154	32.73	32.8027	7391267000	32.7233	32.7861	32.7972	7320033000	32.7282	32.7158	32.6586	6982900000		0.985785	0.58879	0.797449
P40984	P40984	SUMO-conjugating enzyme ubc9	hus5	1	47.1	17.989	38.027	NaN	NaN	27.2583	27.2439	27.2509	159726700	27.1375	27.1643	27.2721	153376700	NaN	27.3743	NaN	NaN		0.65307	0.590342	NaN
P40997	P40997	mRNA-capping enzyme subunit alpha	ceg1	1	13.7	46.874	6.9416	NaN	NaN	NaN	NaN	NaN	NaN	NaN	NaN	NaN	NaN	25.0156	24.9775	25.0851	34182670		0	1	NaN
P40998	P40998	Thiamine thiazole synthase	thi2	1	41.5	35.274	77.67	NaN	NaN	NaN	NaN	NaN	NaN	NaN	NaN	NaN	NaN	26.0491	29.5318	26.705	318340400		0	1	NaN
P41003	P41003	Structural maintenance of chromosomes protein 2	cut14	1	16.4	134.14	58.723	0.0738497	0.0473431	26.605	26.5853	26.7709	105756700	26.3233	26.7603	26.7627	103831300	26.7771	26.6178	26.3146	100479300		0.0522	0.877194	0.901255
P41004	P41004	Structural maintenance of chromosomes protein 4	cut3	1	11.2	150.65	65.366	-0.0675869	0.141986	27.1351	27.148	27.4975	161863300	27.5848	27.4682	27.379	187170000	27.1632	27.2422	27.5743	169626700		0.409684	0.48939	0.109405
P41389	P41389	DNA replication licensing factor mcm5	mcm5	1	19.9	80.099	30.447	0.182406	0.0221412	26.6726	27.111	NaN	125960000	26.6862	26.7247	26.8297	112716700	26.6911	26.6469	26.8333	111000000		0.282969	0.586141	0.415783
P41390	P41390	Amidophosphoribosyltransferase	ade4	1	47.5	59.831	308.07	0.0339662	0.0756608	30.7592	30.7256	30.6571	1762033000	30.702	30.7755	30.7899	1813700000	30.7433	30.6352	30.6612	1721033000		0.557762	0.681559	0.650736
P41391	P41391	Ran GTPase-activating protein 1	rna1	1	60.1	43.235	323.31	0.0925542	0.00528428	30.939	30.8866	31.018	2072767000	30.756	30.8882	30.9347	1951100000	30.8833	30.708	30.9659	1943967000		0.321342	0.657226	0.870256
P41820	P41820	Brefeldin A resistance protein	bfr1	1	27.6	171.75	246.36	0.179889	0.149612	29.6645	29.5062	29.4492	782143400	29.7752	29.2954	29.4234	765900000	29.3671	29.5577	29.133	690453300		0.283313	0.571322	0.382256
P41831	P41831	Ribose-phosphate pyrophosphokinase 1	SPAC4A8.14	1	35.5	45.352	220.81	0.0889229	-0.0965147	29.8131	30.0467	29.8758	1012510000	29.6951	29.7684	29.7251	890383400	29.7611	29.83	29.8853	951986700		1.06046	0.355628	0.296416
P41836	P41836	26S protease regulatory subunit 8 homolog	let1	1	57.8	45.069	323.31	-0.171873	-0.253313	30.7881	30.7308	30.8717	1866900000	30.6687	30.7587	30.7209	1764433000	30.9257	31.157	30.8044	2103100000		1.03191	0.286362	0.0947501
P41838	P41838	Poly(A)+ RNA export protein	rae1	1	61.9	38.626	235.65	0.100747	0.0142085	30.0387	30.0014	30.2021	1137633000	30.0263	29.9595	30.004	1071400000	29.9655	29.9993	29.9829	1060900000		0.659222	0.578061	0.830946
P41878	P41878	26S proteasome regulatory subunit rpn11	rpn11	1	64.3	34.572	248.8	0.0602762	-0.0226417	30.2343	30.2697	30.2526	1278933000	30.1386	30.1552	30.2133	1207500000	30.1917	30.2425	30.14	1226600000		1.05203	0.58804	0.908773
P41887	P41887	Heat shock protein 90 homolog	swo1	1	89.9	80.595	323.31	0.0478942	0.0070389	37.0945	37.0271	37.0499	143020000000	36.9834	37.0007	37.0643	139026700000	36.9034	37.0791	37.0402	138350000000		0.219019	0.834359	1
P41891	P41891	Protein gar2	gar2	1	32.6	52.987	257.39	0.230678	0.054101	31.5399	31.7578	31.747	3452533000	31.5172	31.5067	31.5013	3054800000	31.5046	31.2501	31.5873	2942367000		0.878	0.319291	0.31498
P41893	P41893	Low molecular weight phosphotyrosine protein phosphatase	stp1	1	63.5	17.391	36.218	-0.0965553	0.118827	28.3242	28.3974	28.4169	349333300	28.5338	28.4924	28.747	405580000	28.5604	28.2721	28.5773	373513300		0.667829	0.402653	0.11791
P42656	P42656	DNA damage checkpoint protein rad24	rad24	1	81.5	30.082	323.31	0.0126985	0.103556	34.563	34.4184	34.5031	24229670000	34.4541	34.6071	34.6897	25804670000	34.4166	34.5564	34.4736	24017330000		0.414122	0.620974	0.430566
P42657	P42657	DNA damage checkpoint protein rad25	rad25	1	76.7	30.369	323.31	0.111017	0.0391399	32.3463	32.548	32.4621	5885367000	32.2233	32.3733	32.5344	5599333000	32.2809	32.3391	32.4076	5449467000		0.285488	0.658925	0.806922
P46595	P46595	Ubiquitin-conjugating enzyme E2 4	ubc4	1	45.6	16.476	24.799	-0.509451	-0.40024	30.1303	29.8966	29.9372	1067550000	29.9156	30.1121	30.255	1151500000	30.6725	30.5609	30.2349	1519667000		1.50492	0.127375	0.00965615
P47943	P47943	ATP-dependent RNA helicase eIF4A	tif1	1	88.5	44.436	323.31	-0.0764892	-0.00644904	34.9198	34.8004	34.7871	30689330000	34.8643	34.919	34.9369	32216000000	34.8736	34.9007	34.9647	32360330000		0.624794	0.64	0.588258
P48003	P48003	Histone H2A.Z	pht1	1	31.7	15.025	53.547	0.492734	0.156245	NaN	26.5676	26.9585	114935000	26.4817	26.3822	26.4535	91024660	26.1936	26.1505	26.4833	81681660		1.17408	0.161071	0.0230728
P48008	P48008	Septin homolog spn3	spn3	1	43.2	46.66	101.82	-0.0508941	-0.0556821	28.5411	28.548	28.5864	395376700	28.616	28.4425	28.5969	394066700	28.5881	28.5942	28.6456	409573300		0.320437	0.777863	0.743706
P48009	P48009	Septin homolog spn4	spn4	1	23.4	44.773	67.547	0.104633	0.206758	27.9951	27.8294	27.869	250386700	27.9347	28.0757	27.9912	268753300	27.8063	27.9062	27.6619	232870000		1.01997	0.321864	0.164838
P49373	P49373	Transcription elongation factor S-II	tfs1	1	44.4	32.734	68.588	-0.068319	-0.04285	28.6132	28.4586	28.4269	380113300	28.4799	28.5226	28.5777	386883300	28.544	28.626	28.5389	398546700		0.295208	0.760395	0.653524
P49731	P49731	DNA replication licensing factor mcm6	mcm6	1	13.1	99.549	38.164	0.160582	-0.076519	26.2877	26.3607	26.3799	85137340	26.1801	26.1175	26.0162	72234660	26.2743	26.1793	26.0885	76169340		1.62706	0.211878	0.167976
P49740	P49740	Nucleoside diphosphate kinase	ndk1	1	78.8	17.012	133.19	-0.114926	-0.0922844	29.7738	29.8914	30.0707	1013833000	29.89	29.9625	29.9657	1029870000	29.9787	30.1091	30.0052	1097900000		0.440752	0.585091	0.458247
P49776	P49776	Bis(5-nucleosyl)-tetraphosphatase [asymmetrical]	aph1	1	60.4	20.685	62.8	0.0830111	0.0986101	27.5617	27.8027	27.7248	218010000	27.6207	27.7232	27.797	220380000	27.57	27.4472	27.8094	205820000		0.200361	0.708409	0.608881
P49777	P49777	ARS-binding protein 1	abp1	1	16.5	59.839	15.34	NaN	NaN	NaN	25.51	25.4029	46074000	NaN	NaN	25.4286	NaN	NaN	NaN	25.3789	NaN		0	1	NaN
P50514	P50514	Probable argininosuccinate lyase	argx	1	58.9	51.571	323.31	0.0368918	-0.0493399	31.4058	31.4769	31.4836	2945533000	31.4401	31.2594	31.4033	2774633000	31.3597	31.4996	31.394	2871167000		0.398656	0.675769	0.848998
P50519	P50519	Heat shock protein hsp9	hsp9	1	75	7.5031	27.457	-0.228501	0.165449	27.1487	27.6405	27.5404	184403300	28.0518	27.7183	27.7634	242303300	27.7235	27.8281	27.4881	216050000		0.85999	0.237201	0.0141413
P50521	P50521	Hexokinase-2	hxk2	1	91.9	50.92	323.31	-0.186162	-0.096397	34.6642	34.5671	34.5989	26232000000	34.6836	34.6684	34.7478	27916000000	34.8165	34.8944	34.6705	29845000000		1.18202	0.330638	0.273198
P50522	P50522	Elongation factor 1-alpha-A	tef1a	1	77	49.66	323.31	-0.0155303	-0.0341564	37.6534	37.6995	37.705	221136700000	37.696	37.6702	37.6357	218300000000	37.6388	37.7369	37.7274	223530000000		0.219885	0.90036	0.892049
P50523	P50523	Cytochrome b-c1 complex subunit 8	qcr8	1	35.9	10.467	56.193	-0.297574	-0.191542	28.9641	28.8021	28.6212	468200000	28.9823	28.9742	28.7582	503906700	28.9898	29.2199	29.0813	575453300		1.01692	0.255413	0.0804156
P50524	P50524	26S proteasome regulatory subunit rpn12	rpn12	1	46.7	30.899	142.53	-0.1987	-0.0845496	29.7355	29.452	29.6133	816516700	29.4369	29.9592	29.714	883746700	29.8523	29.8652	29.6865	937086700		0.349989	0.5351	0.243593
P50527	P50527	Serine/threonine-protein kinase shk1/pak1	shk1	1	28	72.357	48.724	-0.167224	-0.0805267	26.4496	26.4174	26.5192	92482340	26.6799	26.3981	26.5564	98210340	26.7393	26.5677	26.5761	103848000		0.64669	0.471667	0.335753
P50530	P50530	Serine/threonine-protein kinase sck1	sck1	1	18.1	78.594	17.509	NaN	NaN	NaN	26.0086	25.9866	66999000	25.8092	NaN	25.8969	60637500	NaN	25.5461	NaN	NaN		1.06775	0.36127	NaN
P50537	P50537	Malic acid transport protein	mae1	1	7.8	49.304	12.072	-0.496233	-0.645183	26.2537	26.3473	26.3844	84327660	26.2114	26.2007	26.1282	76055660	27.1594	27.2709	25.4234	118946300		0.168131	0.581899	0.0054908
P50998	P50998	AMP deaminase	ada1	1	27.4	95.886	95.331	-0.095307	0.1217	28.2278	28.3186	28.2813	325120000	28.6308	28.2233	28.5922	377893300	28.2328	28.5622	28.2987	347323300		0.42548	0.494564	0.106959
P50999	P50999	T-complex protein 1 subunit delta	cct4	1	61.3	56.968	323.31	0.109957	-0.0011938	32.5003	32.5155	32.5256	6132567000	32.3226	32.4787	32.4026	5677833000	32.398	32.4201	32.3934	5682533000		1.39543	0.425674	0.713817
P52808	P52808	60S ribosomal protein L30-1	rpl30a	1	67	11.591	147.01	0.201007	0.131528	33.944	33.9679	34.1285	17369330000	33.9269	33.9784	33.9331	16552670000	33.745	33.8495	33.8475	15110330000		1.49176	0.28032	0.390595
P52890	P52890	Transcription factor atf1	atf1	1	14.3	59.71	51.027	0.217734	-0.16585	25.7928	25.8039	25.3861	53521000	25.3153	25.2643	NaN	41025500	NaN	25.4281	25.4831	46023500		0.782798	0.260113	0.0329251
P53693	P53693	Protein rds1	rds1	1	17.4	43.827	22.776	NaN	NaN	NaN	NaN	NaN	NaN	NaN	24.4624	NaN	NaN	25.439	25.55	24.6608	40380000		0	1	NaN
P53694	P53694	Reticulon-like protein 1	rtn1	1	22.7	33.659	122.56	0.245362	0.0774591	30.6545	30.8394	30.8143	1833167000	30.675	30.6586	30.4689	1631767000	30.597	30.7592	30.1579	1546467000		0.483128	0.415284	0.303352
P54069	P54069	Protein bem46	bem46	1	16.7	33.133	14.314	NaN	0.631681	26.1395	NaN	NaN	NaN	26.2164	NaN	26.597	89741000	25.844	25.7288	NaN	57921000		1.04964	0.152397	NaN
P54280	P54280	DNA mismatch repair protein pms1	pms1	1	10.6	88.008	6.5475	0.0130285	0.122834	28.2493	28.1877	28.1847	309970000	28.6009	28.2987	27.9877	334483300	28.4061	28.2104	27.9274	307183300		0.0887164	0.795675	0.308521
P54874	P54874	Hydroxymethylglutaryl-CoA synthase	hcs1	1	68.9	49.238	323.31	-0.131933	-0.129289	33.7364	33.6645	33.7091	13989670000	33.7295	33.7499	33.6369	14015330000	33.838	33.8367	33.8321	15329330000		1.95098	0.318865	0.341768
P55306	P55306	Catalase	cta1	1	50.8	58.279	155.33	0.135401	-0.0743336	29.8097	29.7448	29.8761	942030000	29.6445	29.638	29.5185	814570000	29.6826	29.7407	29.6007	857640000		1.58595	0.255544	0.219583
P55877	P55877	Eukaryotic translation initiation factor 1A	tif11	1	52.2	15.677	146.89	0.14559	-0.00424156	30.8003	30.8114	30.7632	1858867000	30.5632	30.7068	30.6522	1675500000	30.8054	30.5544	30.5645	1680433000		0.814909	0.414292	0.474285
P56286	P56286	Eukaryotic translation initiation factor 2 subunit alpha	tif211	1	69.3	34.525	323.31	0.0437387	0.0133895	32.7959	32.7959	32.8534	7558000000	32.7488	32.7721	32.8328	7400667000	32.971	32.6368	32.6838	7332300000		0.0706628	0.897912	0.992312
P56287	P56287	Probable translation initiation factor eIF-2B subunit epsilon	tif225	1	28.9	76.325	103.88	0.0480012	0.0773306	29.4672	29.2983	29.3309	692550000	29.2994	29.5087	29.3742	706773400	29.4429	29.0804	29.4078	669886700		0.114241	0.809263	0.687511
P56288	P56288	Probable translation initiation factor eIF-2B subunit gamma	tif223	1	45	50.461	198.75	-0.0151733	0.0411172	29.8944	29.7492	29.6679	917763300	29.7758	29.9167	29.7929	954280000	29.7261	29.8663	29.7702	927466700		0.13593	0.844856	0.68433
P56289	P56289	Eukaryotic translation initiation factor 5A-1	tif51a	1	78.3	17.152	323.31	-0.146239	-0.122682	32.9162	32.8332	32.8596	7850233000	32.8045	32.9133	32.9589	7979467000	32.9763	33.117	32.9501	8687700000		0.983668	0.414148	0.345802
P56329	P56329	Probable eukaryotic translation initiation factor 2 subunit beta	tif212	1	76.9	35.96	323.31	0.021824	0.0156607	31.7524	31.847	31.8067	3745567000	31.8153	31.7644	31.8089	3729600000	31.7689	31.7285	31.8424	3689333000		0.0781251	0.952763	0.950754
P56523	P56523	Histone deacetylase clr3	clr3	1	10.6	76.791	11.524	-0.237974	-0.0107367	26.492	26.7494	26.9468	112188300	27.3224	26.5386	26.9391	131326700	27.0046	26.2339	27.45	132307700		0.0766368	0.774719	0.105613
P57728	P57728	60S ribosomal protein L28-B	rpl28b	1	71.6	16.685	207.59	0.00817179	0.240467	32.2976	32.4076	32.4914	5671367000	32.7486	32.4765	32.6617	6662167000	32.3169	32.2746	32.5692	5639333000		0.923519	0.287113	0.0509519
P58234	P58234	40S ribosomal protein S19-A	rps19a	1	39.6	16.15	24.226	0.0369612	-0.100284	31.2332	31.3848	31.0082	2495967000	30.9956	31.0928	31.1466	2269467000	31.0986	31.2648	31.1717	2432833000		0.328397	0.607419	0.439363
P62506	P62506	54S ribosomal protein L44, mitochondrial	mrpl44	1	29	11.107	15.873	0.146812	0.220407	25.6706	25.6218	25.6968	53144000	25.3686	25.9509	25.8285	55925330	25.6912	25.5193	25.3149	48002000		0.307371	0.54615	0.154092
P78750	P78750	Probable U3 small nucleolar RNA-associated protein 18	SPBC29A3.06	1	36.4	58.444	176.12	0.221212	0.151359	28.7932	28.8478	28.7999	471876700	28.7136	28.7756	28.7421	449573300	28.7036	28.5283	28.5392	404796700		1.93035	0.205966	0.340019
P78753	P78753	Probable asparagine synthetase [glutamine-hydrolyzing]	asn1	1	65.4	63.24	323.31	-0.000971685	-0.0248516	33.3137	33.4121	33.2958	10883670000	33.286	33.3576	33.3082	10705000000	33.3195	33.3743	33.333	10891000000		0.11955	0.932592	0.932194
P78761	P78761	Cytochrome b-c1 complex subunit 2, mitochondrial	qcr2	1	63.6	45.651	323.31	0.0542761	-0.0345623	32.2346	32.2092	32.1172	4892233000	32.0992	32.0909	32.1068	4600067000	32.1236	32.1601	32.1166	4711600000		1.10309	0.578534	0.869343
P78763	P78763	Uncharacterized mitochondrial carrier C83.13	SPBC83.13	1	30.7	31.575	50.219	0.165713	-0.0967941	27.7996	27.5567	27.5596	209623300	27.6373	27.2643	27.2011	174750000	27.5985	27.2641	27.5479	186876700		0.548	0.386041	0.13594
P78768	P78768	Vesicle transport v-SNARE protein vti1	vti1	1	48.6	24.743	98.119	0.176366	0.128753	26.543	26.4992	26.4094	93919000	26.6297	26.1753	26.4708	90870000	26.4831	26.2736	26.149	83111660		0.341598	0.551772	0.469511
P78773	P78773	Probable acetyl-coenzyme A synthetase		1	63	73.035	323.31	-0.0345114	-0.0945029	32.4643	32.3162	32.3231	5548700000	32.3054	32.2948	32.3282	5322700000	32.4081	32.4097	32.3942	5683034000		0.855687	0.579497	0.592038
P78774	P78774	Actin-related protein 2/3 complex subunit 1	arc1	1	35.8	41.596	193.64	-0.039474	-0.0912675	29.9136	29.8004	29.9501	994506700	29.9094	29.7577	29.8417	959436700	29.9421	29.8729	29.9699	1022093000		0.479237	0.644356	0.592038
P78780	P78780	Probable aspartate-semialdehyde dehydrogenase	SPCC1827.06c	1	68.6	38.55	323.31	0.03186	0.102726	32.9057	32.9395	32.9987	8288433000	33.011	33.0264	33.0206	8705734000	32.946	32.8546	32.9472	8107400000		1.26832	0.511576	0.503495
P78789	P78789	Uncharacterized protein C1919.03c	SPCC1919.03c	1	23.5	32.969	25.823	-0.349487	-0.169574	26.8856	26.5449	26.8522	114349300	26.6666	27.1732	26.9622	129536700	27.3679	27.1603	26.7631	145693300		0.471326	0.386947	0.053709
P78790	P78790	Probable electron transfer flavoprotein subunit alpha, mitochondrial	SPAC27D7.06	1	43.4	36.393	91.6	0.0289562	-0.0125508	30.0008	29.9387	30.096	1083667000	29.9852	29.9238	30.005	1052933000	30.1229	29.8805	29.9383	1062133000		0.0710094	0.912026	0.984295
P78794	P78794	Pre-mRNA-splicing factor cwf15	cwf15	1	18.9	30.432	23.007	0.00790002	0.0980361	25.2352	25.2767	NaN	40072500	25.605	25.1151	25.2747	42656000	25.3499	25.2749	25.1095	39853670		0.0860558	0.820053	0.430566
P78795	P78795	Eukaryotic translation initiation factor 3 subunit G	tif35	1	52.1	31.494	276.01	0.0438769	-0.0106926	31.4788	31.4751	31.4819	2992233000	31.2475	31.4373	31.5692	2881167000	31.3794	31.4796	31.4433	2902600000		0.12735	0.842932	0.988956
P78804	P78804	NADP-specific glutamate dehydrogenase	gdh1	1	82	48.789	323.31	0.105762	-0.167752	32.5686	32.468	32.4607	6073800000	32.2274	32.1916	32.2595	5024866000	32.4121	32.4216	32.3478	5644467000		2.9844	0.124715	0.0873209
P78810	P78810	Vacuolar transporter chaperone 4	vtc4	1	21.5	83.634	58.504	0.66638	0.194098	28.1649	28.1016	28.2991	306413300	27.8702	27.7735	27.4849	220870000	27.7814	27.5809	27.1385	193066700		1.57717	0.0932692	0.00989773
P78811	P78811	Probable UTP--glucose-1-phosphate uridylyltransferase	fuy1	1	71.7	56.429	323.31	-0.0879655	-0.0661943	33.8043	33.7651	33.7842	14797670000	33.7512	33.8287	33.8379	15022670000	33.803	34.0218	33.7806	15728000000		0.321004	0.702419	0.608441
P78812	P78812	6-phosphogluconate dehydrogenase, decarboxylating	SPBC660.16	1	81.7	53.679	323.31	0.0416612	-0.0174028	35.8644	35.7338	35.8663	60777660000	35.6886	35.8292	35.77	58339670000	35.7554	35.7984	35.7893	59047670000		0.281902	0.790805	0.970273
P78813	P78813	ENTH domain-containing protein C794.11c	SPCC794.11c	1	30.9	51.751	107.64	-0.0547887	-0.100967	29.8881	29.9535	29.9586	1025570000	29.884	29.8096	29.965	993263300	30.0612	29.9552	29.9464	1065267000		0.66178	0.586043	0.536744
P78814	P78814	Pre-mRNA-splicing factor srp2	srp2	1	46.3	42.566	323.31	-0.0278051	-0.182356	31.3118	31.3078	31.3292	2673867000	31.1109	31.18	31.193	2402233000	31.3275	31.4248	31.276	2725900000		2.0173	0.237596	0.165723
P78817	P78817	Uncharacterized alpha-1,2-galactosyltransferase C637.06	SPAC637.06	1	13	41.127	15.322	0.417213	0.0691995	NaN	26.1788	26.2053	76667500	26.0134	25.6522	NaN	60235000	25.4214	26.0203	25.8202	57414000		0.588198	0.29177	0.0404979
P78820	P78820	Acetyl-CoA carboxylase;Biotin carboxylase	cut6	1	55.7	256.84	323.31	0.0460805	-0.0644324	33.8974	33.8851	33.8868	15916000000	33.7495	33.7772	33.8105	14742330000	33.8267	33.8966	33.8062	15415670000		1.7639	0.452792	0.702509
P78825	P78825	Adenosine kinase	ado1	1	56.5	36.708	323.31	0.0674242	-0.04408	32.5637	32.5286	32.4308	6111167000	32.3381	32.4065	32.4452	5656633000	32.5005	32.3793	32.4417	5832133000		0.78521	0.547983	0.719238
P78827	P78827	Probable ketol-acid reductoisomerase, mitochondrial	ilv5	1	73	45.188	323.31	0.0276057	-0.00399596	35.8909	35.926	35.8492	63631670000	35.8376	35.8649	35.8696	62253000000	35.8046	35.8897	35.8883	62425670000		0.251254	0.894224	0.996459
P78833	P78833	Uncharacterized protein C21B10.08c	SPBC21B10.08c	1	75.3	21.833	247.83	-0.0234333	0.028386	31.6511	31.6998	31.6176	3385167000	31.6577	31.6544	31.8077	3508967000	31.5403	31.8612	31.6188	3440600000		0.0669289	0.900335	0.665053
P78854	P78854	Lysophospholipase 1	plb1	1	28.1	67.118	323.31	-0.0915658	-0.0775484	31.8516	31.9748	31.9376	4069633000	32.0254	31.8988	31.8803	4109367000	32.0491	31.9908	32.0009	4336300000		0.664631	0.59122	0.550629
P78870;O74540	P78870	Probable S-(hydroxymethyl)glutathione dehydrogenase 1	SPBC1539.07c	2	33.6	40.444	53.602	0.215671	0.0605917	29.3681	29.3532	29.4438	702990000	29.239	29.2431	29.2194	631343400	29.2266	29.111	29.1798	605376700		2.58998	0.173855	0.362932
P78875	P78875	Trehalose-phosphatase	tpp1	1	47.7	93.876	239.91	-0.0712617	-0.0276832	30.1394	30.0584	30.1541	1165200000	30.1169	30.1523	30.2136	1200933000	30.106	30.2736	30.1831	1224200000		0.353835	0.744161	0.643654
P78890	P78890	Uncharacterized protein C23H3.15c		1	23.7	34.692	14.889	-0.361314	0.0147249	24.3545	NaN	24.1771	20210000	24.5448	24.5052	24.8574	26228000	24.6756	24.4404	24.7553	25961670		0.942951	0.216006	0.0158122
P78917	P78917	Glucose-6-phosphate isomerase	pgi1	1	63.5	60.883	323.31	0.00210233	-0.054291	34.5523	34.5078	34.5936	25181670000	34.5623	34.4062	34.5129	24216330000	34.5269	34.568	34.5534	25145000000		0.410568	0.75202	0.838173
P78920	P78920	Putative nucleosome assembly protein C2D10.11C	SPBC2D10.11c	1	50.1	43.37	221.52	-0.0127082	-0.0360004	30.4118	30.5327	30.4657	1488167000	30.3792	30.4337	30.5261	1464333000	30.4625	30.4706	30.5171	1501333000		0.130358	0.903099	0.880084
P78921	P78921	Probable T-complex protein 1 subunit theta	cct8	1	76.2	59.955	323.31	0.0469901	0.0405001	32.1073	32.1447	32.1113	4671367000	32.1354	32.1185	32.0899	4650400000	32.0905	32.0309	32.1003	4521667000		0.788382	0.774507	0.919516
P78929	P78929	Cofilin	cof1	1	80.3	15.62	315.25	0.359293	0.247002	33.0753	33.2371	33.2668	9836400000	33.2242	33.014	33.0003	9099833000	32.7842	32.8371	32.8855	7667933000		1.94765	0.130323	0.0889202
P78937	P78937	Sulfate adenylyltransferase	sua1	1	76.3	54.754	323.31	-0.0743607	-0.0378577	33.9832	33.963	33.962	16819670000	33.9684	34.0266	34.0221	17250670000	34.0181	34.0813	34.0312	17709330000		1.33692	0.621313	0.653524
P78946	P78946	60S ribosomal protein L26	rpl26	1	54.8	14.341	181.56	0.0689186	-0.0425583	33.5165	33.5397	33.499	12305000000	33.2883	33.4981	33.4269	11390000000	33.4048	33.4717	33.4713	11731000000		0.725199	0.549504	0.771752
P78954	P78954	Eukaryotic translation initiation factor 4E-1	tif451	1	65.6	24.958	169.06	0.210718	0.137111	31.0734	31.2701	31.2209	2450700000	31.1774	31.0527	31.1181	2328800000	30.9842	31	30.9549	2117667000		1.53894	0.263137	0.374745
P78958	P78958	Glyceraldehyde-3-phosphate dehydrogenase 1	tdh1	1	93.8	35.869	323.31	0.0538046	0.113652	37.7298	37.8163	37.8749	240660000000	37.8299	37.8807	37.8928	250853300000	37.679	37.7034	37.873	231850000000		0.590604	0.568281	0.470627
P78963	P78963	Protein arginine N-methyltransferase skb1	skb1	1	27.6	73.166	130.91	0.0481052	0.00197524	28.9588	28.875	28.8388	498056700	28.9353	28.7588	28.8372	482383300	28.9842	28.7738	28.7619	481723300		0.110368	0.863688	0.998895
P78965	P78965	Glutathione reductase	pgr1	1	59.1	49.999	276.07	0.15481	0.0397772	31.3429	31.4474	31.5154	2907133000	31.2959	31.3433	31.3261	2684333000	31.1775	31.3276	31.3359	2611333000		1.02729	0.401228	0.573118
P78974	P78974	Delta-aminolevulinic acid dehydratase	hem2	1	54.4	36.12	214.56	-0.0887543	-0.0294209	31.0743	31.1006	31.083	2279433000	31.08	31.2309	31.1209	2375133000	31.2349	31.1323	31.1551	2424067000		0.656913	0.622713	0.591605
P79007	P79007	Transcriptional activator hap5	hap5	1	23.9	46.674	34.23	0.199721	0.101567	26.0605	26.3432	26.7003	88051000	26.5111	26.0961	26.2428	82259660	25.8362	26.3678	26.3153	76667660		0.151163	0.669436	0.465301
P79009	P79009	40S ribosomal protein S25-A	rps25a	1	68.5	9.9586	120.85	0.200638	0.177971	33.0754	33.096	33.1246	9198900000	33.0434	33.049	33.1342	9055500000	32.8306	32.8762	32.9834	8004567000		2.07463	0.208168	0.277789
P79010	P79010	Cytochrome c oxidase subunit 4, mitochondrial	cox4	1	65.9	18.161	196.17	-0.443095	-0.219611	29.1552	28.7783	28.8061	509200000	28.9654	29.2204	29.2398	594516700	29.3585	29.3702	29.3715	692266700		1.5484	0.138114	0.0238647
P79011	P79011	Transcription initiation factor IIE subunit beta	tfa2	1	11.9	32.161	11.364	0.0845186	NaN	NaN	24.8254	25.1935	34050500	NaN	24.6943	NaN	NaN	25.3284	NaN	24.3972	32113000		0.0984587	0.696862	NaN
P79013	P79013	40S ribosomal protein S11	rps11a	1	71.1	17.5	323.31	0.105402	0.112555	34.6912	34.7486	34.8092	28903000000	34.6874	34.743	34.8385	29046670000	34.7147	34.5637	34.6529	26866670000		0.760909	0.517421	0.582628
P79015	P79015	60S ribosomal protein L32-A	rpl32a	1	46.5	14.458	161.85	0.0646754	-0.0572578	33.0764	33.1225	33.0974	9199466000	32.8787	33.0271	33.0203	8453900000	33.0426	32.9857	33.073	8796166000		1.02844	0.485526	0.663277
P79016	P79016	40S ribosomal protein S19-B	rps19b	1	48.3	16.062	114.6	0.467695	0.321464	33.2253	33.2104	33.2696	10111800000	33.0074	33.0258	33.2239	9137100000	32.752	32.7185	32.83	7312033000		3.02746	0.03	0.0266603
P79057	P79057	40S ribosomal protein S23	rps23a	1	43.4	15.655	255.02	0.126184	0.169377	33.7904	33.7342	33.8823	14993330000	33.7067	34.0288	33.7851	15449000000	33.722	33.761	33.5397	13737670000		0.506328	0.499009	0.294483
P79058	P79058	mRNA stability protein mug134	mug134	1	50.4	15.441	26.635	-0.236176	0.0280981	28.3359	28.3766	27.8355	308940000	28.5687	28.1307	28.6497	371046700	28.4735	28.4509	28.3911	363890000		0.439549	0.415518	0.0755716
P79060	P79060	Protein translation factor sui1	sui1	1	76.1	12.434	323.31	0.163189	0.0821968	31.4181	31.3356	31.4888	2864233000	31.2295	31.3511	31.4167	2707867000	31.3367	31.2482	31.167	2557900000		0.841004	0.425264	0.594372
P79063	P79063	Eukaryotic peptide chain release factor subunit 1	sup45	1	65.1	48.803	323.31	0.116626	0.0120695	31.6675	31.4305	31.4945	3110233000	31.3736	31.453	31.4612	2892800000	31.4685	31.3628	31.42	2868700000		0.596084	0.551074	0.768039
P79065	P79065	Tip elongation protein 1	tip1	1	18.2	52.607	47.165	0.139096	0.0475671	26.8914	27.013	26.4384	116952700	26.7814	26.7429	26.5987	109763300	26.5841	26.6126	26.7821	106203300		0.123767	0.760519	0.703772
P79071	P79071	60S ribosomal protein L6	rpl6	1	69.7	21.248	323.31	0.0926786	0.115445	34.843	34.9314	34.9549	32294000000	34.9028	34.9394	34.9571	32807670000	34.8186	34.7925	34.842	30284670000		1.55416	0.426651	0.530026
P79081	P79081	N-acetyltransferase ats1	ats1	1	31	19.149	22.613	-0.190204	-0.0165841	27.0899	26.511	26.7287	116563300	27.1798	26.9056	26.7977	131470000	26.9775	27.1117	26.8601	132990000		0.316912	0.535085	0.193739
P79083	P79083	Eukaryotic translation initiation factor 3 subunit I	sum1	1	87.2	36.811	323.31	-0.0605951	-0.0874015	32.8119	32.8087	32.7152	7371334000	32.7301	32.8185	32.7064	7235633000	32.9071	32.7656	32.8434	7687534000		0.542512	0.642132	0.614488
P79088	P79088	Protein transport protein sec61 subunit alpha	sec61	1	11.1	53.253	15.643	NaN	NaN	27.091	NaN	NaN	NaN	27.1141	26.9285	NaN	136495000	NaN	27.2541	NaN	NaN		0	1	NaN
P87027	P87027	Septum-promoting GTP-binding protein 1	spg1	1	14.1	22.543	5.4571	0.0609568	NaN	25.4383	25.3042	25.4278	44011330	NaN	NaN	25.3511	NaN	25.4587	25.1896	NaN	42190500		0.217938	0.653605	NaN
P87048	P87048	26S proteasome regulatory subunit rpn1	rpn1	1	43.8	97.998	323.31	-0.068433	-0.0584158	31.0333	30.8571	30.8975	2047600000	30.893	31.0083	30.9201	2061867000	31.0406	30.9845	30.9732	2147067000		0.35833	0.732489	0.657471
P87051	P87051	Peptidyl-prolyl cis-trans isomerase ppi1	ppi1	1	40	16.864	20.975	0.051519	-0.0621405	27.1029	27.2328	27.016	145856700	27.1465	27.0836	26.7598	134806700	26.949	27.298	26.9276	140740000		0.137217	0.749926	0.657116
P87057	P87057	Non-histone chromosomal protein 6	nhp6	1	42.6	12.361	45.973	0.0439504	-0.27285	29.0614	29.0226	28.9302	539026700	28.6783	28.5406	28.8332	432756600	28.9591	29.1047	28.8063	522853300		1.36932	0.18624	0.0311377
P87058	P87058	La protein homolog	sla1	1	59.1	34.616	258.45	0.245559	0.186572	31.9031	32.0598	32.1698	4441433000	31.9232	32.099	31.9393	4263500000	31.8255	31.7307	31.8495	3746300000		1.21186	0.257775	0.235096
P87059	P87059	Mitochondrial intermembrane space import and assembly protein 40	mia40	1	30	34.914	42.492	-0.17545	0.0412644	28.2642	28.1031	28.0848	298466700	28.2439	28.466	28.3905	346843300	28.4651	28.1804	28.3258	337063300		0.848202	0.334674	0.125345
P87061	P87061	Tip elongation aberrant protein 1	tea1	1	17.6	127.43	63.164	0.337185	0.249087	26.8658	27.4205	27.2498	153843300	26.9584	27.1593	27.1974	144730000	26.9274	26.7967	26.852	121780000		0.787437	0.285551	0.099383
P87109	P87109	Probable phospholipase C20G8.02, mitochondrial	SPAC20G8.02	1	6.1	85.69	2.8815	NaN	NaN	NaN	22.6001	NaN	NaN	23.8929	NaN	NaN	NaN	23.2214	22.2645	NaN	7409050		0	1	NaN
P87110	P87110	Myo-inositol transporter 2	itr2	1	8.8	61.136	22.497	-0.46379	-0.199438	27.0564	27.2366	25.9395	120687000	27.6083	26.3323	27.1191	144956700	27.2209	27.4843	27.2091	166446700		0.293665	0.444615	0.0175137
P87111	P87111	Probable electron transfer flavoprotein-ubiquinone oxidoreductase, mitochondrial	SPAC20G8.04c	1	46.4	69.472	136.14	0.0465134	0.000416654	29.9434	29.8744	30.0262	1036673000	29.889	29.9643	29.8542	1004073000	29.8363	30.0188	29.8459	1003783000		0.137702	0.858522	0.998895
P87112	P87112	General negative regulator of transcription subunit 1	not1	1	12.3	237.13	100.08	0.00584981	-0.0422137	28.9811	28.9579	28.8185	508246700	28.8759	28.809	28.9312	491593300	29.0754	28.6955	28.9489	506190000		0.0468071	0.917685	0.914221
P87115	P87115	UPF0202 protein C20G8.09c	SPAC20G8.09c	1	52.4	116.46	323.31	0.186009	0.114431	31.1129	31.1153	31.1756	2357967000	31.0482	31.1068	31.0339	2243833000	31.0867	30.791	30.9538	2072733000		0.984165	0.352762	0.470761
P87123	P87123	DNA-directed RNA polymerase II subunit RPB11	rpb11	1	75.6	14.127	55.852	-0.20578	-0.0785498	28.2606	28.2012	28.2416	315853300	28.2265	28.4443	28.4057	344973300	28.3548	28.5302	28.431	364276700		1.15836	0.310623	0.212032
P87126	P87126	Pre-mRNA-splicing factor cwf2	cwf2	1	29.1	44.281	26.562	0.0422746	0.136966	25.7719	25.531	25.7436	53987000	25.7558	25.632	25.9381	57649330	25.3931	25.8439	25.6592	52428000		0.206162	0.659697	0.316678
P87128	P87128	Probable eukaryotic translation initiation factor 3 subunit J	SPAC3A12.13c	1	47.8	30.532	196.35	-0.0514499	0.0589478	29.5555	29.6849	29.5023	804183400	29.6965	29.4475	29.9007	868136600	29.6519	29.4972	29.7434	833380000		0.124383	0.78208	0.409613
P87131	P87131	Cysteine synthase 2	cys12	1	43	43.086	45.26	0.191272	0.10172	27.4759	27.6426	27.7814	208966700	27.3792	27.6333	27.621	196390000	27.3514	27.3284	27.6409	183020000		0.416995	0.51127	0.465301
P87132	P87132	Uncharacterized protein C167.05		1	23.8	65.947	63.273	-0.486974	0.07464	26.6331	26.6647	26.3529	98722660	27.4586	26.6543	27.1317	145706700	26.9611	27.167	26.9949	138360000		1.07286	0.15352	0.0046144
P87137	P87137	Uncharacterized protein C57A7.06	SPAC57A7.06	1	22.7	105.06	86.57	0.144902	0.0292442	28.7435	28.7251	28.8892	463446700	28.5606	28.7274	28.7224	427743300	28.6081	28.6989	28.6202	419160000		0.830262	0.448784	0.615277
P87140	P87140	Probable coatomer subunit gamma	sec21	1	44.8	100.93	288.27	0.0184218	-0.0523575	30.7836	30.8847	30.8813	1936233000	30.7205	30.8486	30.7675	1843533000	30.7995	30.9576	30.73	1911667000		0.22595	0.777089	0.82209
P87142	P87142	Heat shock protein 70 homolog C57A7.12	SPAC57A7.12	1	61.3	61.285	323.31	0.072192	0.0506053	33.2245	33.313	33.3417	10531000000	33.2725	33.327	33.2154	10374600000	33.2771	33.1308	33.2531	10017000000		0.36387	0.732527	0.908623
P87144	P87144	Threonine--tRNA ligase, cytoplasmic	ths1	1	69	80.137	323.31	0.0155042	0.0103635	33.0541	33.0774	32.9949	8847067000	33.002	33.0613	33.0483	8815600000	33.0189	33.031	33.0312	8752500000		0.0792674	0.973929	0.971283
P87147	P87147	Nascent polypeptide-associated complex subunit alpha	egd2	1	76.3	18.785	323.31	0.117527	-0.00416386	34.2229	34.1258	34.3192	20076670000	33.9034	34.08	34.2987	18452670000	34.0507	34.1585	34.1106	18506000000		0.334693	0.593277	0.679983
P87150	P87150	MICOS complex subunit mic19	mic19	1	34.6	18.767	15.998	NaN	NaN	29.2392	NaN	NaN	NaN	NaN	NaN	NaN	NaN	29.0169	29.3935	29.3622	646166700		0	1	NaN
P87151	P87151	Uncharacterized protein C25H2.10c	SPBC25H2.10c	1	14.6	33.123	14.326	0.166759	NaN	26.2004	26.1169	26.0382	72930660	NaN	26.1593	NaN	NaN	25.6122	26.1469	26.0467	64969670		0.464227	0.424608	NaN
P87153	P87153	Probable T-complex protein 1 subunit eta	cct7	1	72.9	60.686	323.31	0.107861	-0.0282591	31.9912	31.9358	32.0941	4320433000	31.8624	31.8442	31.9098	3931433000	31.8756	31.9171	31.909	4009200000		1.37741	0.392624	0.627602
P87157	P87157	Probable ADP-ribosylation factor-binding protein C25H2.16c	SPBC25H2.16c	1	37.9	59.481	142.44	-0.267743	-0.137443	29.3406	29.3097	29.2834	666200000	29.4846	29.499	29.3358	729170000	29.6941	29.4649	29.5692	802053300		1.58546	0.209014	0.115282
P87158	P87158	40S ribosomal protein S4-A	rps4a	1	75.6	29.688	323.31	-0.145645	-0.026767	34.6914	34.4717	34.5241	25424000000	34.7013	34.5738	34.7711	27607670000	34.6525	34.7138	34.7649	28124670000		0.693608	0.473425	0.346774
P87159	P87159	Mitosis inhibitor nif1	nif1	1	6.5	75.449	6.4424	0.0617927	0.214875	25.4732	25.8036	25.4557	50389000	25.8356	25.7398	25.6368	56029670	25.6617	25.4068	25.4942	48276330		0.596957	0.410111	0.11659
P87167	P87167	Uba3-binding protein but2	but2	1	47.4	43.625	323.31	0.0880437	-0.0432719	33.144	33.2483	33.2734	10025500000	33.0347	33.1122	33.1264	9153267000	33.056	33.2203	33.1237	9431967000		0.875129	0.483059	0.596335
P87169	P87169	Spindle assembly checkpoint component mad1	mad1	1	17.4	79.889	25.457	NaN	NaN	NaN	NaN	NaN	NaN	NaN	25.3676	NaN	NaN	25.5001	25.285	NaN	44169000		0	1	NaN
P87171	P87171	Ribose-phosphate pyrophosphokinase 5	SPBC3D6.06c	1	35.8	37.338	106.96	-0.0828776	-0.323326	28.8148	28.7738	28.8179	468133300	28.6146	28.5947	28.4723	396266700	28.7441	28.8307	29.0619	495813300		1.62073	0.159197	0.0352443
P87173	P87173	U6 snRNA-associated Sm-like protein LSm1	lsm1	1	38.6	16.171	23.569	-0.140629	0.0911651	26.903	26.8928	27.0096	128403300	27.2048	27.1279	27.17	150783300	27.0431	27.026	27.1575	141550000		2.04781	0.20062	0.0966869
P87177	P87177	Uncharacterized WD repeat-containing protein C3D6.12	SPBC3D6.12	1	16.9	103.43	57.027	0.0176221	0.160322	28.638	28.5192	28.5215	395920000	28.7867	28.6767	28.6427	437083300	28.6371	28.4289	28.5555	391113300		0.965692	0.377831	0.203417
P87178	P87178	Uncharacterized protein C3D6.13c	SPBC3D6.13c	1	31.5	81.236	217.71	0.23678	0.162693	29.8568	29.9149	29.8388	981550000	29.7479	29.8397	29.8002	932416600	29.6113	29.7455	29.5365	832980000		1.80916	0.208799	0.278141
P87214	P87214	Uroporphyrinogen-III synthase	ups1	1	29.5	28.515	11.276	NaN	NaN	26.275	26.1415	26.308	79433660	NaN	NaN	NaN	NaN	NaN	NaN	NaN	NaN		0	1	NaN
P87216	P87216	Protein vip1	vip1	1	85.6	27.459	323.31	0.11339	0.0681785	32.5759	32.6352	32.6859	6660800000	32.6223	32.5935	32.5467	6455300000	32.4913	32.5193	32.5479	6157334000		1.35731	0.478064	0.761193
P87228	P87228	Putative D-3-phosphoglycerate dehydrogenase		1	64.6	50.882	323.31	-0.132583	-0.181592	33.1987	33.088	33.0975	9393166000	33.1392	33.032	33.0666	9079433000	33.2008	33.1642	33.4076	10297300000		0.94247	0.371667	0.20156
P87230	P87230	2-methoxy-6-polyprenyl-1,4-benzoquinol methylase, mitochondrial	coq5	1	43.9	33.887	105.38	0.254248	0.183006	29.0362	28.8183	28.8292	500260000	28.853	28.8265	28.8006	476156700	28.6685	28.592	28.6697	419430000		1.75806	0.19975	0.239676
P87238	P87238	CUE domain-containing protein 4, mitochondrial	SPCC4G3.13c	1	46	23.524	31.188	-0.171846	0.0273904	26.7028	26.669	26.8198	111463300	26.8693	27.009	26.9118	127970000	26.9144	26.9151	26.8817	125563300		1.80511	0.226142	0.148401
P87239	P87239	DnaJ homolog 1, mitochondrial	mdj1	1	25.4	57.188	95.817	0.111456	0.20954	28.6327	28.564	28.6397	410420000	28.6443	28.6231	28.853	439293300	28.6495	28.3887	28.452	379906700		0.844541	0.357339	0.153588
P87240	P87240	General negative regulator of transcription subunit 2	not2	1	51.3	34.478	93.487	0.162007	0.270273	28.2375	28.302	28.5537	347143300	28.3428	28.573	28.5122	374196700	28.2391	28.0318	28.3391	310270000		0.797804	0.313738	0.0628362
P87242	P87242	HD domain-containing protein C4G3.17	SPCC4G3.17	1	63.6	22.929	141.14	-0.0421561	0.0102908	29.6354	29.7307	29.8159	890006700	29.81	29.8341	29.6973	922956700	29.6971	29.6588	29.9417	916396700		0.0771069	0.885909	0.708778
P87243	P87243	Pre-rRNA-processing protein rix1	rix1	1	20.8	91.995	43.017	0.192371	0.00156746	27.8805	27.5555	27.6991	220746700	27.5521	27.592	27.4322	193400000	27.6076	27.5259	27.4379	193190000		0.809176	0.358134	0.300406
P87294	P87294	Putative RNA polymerase II transcriptional coactivator	SPAC16A10.02	1	47.8	15.448	20.245	0.108987	0.00203844	26.1671	26.2105	26.3911	80335660	26.1899	26.2398	26.0188	74595660	25.7342	26.4397	26.1915	74490340		0.120787	0.745532	0.713817
P87308	P87308	Protein lsb5	lsb5	1	45.1	34.195	167.42	0.275736	-0.00710392	28.6409	28.7769	28.7763	446090000	28.4935	28.3995	28.4552	366673300	28.3399	28.4583	28.5642	368483300		2.02461	0.143075	0.11929
P87312	P87312	Pre-mRNA-splicing factor cwf4	cwf4	1	9.9	80.84	12.498	-0.622359	-0.608791	NaN	26.4335	26.7008	99854500	25.603	NaN	27.1664	100798000	27.1378	NaN	27.2513	153715000		0.294243	0.414452	0.00735598
P87313	P87313	Translation machinery-associated protein 20	tma20	1	37.6	20.249	48.843	0.304095	0.0470169	29.3377	29.2865	29.2937	663790000	28.9844	28.9938	29.162	555446700	29.009	29.0118	28.9852	537636700		2.76819	0.105833	0.163303
P87314	P87314	Protein hir1	hip1	1	20.7	103.69	65.521	0.0241886	0.103264	26.5464	26.5685	26.3526	94407660	26.552	26.6531	26.5054	99726660	26.5293	26.7073	26.1033	92838000		0.126209	0.753826	0.467841
P87316	P87316	Putative ATP synthase subunit epsilon, mitochondrial	atp15	1	49.3	7.7406	27.575	0.811331	0.537709	28.7693	28.6924	29.0041	476576700	28.4783	28.3914	28.7666	394243300	28.0157	27.9359	28.0945	271580000		2.72172	0.032381	0.00737236
P87317	P87317	Uncharacterized protein C31F10.16	SPBC31F10.16	1	19.9	74.094	55.608	0.0753753	0.0261043	27.7825	27.5381	27.3777	200046700	27.3789	27.5911	27.5988	193330000	27.4312	27.6413	27.4176	189863300		0.0642218	0.876022	0.938274
P87323	P87323	Response regulator mcs4	mcs4	1	10.3	57.239	12.176	NaN	-0.0726277	25.5929	NaN	NaN	NaN	25.7062	25.7932	26.12	61940330	26.0209	25.801	26.0372	65138330		0.210386	0.63643	NaN
Q00472	Q00472	4-nitrophenylphosphatase	pho2	1	62.1	32.793	202.65	-0.176414	-0.0324489	31.5346	31.5041	31.5453	3096767000	31.6237	31.7349	31.6554	3421733000	31.76	31.6968	31.6548	3499567000		2.10106	0.253203	0.252342
Q01112	Q01112	Cell division control protein 42 homolog	cdc42	1	20.3	21.329	19.838	0.293836	0.0783997	29.3665	29.2905	29.2819	667173300	29.1455	29.1595	28.9825	574626700	29.0147	29.0374	29.0066	544233300		2.48727	0.128774	0.181653
Q01475	Q01475	Small COPII coat GTPase sar1	sar1	1	78.4	21.28	196.28	-0.113238	-0.0948597	30.5723	30.4576	30.4364	1508000000	30.543	30.4856	30.4959	1527333000	30.7637	30.694	30.3124	1631133000		0.162354	0.744043	0.458247
Q01663	Q01663	AP-1-like transcription factor	pap1	1	17	61.531	42.473	-0.0708851	-0.216853	25.6388	25.5483	25.686	51766330	25.5687	25.2975	25.5565	46785000	25.6826	25.7914	25.6093	54373330		0.924783	0.322094	0.116324
Q01682	Q01682	Thiamine-repressible acid phosphatase pho4	pho4	1	48.2	52.118	110	-0.296499	-0.128877	28.8939	29.3373	29.0349	575706600	29.2053	29.3209	29.2766	646636700	29.223	29.4002	29.55	707060000		0.801931	0.291472	0.0872487
Q02061	Q02061	DNA-directed RNA polymerase II subunit RPB2	rpb2	1	35.6	137.85	213.86	0.119612	0.110684	29.6528	29.7333	29.6935	868263400	29.6514	29.6607	29.7401	862906600	29.5891	29.5508	29.5817	799180000		1.80679	0.3775	0.579836
Q02088	Q02088	Tropomyosin	cdc8	1	78.9	18.964	277.91	-0.120495	0.0707014	30.7918	30.6853	30.929	1876600000	30.9007	30.9885	31.0942	2142533000	30.653	31.0135	31.0763	2040067000		0.406975	0.515585	0.166617
Q02592	Q02592	Heavy metal tolerance protein	hmt1	1	4.2	93.993	31.597	NaN	NaN	25.3592	25.2338	NaN	41249000	NaN	NaN	NaN	NaN	NaN	NaN	NaN	NaN		0	1	NaN
Q02787	Q02787	Adenylosuccinate synthetase	ade2	1	65.4	47.876	323.31	0.088882	0.0231433	32.3661	32.2599	32.3006	5322833000	32.2823	32.1631	32.2828	5085733000	32.2634	32.1473	32.2485	5004800000		0.573317	0.629256	0.897259
Q02953	Q02953	Heat shock factor protein	hsf1	1	16.7	66.947	36.554	NaN	-0.17541	NaN	NaN	25.8148	NaN	25.8152	25.524	25.8903	56495330	26.1366	25.9162	25.6946	63799330		0.436131	0.445481	NaN
Q03319	Q03319	Probable ATP-dependent RNA helicase prh1	prh1	1	14.5	80.604	16.059	NaN	NaN	NaN	NaN	NaN	NaN	25.6502	NaN	25.7685	54910000	NaN	25.3307	NaN	NaN		0	1	NaN
Q03392	Q03392	Proliferating cell nuclear antigen	pcn1	1	56.2	28.969	163.96	-0.186266	-0.0708615	30.7355	30.6388	30.8221	1785967000	30.8458	30.7984	30.9023	1934700000	30.8799	30.9154	30.9644	2032100000		1.46896	0.290825	0.267699
Q04665	Q04665	Guanine nucleotide-binding protein alpha-2 subunit	gpa2	1	15.3	40.522	11.62	0.45865	0.362722	25.9608	26.487	NaN	79683000	25.856	26.3972	NaN	74557000	25.6748	25.8882	25.7964	57982670		0.544879	0.300141	0.0214248
Q06975	Q06975	H/ACA ribonucleoprotein complex subunit 1	gar1	1	29.4	20.131	175.23	0.276531	0.0557182	30.4054	30.7597	30.4129	1556533000	30.3449	30.2613	30.337	1335633000	30.2248	30.2685	30.2835	1285033000		1.11464	0.255167	0.211223
Q09100	Q09100	RNA-binding protein rnp24	rnp24	1	31.7	42.073	54.294	0.160947	0.227818	28.9191	28.9073	28.9727	512620000	28.9313	28.9936	29.0721	536940000	28.7307	28.5986	28.9639	458506700		0.958693	0.300238	0.140232
Q09116	Q09116	Septin homolog spn2	spn2	1	51.7	38.129	61.657	0.0109793	-0.1255	28.0822	28.0827	28.0928	284906700	27.9047	28.0164	27.9248	259190000	28.197	28.0395	27.9796	282746700		0.940564	0.427497	0.340693
Q09127	Q09127	60S ribosomal protein L10-A	rpl10a	1	77.4	25.373	323.31	0.0809809	0.0614564	34.3011	34.2211	34.4673	21648000000	34.3896	34.2383	34.3101	21357000000	34.1799	34.1413	34.4202	20466330000		0.15784	0.778698	0.838025
Q09130	Q09130	Eukaryotic translation initiation factor 2 subunit gamma	tif213	1	59.4	48.78	323.31	0.0786999	0.159207	32.9639	32.8294	32.7911	7813866000	32.8881	32.9469	32.9947	8262300000	32.8338	32.7405	32.7783	7399033000		1.15587	0.378366	0.307659
Q09140	Q09140	UDP-glucose:glycoprotein glucosyltransferase	gpt1	1	33.3	165.47	209.56	0.0624299	-0.0270619	29.1958	29.1783	29.221	616053300	29.005	29.271	29.036	579000000	29.0055	29.2702	29.1201	589963300		0.215286	0.732734	0.862022
Q09146	Q09146	Brefeldin A resistance protein	hba1	1	40.1	43.2	117.39	0.0443231	0.040478	28.3419	28.4226	28.3119	344403300	28.266	28.3427	28.4523	343486700	28.2611	28.2792	28.4013	333983300		0.126054	0.873055	0.919516
Q09154	Q09154	Cytochrome b-c1 complex subunit Rieske, mitochondrial	rip1	1	25	24.74	43.246	0.0943791	-0.0482136	28.9627	29.0101	29.05	539863400	28.6396	28.9352	28.9968	489056700	28.9506	28.9884	28.7947	505676700		0.396677	0.560265	0.596335
Q09171	Q09171	Pyruvate dehydrogenase E1 component subunit beta, mitochondrial	pdb1	1	66.9	39.623	288.99	-0.012354	-0.00626558	32.6442	32.5894	32.6183	6589266000	32.6372	32.5125	32.7139	6617133000	32.6644	32.5208	32.6981	6645934000		0.00551208	0.995189	0.876549
Q09172	Q09172	Protein phosphatase 2C homolog 2	ptc2	1	26.2	40.878	32.386	-0.0646781	-0.000712012	27.2785	27.4903	27.1839	167933300	27.4081	27.4386	27.3122	175546700	27.3758	27.2911	27.4901	175633300		0.147935	0.794804	0.618718
Q09173	Q09173	Protein phosphatase 2C homolog 3	ptc3	1	56.3	44.856	318.11	0.00594093	-0.00672944	31.0922	31.042	31.0133	2222500000	30.9717	31.0504	31.0862	2203067000	31.088	30.9704	31.0696	2213367000		0.0184148	0.98776	0.962962
Q09174	Q09174	Alpha-1,2-galactosyltransferase	gma12	1	18.9	42.621	39.959	0.020607	0.0410064	27.9555	28.0773	28.2354	286510000	28.0632	28.1226	28.1559	290590000	28.0952	28.1779	27.9367	282446700		0.0503307	0.921468	0.84835
Q09176	Q09176	Splicing factor U2AF 23 kDa subunit	SPAP8A3.06	1	53.7	25.03	110.79	0.0380884	0.0684401	34.0077	33.972	33.8338	16477670000	33.9652	33.9249	34.0189	16828000000	34.0106	33.8236	33.8641	16048330000		0.218074	0.783789	0.701547
Q09177	Q09177	DNA-directed RNA polymerases I and III subunit RPAC2	rpc19	1	72	13.721	90.792	0.261125	0.141277	29.6548	29.4813	29.5737	797923300	29.4846	29.4189	29.4512	734316700	29.4643	29.1317	29.3165	665816600		1.17403	0.255574	0.248815
Q09179	Q09179	Glutamine synthetase	gln1	1	75.5	40.018	323.31	0.0915664	0.00854489	32.8004	32.8616	32.6996	7419900000	32.6477	32.7398	32.7279	7004966000	32.7197	32.7072	32.6641	6963600000		0.723786	0.58292	0.870256
Q09181	Q09181	Putative ATP-dependent RNA helicase ste13	ste13	1	34.8	54.794	249.4	-0.0694265	-0.0556511	30.7493	30.5728	30.6761	1705900000	30.6809	30.648	30.7152	1722267000	30.6735	30.7425	30.7935	1790000000		0.367491	0.732439	0.657471
Q09184	Q09184	Curved DNA-binding protein	cdb4	1	60.9	41.597	271.17	0.0424271	-0.0566443	32.5323	32.5812	32.6401	6443533000	32.5002	32.4945	32.4634	6015900000	32.5201	32.4415	32.6583	6256800000		0.506844	0.623886	0.761081
Q09188	Q09188	ADP,ATP carrier protein	anc1	1	50.9	35.02	323.31	-0.00841328	-0.134019	31.906	32.0338	32.0074	4245967000	31.7693	31.9432	31.8557	3891933000	32.0449	31.9807	31.9483	4270800000		1.01553	0.415623	0.331769
Q09191	Q09191	DNA-directed RNA polymerases I, II, and III subunit RPABC1	rpb5	1	36.7	23.915	50.445	0.127973	0.0201329	28.9647	28.9739	28.9911	528250000	28.8059	28.9427	28.8544	490203300	28.8592	28.8637	28.8227	483410000		1.6703	0.373544	0.72386
Q09196	Q09196	Myosin regulatory light chain cdc4	cdc4	1	53.2	15.661	53.679	0.122033	-0.0594052	29.8048	29.7192	29.8097	920910000	29.5688	29.4965	29.717	812080000	29.679	29.6281	29.6619	846216600		1.26872	0.318226	0.32514
Q09329	Q09329	Protein mlo2	mlo2	1	14.3	38.078	28.138	0.22678	0.0197288	27.7259	27.6479	27.7541	219556700	27.4292	27.5116	27.5649	190203300	27.5828	27.4575	27.4035	187620000		1.79056	0.205071	0.261379
Q09330	Q09330	mRNA export protein mlo3	mlo3	1	50.3	21.791	155.93	-0.0501111	-0.142568	30.774	30.9238	31.0939	2055000000	30.929	30.7891	30.81	1927433000	30.8621	31.0153	31.0742	2127633000		0.392906	0.574431	0.322868
Q09668	Q09668	60S ribosomal protein L22	rpl22	1	74.4	13.32	170.02	-0.149133	-0.0973217	32.3622	32.1048	32.2523	5084967000	32.2557	32.2355	32.3901	5270900000	32.4305	32.4281	32.3166	5638733000		0.641732	0.48874	0.363733
Q09669	Q09669	Alcohol dehydrogenase 4	adh4	1	45.3	45.527	98.027	0.0556717	-0.15885	29.1314	28.9063	29.1121	557146700	28.8228	28.9018	28.79	480166700	29.0686	29.201	28.6731	536056700		0.411096	0.492042	0.134422
Q09671	Q09671	Putative NADPH dehydrogenase C5H10.10	SPAC5H10.10	1	38	44.983	52.655	-0.248278	0.0584428	27.2869	27.0024	27.1627	149476700	27.5053	27.6014	27.2581	184886700	27.3356	27.3266	27.5385	177546700		1.02398	0.236097	0.0510962
Q09673	Q09673	Pantoate--beta-alanine ligase	pan6	1	42.4	31.876	60.375	0.243377	0.137309	28.3586	28.1111	28.5971	346723300	28.2069	28.4103	28.1599	322146700	28.0499	28.246	28.0736	292900000		0.496362	0.437189	0.304401
Q09676	Q09676	Probable phosphatase SPAC5H10.03	SPAC5H10.03	1	80.8	24.716	323.31	-0.0949265	-0.0669802	33.5384	33.4935	33.6379	12645000000	33.4935	33.687	33.5703	12892330000	33.617	33.6635	33.6771	13505000000		0.493638	0.626715	0.560416
Q09677	Q09677	Uncharacterized protein C5H10.05c	SPAC5H10.05c	1	38.3	22.104	28.675	NaN	-0.0744419	26.2575	NaN	NaN	NaN	25.7859	26.2757	26.1799	71704340	26.3043	26.1939	25.9949	75501340		0.182526	0.643571	NaN
Q09681	Q09681	Probable alpha-1,2-galactosyltransferase gmh2	gmh2	1	22.5	39.107	36.954	0.0253868	-0.0941209	27.1136	26.9375	26.8873	132623300	26.9347	26.9328	26.711	122080000	27.057	27.083	26.7015	130310000		0.18422	0.702461	0.52645
Q09682	Q09682	Probable proteasome subunit alpha type-3		1	65.7	27.925	206.44	0.053538	0.0113317	30.7204	30.7264	30.7222	1772367000	30.7273	30.6447	30.6692	1721267000	30.5985	30.6592	30.7469	1707800000		0.378578	0.782972	0.989469
Q09685	Q09685	Pre-mRNA-splicing factor dre4	dre4	1	6.3	48.519	10.84	0.225359	NaN	24.6521	24.5324	NaN	25315000	NaN	NaN	NaN	NaN	NaN	24.7336	23.8775	21654000		0.240098	0.508298	NaN
Q09686	Q09686	Putative glutamine amidotransferase-like protein C13C5.04	SPAC13C5.04	1	32.3	28.003	14.885	0.2412	-0.0813612	26.3908	26.433	26.5715	92774000	26.1554	26.2561	26.0121	74186660	26.3307	26.1733	26.168	78490660		1.67364	0.152829	0.0763678
Q09687	Q09687	Probable phosphoacetylglucosamine mutase 1	SPAC13C5.05c	1	35.7	56.347	84.332	0.0432938	-0.028711	28.0411	28.0798	28.2546	293383300	28.1327	27.9771	28.0546	279100000	28.0907	28.1242	28.0385	284710000		0.215238	0.783419	0.907776
Q09689	Q09689	Probable eukaryotic translation initiation factor 5	SPAC2F7.05c	1	46.1	44.944	243.84	0.237621	0.0835905	30.0909	29.8252	30.0751	1075307000	29.8132	29.8487	29.8815	966416700	29.6143	29.7277	29.9331	912013300		0.823352	0.328233	0.307277
Q09692	Q09692	Tryptophan--tRNA ligase, cytoplasmic	wrs1	1	71.6	44.91	323.31	0.164948	0.0532344	31.1484	30.9773	31.1758	2306567000	31.0314	30.9985	30.9429	2134700000	30.905	30.9701	30.9386	2057367000		1.14578	0.369864	0.600988
Q09694	Q09694	Saccharopine dehydrogenase [NAD(+), L-lysine-forming]	lys3	1	73.9	41.392	232.76	0.0312258	0.0727373	32.4457	32.4561	32.3922	5792800000	32.4808	32.4442	32.4939	5961900000	32.3899	32.4614	32.3476	5668767000		0.7581	0.661831	0.701547
Q09697	Q09697	Rho-GTPase-activating protein 8	rga8	1	21.6	88.207	122.37	-0.000940019	-0.0459219	28.4841	28.4415	28.38	363106700	28.2083	28.5718	28.3694	351960000	28.4093	28.4714	28.4289	363343300		0.0945739	0.864677	0.875155
Q09698	Q09698	Uncharacterized protein C2F7.07c	SPAC2F7.07c	1	9.2	68.776	9.9359	NaN	NaN	NaN	25.4464	24.9266	38807000	NaN	24.6778	NaN	NaN	NaN	NaN	NaN	NaN		0	1	NaN
Q09702	Q09702	Negative regulator of differentiation 1	nrd1	1	28	57.76	90.893	0.171838	-0.0437948	28.916	28.9008	28.7974	491410000	28.643	28.5998	28.7246	423186700	28.6201	28.6953	28.7817	436230000		1.6877	0.221246	0.226433
Q09704	Q09704	Exosome complex component rrp4	rrp4	1	17.9	36.687	27.111	0.228041	0.185492	26.8451	27.0286	26.8591	126396700	26.8197	26.8984	26.8931	122723300	26.6983	26.684	26.6736	107916700		1.94924	0.203448	0.241894
Q09705	Q09705	37S ribosomal protein S24, mitochondrial	rsm24	1	29.8	29.839	17.046	0.214595	0.0149913	26.8179	26.8413	26.4544	110164000	26.3312	26.6542	26.5426	95929660	26.2893	26.504	26.6815	94938000		0.412118	0.477825	0.273372
Q09711	Q09711	Calcium-binding protein NCS-1	ncs1	1	23.2	22.033	14.735	NaN	NaN	26.1388	25.5955	25.8422	61581000	25.897	25.898	NaN	62507500	NaN	NaN	NaN	NaN		0.0650698	0.823796	NaN
Q09713	Q09713	Uncharacterized protein C18B11.06	SPAC18B11.06	1	33.6	37.645	57.22	0.0388992	0.151727	27.845	27.9641	28.1765	268770000	28.0072	28.2947	28.0236	290633300	28.0525	27.8745	27.9562	261620000		0.328912	0.584101	0.279724
Q09714	Q09714	Uncharacterized protein C18B11.08c	SPAC18B11.08c	1	9.5	10.295	3.9236	NaN	NaN	NaN	NaN	25.6651	NaN	NaN	NaN	NaN	NaN	NaN	25.7288	25.6289	53750000		0	1	NaN
Q09715	Q09715	Transcriptional repressor tup11	tup11	1	27.4	67.33	149.43	-0.127539	-0.167273	28.1479	28.0568	27.9565	279026700	28.0336	28.0752	27.936	271446700	28.2046	28.2404	28.1016	304816700		1.01607	0.372869	0.244475
Q09717	Q09717	Ran-specific GTPase-activating protein 1	sbp1	1	56.3	24.15	307.88	0.0553021	0.0695665	31.9635	32.2444	32.0905	4616133000	32.2376	31.9616	32.1422	4662000000	32.05	32.0258	32.0701	4442533000		0.110078	0.842572	0.768374
Q09719	Q09719	ATP-dependent RNA helicase dbp10	dbp10	1	26.4	94.66	80.293	0.181618	0.0655139	28.2874	28.2511	28.2542	322410000	28.0645	28.2283	28.1471	297480000	28.2147	27.9648	28.0574	284273300		0.992379	0.358557	0.50411
Q09720	Q09720	Probable proteasome subunit beta type-4	SPAC31A2.04c	1	34	21.967	77.644	0.194762	0.166788	28.702	28.7961	28.5145	428746700	28.5322	28.717	28.6868	420513300	28.5418	28.504	28.3924	374603400		0.829637	0.361954	0.325368
Q09722	Q09722	Eukaryotic translation initiation factor 3 subunit M	eif3m	1	65.9	45.085	265.39	0.0256529	0.0819178	30.9117	30.8255	30.8181	1938633000	30.9105	30.9106	30.9048	2015733000	30.9202	30.799	30.756	1904467000		0.569842	0.646671	0.609376
Q09723	Q09723	Multifunctional methyltransferase subunit trm112	trm112	1	75.4	14.075	81.762	0.0496714	-0.0148814	29.522	29.6486	29.7174	831766700	29.4727	29.6124	29.6117	795370000	29.6049	29.5138	29.6246	803616600		0.201796	0.795726	0.970273
Q09727	Q09727	54S ribosomal protein L23, mitochondrial	mrp20	1	35.4	18.977	16.867	NaN	NaN	NaN	NaN	NaN	NaN	NaN	26.3272	26.7256	97580500	NaN	NaN	NaN	NaN		0	1	NaN
Q09729	Q09729	Arrestin domain-containing protein C31A2.12	SPAC31A2.12	1	12.9	65.902	25.24	-0.0278965	0.0741429	25.6204	25.3358	25.6902	49356670	25.1236	26.2428	25.3565	52974000	25.2978	25.7888	25.6249	50320330		0.00165584	0.995092	0.467365
Q09731	Q09731	UBP9-binding protein bun107	bun107	1	8.7	107.28	25.381	0.25179	0.128291	24.7303	24.7477	24.7824	28286670	24.8647	NaN	24.3498	25966000	24.3112	24.4721	24.6961	23756670		0.432147	0.4291	0.279412
Q09735	Q09735	Putative aminopeptidase C13A11.05	SPAC13A11.05	1	62.8	56.194	323.31	0.0209384	-0.0314948	30.8126	30.7632	30.7021	1818367000	30.6471	30.7658	30.7073	1753467000	30.6926	30.8199	30.7011	1792167000		0.215238	0.834838	0.944079
Q09736	Q09736	Lanosterol 14-alpha demethylase erg11	erg11	1	40.4	56.331	229.56	0.250836	0.0739578	31.4104	31.4479	31.4032	2874433000	31.403	31.1866	31.1268	2542767000	31.3554	31.314	30.7692	2415700000		0.48742	0.409889	0.268427
Q09740	Q09740	Probable glutamine--fructose-6-phosphate aminotransferase [isomerizing]		1	45.3	77.321	156.25	-0.179862	-0.0716655	30.558	30.3239	30.3231	1422700000	30.6046	30.3684	30.5588	1533500000	30.4706	30.7438	30.5285	1611600000		0.481614	0.499424	0.300229
Q09741	Q09741	Spermidine synthase	SPBC12C2.07c	1	75.8	33.149	323.31	0.0214953	0.0204849	33.1864	33.1614	33.2259	9809134000	33.1763	33.1921	33.2029	9802267000	33.1195	33.0739	33.3059	9664067000		0.0465857	0.949765	0.922809
Q09744	Q09744	Uncharacterized FAD-binding protein C12C2.03c	SPBC12C2.03c	1	21.9	63.976	23.597	0.24489	-0.335225	26.7106	26.4236	27.3427	123343300	26.6263	25.6253	26.4578	82505660	26.4715	26.2221	27.0704	104087000		0.417169	0.351108	0.00373586
Q09745	Q09745	Uncharacterized protein C12C2.04	SPBC12C2.04	1	53.1	43.031	179.36	-0.00538285	0.0828889	29.9776	29.832	29.8964	1004080000	29.9811	29.968	30.0247	1067433000	29.9538	29.9017	29.8691	1007833000		0.856088	0.567484	0.476341
Q09746	Q09746	Protein BZZ1	bzz1	1	17.8	72.216	16.33	0.321122	0.0729817	27.2721	27.2147	27.2213	158103300	27.01	26.7951	27.1387	133120000	26.8735	26.9849	26.8845	126553300		1.62441	0.154104	0.141885
Q09747	Q09747	ATP-dependent RNA helicase dbp5	dbp5	1	70.8	56.304	323.31	0.0815382	0.0699784	31.2481	31.2363	31.3243	2589600000	31.2246	31.2767	31.2736	2568933000	31.1942	31.1848	31.1866	2447300000		1.35421	0.562631	0.797449
Q09748	Q09748	Dynamin-related protein dnm1	dnm1	1	32.5	87.008	108.25	0.0221883	0.0515253	28.5971	28.6672	28.5424	407763300	28.7603	28.4607	28.6605	416140000	28.6105	28.4425	28.6797	401540000		0.0559585	0.910169	0.756926
Q09750	Q09750	Paired amphipathic helix protein pst1	pst1	1	12.4	171.45	64.415	-0.196254	-0.207651	26.5281	26.7411	26.6487	104717300	26.5779	26.7033	26.6074	103893300	26.6301	27.0192	26.8391	119976700		0.699326	0.377175	0.124895
Q09751	Q09751	Lactoylglutathione lyase	glo1	1	58.3	34.41	169.8	0.0861518	0.0445247	29.8578	29.746	29.9397	967720000	29.7451	29.8978	29.7778	940196700	29.6434	29.8548	29.7854	911623400		0.242655	0.736404	0.88051
Q09755	Q09755	Putative phospho-2-dehydro-3-deoxyheptonate aldolase	SPAC24H6.10c	1	76.4	39.76	323.31	0.1292	0.135867	32.4485	32.4872	32.492	5973866000	32.5086	32.478	32.461	6001533000	32.3158	32.3439	32.3801	5462133000		2.86848	0.2742	0.468546
Q09756	Q09756	Hexokinase-1	hxk1	1	71.3	53.597	323.31	0.238901	0.0177983	33.3093	33.3667	33.4241	11081670000	33.1805	33.1292	33.1287	9507067000	33.1559	33.0978	33.1314	9390500000		3.1838	0.125926	0.220254
Q09757	Q09757	40S ribosomal protein S9-A	rps9a	1	70.7	22.161	323.31	-0.429389	-0.313582	33.4299	32.9512	32.8639	9230967000	33.1236	33.2362	33.2939	10002500000	33.602	33.4546	33.5393	12431000000		1.19983	0.161647	0.0115993
Q09766	Q09766	Uncharacterized membrane protein C24H6.13	SPAC24H6.13	1	6.5	98.441	27.363	0.70568	0.186239	26.6499	26.6369	26.5658	102996000	26.0421	26.1426	26.1092	71854340	25.7812	26.099	25.8364	63152330		3.35698	0.0383333	0.00733468
Q09768	Q09768	Glutamate--cysteine ligase	gcs1	1	36.5	76.522	238.92	0.0863024	0.0095816	29.4539	29.3491	29.3822	706320000	29.2801	29.2662	29.4066	669740000	29.3111	29.2572	29.3583	665306700		0.605764	0.616886	0.870256
Q09769	Q09769	Lon protease homolog, mitochondrial	pim1	1	49.9	118.64	323.31	-0.0348788	-0.00817709	30.6812	30.7275	30.7194	1755833000	30.741	30.7294	30.7382	1788633000	30.7055	30.7576	30.7693	1798800000		0.573452	0.861769	0.762275
Q09770	Q09770	Probable phosphoacetylglucosamine mutase 2		1	32.3	58.915	107.31	0.104554	-0.0380752	27.6845	27.5552	27.5026	201026700	27.4761	27.3953	27.448	182103300	27.4721	27.5626	27.3952	186973300		0.848759	0.462302	0.580317
Q09774	Q09774	ATP synthase subunit g, mitochondrial	atp20	1	43.2	13.64	36.773	0.103362	-0.0239704	29.2271	29.3323	29.3497	662820000	29.1099	29.2491	29.1678	606826700	29.3572	29.1773	29.0511	616993300		0.464982	0.559991	0.672156
Q09775	Q09775	ATP-dependent RNA helicase rok1	rok1	1	28.1	54.025	52.471	0.0812011	-0.0177607	27.2626	27.3314	27.2874	164566700	27.3855	26.9294	27.2338	153656700	27.2862	27.0497	27.2899	155560000		0.166646	0.732503	0.843964
Q09778	Q09778	Tuberous sclerosis 1 protein homolog	tsc1	1	6.7	103.43	14.738	NaN	NaN	25.4092	25.4017	25.3603	43986000	NaN	25.456	NaN	NaN	NaN	NaN	NaN	NaN		0	1	NaN
Q09779	Q09779	THO complex subunit 2	tho2	1	9.9	188.83	69.317	0.118358	-0.0543453	26.4898	26.5494	26.5798	97582000	26.3496	26.4649	26.2817	86572660	26.4599	26.3702	26.4337	89896000		1.36641	0.319071	0.421071
Q09780	Q09780	Putative mevalonate kinase	erg12	1	22.3	43.406	76.762	-0.0364974	-0.0907625	28.3469	28.2803	28.3491	336446700	28.3803	28.3539	28.0589	324026700	28.3412	28.4121	28.3322	345066700		0.244521	0.707815	0.592038
Q09781	Q09781	40S ribosomal protein S1-A	rps101	1	76.6	28.488	293.17	0.0173804	-0.0379402	32.5375	32.4381	32.5243	6076667000	32.38	32.3924	32.5567	5848067000	32.3919	32.5232	32.5305	6003900000		0.165567	0.835559	0.911403
Q09783	Q09783	Mitochondrial import inner membrane translocase subunit tim8	tim8	1	65.3	11.355	90.668	-0.229211	-0.112239	28.7378	28.6971	28.7616	445990000	28.8757	28.8802	28.7905	483656700	28.7453	29.013	29.103	522786700		0.879701	0.335224	0.169661
Q09785	Q09785	Putative glycine dehydrogenase (decarboxylating), mitochondrial	gcv2	1	31.3	114.23	260.82	0.0668946	-0.112472	30.2283	30.2801	30.1515	1251400000	29.9901	30.037	30.0956	1105100000	30.1471	30.1851	30.1293	1194700000		1.8559	0.279858	0.287473
Q09787	Q09787	Uncharacterized protein C13G6.09	SPAC13G6.09	1	43.4	31.089	76.465	0.39377	0.255468	28.3721	28.5792	28.681	392946700	28.4093	28.441	28.3836	357026700	28.2271	28.1463	28.0914	299086700		2.0651	0.115729	0.0673842
Q09788	Q09788	Alkali-sensitive linkage protein 1	asl1	1	7.2	54.21	70.256	-0.437872	-0.244729	29.482	29.3975	29.3045	706683300	29.6351	29.537	29.5952	807916700	29.8802	29.8418	29.7793	957276700		3.2642	0.0291667	0.0230716
Q09790	Q09790	Diphosphoinositol polyphosphate phosphohydrolase aps1	aps1	1	53.3	23.724	39.359	0.0765607	0.00762359	26.7619	27.0854	27.3215	141306700	26.9106	27.1866	26.9001	134713300	27.1352	26.8662	26.979	134003300		0.0376436	0.90968	0.922348
Q09793	Q09793	Nucleoporin nup45	nup45	1	17.9	44.983	79.446	0.308225	-0.0536238	27.3925	27.0274	27.366	161983300	26.9351	26.7408	27.0369	126050000	27.0208	27.0376	26.8208	130823300		1.14846	0.200146	0.045145
Q09794	Q09794	Protein ura1;Glutamine-dependent carbamoyl-phosphate synthase;Aspartate carbamoyltransferase	ura1	1	56.8	248.31	323.31	0.262084	0.0678984	33.7539	33.6884	33.7822	14367330000	33.5114	33.5887	33.5426	12558000000	33.541	33.3866	33.5078	11980670000		2.40857	0.14198	0.24279
Q09795	Q09795	Uncharacterized peptidase C22G7.01c		1	46	66.68	158.41	0.0422537	-0.0882461	30.1828	30.204	30.3435	1272667000	30.0836	30.0668	30.1906	1162600000	30.1915	30.2554	30.1603	1235933000		0.843908	0.487417	0.519318
Q09798	Q09798	PAB-dependent poly(A)-specific ribonuclease subunit PAN2	pan2	1	6.7	123.87	4.767	NaN	NaN	NaN	NaN	NaN	NaN	25.517	25.7906	NaN	53029000	NaN	NaN	25.9973	NaN		0	1	NaN
Q09799	Q09799	Protein kri1	kri1	1	42	69.523	133.16	0.128912	0.0769428	29.3861	29.5047	29.4353	729770000	29.3606	29.3878	29.4237	703950000	29.3559	29.0939	29.467	667390000		0.386426	0.582274	0.709515
Q09801	Q09801	Pre-mRNA polyadenylation factor fip1	SPAC22G7.10	1	7.8	37.29	17.347	NaN	NaN	NaN	NaN	26.0615	NaN	26.3106	NaN	NaN	NaN	25.6207	26.2946	25.636	62015670		0	1	NaN
Q09803	Q09803	Suppressor protein of bem1/bed5 double mutants	vps4	1	35.2	48.401	70.978	-0.139043	-0.114835	27.8022	27.6419	27.8187	226736700	27.661	27.7374	27.9301	230573300	27.7985	28.0078	27.8723	249676700		0.453268	0.549187	0.362077
Q09804	Q09804	Probable nucleolar pre-ribosomal-associated protein 2	urb2	1	6.8	151.57	9.6558	0.169637	NaN	24.6094	25.1372	25.5418	37115330	NaN	NaN	NaN	NaN	24.8749	24.5703	25.3684	32998000		0.167604	0.597022	NaN
Q09805	Q09805	Vacuolar protein sorting-associated protein 45	vps45	1	23.7	63.551	43.307	-0.535774	-0.19079	26.707	26.5024	26.4762	99322660	26.881	26.7175	27.1067	126153300	26.8999	27.1724	27.2123	143990000		1.67958	0.10918	0.00908222
Q09810	Q09810	Adenylyltransferase and sulfurtransferase uba4;Adenylyltransferase uba4;Sulfurtransferase uba4	uba4	1	19.7	44.415	10.471	NaN	NaN	27.2194	27.0387	27.1842	148876700	NaN	NaN	NaN	NaN	26.9874	NaN	NaN	NaN		0	1	NaN
Q09813	Q09813	Putative transcription initiation factor TFIID 111 kDa subunit	SPAC2G11.14	1	15.6	111.01	40.233	0.116344	0.262491	26.3808	26.4869	26.7291	97555000	26.6994	26.2215	27.0259	107955300	26.3527	26.5368	26.3735	89996660		0.226047	0.585073	0.0567824
Q09816	Q09816	S-methyl-5-thioadenosine phosphorylase	SPAC16C9.02c	1	36.2	33.847	120.16	-0.00807046	0.0714583	30.4411	30.6074	30.3997	1503367000	30.5254	30.5064	30.6586	1588567000	30.5079	30.5891	30.376	1511800000		0.230922	0.736053	0.563856
Q09817	Q09817	60S ribosomal export protein nmd3	nmd3	1	45.8	56.55	157.62	0.0654817	0.0522442	28.9718	29.0057	29.0534	540860000	28.9442	28.9938	29.0523	535920000	29.0321	28.8422	28.955	516860000		0.317573	0.752831	0.874087
Q09818	Q09818	Putative general negative regulator of transcription C16C9.04c	SPAC16C9.04c	1	19.6	54.417	70.375	0.100109	-0.0763248	28.0119	27.9802	28.1368	276860000	27.859	27.7421	27.9925	244990000	27.8311	27.8637	28.1209	258300000		0.532595	0.484773	0.338265
Q09820	Q09820	ATP-dependent helicase upf1	upf1	1	23.4	104.53	83.11	0.342839	0.370753	27.6966	27.6573	27.8185	221973300	27.7522	27.6837	27.822	226310000	27.207	27.413	27.5122	175023300		1.99606	0.113602	0.0333829
Q09822	Q09822	Cell division control protein 15	cdc15	1	26.4	102.12	157.2	0.14942	0.152249	28.6454	28.667	28.7221	429630000	28.6889	28.6022	28.7491	430473300	28.4186	28.581	28.5816	387360000		1.17236	0.348611	0.400229
Q09826	Q09826	Protein sds23/moc1	sds23	1	62.3	44.288	323.31	-0.116889	-0.0562805	30.359	30.3845	30.2912	1364233000	30.3896	30.4141	30.4144	1422767000	30.5011	30.513	30.3684	1479367000		0.981595	0.511963	0.478425
Q09827	Q09827	Probable protein transport protein Sec61 subunit gamma	sss1	1	38.6	7.7912	9.7154	0.0520418	0.0550818	28.1084	27.6344	27.8774	248096700	28.0039	27.8983	27.7552	248620000	27.7802	27.8131	27.9066	239306700		0.0381247	0.919745	0.861843
Q09831	Q09831	Serine/threonine-protein kinase ppk14	ppk14	1	11.7	63.482	24.39	NaN	0.237087	NaN	NaN	25.164	NaN	24.9878	25.4421	24.9104	36797000	24.4063	25.0806	25.0993	31220670		0.373729	0.423116	NaN
Q09833	Q09833	tRNA (uracil(54)-C(5))-methyltransferase	SPAC4G8.07c	1	24.7	59.613	40.405	-0.0349121	0.105377	28.0001	27.7923	27.7737	243456700	27.8486	28.0836	28.0548	268320000	27.8884	27.8851	27.9084	249420000		0.516324	0.537106	0.281631
Q09839	Q09839	Uncharacterized protein C16C9.01c		1	16.1	40.05	6.5364	NaN	NaN	27.077	27.4108	26.9577	150116700	27.1899	NaN	26.7448	132780000	NaN	NaN	NaN	NaN		0.294905	0.509893	NaN
Q09841	Q09841	Probable proteasome subunit beta type-2	pup1	1	41.6	29.337	67.431	0.13228	0.0654916	29.7367	29.8216	29.7714	919933400	29.6716	29.7861	29.6696	878316700	29.5524	29.6685	29.7087	839336600		0.92739	0.474916	0.704468
Q09843	Q09843	Replication factor C subunit 2	rfc2	1	39.1	37.876	62.196	-0.118088	0.0204914	28.1106	28.1828	28.0685	292003300	28.2143	28.2141	28.3474	321443300	28.2823	28.2303	28.2048	316910000		1.21737	0.396383	0.291149
Q09845	Q09845	Glycerol-3-phosphate dehydrogenase [NAD(+)] 2	gpd2	1	76.7	40.874	323.31	-0.0840995	0.113641	31.8718	31.7747	31.8251	3802800000	32.0413	32.099	31.9205	4361434000	31.9925	31.8066	31.9204	4031067000		1.19359	0.31556	0.133062
Q09847	Q09847	Nucleoporin nup146	nup146	1	19.4	145.78	138.83	0.181298	0.11784	28.5001	28.612	28.622	401020000	28.4043	28.6187	28.516	383763300	28.4291	28.4039	28.3595	353663300		1.16648	0.335986	0.470761
Q09848	Q09848	U1 snRNP-associated protein usp108	usp108	1	33.2	36.487	47.343	-0.0499963	0.149866	27.4234	27.6387	27.9736	217513300	28.0094	27.8221	27.8506	249833300	27.4989	27.4524	28.1711	225183300		0.198848	0.605069	0.121474
Q09850	Q09850	Putative endo-1,3(4)-beta-glucanase 2	eng2	1	9.5	77.947	34.535	0.279597	0.221099	25.402	25.4894	NaN	45721500	25.178	25.3874	25.5715	43904670	25.2018	25.1563	25.1414	37666330		0.928026	0.273293	0.160524
Q09851	Q09851	NADPH-dependent 1-acyldihydroxyacetone phosphate reductase	ayr1	1	28.7	32.73	17.476	0.168855	0.257268	27.1448	27.1908	27.2244	152796700	27.1529	27.2572	27.4051	162453300	27.2135	26.984	26.8312	135920000		0.890949	0.2935	0.0870378
Q09852	Q09852	Putative inorganic phosphate transporter C23D3.12	SPAC23D3.12	1	12.2	62.315	31.338	0.624978	0.318593	26.281	26.2126	26.6046	87114340	26.0894	26.1811	25.9283	70446340	25.5786	25.9057	NaN	56487500		1.42425	0.1156	0.0135472
Q09856	Q09856	U4/U5/U6 small nuclear ribonucleoprotein prp3	prp3	1	6.8	62.588	21.01	0.0424462	0.0822303	24.3436	23.9724	24.0557	18395330	24.1924	24.0081	24.3022	18909670	NaN	24.0342	24.1444	17862000		0.0637773	0.868659	0.636203
Q09857	Q09857	Intracellular protein transport protein uso1	uso1	1	20.8	121.57	150.22	0.268875	0.186423	30.4996	30.4124	30.5227	1496567000	30.3753	30.4141	30.4	1413433000	30.3188	30.1192	30.1852	1242100000		2.11998	0.152359	0.216362
Q09859	Q09859	Probable peptide methionine sulfoxide reductase	mxr1	1	45.9	19.437	29.553	-0.077291	-0.10035	26.9766	26.8254	26.806	122770000	26.8655	26.7029	26.9645	120823300	26.9367	26.9149	26.9932	129526700		0.359455	0.640282	0.526676
Q09860	Q09860	Probable cysteine--tRNA ligase		1	45.8	85.554	192.8	0.0806411	0.082215	30.931	30.9816	31.0641	2137500000	30.9883	30.9826	31.0134	2139833000	30.9077	30.9326	30.8973	2021300000		1.07589	0.562929	0.705577
Q09863	Q09863	Stress response protein nst1	nst1	1	10.3	122.94	29.927	NaN	NaN	25.2183	NaN	24.8772	34926000	NaN	NaN	24.9657	NaN	25.5104	NaN	NaN	NaN		0	1	NaN
Q09864	Q09864	Heat shock protein 60, mitochondrial	hsp60	1	83.5	62.167	323.31	-0.0105634	-0.0465347	35.2203	35.3114	35.2702	41367000000	35.1815	35.2371	35.2752	40348330000	35.269	35.3001	35.2656	41671000000		0.426955	0.809313	0.858977
Q09865	Q09865	Putative 54S ribosomal protein L6, mitochondrial	mrpl6	1	16	23.877	5.6781	0.305332	0.170502	27.5611	27.3376	27.3535	179700000	27.1574	27.073	27.5764	163666700	27.0279	27.2274	27.0844	145423300		0.693135	0.318537	0.16056
Q09867	Q09867	rRNA-processing protein efg1	efg1	1	39.3	21.804	56.873	0.0335079	-0.141811	28.27	28.0274	27.9292	284283300	27.8823	27.9167	27.923	251753300	28.0578	27.8692	28.2017	277756700		0.442145	0.51529	0.220919
Q09868	Q09868	RNA-binding post-transcriptional regulator cip2	cip2	1	17.2	62.068	112.25	0.0339554	-0.199876	27.9026	27.9204	28.143	267110000	27.7436	27.8112	27.7208	227143300	27.8671	27.868	28.1259	260896700		0.959323	0.294155	0.0745387
Q09869	Q09869	Transcription initiation factor TFIID subunit 9	taf9	1	39.3	18.448	67.353	-0.131734	-0.163593	26.8319	26.6746	26.8697	116403300	26.5007	26.8195	26.9338	113861000	27.2077	26.5313	26.9607	127532700		0.1232	0.734283	0.244475
Q09870	Q09870	Probable RNA 3-terminal phosphate cyclase-like protein	SPAC12G12.06c	1	37.5	39.525	61.823	0.0668981	0.0157897	28.557	28.5257	28.3959	378196700	28.324	28.5103	28.489	365033300	28.6056	28.2512	28.4042	361060000		0.106302	0.834471	0.968825
Q09871	Q09871	Uncharacterized protein C12G12.07c	SPAC12G12.07c	1	51.2	45.724	323.31	0.233599	-0.0126657	31.1678	31.2973	31.2995	2564733000	30.9904	31.0131	31.0259	2162267000	30.9294	31.0548	31.079	2181333000		2.24661	0.146714	0.17625
Q09878	Q09878	Probable sulfite reductase [NADPH] flavoprotein component	SPCC584.01c	1	59	111.35	323.31	-0.0354471	-0.0492785	32.2463	32.2024	32.2202	5013200000	32.2225	32.1755	32.2291	4965367000	32.2637	32.2011	32.3087	5137900000		0.479431	0.796999	0.796036
Q09879	Q09879	Probable ubiquitin carboxyl-terminal hydrolase 5	ubp5	1	9.2	128.67	15.262	NaN	NaN	NaN	26.1894	26.0562	73149000	25.9478	25.9625	25.781	62588000	25.8606	NaN	NaN	NaN		1.05942	0.279954	NaN
Q09882	Q09882	Pre-mRNA-processing protein 45	prp45	1	25.7	62.696	35.025	-0.000472256	0.102758	26.5761	26.5511	26.5891	99777000	26.6734	26.5597	26.7844	107178000	26.4444	26.55	26.7111	99809660		0.378256	0.61949	0.392537
Q09885	Q09885	Survival factor 1	svf1	1	50.3	42.961	174.39	-0.0637314	-0.0427668	30.3347	30.4171	30.2579	1357233000	30.3867	30.3305	30.3592	1377100000	30.3558	30.3363	30.507	1418533000		0.231155	0.792501	0.705095
Q09892	Q09892	Mitogen-activated protein kinase sty1	sty1	1	38.4	40.222	72.175	0.206157	0.086538	29.6814	29.6353	29.6602	847773300	29.5409	29.5042	29.5726	780316700	29.6166	29.4571	29.2637	734886700		0.929213	0.333794	0.427688
Q09893	Q09893	Uncharacterized protein C24B11.05	SPAC24B11.05	1	41.6	26.513	17.535	NaN	0.082915	NaN	NaN	NaN	NaN	26.4294	26.2798	26.281	84461340	26.0062	26.4565	NaN	79744000		0.206887	0.617807	NaN
Q09894	Q09894	Uncharacterized protein C24B11.07c	SPAC24B11.07c	1	10.2	62.463	13.389	-0.176592	-0.0490094	26.5975	26.449	26.3305	92514000	26.499	26.5041	26.7542	101068000	26.9055	26.5709	26.3956	104560300		0.248896	0.608946	0.277918
Q09896	Q09896	Probable mitochondrial pyruvate carrier 1	SPAC24B11.09	1	30.5	13.536	19.415	0.394336	0.450627	24.2172	24.7119	24.4761	23440330	24.5958	24.2622	24.7204	24373000	23.8772	24.1016	24.2602	17834330		0.994664	0.194395	0.0148223
Q09897	Q09897	Chitin synthase regulatory factor 3	chr3	1	16.8	103.18	49.059	0.153374	0.043139	26.4989	26.3353	26.6897	95913340	26.3234	26.4257	26.4624	88857660	26.2958	26.2029	26.5623	86240000		0.301069	0.589941	0.647129
Q09898	Q09898	Serine/threonine-protein kinase sid2	sid2	1	6.9	70.491	17.205	NaN	NaN	26.1499	26.2797	NaN	77962000	NaN	NaN	NaN	NaN	NaN	NaN	26.0779	NaN		0	1	NaN
Q09899	Q09899	Porphobilinogen deaminase	hem3	1	48.5	36.826	206.44	0.162043	-0.0727383	29.6494	29.5557	29.544	804646700	29.2742	29.3779	29.3921	683800000	29.479	29.323	29.4582	719160000		1.79495	0.206642	0.187508
Q09900	Q09900	60S ribosomal protein L38-2	rpl38b	1	58.1	8.3388	77.399	-0.122556	-0.0475671	32.064	31.9311	32.0277	4320900000	32.0364	32.1657	32.0452	4551433000	32.0523	32.1708	32.1675	4704000000		0.758963	0.522569	0.472129
Q09903	Q09903	ATP-dependent RNA helicase drs1	drs1	1	22.5	85.452	110.33	0.100754	-0.000251461	28.7522	28.6561	28.637	430860000	28.4413	28.6755	28.6179	401726700	28.5519	28.6194	28.5736	401796700		0.547127	0.572535	0.78251
Q09904	Q09904	Nucleoporin nup124	nup124	1	26.6	123.97	122.5	0.043072	0.0416157	28.5959	28.5174	28.5729	396410000	28.4787	28.5779	28.6225	396010000	28.4255	28.5842	28.5436	384750000		0.164301	0.859141	0.919516
Q09909	Q09909	Pre-mRNA-splicing factor cwf19	cwf19	1	4.4	74.419	6.3624	NaN	-0.115939	NaN	NaN	NaN	NaN	24.4399	24.8708	24.9372	28521330	24.9336	24.6633	25.0236	30908000		0.260787	0.559614	NaN
Q09911	Q09911	Uncharacterized protein C30D11.14c	SPAC30D11.14c	1	21.7	59.035	67.952	0.172482	0.0442425	27.6677	27.4386	27.8686	213396700	27.4349	27.6118	27.5696	195246700	27.5774	27.4352	27.4731	189350000		0.395963	0.544817	0.532128
Q09912	Q09912	Protein psi1	psi1	1	80.7	40.259	232.21	-0.180247	-0.169466	30.8902	31.0026	31.0377	2115300000	31.0864	30.9558	30.9193	2131167000	31.0573	31.3343	31.0663	2396800000		0.736195	0.402011	0.201595
Q09913	Q09913	Probable allantoicase	SPAC1F7.09c	1	35.4	37.965	13.784	NaN	NaN	27.0696	27.5727	NaN	170240000	NaN	26.8306	NaN	NaN	NaN	NaN	27.1575	NaN		0	1	NaN
Q09914;Q9HE04	Q09914	GTP-binding protein rho1	rho1	2	37.1	22.523	122.9	-0.0200308	0.161583	30.0574	30.3421	30.1133	1213300000	30.5176	30.189	30.3485	1376067000	30.2175	30.4527	29.8575	1230263000		0.267243	0.572908	0.119152
Q09915	Q09915	Transcription elongation factor spt6	spt6	1	26.4	157.21	157.45	0.0334025	0.0259526	29.3803	29.2967	29.1244	647823300	29.2085	29.289	29.2916	644486700	29.2549	29.267	29.1898	632996700		0.0481102	0.941877	0.95669
Q09916	Q09916	ATP-dependent RNA helicase has1	has1	1	51.9	65.261	262.75	0.0507883	0.038818	30.8566	30.863	30.8595	1948467000	30.8335	30.8587	30.8509	1932367000	30.8783	30.7409	30.8042	1881067000		0.485491	0.781898	0.935272
Q09922	Q09922	Uncharacterized transcriptional regulatory protein C1F7.11c	SPAC1F7.11c	1	5.1	89.377	21.096	NaN	NaN	NaN	24.8672	26.2801	56047000	NaN	NaN	NaN	NaN	NaN	NaN	24.8784	NaN		0	1	NaN
Q09923	Q09923	Aldo-keto reductase yakc [NADP(+)]	yakc	1	47.9	37.71	131.67	-0.182678	0.00920125	28.652	28.7267	28.8447	449370000	29.0667	28.8855	28.8435	513293300	28.7712	29.0459	28.9476	510030000		0.769504	0.369786	0.154188
Q09924	Q09924	Probable translation initiation factor eIF-2B subunit delta	tif224	1	24.6	51.583	97.183	0.112013	0.147778	28.0572	28.1672	28.1951	296013300	28.209	28.0873	28.2301	303443300	28.169	27.9128	27.9933	273900000		0.654222	0.482749	0.38898
Q09925	Q09925	Serine palmitoyltransferase 2	lcb2	1	44.1	67.518	211.75	0.00789284	-0.0307521	29.359	29.2403	29.1821	643940000	29.2326	29.2452	29.1928	626920000	29.2953	29.2088	29.2579	640426700		0.13414	0.897425	0.940339
Q09926	Q09926	Transcription factor pcr1	pcr1	1	25.1	19.348	35.881	-0.361519	-0.0585777	25.0377	25.3909	24.9256	36769000	25.7571	25.0132	25.4396	45360330	25.3476	25.623	25.4968	47240000		0.546325	0.330427	0.0240193
Q09933	Q09933	Phosphoprotein p93	dis1	1	10.8	97.545	50.973	-0.188835	NaN	24.7215	24.7641	NaN	28078000	NaN	25.8279	NaN	NaN	NaN	25.17	24.6463	32004500		0.226686	0.558784	NaN
Q09948	Q09948	Chromatin structure-remodeling complex subunit rsc4	rsc4	1	18.5	60.666	26.236	0.0706674	0.00826686	26.2839	26.5023	26.4648	89793000	26.4402	26.3673	26.2599	85992000	26.3742	26.444	26.2212	85500660		0.15505	0.795204	0.962954
Q10055	Q10055	ATP-dependent RNA helicase fal1	tif412	1	55.1	44.706	139.62	0.228178	0.112547	29.0612	29.1079	28.9523	552700000	29.1855	28.7248	28.827	510130000	28.8009	28.7854	28.854	471846700		0.601913	0.407177	0.349411
Q10057	Q10057	Putative protein disulfide-isomerase C1F5.02	SPAC1F5.02	1	54.3	54.88	248.72	-0.0582736	-0.162837	32.5537	32.6316	32.6953	6637700000	32.5171	32.5474	32.5056	6173634000	32.6045	32.72	32.7311	6911300000		1.40335	0.340577	0.236699
Q10058	Q10058	Putative oxidoreductase C1F5.03c	SPAC1F5.03c	1	40.3	41.501	104.62	0.0856512	0.03467	29.0847	29.1476	29.1633	588413300	28.974	29.1848	29.0774	567983400	29.0152	29.1411	28.9784	554496600		0.32815	0.7006	0.899626
Q10060	Q10060	Uncharacterized protein C1F5.05c	SPAC1F5.05c	1	31.1	16.664	8.6919	-0.103995	-0.2826	27.6416	27.8796	27.2319	204650000	27.0585	27.6358	27.5326	180820000	27.7185	27.8902	27.5031	219946700		0.31703	0.49387	0.0518699
Q10061	Q10061	Heat shock protein 70 homolog lhs1	SPAC1F5.06	1	35.5	94.897	323.31	-0.249211	-0.142253	30.2398	30.4501	30.5255	1426800000	30.4686	30.5874	30.4926	1536600000	30.6681	30.6188	30.6902	1695833000		1.33499	0.236532	0.146315
Q10066	Q10066	Arginase	aru1	1	81.1	35.703	323.31	0.272977	0.328047	34.0357	34.1956	34.2212	19104000000	34.1611	34.2216	34.2408	19847330000	33.9073	33.7204	33.999	15810670000		1.79291	0.144528	0.0483964
Q10068	Q10068	Uncharacterized protein C3H1.02c	SPAC3H1.02c	1	11.7	117.42	32.876	0.149579	0.252554	26.4585	26.5978	26.6411	99478660	26.5982	26.8418	26.5558	106838700	26.4652	26.4012	26.3874	89681340		1.10816	0.279712	0.0915864
Q10069	Q10069	Meiotically up-regulated gene 151 protein	mug151	1	30.8	17.242	18.11	-0.286262	-0.335593	25.34	25.4283	25.6674	46972330	25.5038	25.3086	25.4875	45393330	25.8974	25.8115	25.5885	57281670		1.18388	0.206512	0.044405
Q10071	Q10071	Probable CAAX prenyl protease 1	SPAC3H1.05	1	22.8	54.001	66.104	0.0936516	-0.0198295	28.3563	28.1088	27.8895	293916700	28.1028	27.9779	27.9675	271683300	28.3162	28.2191	27.4205	275443300		0.0612549	0.829425	0.740952
Q10074	Q10074	Vacuolar amino acid transporter 3	avt3	1	10.7	73.06	40.071	NaN	NaN	25.8603	26.176	25.8661	65965000	NaN	25.7458	NaN	NaN	NaN	25.7536	NaN	NaN		0	1	NaN
Q10077	Q10077	Lid2 complex component snt2	snt2	1	2.9	128.84	2.2856	NaN	NaN	25.6771	26.4012	26.4745	78504660	NaN	26.3913	26.4024	88357000	26.234	NaN	NaN	NaN		0.248989	0.519576	NaN
Q10081	Q10081	UPF0039 protein C11D3.02c	SPAC11D3.02c	1	77.3	17.414	117.03	0.337587	0.407199	29.4917	29.7	29.7981	853526700	29.7532	29.841	29.6121	895720000	29.3949	29.2757	29.3207	675450000		1.92424	0.113545	0.026027
Q10083	Q10083	Uncharacterized protein C11D3.04c	SPAC11D3.04c	1	61.5	14.645	66.296	0.0718159	-0.21529	27.1803	27.1148	27.1827	149916700	27.0915	26.7479	26.7502	122863300	27.1238	27.0736	27.0653	142636700		1.3039	0.20609	0.0570035
Q10084	Q10084	Uncharacterized transporter mfs2	mfs2	1	1.8	61.057	3.1784	NaN	NaN	25.772	NaN	NaN	NaN	NaN	NaN	NaN	NaN	25.1967	24.9458	NaN	35386000		0	1	NaN
Q10094	Q10094	Uncharacterized protein C11D3.15	SPAC11D3.15	1	10.9	143.72	24.664	0.0692967	0.0162328	25.4453	25.8103	26.0158	57458670	25.4247	25.9957	25.6918	55383670	25.723	25.7308	25.6655	54764000		0.0209432	0.941479	0.968825
Q10099	Q10099	Nucleoporin seh1	seh1	1	38.6	38.564	52.907	0.139787	-0.00635731	27.8292	27.899	27.8707	244730000	27.8562	27.6902	27.6035	221153300	27.6974	27.7142	27.7679	222130000		0.967996	0.397271	0.539616
Q10100	Q10100	Nuclear transport factor 2	ntf2	1	88.6	14.078	323.31	-0.162396	-0.17128	31.0214	30.8754	30.9493	2074233000	30.9048	31.087	30.8183	2061500000	31.093	30.9529	31.2731	2321367000		0.561591	0.463515	0.209497
Q10101	Q10101	40S ribosomal protein S7	rps7	1	72.8	21.947	323.31	0.191328	0.206622	35.6678	35.6765	35.7432	55670670000	35.5982	35.7144	35.8139	56264000000	35.5049	35.3847	35.6158	48756330000		1.19887	0.279602	0.208134
Q10104	Q10104	Serine hydroxymethyltransferase, mitochondrial	shm2	1	57.8	53.978	264.11	-0.00921418	0.0341091	30.5701	30.3468	30.4712	1482700000	30.5099	30.552	30.4634	1527900000	30.5615	30.4553	30.403	1492200000		0.102637	0.885615	0.725103
Q10105	Q10105	Translational activator gcn1	gcn1	1	21.2	297.33	265.53	0.0968284	0.0927731	30.2233	29.9325	30.0431	1128167000	30.0682	30.1151	30.0169	1125000000	30.0466	29.9751	29.8979	1054933000		0.337046	0.647442	0.668869
Q10106	Q10106	Probable U3 small nucleolar RNA-associated protein 11	SPAC18G6.06	1	48.2	29.682	75.976	-0.0996807	-0.193832	27.356	27.3743	27.1786	165883300	26.8322	27.0444	27.6342	155403300	27.5841	27.1924	27.4128	177750000		0.208756	0.597119	0.166708
Q10107	Q10107	Probable ribosomal RNA small subunit methyltransferase mra1	mra1	1	61.8	39.775	150.23	-0.0758004	-0.00943765	29.4522	29.5191	29.5483	762990000	29.6978	29.4776	29.5359	798906600	29.6112	29.4669	29.6635	804150000		0.22339	0.760425	0.588258
Q10113	Q10113	Microtubule integrity protein mal3	mal3	1	38.3	35.094	114.73	-0.086171	-0.047975	27.6614	27.7011	27.8455	223886700	27.659	27.7802	27.8814	229893300	27.7083	27.8847	27.8734	237666700		0.212824	0.752012	0.60955
Q10119	Q10119	Elongation factor 1-alpha-B/C	tef1b	1	77	49.674	38.921	-0.526755	0.151585	29.7246	28.4524	29.9276	758546700	30.1062	30.2029	30.2193	1213900000	30.2608	29.7876	29.9885	1092827000		0.753008	0.203048	0.00558707
Q10132	Q10132	Isopentenyl-diphosphate Delta-isomerase	idi1	1	75.1	27.108	190.45	-0.134908	-0.0319808	30.0906	29.957	29.9628	1077300000	29.9477	30.2113	30.1511	1156967000	30.1557	30.1242	30.139	1182900000		0.609208	0.518247	0.405588
Q10134	Q10134	Iron-sensing transcription factor 1	fep1	1	11	60.611	15.323	-0.192019	NaN	24.734	24.5242	NaN	26016000	24.7295	NaN	NaN	NaN	25.125	24.5775	24.7146	29719670		0.308029	0.503586	NaN
Q10135	Q10135	Lysine-specific histone demethylase 2	lsd2	1	4.2	142.49	9.9803	0.0111088	0.129893	25.281	25.2619	25.2339	40154000	25.2427	NaN	25.5014	43600000	NaN	25.1659	25.3255	39846000		0.309332	0.617121	0.272302
Q10137	Q10137	Sec14 cytosolic factor	sec14	1	52.4	32.746	110.38	0.288884	0.0619138	30.7989	30.8837	30.9283	1964200000	30.5467	30.6395	30.7402	1678267000	30.6059	30.5906	30.5502	1607767000		2.28472	0.136572	0.19614
Q10138	Q10138	CRAL-TRIO domain-containing protein C3H8.02	SPAC3H8.02	1	28.4	51.473	52.833	0.140548	0.162845	27.6186	27.582	27.4375	196246700	27.6159	27.5876	27.5054	199303300	27.4616	27.2985	27.4566	178030000		0.978993	0.37641	0.334077
Q10139	Q10139	54S ribosomal protein img2, mitochondrial	img2	1	16.2	12.091	3.8131	NaN	0.139346	NaN	NaN	NaN	NaN	25.4504	24.9019	NaN	38599500	24.9239	24.9712	25.2685	35045670		0.182762	0.613757	NaN
Q10143	Q10143	Probable prefoldin subunit 3	SPAC3H8.07c	1	51.5	19.445	53.734	0.089801	-0.0602891	28.5724	28.6457	28.7914	427910000	28.4798	28.4927	28.5927	385630000	28.7157	28.4363	28.5833	402086700		0.500301	0.534762	0.490056
Q10146	Q10146	Exosome complex exonuclease rrp6	rrp6	1	27.3	89.559	41.977	0.149274	0.115526	27.5747	27.7474	27.6076	209910000	27.4291	27.7795	27.6045	205056700	27.5914	27.4018	27.4883	189276700		0.414505	0.551524	0.526137
Q10147	Q10147	Probable T-complex protein 1 subunit beta	cct2	1	78.4	56.676	323.31	0.107734	0.00294151	32.773	32.8119	32.7951	7443933000	32.6917	32.7421	32.6298	6922400000	32.6761	32.6778	32.703	6908300000		1.81019	0.410013	0.78251
Q10149	Q10149	Uncharacterized protein C1D4.02c	SPAC1D4.02c	1	25.2	37.834	65.665	0.0511566	0.0237204	26.3202	25.9068	26.2454	75416340	26.2897	26.0658	26.0551	73995660	25.8274	26.4195	26.0416	72789000		0.0241695	0.934584	0.979291
Q10154	Q10154	Replication termination factor 2	rtf2	1	17.5	27.057	52.664	-0.0447998	0.0244307	27.0355	27.1302	27.0387	140773300	27.0605	27.2936	27.0464	147693300	26.9293	27.0892	27.2984	145213300		0.0724923	0.873749	0.583659
Q10157	Q10157	60S ribosomal protein L11	rpl11a	1	64.4	19.891	323.31	0.0976102	0.0823484	33.834	33.812	33.8609	15331670000	33.8361	33.751	33.8718	15170330000	33.724	33.724	33.7662	14328670000		1.25987	0.515467	0.710283
Q10161	Q10161	Probable clathrin heavy chain	chc1	1	43	190.02	323.31	0.0146582	-0.0311541	32.7784	32.7312	32.7527	7244533000	32.7026	32.7038	32.7188	7018100000	32.801	32.805	32.6037	7171300000		0.141547	0.874788	0.940339
Q10162	Q10162	18S rRNA (guanine-N(7))-methyltransferase bud23	bud23	1	32.5	30.083	51.556	-0.0624374	-0.0458418	27.6995	27.7103	27.6206	214643300	27.6324	27.604	27.8344	217126700	27.7633	27.7673	27.6874	224136700		0.194291	0.800505	0.706881
Q10163	Q10163	Small nuclear ribonucleoprotein-associated protein B	smb1	1	34.7	15.476	43.419	-0.0454664	0.0310289	27.0815	27.2052	27.1197	147526700	27.2333	27.1336	27.2684	155560000	27.1822	27.2135	27.1492	152250000		0.480574	0.695743	0.549171
Q10166	Q10166	Hydrolase C26A3.11	SPAC26A3.11	1	47.2	35.679	66.951	0.010573	-0.0709709	29.0377	28.96	29.1108	551003300	28.9456	28.9617	28.9605	520723300	29.0584	28.8745	29.1355	546980000		0.273397	0.729878	0.730462
Q10167	Q10167	Uncharacterized protein C26A3.14c	SPAC26A3.14c	1	41.1	8.2493	23.581	NaN	NaN	NaN	NaN	NaN	NaN	26.1104	25.9183	25.7806	64500670	NaN	NaN	NaN	NaN		0	1	NaN
Q10168	Q10168	Nucleoporin nsp1	nsp1	1	44.1	60.73	202.49	0.0768047	0.0489677	28.7513	28.9293	28.8514	482466700	28.7422	29.0304	28.6541	473246700	28.9094	28.5503	28.8236	457453300		0.0802193	0.845004	0.901255
Q10169	Q10169	Deubiquitination-protection protein dph1	dph1	1	31.6	36.819	66.864	0.022104	-0.0196089	29.0576	28.9742	29.0006	541070000	28.9432	28.9239	29.0388	525650000	28.9619	29.0159	28.9891	532843300		0.249072	0.864382	0.967795
Q10170	Q10170	Arginine N-methyltransferase 2	rmt2	1	34.2	40.708	55.335	0.079482	0.0588974	27.6488	27.7071	27.6456	213173300	27.5919	27.7158	27.6301	210153300	27.7646	27.5157	27.4655	201746700		0.228015	0.737491	0.838025
Q10171	Q10171	Probable ubiquitin carboxyl-terminal hydrolase 1	uch1	1	11.7	24.913	15.198	NaN	-0.0322102	NaN	NaN	NaN	NaN	25.6458	25.7918	25.9571	58576000	25.7671	25.9018	NaN	59898500		0.100682	0.789477	NaN
Q10172	Q10172	Actin cytoskeleton-regulatory complex protein pan1	pan1	1	47.7	193.28	323.31	0.0555726	-0.0542425	30.3317	30.4537	30.5394	1460800000	30.2662	30.3749	30.3594	1353733000	30.3663	30.3337	30.4625	1405600000		0.497711	0.602532	0.716004
Q10175	Q10175	Probable peptidyl-prolyl cis-trans isomerase C27F1.06c	SPAC27F1.06c	1	47.5	40.54	269.11	0.276367	0.182297	30.794	30.9124	30.8645	1945900000	30.7186	30.7537	30.8171	1823067000	30.543	30.4528	30.7341	1606667000		1.55195	0.199371	0.211616
Q10176	Q10176	Dolichyl-diphosphooligosaccharide--protein glycosyltransferase subunit 1	ost1	1	32.7	51.683	109.19	0.214731	-0.00930505	29.0868	29.0371	29.0171	554763300	28.9766	28.6975	28.7812	474970000	28.9306	29.0182	28.4969	478043300		0.555137	0.39014	0.216914
Q10178-3;Q10178-2;Q10178	Q10178-3;Q10178-2;Q10178	U2 snRNP component prp10	prp10	3	11.8	132.67	98.425	0.0489347	-0.080791	26.4091	26.4939	26.6274	95761660	26.3636	26.3655	26.4199	87526660	26.4929	26.3725	26.5223	92568000		0.642158	0.536451	0.58001
Q10179	Q10179	Putative glycine--tRNA ligase	grs1	1	65.5	74.004	323.31	-0.0646386	-0.071544	33.0657	33.1048	33.0602	9060966000	33.0935	33.0617	33.0549	9017700000	33.1748	33.1673	33.081	9476167000		1.04519	0.620984	0.671788
Q10183	Q10183	Uncharacterized protein C3F10.08c	SPAC3F10.08c	1	39	29.327	37.786	0.0468294	0.107022	27.7794	27.7669	27.5573	218753300	27.7682	27.8728	27.6446	228073300	27.6591	27.7438	27.5653	211766700		0.271091	0.677376	0.488867
Q10184	Q10184	1-(5-phosphoribosyl)-5-[(5-phosphoribosylamino)methylideneamino] imidazole-4-carboxamide isomerase	SPAC3F10.09	1	48.5	29.345	65.525	0.270288	0.183558	28.9958	29.0723	28.8944	532916700	29.1456	28.7971	28.7297	501823300	28.7147	28.5742	28.8546	441870000		0.723357	0.32509	0.226528
Q10187	Q10187	UBA domain-containing protein 6	ucp6	1	10.6	68.72	32.625	-0.0234344	0.0381435	27.0604	27.1493	27.0082	141263300	27.1068	27.1674	27.1313	147423300	27.0434	27.3405	26.8677	143576700		0.0670457	0.876992	0.625965
Q10190	Q10190	Large subunit GTPase 1	lsg1	1	48.9	69.674	154.69	0.235831	0.139278	29.2992	29.2915	29.3301	664193300	29.1451	29.3695	29.1023	621196700	29.0669	28.9885	29.1535	564030000		1.20892	0.272302	0.304401
Q10191	Q10191	Protein LTV1	ltv1	1	39.1	44.479	33.345	0.0603336	0.0724601	27.885	27.9071	27.8295	246026700	27.6486	27.9113	28.0684	248103300	27.838	27.862	27.7388	235950000		0.0952286	0.84571	0.768374
Q10192	Q10192	60S ribosomal protein L18-A	rpl18a	1	48.7	21.19	310.09	0.0375766	-0.0093363	33.396	33.4543	33.4744	11668670000	33.3996	33.2343	33.5354	11295330000	33.2178	33.2961	33.6596	11368670000		0.0418279	0.911581	0.996459
Q10193	Q10193	Pre-mRNA-splicing factor srp1	srp1	1	29.8	31.068	105.39	0.285706	-0.0701703	30.0638	29.9373	30.2785	1150933000	29.7407	29.7897	29.701	899333400	29.8614	29.6764	29.8961	944156700		1.5382	0.147897	0.0485815
Q10195	Q10195	Uncharacterized protein C11C11.06c	SPBC11C11.06c	1	36.5	19.126	47.582	0.192849	0.0414292	28.8459	28.8563	28.9833	499720000	28.7957	28.7211	28.7172	449930000	28.6223	28.8106	28.6715	437193300		1.33627	0.288654	0.408202
Q10198	Q10198	Kinetochore protein ndc80	ndc80	1	3.8	71.858	2.5177	NaN	NaN	NaN	NaN	NaN	NaN	NaN	31.3794	NaN	NaN	30.8208	30.8682	NaN	1928350000		0	1	NaN
Q10199	Q10199	Septation protein imp2	imp2	1	35.4	75.166	104.85	-0.0993792	-0.229003	27.9171	28.0518	28.293	286860000	27.9288	27.936	28.0313	262210000	27.981	28.0293	28.513	307316700		0.303612	0.550697	0.113874
Q10202	Q10202	ATP-dependent RNA helicase dbp3	dbp3	1	65.1	63.912	323.31	0.154762	0.120134	32.2436	32.3391	32.3312	5307067000	32.2391	32.2602	32.3117	5181200000	32.1961	32.046	32.204	4767234000		1.27509	0.356605	0.511577
Q10205	Q10205	Exosome complex component rrp43	rrp43	1	31.9	30.029	67.401	0.0653688	0.0994536	27.4516	27.2246	27.3789	171636700	27.3816	27.3534	27.4305	175740000	27.2978	27.2674	27.3028	164033300		0.521439	0.619119	0.590298
Q10206	Q10206	Diphthamide biosynthesis protein 2	dph2	1	27.2	55.635	93.781	0.156422	0.126927	27.5619	27.7358	27.5132	204406700	27.3168	27.7654	27.6144	200270000	27.5597	27.3058	27.4744	183403300		0.284503	0.591445	0.48411
Q10208	Q10208	Pyruvate kinase	pyk1	1	89	55.514	323.31	-0.0750855	0.0416605	37.2369	37.3239	37.3327	169026700000	37.3817	37.368	37.4926	183273300000	37.2952	37.3874	37.4346	178056700000		0.789965	0.535542	0.412112
Q10209	Q10209	Uncharacterized J domain-containing protein C4H3.01	SPAC4H3.01	1	39.3	44.768	105.64	0.00386992	0.0319408	28.9331	29.0121	28.9883	528816600	28.8495	28.963	29.1858	539206700	29.1381	28.9885	28.7733	527400000		0.0167351	0.964502	0.839759
Q10214	Q10214	Uncharacterized protein C4H3.06	SPAC4H3.06	1	38.7	15.642	53.376	NaN	NaN	NaN	NaN	NaN	NaN	26.1789	NaN	NaN	NaN	NaN	25.7316	26.0012	61442500		0	1	NaN
Q10215	Q10215	Putative thiosulfate sulfurtransferase, mitochondrial	SPAC4H3.07c	1	59.2	16.185	190.67	-0.0283139	-0.0162137	29.8666	29.887	29.9545	1004060000	29.8677	29.9821	29.8936	1012517000	29.8901	29.9333	29.9701	1023960000		0.104732	0.933028	0.838296
Q10221	Q10221	Uncharacterized protein C4H3.14c	SPAC4H3.14c	1	27	39.799	34.692	0.160223	0.325984	25.9058	25.9135	26.0824	65707000	26.0925	26.0431	26.2611	73707340	25.7237	25.791	25.9073	58800330		1.63299	0.163255	0.0260624
Q10224	Q10224	tRNA (carboxymethyluridine(34)-5-O)-methyltransferase	trm9	1	48.7	26.277	42.059	0.0261654	-0.0561122	27.7157	27.5065	27.5457	202340000	27.4434	27.5955	27.4866	191123300	27.5878	27.4937	27.6139	198703300		0.268884	0.735514	0.82209
Q10231	Q10231	Lanosterol synthase	erg7	1	14.3	82.818	23.403	-0.144	-0.138229	26.4829	26.2929	26.3696	87569340	26.2097	26.4187	26.5232	87920340	26.6846	26.3522	NaN	96761000		0.217128	0.649355	0.306779
Q10232	Q10232	60S ribosomal protein L9-A	rpl9a	1	61.1	21.513	271.35	0.0153051	-0.120944	32.5409	32.6915	32.5523	6494400000	32.5814	32.3456	32.4441	5909133000	32.5309	32.5957	32.6158	6425867000		0.728969	0.474043	0.364295
Q10233	Q10233	DNA-directed RNA polymerase III subunit RPC2	rpc2	1	14.2	130.24	51.975	-0.323803	-0.0524054	27.3596	27.4177	27.464	178876700	27.9388	27.6249	27.4507	215900000	27.9286	27.5874	27.6765	223886700		0.832916	0.273548	0.0368707
Q10234	Q10234	Probable 37S ribosomal protein S5, mitochondrial	mrps5	1	34.6	43.957	83.278	-0.0277248	-0.105534	27.6694	27.6099	27.7113	212680000	27.4245	27.5622	27.7532	201513300	27.6545	27.5098	27.8861	216806700		0.167579	0.736112	0.536842
Q10235	Q10235	Cell polarity protein alp11	alp11	1	52.1	26.672	47.312	0.0177018	0.00894626	28.5754	28.6864	29.0342	460573300	28.914	28.8606	28.5019	457786700	28.62	28.8174	28.8363	454956700		0.000525011	0.997675	0.971283
Q10241	Q10241	Mismatch-binding protein cmb1	cmb1	1	35.9	26.304	61.97	-0.195916	-0.000780238	28.2599	28.1135	28.1237	301430000	28.2439	28.4037	28.4324	345086700	28.1215	28.3469	28.5841	345273300		0.538226	0.432925	0.14657
Q10242	Q10242	Probable gluconokinase	SPAC4G9.12	1	44.6	21.648	63.689	0.225524	0.114265	29.6975	29.9014	29.6437	904073300	29.6937	29.6015	29.625	836973300	29.4669	29.5496	29.5606	773240000		1.23348	0.284748	0.347795
Q10243	Q10243	Vacuolar protein sorting-associated protein 26	vps26	1	26.5	35.779	29.961	0.161995	0.181792	26.2379	25.9822	25.9557	70168000	NaN	25.961	26.1976	71137500	26.2333	25.726	25.6799	62715330		0.241847	0.57563	0.280599
Q10245	Q10245	Very-long-chain 3-oxoacyl-CoA reductase	SPAC4G9.15	1	31.1	37.307	75.924	0.323158	0.362016	28.6923	28.5149	28.5961	407693300	28.7601	28.7559	28.3768	418823300	28.238	28.3681	28.2289	325876700		1.35881	0.16101	0.0375259
Q10251	Q10251	Eukaryotic translation initiation factor 5B	SPAC56F8.03	1	44.7	119.93	323.31	0.0335058	-0.0172469	31.9833	31.9994	32.0056	4283400000	31.883	32.0005	31.9502	4135333000	31.9572	31.9456	31.9847	4185066000		0.537995	0.783002	0.984295
Q10253	Q10253	Meiotically up-regulated gene 64 protein	mug64	1	73.4	31.747	323.31	0.205503	0.0727643	32.7478	32.7263	32.7222	7134467000	32.5492	32.5685	32.6772	6507333000	32.5183	32.4572	32.6009	6187267000		1.8851	0.228825	0.416092
Q10256	Q10256	UBA domain-containing protein mud1	mud1	1	34	35.869	32.9	0.17554	0.173328	27.1319	27.1809	26.8197	139223300	26.9082	27.0944	27.1391	139010000	27.04	26.8215	26.7547	123273300		0.437023	0.494449	0.308801
Q10257	Q10257	25S rRNA (adenine(645)-N(1))-methyltransferase	rrp8	1	14.2	36.329	25.042	NaN	NaN	NaN	25.2766	25.4251	42849500	NaN	25.6222	25.3966	47909500	NaN	NaN	NaN	NaN		0.44223	0.467036	NaN
Q10258	Q10258	Methylenetetrahydrofolate reductase 1	met9	1	37.5	69.011	135.91	0.00896164	-0.119708	29.5009	29.547	29.614	788590000	29.3914	29.4346	29.4514	721303300	29.5499	29.5857	29.5003	783706700		1.65142	0.360801	0.387154
Q10259	Q10259	Probable microsomal signal peptidase subunit 3	spc3	1	21.6	21.642	34.172	0.1275	-0.031635	27.0822	27.5388	27.1306	161340000	27.1507	26.6	27.4453	144490000	26.9891	27.1789	27.2347	147693300		0.12388	0.709328	0.491032
Q10265	Q10265	Probable heat shock protein ssa1	ssa1	1	57.9	70.142	165.59	-0.0243025	0.229393	29.0898	28.6677	29.0815	521940000	29.4327	28.9642	29.2043	622286700	28.7055	29.1983	29.005	530806700		0.379905	0.467101	0.051727
Q10268	Q10268	Membrane-anchored protein 1	mac1	1	14.6	81.715	41.716	0.28381	0.0453056	26.3585	26.1768	26.151	78802660	25.7684	26.1877	NaN	66795000	26.1687	25.8231	25.8237	64730000		0.602297	0.329666	0.183322
Q10270	Q10270	Probable phosphoadenosine phosphosulfate reductase	met16	1	76.7	30.56	186.64	0.0737369	0.082273	30.9908	30.9995	30.9948	2140100000	30.9017	31.0468	31.0571	2152800000	31.0251	30.902	30.8301	2033467000		0.40691	0.660878	0.705577
Q10272	Q10272	Pre-rRNA-processing protein crb3/ipi3	crb3	1	18.4	49.506	48.936	-0.0711044	0.160225	27.4966	27.5398	27.6398	197873300	27.7735	27.8754	27.7208	232286700	27.7496	27.4309	27.6932	207870000		0.935758	0.312466	0.0901898
Q10275	Q10275	Uncharacterized protein C13G7.11	SPAC13G7.11	1	16	31.691	5.1065	NaN	NaN	25.636	NaN	25.6238	51924500	NaN	NaN	NaN	NaN	NaN	NaN	NaN	NaN		0	1	NaN
Q10276	Q10276	Putative choline kinase	SPAC13G7.12c	1	19.3	52.535	29.174	-0.127844	-0.0251378	26.3843	26.2155	26.3965	84614660	26.2765	26.712	26.2778	90858000	26.6389	26.3898	26.3399	92455000		0.15314	0.730205	0.388529
Q10277	Q10277	Multicopy suppressor of sporulation protein msa1	msa1	1	21	59.117	33.774	-0.316108	-0.294343	26.3069	25.8522	26.2226	73965000	26.1886	26.1398	26.1574	75089340	26.3698	26.4313	26.5616	92084000		1.14531	0.210039	0.0391873
Q10280	Q10280	Transcription factor gaf1	gaf1	1	12.9	91.776	12.437	NaN	NaN	25.354	25.1505	24.7823	36327670	NaN	NaN	NaN	NaN	NaN	NaN	NaN	NaN		0	1	NaN
Q10281	Q10281	Guanine nucleotide-binding protein subunit beta-like protein	rkp1	1	96.2	34.851	323.31	-0.177968	-0.0382062	35.0325	35.0042	34.8927	33833670000	35.0994	35.1206	35.1323	37275330000	35.1709	35.1597	35.1362	38275670000		2.20053	0.236734	0.266015
Q10283	Q10283	3-hydroxy-3-methylglutaryl-coenzyme A reductase	hmg1	1	20	114.88	111.58	0.552532	0.364849	28.7651	28.5738	28.4551	407916700	28.4729	28.5551	28.196	358156700	28.2721	28.1839	27.6132	278126700		1.12481	0.145057	0.0135317
Q10284	Q10284	Heat shock protein sks2	sks2	1	78.3	67.205	323.31	0.0910082	0.0547684	36.429	36.4578	36.5768	96466330000	36.4317	36.4569	36.4703	94073330000	36.3955	36.3459	36.4515	90569000000		0.665464	0.618349	0.859106
Q10287	Q10287	1,3-beta-glucan synthase component bgs1	bgs1	1	3.2	199.67	3.5416	NaN	NaN	NaN	NaN	NaN	NaN	25.6394	NaN	25.795	55244500	25.8919	NaN	NaN	NaN		0	1	NaN
Q10289	Q10289	Fatty acid synthase subunit alpha;Acyl carrier;3-oxoacyl-[acyl-carrier-protein] reductase;3-oxoacyl-[acyl-carrier-protein] synthase	fas2	1	72.4	202.17	323.31	0.0204385	0.00281793	34.8299	34.8093	34.8837	30781330000	34.8385	34.8156	34.8169	30407670000	34.7957	34.8181	34.8484	30348330000		0.186251	0.945054	0.983708
Q10294	Q10294	cAMP-independent regulatory protein pac2	pac2	1	31.9	26.106	21.123	0.282799	0.246497	26.2081	26.8949	26.304	95055340	26.3863	26.6568	26.3336	92693340	25.9254	26.4926	26.1844	78135000		0.320014	0.488524	0.11287
Q10295	Q10295	Poly(A) polymerase pla1	pla1	1	37.1	64.108	106.89	0.155722	-0.0218793	28.6346	28.7215	28.6316	425083300	28.5299	28.4798	28.4458	375846700	28.4358	28.6214	28.4579	381590000		1.4011	0.291361	0.351774
Q10297	Q10297	Importin subunit beta-5	kap114	1	9.4	111.86	36.696	0.212364	-0.128773	26.934	27.0138	26.5167	119914300	26.498	26.3876	26.5958	94662660	26.908	26.1727	26.6988	103500700		0.415282	0.414791	0.0626998
Q10301	Q10301	UPF0652 protein C22H10.08	SPAC22H10.08	1	7.1	56.534	11.186	0.13534	-0.00302482	25.5759	25.3903	25.5279	47458670	25.3173	25.4049	NaN	43118500	25.2333	NaN	25.4854	43209000		0.408934	0.535371	0.573605
Q10305	Q10305	Probable secretory pathway GDP dissociation inhibitor 1	gdi1	1	64.8	49.555	199.56	0.052549	0.0455867	30.5218	30.4765	30.5343	1530200000	30.572	30.4511	30.4865	1522833000	30.4514	30.4436	30.4803	1475467000		0.498783	0.774224	0.901753
Q10306	Q10306	Probable citrate synthase, mitochondrial	cit1	1	38.9	54.16	147.29	-0.0699412	-0.00660522	30.3298	30.3012	30.2413	1313900000	30.2961	30.4219	30.3428	1372867000	30.401	30.3853	30.2948	1379167000		0.504019	0.689087	0.588258
Q10307	Q10307	Uncharacterized protein C6C3.02c	SPAC6C3.02c	1	24.4	17.442	17.157	-0.0490138	-0.20233	26.7367	26.6749	27.0231	118450000	26.8937	26.2981	26.7432	106508000	26.6543	27.1496	26.7534	122543300		0.217832	0.5933	0.130507
Q10311	Q10311	Ankyrin repeat-containing protein C6C3.08	SPAC6C3.08	1	35.9	25.93	75.571	-0.0515996	0.050031	28.1275	28.0472	28.2172	294213300	27.8933	28.4604	28.2909	315686700	28.0064	28.4047	28.1105	304926700		0.0505522	0.878445	0.478996
Q10313	Q10313	tRNA ligase 1	trl1	1	10.5	90.342	21.851	-0.0118103	0.166049	26.9543	27.0091	26.8007	127333300	27.159	27.0043	27.1375	144040000	26.5875	27.002	27.1594	128380000		0.352693	0.525377	0.131365
Q10315	Q10315	DNA polymerase epsilon subunit C	dpb3	1	18.6	22.235	51.062	0.0945139	0.0689377	26.6438	26.5142	26.5911	100595700	26.3649	26.4917	26.7858	98828000	26.3543	26.5996	26.504	94216660		0.135177	0.778663	0.795546
Q10316	Q10316	Actin-related protein 2/3 complex subunit 5	arc5	1	97.4	16.91	278.35	0.151416	-0.038012	30.7701	30.5119	30.5011	1627300000	30.356	30.3779	30.4934	1427067000	30.3756	30.4742	30.4928	1465167000		0.822305	0.378508	0.336258
Q10318	Q10318	Putative dihydroxy-acid dehydratase, mitochondrial	SPAC17G8.06c	1	72.1	63.926	323.31	0.186238	0.0413686	33.5375	33.6271	33.5877	12881330000	33.4529	33.4649	33.4004	11650670000	33.4241	33.3659	33.4044	11321330000		2.71524	0.211293	0.458899
Q10324	Q10324	Uncharacterized protein C17G8.12	SPAC17G8.12	1	7.4	67.46	6.3401	-0.854607	0.0655323	NaN	25.2883	24.6933	34052500	25.8069	26.0644	NaN	64437500	25.8136	25.765	26.0345	61576000		1.50953	0.0611905	0.00626649
Q10329	Q10329	Probable proteasome subunit alpha type-4	pre6	1	71.4	28.277	177.05	-0.0395981	-0.0767663	30.3701	30.479	30.5628	1490133000	30.3333	30.5471	30.4184	1452233000	30.4931	30.5643	30.4784	1531600000		0.241066	0.754962	0.684804
Q10330	Q10330	60S ribosomal protein L25-A	rpl25a	1	55.3	15.835	323.31	0.0922747	-0.0420936	34.3189	34.3746	34.3463	21848330000	34.2248	34.1377	34.2716	19905330000	34.1653	34.1242	34.4516	20494670000		0.434972	0.562737	0.647592
Q10331	Q10331	Nucleoporin nup107	nup107	1	7.3	93.262	22.118	-0.204696	-0.062798	26.1074	25.6666	25.3502	56110330	25.9574	25.6256	26.036	61909670	25.5707	25.7292	26.3997	64664000		0.104936	0.732256	0.230649
Q10333	Q10333	Peroxisomal biogenesis factor 11	pex11	1	44.5	26.478	65.202	-0.0767655	-0.0510126	28.8922	28.8224	28.6932	468976700	28.6636	28.8748	28.9395	477423300	28.9449	28.8807	28.8167	494606700		0.167842	0.782938	0.657471
Q10334	Q10334	Putative alanine aminotransferase	SPBC582.08	1	48.5	56.627	257.39	-0.0149603	0.078271	30.8419	30.8773	30.7994	1921900000	30.9422	30.886	30.9699	2050200000	30.8683	30.9512	30.7371	1941933000		0.537467	0.614064	0.473924
Q10335	Q10335	Probable 26S proteasome regulatory subunit rpn7	rpn7	1	36.7	46.68	143.72	-0.157341	-0.193218	29.9323	30.1051	30.3525	1183433000	29.9864	30.3144	29.9871	1154367000	30.019	30.4301	30.408	1319800000		0.26909	0.572368	0.163993
Q10341	Q10341	Probable serine-O-acetyltransferase cys2	cys2	1	27	56.362	51.815	-0.0910384	0.00733342	28.2532	28.1704	28.2918	316873300	28.4517	28.2493	28.3044	339233300	28.4364	28.3996	28.137	337513300		0.240942	0.697019	0.432809
Q10342	Q10342	Protein sda1	sda1	1	31	81.25	137.98	-0.064735	0.12796	28.7489	28.9067	28.8009	474003300	29.0436	29.0354	28.9585	541736600	28.984	28.865	28.8001	495756700		1.28548	0.300336	0.152137
Q10344	Q10344	Translationally-controlled tumor protein homolog	p23fy	1	88.7	19.048	323.31	0.111369	0.0545598	33.7103	33.7443	33.7907	14434330000	33.7176	33.6553	33.7022	13877000000	33.6315	33.7145	33.5623	13362000000		0.975846	0.520146	0.798442
Q10349	Q10349	Putative phosphoserine aminotransferase	SPAC1F12.07	1	76.3	42.797	323.31	0.0986764	0.0194497	32.636	32.6241	32.7299	6805767000	32.5726	32.625	32.5561	6442100000	32.545	32.5774	32.5737	6355833000		1.25923	0.516974	0.830946
Q10351	Q10351	GPI transamidase component PIG-S homolog	gpi17	1	5.8	63.961	3.4082	-1.12966	-1.20388	26.6385	NaN	26.1421	89261500	26.6205	26.0892	26.2498	84785340	28.1129	26.5803	NaN	195310000		0.597374	0.22117	0.00321916
Q10352	Q10352	Uncharacterized protein C1F12.10c	SPAC1F12.10c	1	55.1	16.667	43.174	-0.03553	-0.490981	27.7152	27.7862	27.7972	228343300	27.4249	27.1383	27.3551	166526700	28.2322	27.4701	27.5818	234036700		0.95521	0.19309	0.00656314
Q10353	Q10353	Ribosome biogenesis protein rlp24	rlp24	1	17.7	22.28	40.662	0.146673	0.162024	26.865	27.363	27.2904	152996700	27.0926	27.2523	27.2617	154633300	27.0458	26.8852	27.1806	138206700		0.264418	0.591097	0.337671
Q10356	Q10356	Uncharacterized protein C22E12.03c	SPAC22E12.03c	1	46.1	21.078	63.138	0.0921388	0.0477947	28.7211	28.5464	28.7238	425953300	28.4656	28.66	28.7272	413060000	28.3031	28.8724	28.4869	399600000		0.100639	0.790767	0.88051
Q10357	Q10357	Superoxide dismutase 1 copper chaperone	ccs1	1	22.2	32.243	74.55	0.0174835	0.0625495	28.0307	28.0521	28.1204	281433300	28.1647	28.0627	28.1107	290363300	28.0757	28.0293	28.0468	278043300		0.593365	0.73281	0.708044
Q10359	Q10359	Alpha-1,2-galactosyltransferase gmh3	gmh3	1	7.8	38.053	17.307	NaN	NaN	25.8396	25.2844	25.6718	51456670	NaN	25.6158	NaN	NaN	NaN	NaN	24.69	NaN		0	1	NaN
Q10361	Q10361	Electron transfer protein 1, mitochondrial	etp1	1	5.5	68.583	11.454	NaN	NaN	NaN	NaN	NaN	NaN	NaN	NaN	NaN	NaN	26.6436	26.2099	NaN	91228500		0	1	NaN
Q10367	Q10367	ADP-ribosylation factor GTPase-activating protein glo3	glo3	1	52.2	52.583	198.81	-0.125761	-0.046343	29.8749	29.829	29.9126	982950000	30.0029	29.874	29.9758	1038577000	29.8791	30.0972	30.0102	1072480000		0.64094	0.543924	0.430075
Q10368	Q10368	Uncharacterized protein C22E12.18	SPAC22E12.18	1	33.6	38.445	108.2	0.131313	0.147586	27.92	27.4457	27.3758	203640000	27.5636	27.5559	27.7271	205950000	27.5614	27.5442	27.289	185923300		0.187803	0.659772	0.400147
Q10407	Q10407	MAP kinase kinase kinase mkh1	mkh1	1	3.8	125.13	2.0084	-0.289471	-0.180569	25.0958	25.7725	24.8632	41231670	25.4821	NaN	25.326	44464500	24.9417	25.9256	25.7186	50393000		0.125523	0.660298	0.0840491
Q10410	Q10410	Probable ADP-ribosylation factor-binding protein C1F3.05	SPAC1F3.05	1	31	56.789	70.414	0.114827	0.145201	28.8489	28.7626	28.65	453380000	28.824	28.8076	28.7261	463026700	28.7208	28.703	28.4887	418693300		0.630314	0.489345	0.38898
Q10411	Q10411	Sporulation-specific protein 15	spo15	1	47.6	222.78	323.31	0.122841	0.0484012	30.7824	30.8686	30.7832	1885100000	30.6104	30.7479	30.8448	1790300000	30.6792	30.6175	30.7669	1731233000		0.555898	0.558674	0.757501
Q10412	Q10412	Chromatin structure-remodeling complex subunit rsc58	rsc58	1	19.6	44.621	29.962	-0.141093	-0.205413	26.5283	26.5306	26.4239	94585000	26.3487	26.2178	26.6849	90460660	26.5591	26.9131	26.3855	104302700		0.272627	0.572263	0.152118
Q10414	Q10414	CWF19-like protein mug161	mug161	1	27.6	63.216	96.705	-0.0952141	-0.20377	28.5481	28.5515	28.5564	393556700	28.4326	28.4179	28.479	365030000	28.5759	28.5268	28.8213	420406700		0.990926	0.341309	0.152059
Q10421	Q10421	40S ribosomal protein S28	rps28a	1	76.5	7.6638	306.73	-0.0905961	-0.135742	33.6232	33.3584	33.7007	12734670000	33.4192	33.44	33.6931	12342330000	33.9058	33.5031	33.531	13560000000		0.15038	0.72964	0.367346
Q10422	Q10422	Uncharacterized RNA-binding protein C25G10.01		1	26.6	33.564	60.715	-1.20295	-0.876946	26.4505	25.9003	25.8695	71879340	26.8477	26.0473	26.257	90103340	27.4473	26.9875	27.4263	165473300		1.9424	0.0309524	0.00324547
Q10425	Q10425	Eukaryotic translation initiation factor 3 subunit B	SPAC25G10.08	1	68.4	84.034	323.31	0.0400012	-0.0132214	33.0685	33.0677	32.9938	8854500000	32.9572	33.0239	32.9898	8533800000	33.0795	32.9437	32.9847	8612366000		0.338168	0.795138	0.970273
Q10428	Q10428	Serine/threonine-protein phosphatase 2A 56 kDa regulatory subunit delta 1 isoform	par1	1	13.5	63.345	21.968	0.0980623	0.230295	27.0097	27.1996	27.0892	144010000	27.455	26.8938	27.2963	157833300	26.9474	27.1366	26.9166	134546700		0.365799	0.514787	0.110976
Q10432	Q10432	Coiled-coil quantitatively-enriched protein 1	ccq1	1	10.1	83.3	34.231	0.0255468	-0.100781	27.6507	27.3036	27.5395	190483300	27.396	27.2972	27.4394	174513300	27.3733	27.4261	27.6267	187140000		0.264372	0.644723	0.468571
Q10434	Q10434	F-actin-capping protein subunit alpha	acp1	1	54.3	29.808	82.486	0.0773737	-0.0506458	28.9082	28.9799	29.0104	524653300	28.8341	28.8357	28.8465	480103300	28.8382	28.8236	28.9997	497256700		0.9061	0.488791	0.659903
Q10436	Q10436	Uncharacterized protein C12B10.02c	SPAC12B10.02c	1	36.6	26.934	111.72	0.539591	0.274029	28.5648	28.5316	28.5604	393653300	28.4832	28.2654	28.0841	327470000	28.0614	28.2463	27.6728	270820000		1.36893	0.132222	0.0193302
Q10437	Q10437	UBP9-binding protein bun62	bun62	1	15.7	61.81	25.504	0.389602	0.0794827	25.5336	NaN	25.7974	53444500	25.1919	25.2631	25.5962	43107000	25.1576	25.3436	25.337	40796330		0.893625	0.234311	0.0572962
Q10449	Q10449	Meiotically up-regulated gene 157 protein	mug157	1	19.6	57.153	16.687	0.737738	0.530648	27.8661	27.732	27.8517	236593300	27.7724	27.4753	27.5683	204956700	27.1046	26.581	27.4309	141880000		1.5496	0.0809524	0.00500406
Q10452	Q10452	Protein kinase gsk3	gsk3	1	36.2	44.165	55.145	-0.155549	-0.179356	28.9628	28.4507	28.603	432603300	28.5284	28.7635	28.6921	425523300	28.9751	28.7935	28.7536	481853300		0.352913	0.535549	0.196777
Q10475	Q10475	Eukaryotic translation initiation factor 4 gamma	tif471	1	46.3	154.03	323.31	0.02217	0.00428254	32.4893	32.5003	32.4903	6046067000	32.4898	32.4618	32.4746	5971567000	32.4766	32.4492	32.4874	5953867000		0.670646	0.922748	0.971283
Q10478	Q10478	SAM50-like protein SPAC17C9.06	SPAC17C9.06	1	12.2	51.762	12.564	0.0296726	-0.0117214	26.3011	25.9122	25.8122	68247340	25.9287	25.7725	26.2126	66317000	25.9629	25.8911	26.1202	66858000		0.0103798	0.972571	0.984295
Q10480	Q10480	Nuclease 1, mitochondrial	pnu1	1	57.1	36.428	67.013	0.0530499	0.0794067	28.3847	28.3246	28.3345	341703300	28.3411	28.3965	28.3854	348003400	28.4154	28.2418	28.2202	329366700		0.431396	0.68068	0.717829
Q10481	Q10481	Mitochondrial import inner membrane translocase subunit tim13	tim13	1	69.5	10.742	83.617	-0.07921	0.0646813	28.6303	28.5768	28.4608	395113300	28.6252	28.6384	28.8317	436553300	28.6841	28.5695	28.6546	417413300		0.63408	0.512034	0.28136
Q10483	Q10483	Uncharacterized protein C17C9.11c	SPAC17C9.11c	1	29.2	27.602	18.112	0.512507	0.394567	26.386	26.432	26.1707	84590660	26.2248	26.2072	NaN	77950500	25.9543	25.6032	25.8836	59298330		1.74394	0.0945752	0.0153694
Q10484	Q10484	Uncharacterized protein C17C9.12	SPAC17C9.12	1	42.6	34.005	142.34	0.169282	0.0574573	29.3053	29.4361	29.4455	706950000	29.3769	29.2587	29.2152	654223300	29.107	29.2408	29.327	628680000		0.827582	0.413452	0.546163
Q10485	Q10485	Uncharacterized protein C17C9.14	SPAC17C9.14	1	21.6	26.133	9.6671	0.191106	-0.0812928	25.6722	NaN	25.5161	50727000	25.1629	25.4061	25.3899	41999000	NaN	25.2936	25.5086	44433500		0.710869	0.319686	0.119242
Q10488	Q10488	Probable trans-2-enoyl-CoA reductase, mitochondrial	etr1	1	19.6	41.229	56.68	-0.213639	-0.446011	27.8876	27.7316	27.7163	230563300	27.4582	27.6693	27.5087	196263300	27.6109	28.1966	28.1089	267363300		0.986844	0.207348	0.0122414
Q10489	Q10489	Pyruvate dehydrogenase E1 component subunit alpha, mitochondrial	pda1	1	66.5	45.137	323.31	-0.0725998	-0.017306	31.9143	32.0056	32.0272	4245300000	32.0799	31.9396	32.0912	4411167000	32.1216	32.055	31.9877	4464400000		0.322053	0.737289	0.610529
Q10490	Q10490	Putative leucine--tRNA ligase, cytoplasmic	lrs1	1	61.7	126.45	323.31	0.132182	0.0270836	33.5095	33.5615	33.5494	12492000000	33.3964	33.4007	33.5058	11614330000	33.4842	33.3391	33.3973	11398330000		1.19264	0.414975	0.658275
Q10492	Q10492	Pinin homolog 1	pnn1	1	19.3	23.237	11.504	NaN	NaN	NaN	27.8851	NaN	NaN	NaN	27.7904	NaN	NaN	28.2812	27.9847	28.6973	342353300		0	1	NaN
Q10494	Q10494	Uncharacterized oxidoreductase C26F1.07	SPAC26F1.07	1	71.7	36.192	323.31	0.0454796	0.0616519	33.1352	33.0937	33.324	9784434000	33.2175	33.2005	33.194	9894733000	32.9857	33.24	33.189	9480800000		0.127106	0.834216	0.789137
Q10496	Q10496	GTPase activating protein Gyp51	gyp51	1	6.2	116.29	14.931	-0.272345	-0.203288	24.9586	25.2284	24.4719	31728330	25.1557	24.7571	25.024	33284000	25.0519	25.319	NaN	38320500		0.254249	0.541715	0.085456
Q10498	Q10498	Protein HGH1 homolog	hgh1	1	41.3	41.26	259.16	0.135184	-0.00997552	29.7127	29.7023	29.9324	925993300	29.5771	29.6204	29.7224	837356700	29.7394	29.8199	29.3525	843166700		0.284179	0.591481	0.539616
Q10499	Q10499	Apoptosis-inducing factor 1	aif1	1	27.5	66.565	40.492	0.181735	0.069483	27.1802	27.1955	27.2261	154250000	27.2	26.9777	27.079	142703300	27.023	27.0551	26.9778	135993300		1.3223	0.317917	0.511973
Q10659	Q10659	Membrane glycoprotein spo14	spo14	1	22	45.077	92.545	0.244433	0.0345871	27.6163	27.2898	27.3505	180320000	27.1546	27.1333	27.3504	155910000	27.1817	27.3834	26.9466	152216700		0.590943	0.376999	0.249701
Q11004	Q11004	40 kDa peptidyl-prolyl cis-trans isomerase	wis2	1	66.9	40.161	323.31	-0.0739057	0.0347904	32.5916	32.653	32.6373	6635300000	32.7147	32.725	32.7684	7154533000	32.567	32.8629	32.6583	6984067000		0.40653	0.624006	0.443372
Q11118	Q11118	Protein wos2	wos2	1	22	20.951	23.045	-0.112742	-0.135028	28.1143	27.8052	28.2254	279646700	NaN	27.7769	28.2568	275360000	27.8869	28.3854	28.1998	302376700		0.0893785	0.780029	0.361961
Q11119	Q11119	Ubiquitin carboxyl-terminal hydrolase 14	ubp14	1	31.6	86.782	67.637	-0.0177863	0.213075	28.7245	28.7881	28.7469	452510000	28.9556	28.8679	29.1179	531036700	28.8068	28.7245	28.781	458123300		1.64672	0.206422	0.0694125
Q11120	Q11120	Prolyl 3,4-dihydroxylase ofd1	ofd1	1	51.3	59.177	178.29	0.0716066	0.0640187	30.865	30.9311	31.0299	2065167000	30.9195	31.0673	30.8096	2054333000	30.8963	30.9617	30.7499	1965167000		0.16145	0.788468	0.833502
Q12381	Q12381	Pre-mRNA-splicing factor prp1	prp1	1	27.8	103	88.601	0.188516	0.0484493	27.8073	27.8362	27.9738	246030000	27.7392	27.7772	27.6846	223266700	27.7401	27.6378	27.6775	215893300		1.52518	0.284361	0.477109
Q12702	Q12702	Protein phosphatase PP2A regulatory subunit B	pab1	1	31.1	52.795	101.46	0.0430263	-0.0397274	28.6908	28.5444	28.6579	416110000	28.5453	28.7233	28.3571	392913300	28.4694	28.5848	28.7043	403883300		0.138225	0.784721	0.865022
Q12705	Q12705	Serine/threonine-protein phosphatase 2B catalytic subunit	ppb1	1	24	63.714	48	0.195684	-0.142746	27.586	27.5551	27.968	220406700	27.4225	27.4622	27.237	174320000	NaN	27.2558	27.743	192450000		0.543974	0.34114	0.0582345
Q1K9B6	Q1K9B6	Uncharacterized protein C19D5.02c	SPAC19D5.02c	1	22.4	24.818	31.159	0.0805607	-0.15755	25.9749	26.0016	26.4001	73896660	26.2596	25.4362	25.891	62653670	25.9773	26.1256	26.0686	69883340		0.281235	0.531984	0.111741
Q1K9C2	Q1K9C2	Sulfite reductase [NADPH] subunit beta	sir1	1	80	163.84	323.31	0.0354235	-0.0731884	34.6478	34.5625	34.575	25960670000	34.5422	34.472	34.4451	24078000000	34.5536	34.5112	34.6139	25331000000		1.06324	0.515044	0.67949
Q1MTN3	Q1MTN3	Inner centromere protein-related protein pic1	pic1	1	5.9	114.47	9.1773	-0.115755	0.00397111	24.9517	25.2796	25.0596	36049670	25.1425	25.1201	25.3911	39169000	25.2483	25.1495	25.2575	39061330		0.312734	0.611436	0.341273
Q1MTN8	Q1MTN8	UPF0661 TPR repeat-containing protein C16D10.01c	SPBC16D10.01c	1	25.3	38.108	118.67	0.309785	0.211109	28.7608	28.879	28.8353	475820000	28.6567	28.8286	28.6904	444363300	28.5024	28.5912	28.451	383873300		2.20929	0.1372	0.149275
Q1MTP1	Q1MTP1	THP3 homolog C2A9.11c		1	7.6	46.216	19.423	-0.00759796	0.28213	25.668	NaN	25.3023	47345000	NaN	25.7874	25.7855	57875000	NaN	25.4386	25.5671	47595000		0.602658	0.318821	0.0249092
Q1MTQ9	Q1MTQ9	60S ribosome subunit biogenesis protein nip7	nip7	1	70	20.86	111.83	0.204368	-0.0341292	29.0256	28.8988	29.3186	572173300	28.6219	28.967	28.946	484990000	29.04	28.7274	28.8782	496600000		0.481321	0.425348	0.186019
Q1MTR3	Q1MTR3	Vacuolar import and degradation protein 27	vid27	1	8	92.426	49.989	-0.180796	-0.07711	26.7996	26.8789	26.7414	117470000	26.9621	26.9149	26.8552	126223300	27.0534	26.867	27.0378	133153300		1.10171	0.3517	0.303061
Q1MTS0	Q1MTS0	Uncharacterized protein C3B8.09	SPBC3B8.09	1	21.3	68.02	85.513	0.324132	0.31127	28.8786	28.9001	29.0265	513763300	28.8132	28.9231	29.0268	509203400	28.5553	28.5715	28.7056	410383300		2.12195	0.116926	0.0582711
Q42598	Q42598	Threonine synthase	thrc	1	84.4	57.631	323.31	0.110201	0.100373	33.4642	33.4457	33.5285	11979670000	33.4911	33.4907	33.4274	11898330000	33.4208	33.3134	33.3728	11098670000		1.35598	0.448582	0.624238
Q4LB35	Q4LB35	Folic acid synthesis protein fol1;Dihydroneopterin aldolase;2-amino-4-hydroxy-6-hydroxymethyldihydropteridine pyrophosphokinase;Dihydropteroate synthase	fol1	1	29.9	81.925	81.116	0.0463539	-0.10238	28.133	27.8301	28.1253	275253300	27.9259	27.9049	27.8297	248290000	28.092	27.9864	27.8835	266550000		0.41231	0.561286	0.405949
Q76PD2	Q76PD2	LIM domain and RING finger protein C1223.01		1	24.9	82.699	111.68	0.00453047	-0.0982783	27.2679	27.5906	27.1272	170103300	27.2781	27.2969	27.1368	158403300	27.2655	27.2656	27.4709	169570000		0.139949	0.760554	0.493003
Q76PD3	Q76PD3	ATP-dependent RNA helicase dbp6	dbp6	1	5.3	68.344	15.691	-0.675648	-0.14409	25.7949	25.4963	25.416	50106000	26.597	25.5513	25.989	72427660	26.4127	26.134	26.2007	80035000		0.957473	0.161705	0.00945863
Q7LL14	Q7LL14	Probable U2 small nuclear ribonucleoprotein B	msl1	1	35.1	12.667	9.7581	NaN	0.731385	24.9608	NaN	NaN	NaN	26.727	NaN	25.2394	75345500	NaN	25.2402	25.6077	45382500		0.266519	0.438616	NaN
Q7Z991	Q7Z991	Uncharacterized ABC transporter ATP-binding protein C20G4.01	SPAC20G4.01	1	22.5	31.292	50.665	-0.0837805	0.208763	27.1414	27.2157	27.3822	159610000	27.4782	27.512	27.6327	195490000	27.3036	27.4638	27.2234	169153300		1.37758	0.207046	0.0354569
Q7Z9I2;Q9P7I6	Q7Z9I2	Uncharacterized oxidoreductase C663.09c	SPCC663.09c	2	68.8	27.946	168.41	-0.071008	0.0589356	30.343	30.3241	30.3507	1358433000	30.4455	30.4346	30.5259	1486467000	30.3749	30.395	30.4596	1426967000		1.71117	0.397375	0.321274
Q7Z9I3	Q7Z9I3	Uncharacterized oxidoreductase C663.08c	SPCC663.08c	1	22.1	27.696	9.0935	NaN	0.358671	NaN	26.5048	NaN	NaN	26.3959	26.6902	27.0364	111409700	26.3069	NaN	26.4355	86886500		0.58254	0.310273	NaN
Q874R1	Q874R1	GTP-binding protein rho4	rho4	1	9.9	22.408	6.9153	-0.0562036	-0.256436	25.4346	25.1867	25.0523	39445000	24.9702	25.1458	24.9763	34333330	25.244	25.4116	25.2046	41012000		0.833924	0.309854	0.0582806
Q8NIL3	Q8NIL3	Antisense-enhancing sequence 1	aes1	1	42.2	32.228	59.72	-0.216034	0.0393331	27.7077	27.4521	27.5407	199356700	27.8625	27.862	27.7511	237960000	27.5712	27.9009	27.8661	231560000		0.941897	0.28382	0.0892077
Q8TFG7	Q8TFG7	tRNA (guanine(37)-N1)-methyltransferase	trm5	1	26.4	51.747	37.631	0.08104	0.132272	27.1669	27.1203	27.3086	154266700	27.2266	27.2786	27.2506	159843300	27.1782	27.0501	27.1283	145840000		0.8569	0.48555	0.426691
Q8TFH0	Q8TFH0	Probable 6-phosphofructo-2-kinase PB17E12.14c	SPAPB17E12.14c	1	16.9	76.392	58.704	-0.0396087	-0.11538	29.3926	29.4997	29.5357	747383300	29.3552	29.362	29.4836	709143300	29.6745	29.4454	29.4168	768186700		0.360292	0.632122	0.44245
Q8TFH1	Q8TFH1	60S ribosomal protein L18-B	rpl18b	1	51.3	21.184	225.4	0.0196739	0.0301054	32.8316	32.6221	32.4496	6706366000	32.7483	32.7089	32.4895	6755033000	32.6512	32.7081	32.5027	6615534000		0.0115541	0.975784	0.888321
Q8TFH3	Q8TFH3	Dolichyl-diphosphooligosaccharide--protein glycosyltransferase subunit 3	ost3	1	27.2	34.983	22.98	0.500747	0.0843243	28.0618	28.2148	27.8058	275446700	27.8767	27.5473	27.3957	206386700	27.9119	27.8207	26.4926	194669300		0.446135	0.325386	0.0158999
Q8TFI0	Q8TFI0	Uncharacterized protein C1751.04	SPAC1751.04	1	40.8	11.919	14.982	NaN	NaN	26.3542	NaN	NaN	NaN	NaN	NaN	NaN	NaN	NaN	26.1998	26.5582	87945000		0	1	NaN
Q8WZJ7	Q8WZJ7	C-1-tetrahydrofolate synthase, cytoplasmic;Methylenetetrahydrofolate dehydrogenase;Methenyltetrahydrofolate cyclohydrolase;Formyltetrahydrofolate synthetase	SPBC839.16	1	62.4	101.2	323.31	-0.0333323	-0.0383154	32.3801	32.3782	32.4463	5674600000	32.3826	32.3792	32.4283	5655033000	32.3617	32.4734	32.4678	5807233000		0.239629	0.870184	0.803754
Q8WZJ8	Q8WZJ8	DNA-directed RNA polymerase III subunit rpc31	rpc31	1	21	24.342	9.7122	NaN	NaN	NaN	NaN	25.0873	NaN	NaN	24.539	NaN	NaN	24.6114	NaN	24.6774	26231000		0	1	NaN
Q8WZK0	Q8WZK0	U1 snRNP-associated protein usp107	usp107	1	21.3	81.043	57.762	0.296879	0.090072	26.6786	26.7191	27.1737	123090000	26.925	26.5221	26.519	106651700	26.5406	26.5429	26.6487	100196700		0.499105	0.401636	0.18055
Q8WZK2	Q8WZK2	GPI ethanolamine phosphate transferase 1	its8	1	4.3	106.4	16.078	NaN	NaN	25.5525	25.3002	25.3922	44854000	25.4188	25.1555	24.7495	36812000	25.2199	NaN	NaN	NaN		0.669017	0.293461	NaN
Q8WZK3;P07334	Q8WZK3	Dual specificity phosphatase ibp1	ibp1	2	30.4	15.778	30.288	0.260005	0.200535	27.5646	27.5809	27.7814	209986700	27.4884	27.4644	27.7836	201506700	27.5492	27.3173	27.2753	175356700		0.78244	0.31757	0.191648
Q8WZK4	Q8WZK4	Defective in cullin neddylation protein 1	dcn1	1	21.9	28.915	10.098	NaN	NaN	NaN	25.5632	NaN	NaN	25.9403	25.6079	25.73	57061000	NaN	NaN	NaN	NaN		0	1	NaN
Q92345	Q92345	Probable pyruvate decarboxylase C1F8.07c	SPAC1F8.07c	1	81.9	61.719	323.31	-0.083678	-0.0439	37.1296	37.1027	37.115	148926700000	37.1809	37.1227	37.1625	153090000000	37.123	37.2923	37.1779	157820000000		0.605154	0.651339	0.60955
Q92346	Q92346	Uncharacterized protein C6G9.01c	SPAC6G9.01c	1	32.6	10.342	9.3538	NaN	NaN	25.8032	NaN	25.6029	54755500	NaN	25.653	25.7361	54326500	NaN	NaN	26.0585	NaN		0.0246391	0.941462	NaN
Q92347	Q92347	Nucleolar protein 9	nop9	1	20.2	75.439	82.817	0.0476323	0.069238	27.6644	27.6625	27.7579	217383300	27.5903	27.6984	27.8512	220663300	27.8244	27.4335	27.6598	210323300		0.0955657	0.839257	0.738859
Q92351	Q92351	Spindle pole body protein pcp1	pcp1	1	5.5	140.76	7.1782	NaN	NaN	NaN	27.8184	NaN	NaN	NaN	25.8466	26.8614	91130000	NaN	NaN	NaN	NaN		0	1	NaN
Q92352	Q92352	Actin-related protein 2/3 complex subunit 4	arc4	1	26.8	19.614	46.345	0.0719644	0.127513	26.9816	26.9185	26.9038	128310000	26.7448	27.0067	27.1865	133346700	26.9085	26.9525	26.7176	122066700		0.198998	0.697219	0.449623
Q92353	Q92353	Ubiquitin carboxyl-terminal hydrolase 6	ubp6	1	40.8	52.316	102.56	-0.043717	-0.0429334	28.9109	28.7029	28.8799	478556700	28.8831	28.8474	28.772	478816700	28.7656	28.8467	29.0103	493280000		0.0699905	0.903488	0.755905
Q92355	Q92355	Helicase sen1	sen1	1	13.1	192.55	49.769	0.411774	0.233218	27.1944	27.1421	27.4672	162410000	27.2002	27.0505	27.0329	143503300	26.9158	26.7737	26.8963	122083300		1.7307	0.13207	0.0608388
Q92356	Q92356	Synaptobrevin homolog 1	syb1	1	53.7	13.469	122.77	0.294399	0.423341	27.8368	28.1502	27.8575	260273300	28.2807	28.0311	27.917	284606700	27.6569	27.8463	27.4533	212230000		1.12193	0.186489	0.0226586
Q92357	Q92357	Cell fusion protein cfr1	cfr1	1	42.6	67.23	157.35	-0.0751333	-0.10008	29.7114	29.7832	29.74	899890000	29.6923	29.7255	29.7424	884463400	29.6957	29.9699	29.7815	947996700		0.382825	0.650603	0.526676
Q92359	Q92359	Pumilio domain-containing protein C6G9.14	SPAC6G9.14	1	8.8	73.291	9.7113	NaN	-0.314322	NaN	NaN	NaN	NaN	25.935	25.1433	NaN	50604500	NaN	25.8565	25.9559	62923000		0.342347	0.410704	NaN
Q92366	Q92366	60S ribosomal protein L29	rpl29	1	23	7.2021	40.794	1.06767	0.791767	28.8397	29.6797	29.598	717663300	29.2459	29.1684	29.0038	592743400	28.2117	28.3028	28.521	342390000		1.93367	0.0339216	0.00331759
Q92367	Q92367	Amino-acid permease 1	aap1	1	6.2	65.277	16.147	0.364877	0.0598117	26.2001	26.7763	26.403	93589660	26.1898	25.7895	26.4663	75752000	26.5055	26.2294	25.3936	72675660		0.303978	0.463916	0.0735679
Q92370	Q92370	Multifunctional tryptophan biosynthesis protein;Anthranilate synthase component 2;Indole-3-glycerol phosphate synthase;N-(5-phosphoribosyl)anthranilate isomerase	trp1	1	64.2	83.039	323.31	-0.0963674	0.0511228	31.3863	31.4408	31.4529	2887067000	31.5331	31.6119	31.5772	3197833000	31.5407	31.5542	31.4738	3086500000		1.98738	0.319373	0.269283
Q92371	Q92371	Nascent polypeptide-associated complex subunit beta	btf3	1	69.5	16.202	323.31	0.120227	0.186622	33.9553	33.9231	34.1104	17163330000	33.8929	34.1419	34.1459	17971670000	33.9389	33.829	33.8651	15791000000		0.731936	0.414864	0.234157
Q92372	Q92372	Replication factor A protein 1	ssb1	1	46.1	68.196	270.6	0.0117961	-0.0282432	29.2091	29.218	29.2255	624250000	29.1185	29.2277	29.1842	607163300	29.1119	29.1409	29.3524	619166700		0.0786024	0.910702	0.940339
Q92373	Q92373	Replication factor A protein 2	ssb2	1	14	30.39	29.455	-0.0537391	-0.161392	27.2474	NaN	27.2371	158755000	NaN	27.1094	27.1593	147340000	27.4885	27.0738	NaN	164780000		0.153105	0.697929	0.230581
Q92375	Q92375	Thioredoxin reductase	trr1	1	60.6	34.618	323.31	0.0811162	0.079114	32.2072	32.2525	32.2177	5023100000	32.2341	32.1686	32.2673	5016133000	32.1593	32.1812	32.0924	4748467000		1.04738	0.570896	0.752789
Q92398	Q92398	Mitogen-activated protein kinase spm1	spm1	1	15.2	48.261	14.149	0.0197115	-0.131523	26.6867	26.5303	26.8885	109726300	26.7804	26.5541	26.2999	98806340	26.3626	26.8425	26.8153	108237300		0.158184	0.680808	0.278107
Q92399	Q92399	DNA-directed RNA polymerases I, II, and III subunit RPABC3	rpb8	1	31.2	14.3	105.85	-0.504236	-0.426966	28.9933	28.7435	29.0571	514120000	29.0939	29.0254	28.9198	542406700	29.4485	29.1013	29.7114	729213300		1.24432	0.143873	0.0109139
Q92462	Q92462	E3 ubiquitin-protein ligase pub1	pub1	1	21.6	87.267	121.68	-0.10567	-0.015436	27.5113	27.069	27.3993	169706700	27.4726	27.4363	27.3756	180660000	27.5165	27.4269	27.3859	182603300		0.239628	0.659693	0.458574
Q96UP3	Q96UP3	Telomere length regulator protein rif1	rif1	1	2.1	155.83	6.1803	-0.111833	-0.122523	29.7087	29.3249	29.3692	747763300	29.4784	29.4665	29.457	742243300	29.5056	29.8369	29.3888	808033300		0.150489	0.732494	0.391991
Q96VG1	Q96VG1	Uncharacterized protein C119.18	SPBC119.18	1	55.1	7.965	9.3901	NaN	NaN	24.9849	24.7614	NaN	30822500	24.9702	24.8851	24.8218	31169670	NaN	24.864	NaN	NaN		0.0654106	0.868631	NaN
Q96WV0	Q96WV0	Uncharacterized urease accessory protein ureG-like	SPCPB16A4.05c	1	54.9	31.33	251.03	0.0858804	0.10223	31.0379	31.0018	30.9815	2158367000	30.9969	31.0693	31.0036	2182967000	30.7279	30.9571	31.0595	2033633000		0.370102	0.621613	0.620869
Q96WV1	Q96WV1	tRNA (guanine-N(7)-)-methyltransferase	trm8	1	42.1	31.622	74.33	0.0141528	0.130481	27.4367	27.2874	27.2678	169023300	27.5127	27.3692	27.4614	183216700	27.1866	27.1388	27.5869	167373300		0.275682	0.614249	0.272302
Q96WV5	Q96WV5	Putative coatomer subunit alpha	SPBPJ4664.04	1	39.4	136.37	323.31	-0.060242	0.0368175	30.7253	30.7406	30.7481	1790933000	30.7778	30.8169	30.9076	1915567000	30.8241	30.7858	30.7846	1867300000		1.13765	0.549415	0.461804
Q96WV9	Q96WV9	Probable cyclin-dependent kinase 9	cdk9	1	23.2	68.028	30.911	0.0910381	0.0159445	29.7818	29.6721	29.5939	862916700	29.6127	29.5203	29.6907	819150000	29.6646	29.643	29.465	810146700		0.29415	0.68677	0.887318
Q96WW1	Q96WW1	O-glycoside alpha-1,2-mannosyltransferase homolog 5	omh5	1	17.8	49.917	32.404	0.364123	0.110846	25.9969	26.0482	26.2184	71477340	25.9327	25.8366	25.7372	59968670	25.8374	25.6991	25.6367	55533670		1.83878	0.135842	0.0838242
Q96WW3	Q96WW3	UPF0642 protein C32H8.05	SPBC32H8.05	1	53.8	13.296	70.791	0.0397206	0.13302	28.7505	28.6609	28.6751	434883300	28.8094	28.6941	28.8596	463936700	28.7707	28.363	28.7957	423073300		0.27439	0.620928	0.356457
Q96WW6	Q96WW6	Alpha-1,3/1,6-mannosyltransferase alg2	alg2	1	24.9	57.166	29.667	0.617509	0.132945	27.6132	27.4658	27.3494	187223300	27.5249	26.8119	26.4315	133811000	26.8258	27.2342	26.4116	122031300		0.728554	0.208942	0.010903
Q9C0U6	Q9C0U6	Xylulose kinase	xks1	1	48.5	61.682	150.9	-0.198019	-0.0799341	29.3026	29.4398	29.4063	700643300	29.5048	29.4656	29.5353	760403300	29.3716	29.557	29.7876	803723300		0.571819	0.456674	0.240953
Q9C0U7	Q9C0U7	Vacuolar protein sorting-associated protein vps5	vps5	1	22.7	64.23	35.782	0.0834061	NaN	26.6446	26.3549	NaN	95368500	NaN	26.3012	NaN	NaN	26.5585	26.3964	26.3044	90011340		0.208902	0.638594	NaN
Q9C0V4	Q9C0V4	Uncharacterized protein PB7E8.02	SPBPB7E8.02	1	15.9	82.21	45.217	-0.136451	-0.37421	26.6795	26.6051	26.8014	108840000	26.5094	26.416	26.4526	92303000	26.8733	26.7977	26.8303	119636700		2.8598	0.066383	0.0235327
Q9C0V5	Q9C0V5	Uncharacterized protein PB7E8.01	SPBPB7E8.01	1	9.1	61.399	33.904	-0.0277432	NaN	26.7484	26.4022	26.6044	101152700	NaN	NaN	25.8984	NaN	26.673	26.58	26.6044	103116700		0.1194	0.782596	NaN
Q9C0W7	Q9C0W7	AP-2 complex subunit alpha	apl3	1	6.3	100.08	7.692	NaN	NaN	NaN	NaN	NaN	NaN	NaN	NaN	NaN	NaN	24.5384	24.1917	NaN	21764500		0	1	NaN
Q9C0X2	Q9C0X2	Uncharacterized protein C16E9.19	SPBC16E9.19	1	30.8	15.869	8.931	0.0853452	0.129017	26.1857	26.1654	NaN	75796500	26.1484	26.2331	26.2736	78126000	26.2458	25.9158	26.0905	71442660		0.399573	0.562193	0.486201
Q9C0X6	Q9C0X6	RuvB-like helicase 1	rvb1	1	56.8	50.052	323.31	-0.0552221	-0.030494	31.1716	31.3097	31.2473	2543200000	31.1446	31.3025	31.3511	2587167000	31.294	31.1916	31.4042	2642433000		0.098461	0.875111	0.697327
Q9C0X8	Q9C0X8	Putative ribosomal RNA-processing protein 12	SPAPB8E5.07c	1	16.5	130.53	84.978	0.0611811	0.119742	28.2832	28.1772	28.2737	318233300	28.1733	28.4159	28.3128	331416700	28.2317	28.0434	28.2679	305020000		0.369351	0.618707	0.470627
Q9C0X9	Q9C0X9	Phosphatidylglycerol/phosphatidylinositol transfer protein	npc2	1	34.6	20.531	31.361	0.358177	0.289894	28.11	NaN	28.4877	333060000	28.2311	28.248	28.2495	317663300	27.9361	28.1127	27.7924	259836700		1.02656	0.205882	0.0615065
Q9C0Y2	Q9C0Y2	Putative cell agglutination protein PB2C8.01	SPAPB2C8.01	1	2	124.08	10.902	NaN	NaN	25.3162	25.0468	25.1981	38310670	25.0033	NaN	25.1389	35288500	NaN	NaN	NaN	NaN		0.421473	0.515832	NaN
Q9C0Y6	Q9C0Y6	Zinc-type alcohol dehydrogenase-like protein PB24D3.08c	SPAPB24D3.08c	1	49.6	38.612	80.965	-0.27435	0.140682	28.7061	28.7926	28.6698	443306700	29.158	29.1226	29.1354	591073300	28.9462	29.2554	28.7466	536156700		1.38318	0.148086	0.0135332
Q9C0Y7	Q9C0Y7	Uncharacterized protein PB24D3.07c	SPAPB24D3.07c	1	18.3	32.737	20.608	-0.319957	-0.424247	27.1628	27.1553	26.6409	134786700	26.5711	27.259	26.7877	125387000	27.1726	27.7329	26.9586	168253300		0.410717	0.386414	0.0137623
Q9C0Y8	Q9C0Y8	UPF0613 protein PB24D3.06c	SPAPB24D3.06c	1	12.7	34.734	29.156	NaN	NaN	26.5761	NaN	NaN	NaN	NaN	NaN	26.5748	NaN	26.1837	26.5319	NaN	86626000		0	1	NaN
Q9C0Z7	Q9C0Z7	40S ribosomal protein S6-B	rps6b	1	63.6	27.475	82.81	-0.182385	-0.105574	32.2272	32.4002	32.8989	6234633000	32.9079	32.2434	32.6163	6575567000	32.6414	32.7284	32.7867	7074800000		0.172596	0.641518	0.295041
Q9C0Z9	Q9C0Z9	DNA-directed RNA polymerase III subunit rpc9	rpc17	1	42.6	14.927	23.987	-0.135966	-0.109885	NaN	25.2738	24.725	34150000	NaN	25.3594	24.6595	34773000	25.7585	24.4528	24.9693	37525000		0.00373384	0.984038	0.401438
Q9C100	Q9C100	Dolichyl-phosphate-mannose--protein mannosyltransferase 2	ogm2	1	15.4	85.036	170.73	0.347072	0.0232566	28.0227	28.1262	28.2338	293780000	27.9811	27.8397	27.5682	234716700	28.0771	28.0066	27.0614	230963300		0.41979	0.377781	0.0730158
Q9C102	Q9C102	Putative glutamate synthase [NADPH]	glt1	1	53.1	232.85	323.31	0.0228392	-0.0631572	32.8566	32.7945	32.7925	7555333000	32.725	32.7024	32.7586	7118133000	32.8524	32.7872	32.734	7436667000		0.934302	0.589589	0.767847
Q9C105	Q9C105	Chitinase-like protein PB1E7.04c	SPAPB1E7.04c	1	3.3	123.39	20.415	-0.0941768	-0.230569	25.6959	26.077	26.1522	66571670	25.8783	25.6859	25.9768	60566330	26.2586	25.758	26.1825	71062340		0.275802	0.558067	0.113874
Q9C106	Q9C106	DNA-directed RNA polymerase III subunit rpc3	rpc82	1	20	68.367	33.026	-0.0451542	0.0451537	26.5677	26.5965	26.7744	105241700	26.6644	26.906	26.6321	112040000	26.8436	26.7634	26.4459	108587700		0.092703	0.827449	0.478996
Q9C107	Q9C107	Minichromosome loss protein 1	mcl1	1	5.8	90.985	15.443	NaN	0.16809	NaN	NaN	25.0307	NaN	25.0532	NaN	24.7108	31137500	24.5836	NaN	24.852	27713000		0.276453	0.531713	NaN
Q9C108	Q9C108	Uncharacterized protein PB1E7.01c	SPAPB1E7.01c	1	22.7	18.42	10.822	NaN	NaN	NaN	NaN	NaN	NaN	24.6521	24.4198	24.8475	26332000	NaN	24.7671	NaN	NaN		0	1	NaN
Q9C1W3	Q9C1W3	Probable squalene monooxygenase	erg1	1	40.5	50.338	176.97	0.330395	0.0935881	30.6723	30.5248	30.5732	1617800000	30.5115	30.1808	30.3525	1372900000	30.2836	30.4112	30.0674	1286667000		1.15427	0.206728	0.128316
Q9C1W5	Q9C1W5	Mitochondrial import inner membrane translocase subunit tim16	pam16	1	60.2	14.12	78.38	0.105399	0.0263916	27.6388	27.5331	27.8601	215606700	27.6581	27.4437	27.6998	204116700	27.6769	27.4696	27.5813	200416700		0.177484	0.737054	0.84597
Q9C1W6	Q9C1W6	Uncharacterized protein C713.09	SPBC713.09	1	32.2	44.77	91.425	-0.00884495	-0.0445122	28.3149	28.471	28.6094	371833300	28.3947	28.4206	28.4864	362753300	28.4645	28.4964	28.4758	374120000		0.0830339	0.900756	0.858977
Q9C1W8	Q9C1W8	Endopolyphosphatase	ppn1	1	17.3	66.025	19.788	-0.226493	-0.540095	25.7788	25.7746	25.449	53592330	25.0379	25.5091	25.4913	43122000	25.876	26.0874	25.7187	62702330		1.24962	0.141875	0.0056133
Q9C1X1	Q9C1X1	Periodic tryptophan protein 2 homolog	SPBC713.04c	1	18.3	95.44	59.626	0.0461563	0.0279569	28.2507	28.2591	28.194	315900000	28.2461	28.1566	28.2455	311940000	28.2002	28.2826	28.076	305953300		0.149184	0.865364	0.951541
Q9C1X2	Q9C1X2	Putative D-lactate dehydrogenase C713.03, mitochondrial	SPBC713.03	1	51.7	58.472	323.31	0.0125869	0.0439263	31.0715	31.0924	31.1783	2325400000	31.0941	31.2299	31.1107	2376467000	31.1041	31.0794	31.1229	2305200000		0.19247	0.868354	0.753504
Q9C1X5	Q9C1X5	Uncharacterized oxidoreductase P32A8.02	SPAP32A8.02	1	52.7	31.832	99.069	-0.062055	-0.237323	28.3703	28.1764	28.2992	326873300	28.1382	28.094	28.094	289480000	28.1864	28.4718	28.3661	341240000		1.1462	0.279225	0.0850594
Q9HDU2	Q9HDU2	Galactokinase	gal1	1	34.5	58.384	72.31	-0.181018	0.0191607	27.3733	27.3021	27.175	163620000	27.4853	27.4195	27.5501	187973300	27.5877	27.4026	27.402	185493300		1.15542	0.291535	0.161411
Q9HDU6	Q9HDU6	Probable 2-dehydropantoate 2-reductase	SPBPB2B2.09c	1	8	39.114	14.791	NaN	NaN	25.0832	24.8458	25.1398	34223000	24.6895	24.5878	24.8337	27391000	25.0803	NaN	NaN	NaN		1.30223	0.20622	NaN
Q9HDV5	Q9HDV5	54S ribosomal protein L27, mitochondrial	mrp7	1	19.6	17.159	12.581	NaN	NaN	24.8083	24.7983	NaN	29278000	NaN	25.1148	NaN	NaN	NaN	NaN	NaN	NaN		0	1	NaN
Q9HDV9	Q9HDV9	Putative glycine cleavage system H protein, mitochondrial	gcv3	1	21.3	18.017	41.889	-0.142196	-0.139921	29.0487	28.9384	28.973	532226700	29.0106	28.9937	28.9646	533066700	29.1305	29.2184	29.0342	587356700		1.2418	0.363402	0.306779
Q9HDW4	Q9HDW4	Uncharacterized protein PB2B4.07	SPAPB2B4.07	1	25.5	26.697	15.203	-0.10737	-0.115508	26.7631	26.822	26.9753	121490000	26.9218	26.8566	26.7614	120806700	26.9345	26.8991	27.0528	130876700		0.531778	0.556353	0.420532
Q9HDW6	Q9HDW6	V-type proton ATPase subunit C	vma5	1	49.2	44.361	171.61	0.00161075	0.0271541	29.3381	29.4887	29.403	713950000	29.4317	29.4427	29.4359	726703300	29.3495	29.3824	29.4931	713153300		0.0849004	0.931149	0.822856
Q9HDW7	Q9HDW7	Calcium-transporting ATPase 2	pmc1	1	3.9	142.23	5.8301	0.0962593	-0.329556	23.903	23.4789	24.5532	17331670	23.8659	NaN	23.3261	12902000	23.5442	24.3729	23.8074	16213000		0.173017	0.585476	0.00964298
Q9HDW8	Q9HDW8	Monothiol glutaredoxin-5	grx5	1	49.3	16.533	77.738	-0.0122584	-0.0390931	28.8043	28.724	28.9308	474626700	28.6929	28.7853	28.9004	465880000	28.7657	28.9086	28.8255	478676700		0.0601607	0.91941	0.880084
Q9HDX7	Q9HDX7	Uncharacterized protein PB1A10.13	SPAPB1A10.13	1	40.3	56.249	106.57	0.976309	-0.131792	27.6232	27.5708	27.6413	205150000	26.092	26.852	26.4684	95170000	26.598	26.6197	26.6881	104273300		2.8206	0.02	0.00331759
Q9HDX8	Q9HDX8	D-arabinono-1,4-lactone oxidase	alo1	1	21	52.027	78.461	0.0247954	0.203958	28.5171	28.5099	28.7059	401406700	28.8352	28.762	28.6774	454483300	28.6443	28.5332	28.4849	394566700		1.18367	0.287036	0.0958766
Q9HDY0	Q9HDY0	GTP-binding protein ypt71	ypt71	1	21.2	23.474	7.6419	-0.279742	-0.21142	24.3683	24.1678	24.2078	19960000	24.3523	24.106	24.4744	20928000	24.4867	24.5728	NaN	24231000		0.770682	0.314292	0.0729772
Q9HDY1	Q9HDY1	Anaphase spindle elongation protein 1	ase1	1	10.9	83.172	39.445	0.112457	-0.00512454	26.0547	25.9691	25.904	66059000	25.7673	25.9754	25.8284	60888670	25.7586	25.9586	25.8702	61105330		0.525619	0.551507	0.679983
Q9HDY4	Q9HDY4	Putative ATP-dependent RNA helicase PB1A10.06c	SPAPB1A10.06c	1	12.3	133.99	30.404	0.0640941	-0.0224151	26.7445	26.7231	26.5344	106802000	26.1789	26.8282	26.6682	100586000	26.7742	26.4763	26.5515	102161000		0.0754001	0.826334	0.862022
Q9HDZ0	Q9HDZ0	Uncharacterized protein P11E10.01	SPAP11E10.01	1	67.9	35.799	98.205	0.177894	0.0563655	28.9967	29.0708	29.1364	563210000	28.9625	28.8763	29.0011	517710000	28.7028	28.9955	28.958	497873300		0.731915	0.415434	0.492349
Q9HDZ2	Q9HDZ2	Protein cwh43	cwh43	1	5.5	110.03	28.234	NaN	NaN	25.2731	NaN	24.9407	36374500	25.1158	24.8408	24.6262	30767670	25.0688	NaN	NaN	NaN		0.459999	0.386758	NaN
Q9HDZ5	Q9HDZ5	CRAL-TRIO domain-containing protein C589.09, mitochondrial	SPAC589.09	1	20.9	45.304	22.18	NaN	NaN	25.9049	NaN	NaN	NaN	25.9658	NaN	NaN	NaN	26.046	26.0156	25.9985	68054340		0	1	NaN
Q9HDZ8	Q9HDZ8	Uncharacterized protein C589.06c	SPAC589.06c	1	41.6	21.742	171.44	0.0788145	-0.0761833	29.9495	30.1028	30.2317	1150200000	29.912	29.9056	30.0127	1033033000	30.2605	29.9557	29.8075	1089050000		0.264108	0.620721	0.437862
Q9HE00	Q9HE00	Metaxin-1	mtx1	1	19.6	30.897	12.339	NaN	NaN	NaN	NaN	NaN	NaN	25.1154	NaN	NaN	NaN	25.7387	25.2556	25.356	46332330		0	1	NaN
Q9HE05	Q9HE05	Ubiquitin conjugation factor E4	ufd2	1	13.5	115.28	64.611	0.399801	0.202683	26.7831	26.5114	26.709	106946300	26.5622	26.1766	26.6449	93288340	26.1889	26.255	26.3679	81061340		1.09087	0.207087	0.065826
Q9HE08	Q9HE08	Methylthioribulose-1-phosphate dehydratase	mde1	1	13.6	25.849	10.215	NaN	NaN	24.9909	25.1949	25.0699	35657330	NaN	24.9972	NaN	NaN	NaN	NaN	NaN	NaN		0	1	NaN
Q9HE11	Q9HE11	U3 small nucleolar RNA-associated protein 5	utp5	1	26.7	73.697	74.601	0.174309	0.0939755	32.6624	32.737	32.7861	7120766000	32.5191	32.7326	32.6868	6735100000	32.4803	32.5582	32.6232	6310367000		0.94032	0.386841	0.546506
Q9HE15	Q9HE15	Uracil phosphoribosyltransferase 2	SPAC1399.04c	1	17.7	24.155	39.801	-0.374887	NaN	25.5015	25.3784	25.2859	44009670	NaN	NaN	NaN	NaN	25.6185	25.7002	25.9578	57069000		1.43711	0.160348	NaN
Q9HEQ9	Q9HEQ9	Single-stranded TG1-3 DNA-binding protein	tcg1	1	55.9	38.002	279.07	-0.0553727	-0.145807	31.2505	31.2132	31.3759	2610267000	31.1603	31.1078	31.2984	2451667000	31.1834	31.4233	31.3925	2712400000		0.501287	0.537571	0.294395
Q9HFE4	Q9HFE4	Thiol-specific monooxygenase	fmo1	1	44.7	49.889	146.08	-0.00217352	-0.161128	29.6465	29.599	29.6001	822453300	29.4135	29.511	29.443	736650000	29.5821	29.7752	29.4794	823693300		0.881528	0.387168	0.186862
Q9HFE5	Q9HFE5	AP-1 complex subunit mu-1	apm1	1	43.2	48.955	78.849	-0.412757	-0.368662	27.6891	27.5584	27.9287	223180000	27.8535	27.8991	27.5573	230106700	28.2374	28.0404	28.1546	297103300		1.42958	0.145742	0.0173079
Q9HFE6	Q9HFE6	Uncharacterized RNA-binding protein P16F5.06	SPBP16F5.06	1	33.1	54.837	55.323	0.167947	0.16451	26.5704	26.2019	26.699	95260660	26.5109	26.4831	26.5116	95034000	26.4212	26.2617	26.3249	84792340		0.392547	0.529384	0.336234
Q9HFE7	Q9HFE7	Ankyrin repeat-containing protein P16F5.05c	SPBP16F5.05c	1	57.5	16.28	46.911	-0.0522093	-0.0460792	28.4997	28.5556	28.4796	382796700	28.3799	28.5768	28.5883	384426700	28.5569	28.4585	28.6695	396903300		0.110676	0.864525	0.753538
Q9HFF0	Q9HFF0	MICOS complex subunit mic10	mic10	1	18.6	9.3085	13.729	0.0373494	0.142762	26.1695	26.3826	NaN	81480000	26.2263	26.6752	26.204	87656340	26.3135	26.2351	26.1758	79397660		0.148597	0.718289	0.29094
Q9HGL0	Q9HGL0	Uncharacterized ubiquitin-like protein C800.12c	SPBC800.12c	1	46	15.303	124.49	-0.186354	-0.169483	27.7322	27.614	27.6636	213656700	27.7223	27.6705	27.6693	216170000	27.8255	28.095	27.6095	243116700		0.466133	0.493027	0.191791
Q9HGL2	Q9HGL2	Uncharacterized calcium-binding protein C800.10c	SPBC800.10c	1	35.6	120.54	183.79	-0.134866	-0.0845209	29.4748	29.4454	29.2575	706326700	29.3034	29.4966	29.5282	731410000	29.5131	29.5902	29.4866	775540000		0.491958	0.550455	0.434976
Q9HGL3	Q9HGL3	Protein sum2	sum2	1	28.2	46.224	127.66	0.0659374	-0.0332657	29.7959	29.7645	29.8362	934216700	29.5933	29.6666	29.8298	872136600	29.6152	29.5908	29.9629	892480000		0.17392	0.737003	0.819663
Q9HGL4	Q9HGL4	tRNA (adenine(58)-N(1))-methyltransferase non-catalytic subunit trm6	gcd10	1	34.8	53.2	69.831	0.12857	0.253753	28.3808	28.6688	28.7679	411123300	28.742	28.7193	28.7589	448390000	28.4143	28.4743	28.5666	376070000		0.932365	0.294612	0.0822593
Q9HGL5	Q9HGL5	Elongation factor Ts, mitochondrial	tsf1	1	29.1	33.563	35.5	-0.190922	-0.00772504	27.2704	26.9912	NaN	147640000	27.3331	27.3083	NaN	167630000	NaN	27.5159	27.1129	168530000		0.212763	0.597531	0.180067
Q9HGL6	Q9HGL6	Ribosome biogenesis protein brx1	brx1	1	51.2	33.899	84.482	0.188901	0.200631	29.8931	29.7242	29.724	923573300	29.732	29.6868	29.9503	931113300	29.6916	29.4709	29.6101	810226700		0.83816	0.341056	0.207309
Q9HGL8	Q9HGL8	60S ribosomal protein L43-A	rpl43a	1	48.9	10.422	63.075	-0.048798	-0.172057	31.2496	31.1353	31.0916	2400000000	31.0323	30.9515	31.1225	2203467000	31.1889	31.2803	31.1554	2482567000		1.09004	0.357009	0.20636
Q9HGM2	Q9HGM2	Protein get1	get1	1	14	20.191	29.547	0.416852	0.0268738	25.2752	25.4518	25.2155	41821000	24.9362	25.0029	24.8395	31915330	25.1049	25.0485	24.4671	31326330		1.01896	0.192773	0.0324542
Q9HGM3	Q9HGM3	Mitochondrial respiratory chain complexes assembly protein rca1	yta12	1	32.9	85.368	144.14	0.0477284	-0.108233	29.2544	29.2476	29.2515	638976600	29.1434	28.9684	29.1659	573503300	29.369	29.2666	28.941	618183400		0.354634	0.567956	0.355193
Q9HGM5	Q9HGM5	ATP-dependent RNA helicase dbp8	dbp8	1	24.3	50.771	97.981	0.254696	0.205425	28.6899	28.4731	28.5373	398406700	28.5776	28.519	28.4623	385030000	28.2697	28.2649	28.4058	333930000		1.61746	0.205361	0.197235
[truncated: 487 more rows]
