# Supplementary material for: Targeting of SUMO substrates to a Cdc48–Ufd1–Npl4 segregase and STUbL pathway in fission yeast
Source: Nat Commun. 2015 Nov 5;6:8827. doi: 10.1038/ncomms9827 (PMC4667616; doi:10.1038/ncomms9827)
Supplement: Supplementary Data 2 — Sumoylated residues identified in all experiments combined. Sites identified in the ufd1δCt213-342 unlabeled and in the SILAC experiments are indicated in separate columns by a "+". "Number of GlyGly sites on peptide" refers to whether a peptide was identified with a single, a double or a triple diGly-Lys modification. The MaxQuant calculated score values (Andromeda) are displayed for individual sites8. [file ncomms9827-s3.xlsx]

## Sheet: Table S1
Supplementary Data 2. Sumoylated residues identified in all experiments combined
Proteins	Positions within proteins	Protein names	Gene names	Identified in ufd1ΔCt213-342	Localization prob (ufd1ΔCt213-342)	Number of GlyGly sites on peptide (ufd1ΔCt213-342)	PEP (ufd1ΔCt213-342)	Score (ufd1ΔCt213-342)	Mass error (ufd1ΔCt213-342) [ppm]	Identified in wt SILAC	Identified in ufd1ΔCt213-342 SILAC	Identified in slx8-1 SILAC	Localization prob (SILAC)	Number of GlyGly sites on peptide (SILAC)	PEP (SILAC)	Score (SILAC)	Mass error (SILAC) [ppm]	Sequence window	Reverse	Contaminant
A6X972	69	EKC/KEOPS complex subunit Gon7 (predicted)	gon7	+	1	1	0.0227355	40.154	0.018114									TKKMQTEGKNDVPEEKPIIL___________
O13282	223	Transcription initiation factor TFIID subunit 5	taf5							+	+	+	1	1	0.00237767	51.323	0.83847	TGQSFERGDAQLQPVKLQQMPMDKEMEKIVE
O13351	14	Ubiquitin-like protein pmt3/smt3	pmt3	+	1	1;2	1.45e-17	127.75	0.075719	+	+	+	1	1;2	2.43e-17	149.47	-0.083542	__MSESPSANISDADKSAITPTTGDTSQQDV
O13351	51	Ubiquitin-like protein pmt3/smt3	pmt3	+	1	1	8.89e-08	119.01	0.063756	+	+	+	1	1	1.83e-12	177.54	-0.19189	INLKVVGQDNNEVFFKIKKTTEFSKLMKIYC
O13351	60	Ubiquitin-like protein pmt3/smt3	pmt3	+	1	1	4.46e-09	134.59	-0.36924	+	+	+	1	1	0.000506521	126.12	0.67793	NNEVFFKIKKTTEFSKLMKIYCARQGKSMNS
O13351	30	Ubiquitin-like protein pmt3/smt3	pmt3	+	1	1;2	1.25e-223	237.01	0.0087969	+	+	+	1	1;2	3.38e-117	272.18	-0.15585	SAITPTTGDTSQQDVKPSTEHINLKVVGQDN
O13351	71	Ubiquitin-like protein pmt3/smt3	pmt3	+	1	1	0.00742586	44.595	-0.31992	+	+	+	1	1	0.00637753	52.814	-0.42667	TEFSKLMKIYCARQGKSMNSLRFLVDGERIR
O13351	39	Ubiquitin-like protein pmt3/smt3	pmt3	+	1	1	0.00145909	78.326	-0.33074	+	+	+	1	1	4.18e-26	167.89	0.10818	TSQQDVKPSTEHINLKVVGQDNNEVFFKIKK
O13351	63	Ubiquitin-like protein pmt3/smt3	pmt3	+	1	1	5.49e-08	113.95	0.20523	+	+	+	1	1	3.53e-07	161.67	-0.3749	VFFKIKKTTEFSKLMKIYCARQGKSMNSLRF
O13620	827	Multiple RNA-binding domain-containing protein 1	mrd1	+	1	1	5.19e-06	99.413	0.61612									AKEANAEAAAPSITGKRLIETD_________
O13639	7	Adenosylhomocysteinase	SPBC8D2.18c	+	1	1	2.27e-19	177.07	0.68363		+	+	1	1	5.22e-08	99.371	0.41392	_________MATQNYKVADISLAAFGRKELE
O13651	949	Isoleucine--tRNA ligase, cytoplasmic	irs1								+	+	1	1	2.41e-13	117.08	1.0757	ELVEGDLQIIRSVEVKNEFLKSNTDGICIVL
O13658	11	Transcription factor Pho7	pho7	+	1	1	0.00410237	60.209	0.00029486		+	+	1	1	0.00241167	51.147	0.81376	_____MQKKVVQSASKNEELDPHYKRSSVPF
O13672	43	60S ribosomal protein L8	rpl8	+	1	1	1.4e-22	179.47	-0.51163	+		+	1	1	0.0160398	43.612	-0.12973	VSRPRSFGIGQDIQPKRDLSRFVKWPEYIRL
O13672	17	60S ribosomal protein L8	rpl8	+	1	1	0.00431301	62.088	0.11672									APKSKKVAPSPFAQPKAAKTTKNPLFVSRPR
O13682	1166	Helicase swr1	swr1	+	1	1	0.00113687	73.208	-0.83325		+	+	1	1	6.28e-05	76.151	-0.586	KADVLDLFDLDDESLKKVKADSDSGSTKNEE
O13682	354	Helicase swr1	swr1	+	1	1	1.56e-09	139.88	0.29755	+	+	+	1	1	1.3e-11	133.71	0.068432	SYNHVSDLDGEVIVMKKEDITDGVSTKKDLN
O13682	18	Helicase swr1	swr1	+	1	1	5.04e-07	110.15	0.0094639		+	+	1	1	0.0464832	47.302	-0.81262	YEESEKNKNGLSSYIKKEGSSDLKVRVRFRE
O13682	264	Helicase swr1	swr1	+	1	1	1.56e-12	161.21	-0.26795	+	+	+	1	1	1e-08	137.62	0.23248	YLLKTSDDLLSVDELKLKYSNPDLIKNIERE
O13682	274	Helicase swr1	swr1	+	1	1	0.0256487	62.694	0.23838									SVDELKLKYSNPDLIKNIEREEEAEETSDDE
O13682	365	Helicase swr1	swr1								+	+	1	1	0.000463416	71.176	0.14521	VIVMKKEDITDGVSTKKDLNDGDQNEVPLHD
O13710	849	Structural maintenance of chromosomes protein 5	smc5							+	+	+	1	1	0.0014232	117.31	-0.47748	TELNEEFATSSEVDNKISIEETKLKFMNVNS
O13710	352	Structural maintenance of chromosomes protein 5	smc5								+	+	1	1	0.0392375	57.293	0.70358	LRNANLTLNEAQQSVKSLTERQGPRPSDNGV
O13722	445	Transcription initiation factor TFIID subunit 12	taf12	+	1	1	0.0257506	38.093	-0.22876									PTPSYQQKQNAIGTAKSLNKD__________
O13722	437	Transcription initiation factor TFIID subunit 12	taf12							+	+	+	1	1	5.12e-08	98.035	0.18908	VKSARKTGPTPSYQQKQNAIGTAKSLNKD__
O13724	448	Zinc finger protein zpr1	zpr1	+	1	1	0.00303436	96.143	-0.25816		+		1	1	0.0603571	48.602	0.37506	ERSFQVNEELGLNDMKTENYEKDGGKK____
O13734	3	Shugoshin-2	sgo2	+	1	1	2.22e-12	153.09	0.97293	+	+	+	1	1	0.000127722	101.62	0.22752	_____________MSKASLSPNVEDLKKKQI
O13734	170	Shugoshin-2	sgo2	+	1	1	2.2e-05	91.317	-0.48043		+		1	1	4.73e-22	207.21	0.54494	ENIIDDGETAINEQKKREANVFSDTQSAPQL
O13734	433	Shugoshin-2	sgo2	+	1	1	6.46e-10	140.84	-1.0952	+	+		1	1	3.02e-06	93.51	0.43106	NGNEKFSVEIMNDSNKIGLNPKSFTDEEREI
O13734	603	Shugoshin-2	sgo2	+	1	1	0.0016788	72.417	-0.12811		+		1	1	0.0166942	48.177	0.92987	RTKLRRNFDLPSDHVKAKKTRRAPKNSENDS
O13734	439	Shugoshin-2	sgo2	+	1	1	4.14e-08	126.42	-0.029738	+	+	+	1	1	1.61e-09	143.56	-0.30547	SVEIMNDSNKIGLNPKSFTDEEREILTLFRN
O13734	223	Shugoshin-2	sgo2	+	1	1	1.17e-41	234.18	-1.8391									NNNNEDRVEAVTSENKSIDSAPQEKNHEYEI
O13734	189	Shugoshin-2	sgo2	+	1	1	4.18e-14	167.16	0.26422									NVFSDTQSAPQLKSGKALPADFENPYNLSNS
O13734	242	Shugoshin-2	sgo2	+	1	1	2.44e-12	155.06	-0.01593									SAPQEKNHEYEIVSPKSLSNKINNQAAAQRR
O13734	205	Shugoshin-2	sgo2	+	1	1	1.14e-15	143.64	-0.2434									ALPADFENPYNLSNSKPVNNNNEDRVEAVTS
O13734	186	Shugoshin-2	sgo2	+	1	1	5.43e-06	106.49	-0.094168									REANVFSDTQSAPQLKSGKALPADFENPYNL
O13734	107	Shugoshin-2	sgo2	+	1	1	0.00633572	82.831	0.83572									LSKLSLCQQEIQDTFKPVEANLAYDVDTDSE
O13734	525	Shugoshin-2	sgo2	+	1	1	0.00324298	66.708	0.17388									GSYNNLELLSSVTNLKSPNENDRVTKTQSRR
O13734	232	Shugoshin-2	sgo2	+	1	1	0.0154769	43.598	0.35325									AVTSENKSIDSAPQEKNHEYEIVSPKSLSNK
O13734	131	Shugoshin-2	sgo2	+	1	1	0.0404129	36.417	0.62626									DVDTDSEDLDEESVVKDTEEIIEQAQHDVSL
O13741	37	Nucleolar protein 12	nop12	+	1	1	1.03e-25	68.369	0.97344									SSNVDPTLNLLFSQSKPIPKPVAKETTVLTK
O13743	88	Spa2 interacting protein Pos1	pos1	+	0.988455	1	0.0248618	43.297	-0.94116									KLTKLKAPIEDMENTKKELEEIRKQSTETEL
O13758	54	Spliceosome complex disassembly protein Ntr2 (predicted)	ntr2	+	1	1	4.51e-30	216.46	-0.21745									RKTKAKEKNSGKFRVKYENEEGDDDGEDSQI
O13777	4	Splicing factor Saf5	saf5	+	1	1	0.00626679	58.511	-0.11783		+		1	1	0.00670767	57.019	0.89376	____________MITKIDSLPKDLIRKVENG
O13788	29	SWI/SNF and RSC complexes subunit ssr1	ssr1	+	1	1	1.64e-07	109.75	-0.074576		+	+	1	1	8.29e-08	93.551	-0.086796	NGVPDSAQPMELDVSKKEDTEPEVRDEAKEF
O13788	217	SWI/SNF and RSC complexes subunit ssr1	ssr1	+	1	1	0.00591826	62.357	0.25613		+	+	1	1	0.0581031	32.341	0.091921	SLDDVLKGKGSTPNQKPSLSNLHENNIDQSD
O13788	431	SWI/SNF and RSC complexes subunit ssr1	ssr1	+	1	1	0.00269457	62.556	-0.41052									EDSDSLSELYLTNEEKKMASIIKDSVNVQIK
O13788	208	SWI/SNF and RSC complexes subunit ssr1	ssr1							+	+	+	1	1	1.21e-13	127.83	0.17703	IVRTNIYDPSLDDVLKGKGSTPNQKPSLSNL
O13788	393	SWI/SNF and RSC complexes subunit ssr1	ssr1							+		+	0.972054	1	0.0549103	31.473	0.10378	FTQKSSAKEEESDKVKGESVYPKPESESYDV
O13791	383	Protein slt1	slt1	+	1	1	3.9e-22	191.65	-0.31047	+	+	+	1	1	1.78e-32	216.44	0.15918	NETFSASPKGAETDVKSEGSNNHEQGSFNEP
O13792	42	ATP-dependent RNA helicase uap56	uap56	+	1	1	0.000278652	80.534	-0.17864									TPAADTAENGEKSDKKGSYVGIHSTGFRDFL
O13794	729	Endoribonuclease ysh1	ysh1	+	1	1;2	1.22e-12	155.05	-0.2863		+	+	1	2	1.17e-07	81.317	0.47362	DDKIFEQQTKIEDDVKNENKTEPVEEQKSEE
O13794	723	Endoribonuclease ysh1	ysh1	+	1	1;2	3.91e-26	220.21	-0.2863	+	+	+	1	1	9.89e-21	194.85	1.3367	ENEESDDDKIFEQQTKIEDDVKNENKTEPVE
O13794	752	Endoribonuclease ysh1	ysh1								+	+	1	2	0.0229274	38.189	-0.25363	VEEQKSEEKNEQPNLKKEELS__________
O13794	753	Endoribonuclease ysh1	ysh1								+	+	1	2	0.0229274	38.189	-0.25363	EEQKSEEKNEQPNLKKEELS___________
O13794	733	Endoribonuclease ysh1	ysh1								+	+	1	2	1.17e-07	81.317	0.47362	FEQQTKIEDDVKNENKTEPVEEQKSEEKNEQ
O13801	244	Uncharacterized RNA-binding protein C17H9.04c	SPAC17H9.04c							+	+	+	1	1	0.00277598	66.533	0.20396	INCQADARSFYAERSKIVHVAGLTNDVTQLE
O13803	355	Uncharacterized protein C17H9.06c	SPAC17H9.06c	+	1	1	0.00191012	108.57	0.34748		+	+	1	1	0.00607086	93.098	-0.39932	KLESLTSEKSDTLITKSELANESEEDDFIVD
O13803	282	Uncharacterized protein C17H9.06c	SPAC17H9.06c	+	1	1	0.0161523	61.11	-0.56118									SSSEDDESSSPEDLLKPIIRSTEEMENLNEL
O13813	3	Mitochondrial import receptor subunit tom22	tom22	+	1	1	3.66e-39	248.89	0.092257		+	+	1	1	1.52e-12	119.38	0.52988	_____________MVKLEEVVDETEVQNEQQ
O13817	984	Protein transport protein sec73	sec73	+	1	1	1.09e-05	113.54	0.24013									FTPEILSPKVYSDNVKDEPVEDIFGFEDTSE
O13849	577	Carboxypeptidase Y	cpy1	+	1	1	0.000112364	79.614	0.19937									NLKAFPDHTLRVKDSKPESLGIDTVKQYTGY
O13849	487	Carboxypeptidase Y	cpy1	+	1	1	0.0321527	55.899	0.23243									EYYGNIPVHIQENAPKDSSIPPLFEFDDDLE
O13852	121	Protection of telomeres protein poz1	poz1								+	+	1	1	0.00579086	98.254	0.38088	IELERQNCMREDGLVKYTNELLLNKETLNNE
O13910	352	U3 small nucleolar ribonucleoprotein protein mpp10	mpp10	+	1	1	0.00335535	75.89	0.32499	+	+	+	1	1	0.00195561	82.774	-0.0942	SNSLLDVDLEFETGAKPVPVQTEETTETLED
O13919	419	Paired amphipathic helix protein pst2	pst2	+	1	1	8.05e-10	111.2	0.25257	+		+	1	1	0.00221489	32.805	0.69521	DRHIEATSWTIKSLKKIQNRINELPEEERET
O13923	510	Coronin-like protein crn1	crn1	+	1	1	3.88e-09	148.52	-0.062965		+		1	1	1.98e-05	120.11	0.2615	FPKPASSPVTFSEDVKKEPSEEKKLEVSDEA
O13943	374	Late secretory pathway protein avl9	avl9								+		1	2	0.010899	78.903	-0.049133	YIFGMLATVKYYNFLKKQDDSILSQYHYLPS
O13943	375	Late secretory pathway protein avl9	avl9								+		1	2	0.010899	78.903	-0.049133	IFGMLATVKYYNFLKKQDDSILSQYHYLPST
O13952	85	Centromere-localized protein 2	cnl2	+	1	1	0.0296102	36.111	0.22869									IGKSRIDRMLATNVEKLQTVSHASTLHDVEE
O13953	138	Chromatin modification-related protein eaf3	alp13	+	1	1	0.00852286	45.972	-0.34237									RIKTQKSESPIPQQVKRDGTTDAKNEETTKP
O13959	9	RING-box protein pip1	pip1	+	1	1	5.08e-05	39.341	0.51893	+	+	+	1	1	0.00493094	99.215	-0.12688	_______MEDEMQIDKKEVEIEQKPPRFEIK
O13963	101	Diphosphomevalonate decarboxylase	mvd1	+	1	1	1.29e-19	184.2	-0.22452									RKARLDLEEENDDLDKIGALKLHVVSENNFP
O13964	104	Uncharacterized protein C24C9.04	SPAC24C9.04	+	1	1	3.92e-13	167.98	0.00070073	+	+	+	1	1	5.95e-23	244.56	-0.35733	AFLKMALSESNDTVVKKEDVRESPVDTFMEN
O13972	265	Probable serine hydroxymethyltransferase, cytosolic	shm1	+	1	1	3.23e-05	97.69	1.0314									GAMIFFRRGLRKHDKKGNPIYYDLEDKINFS
O13972	13	Probable serine hydroxymethyltransferase, cytosolic	shm1	+	1	1	1.28e-05	80.763	1.7588									___MSSNDSIMLTPLKEQDPTVAEIMRHEAD
O13987	615	Ankyrin and IPT/TIG repeat-containing protein C26H5.05	mga2	+	1	1	0.0492711	46.964	0.88375	+		+	1	1	0.000380982	98.902	0.023112	PFPYCTDDFSFSVEEKSSVNNLLTQFDEVAK
O13988	535	Protection of telomeres protein 1	pot1	+	1	1	1.03e-05	88.574	0.073296	+	+	+	1	1	4.35e-18	158.58	0.2302	FDIYVKEYIPVIGNTKDHQSLTFLQKRWRGF
O13988	39	Protection of telomeres protein 1	pot1								+	+	1	1	0.00726795	42.469	0.31929	ELTFQSIRSSQELQKKNTIVNLFGIVKDFTP
O14007	13	H/ACA ribonucleoprotein complex subunit 4	cbf5	+	1	1	1.42e-10	140.32	-0.16823	+	+	+	1	1	3.67e-13	134.52	0.16549	___MTDTHPGVDFMIKPEATSASKIDTAEWP
O14007	426	H/ACA ribonucleoprotein complex subunit 4	cbf5	+	1	1	3.5e-16	168.81	-1.316									AAPTVEAEVNGVEDSKKRKSVESSEKDEDEA
O14007	403	H/ACA ribonucleoprotein complex subunit 4	cbf5							+	+	+	1	1	0.00103093	70.98	-0.047863	SKSYIDYSDPNAEVAKPAPVVAPAAPTVEAE
O14027	6	Probable pyridoxine biosynthesis PDX1-like protein	snz1	+	1	1	1.39e-12	142.1	-0.35483	+	+	+	1	1	3.91e-09	167.32	-0.58929	__________MSAEIKGSTQVKAGLAQMLKG
O14053	749	Uncharacterized WD repeat-containing protein C1672.07	SPCC1672.07	+	1	1	3.49e-06	106.28	0.3536									VPKVPEKAPFFLPSLKDQSEATVPKQPIATE
O14064	443	Protein bir1	bir1	+	1	1	1.51e-05	105.99	-0.0078834									NHTEKQVAIETPEQQKVEKEDEHLNLQGSFI
O14079	191	Uncharacterized protein mdb1	mdb1	+	1	1	2.46e-10	132.69	0.16885									SERIPESQSAAEPVLKVENSENDLDEKLVLD
O14082	6	NAD binding dehydrogenase family protein	SPACUNK4.17	+	1	1	1.4e-05	103.08	-0.35275									__________MMQNIKDEAYKTYQNVKDEIS
O14086	175	DNA-directed RNA polymerase I subunit rpa49	rpa49	+	1	1	3.9e-08	112.67	0.34725	+	+	+	1	1	4.18e-11	122.1	-0.12524	EESANRVKAETLGDVKDQLVSNVQKATEALP
O14086	167	DNA-directed RNA polymerase I subunit rpa49	rpa49	+	1	1	3.82e-09	130	0.031337	+	+	+	1	1	1.35e-12	130	-0.3048	RKSQKAIMEESANRVKAETLGDVKDQLVSNV
O14086	410	DNA-directed RNA polymerase I subunit rpa49	rpa49	+	1	1	0.00773399	49.483	0.17856									GLNKTDAKNHKRAVLKIPLEFPKPRRGRARN
O14105	5	Ribulose-phosphate 3-epimerase	SPAC31G5.05c	+	1	1	0.000325952	78.088	0.045639									___________MVQAKIAPSLLAGDFANLEK
O14114	66	ATPase with bromodomain protein (predicted)	abo1	+	1	1	0.00206183	49.497	0.18851	+		+	1	1	4.3e-32	206.34	-0.18682	FQEDEGDEDWEEEEHKPKAKRRYNTRSNESF
O14114	957	ATPase with bromodomain protein (predicted)	abo1							+	+	+	1	1	9.25e-09	132.08	-0.50256	RKLRHGKLQKHLDETKADMQFTSEKPSVDES
O14139	1284	Chromodomain helicase hrp3	hrp3							+	+	+	1	1	0.000263769	69.981	0.35477	TPSREQSRSQTASPVKSEKDDGNVSLNAEQK
O14148	455	Putative DNA helicase ino80	ino80	+	1	1	2.41e-09	140.27	0.20611									NEDLKDDLSLADLSSKKTANSQATENNNTPS
O14148	444	Putative DNA helicase ino80	ino80	+	1	1	0.00185936	69.782	-0.25866									EMNEASTATSENEDLKDDLSLADLSSKKTAN
O14148	604	Putative DNA helicase ino80	ino80							+		+	1	1	0.0113253	46.663	-0.10954	ETGNSTNKEASTEDTKANATASAPNKKKKTV
O14174	167	SAGA complex subunit Spt20	spt20	+	1	1	0.00869323	64.723	0.17981		+	+	1	1	8.11e-18	158.74	0.43998	QQNNTNPINNQPEDTKPNTNSPPVYHTVLRP
O14174	340	SAGA complex subunit Spt20	spt20	+	1	1	0.00457167	50.498	0.048183	+	+	+	1	1	2.44e-07	98.98	0.4073	QQPPAHLVQSAPVQRKTTPKIQRLPPSSIQI
O14174	27	SAGA complex subunit Spt20	spt20	+	1	1	5.65e-06	92.336	0.3044									YRYHGKELSLDDFQNKQGIESSDDAFLSKIY
O14174	395	SAGA complex subunit Spt20	spt20							+	+	+	1	1	2.53e-14	111.23	0.0082566	NFLPSGPVPANEPMLKRESVDLIKIRQLAIL
O14196	114	Meiotically up-regulated gene 165 protein	mug165	+	1	1	2e-13	148.24	0.17577									GRKPKNISTLEHDKSKPVISSLIDEDANLSQ
O14206	268	Brix domain-containing protein C1B9.03c	SPAC1B9.03c	+	1	1	0.0318234	38.376	0.013169	+	+	+	1	1	0.000111698	107.17	0.056704	IEEDATVEIDRPVPTKTEENLLSASQLLKPK
O14206	281	Brix domain-containing protein C1B9.03c	SPAC1B9.03c	+	1	1	4.04e-12	143.93	0.29657									PTKTEENLLSASQLLKPKQQAIKLIEIGPRM
O14207	89	Protein mms22	mus7								+		1	1	0.000141732	90.896	-0.17861	RNVSFEKSDQNLAETKREEENKRTEVFKKDA
O14233	23	mRNA 3'-end-processing protein rna14	rna14	+	1	1	1.8e-22	176.68	-0.22104									EADASSNIIKDSPKIKEQENTSTVNESDVLA
O14246	226	Protection of telomeres protein tpz1	tpz1	+	1	1	1.64e-05	98.439	0.47028	+	+	+	1	1	0.000166745	89.624	0.018114	ESEENTTHGIYLEERKMAQGLHNSVSETPEV
O14246	273	Protection of telomeres protein tpz1	tpz1	+	1	1	0.0043178	36.944	-0.0035233		+	+	1	1	0.000826377	90.259	-0.29461	STDSAGEIPSLPTNRKILEKIAEKPPPFESP
O14246	396	Protection of telomeres protein tpz1	tpz1	+	1	1	0.0256862	38.799	0.14896									DDSTGKLLNAEETPIKTGDLHSTSASSVISC
O14246	202	Protection of telomeres protein tpz1	tpz1							+	+	+	1	1	5.31e-05	78.976	-0.35159	WKNMTSLSIEECIIPKGQQLILEKESEENTT
O14246	349	Protection of telomeres protein tpz1	tpz1								+	+	1	1	0.0007191	73.036	0.68913	SLTIERSQSIQSTDSKQRVETQSHRRSKIEI
O14252	48	Putative oxidoreductase C6G10.06	SPAC6G10.06								+		1	1	0.0379608	51.268	-2.5765	QEYKKGELDIFIFESKEIAGGSSGIDSAILT
O14258	376	Metallothionein expression activator	ace2							+		+	1	1	4.27e-13	154.51	-0.50095	ESCIVTKKPEPCITVKEEEQLAPKIESADLS
O14258	317	Metallothionein expression activator	ace2							+		+	1	1	1.47e-07	91.475	0.32688	HLDVCRHTDNQKAFAKLSSPAEYVSEFEKFS
O14258	283	Metallothionein expression activator	ace2							+	+	+	1	1	1.58e-09	100.88	0.65103	TAPNISPVSPFAQLVKLEPTSPQKPSFALDS
O14269	313	Mmi1-driven selective elimination factor Iss10	iss10	+	1	1	0.0379182	31.78	0.26276	+	+		1	1	0.00794293	74.944	0.14709	PSVPLSDEKNSIVSVKNEEPSVILGNQSPIS
O14270	175	Fork head transcription factor 1	fhl1	+	1	1	0.00359363	90.685	0.054976	+	+	+	1	1	0.00780007	90.444	-0.021605	TVTSNQEKDLLFSHIKHESDLPLGLSPADTN
O14273	240	Meiotically up-regulated protein C8C9.04	SPAC8C9.04	+	1	1	0.0376428	31.111	0.3009									TSQPITTAEKEIPELKPIEPEAIMISKEINT
O14277;Q9P3T6	200;200	40S ribosomal protein S5-A;40S ribosomal protein S5-B	rps5a;rps5b							+	+	+	1	1	6.76e-05	113.72	0.43411	NSYAIKKKDELERVAKSNR____________
O14277;Q9P3T6	23;23	40S ribosomal protein S5-A;40S ribosomal protein S5-B	rps5a;rps5b	+	1	1	0.0276748	36.445	0.065145		+	+	1	1	0.00142842	51.939	0.1214	PGVSLDENGSIKLFNKFPFEGVEVKDISLVD;KEVSLDETGHIKLFNKFPFEGVEVKDISLVD
O14279	69	Ribosomal RNA-processing protein 14-N	rrp14n	+	1	1	6.33e-20	193.8	0.0042757									FSLDGLVNDADDDSQKSSKWEQSSTMSDDTD
O14279	103	Ribosomal RNA-processing protein 14-N	rrp14n	+	1	1	0.00477591	62.694	0.20883									RHAESMSQIRGKLASKIQDLREKRKAGDLNQ
O14293	4	Putative aldehyde dehydrogenase-like protein C9E9.09c	atd1	+	1	1	2.89e-06	109.04	0.085897		+	+	1	1	1.74e-07	98.796	-0.042376	____________MSTKLVDHVEITVPTGKTY
O14295	139	Pyridoxal reductase	plr1	+	1	1	6.31e-05	87.184	1.1911									RVDPNVPIETTMKTLKGFVDSGKISCVGLSE
O14297	124	Uncharacterized protein C9E9.15	SPAC9E9.15	+	1	1	0.005273	84.468	0.037487		+		1	1	0.0291537	64.439	0.053526	KSSLSYEYDFTPIYSKEDQVVSIPFSEFKPT
O14308	260	SWR1-complex protein 4	swc4							+	+	+	1	1	2.15e-06	111.74	0.052031	LLSDRDEVLRLLDEQKGDGGIHEYHTSAGMS
O14317	91	60S acidic ribosomal protein P2-C	rpp203	+	1	1	5.78e-10	112.75	0.065969									PAAAGGAAPAAEEAAKEEAKEEEESDEDMGF
O14325	409	AAA family ATPase Rix7 (predicted)	rix7	+	1	1	0.022077	52.52	-0.13498	+	+	+	1	1	0.000122129	85.362	-0.32565	IIAIKRIFNEISPLNKLDLNSDPRFNELDSD
O14325	133	AAA family ATPase Rix7 (predicted)	rix7	+	1	1;2	2.08e-09	122.19	0.21275									WSSPNLKEIDGEDEKKSVGQESITGSAKRKD
O14325	132	AAA family ATPase Rix7 (predicted)	rix7	+	1	2	2.08e-09	122.19	-0.10149									LWSSPNLKEIDGEDEKKSVGQESITGSAKRK
O14339;O59794	43;43	60S ribosomal protein L17-A;60S ribosomal protein L17-B	rpl17a;rpl17b							+		+	1	1	0.00641311	54.7	0.37449	NSREVAFTINGMSLKKAFIFLDNVKEHKQAV
O14362	502	KNR4/SMI1 homolog	smi1	+	1	1	6.19e-10	140.78	0.048041	+	+	+	1	1	9.37e-09	190.57	-0.49187	LQAQEEEKEIETTSVKQE_____________
O14362	412	KNR4/SMI1 homolog	smi1	+	1	1	3.75e-08	113.22	0.33367									EDIPLYGPSKDEELIKKEELEADTDLGLINT
O14368	58	Heat shock protein 16	hsp16	+	1	1	2.16e-08	134.61	0.26941									EGKDTVSVDVELPGVKKEDVQVHYDSGKLTI
O14423	418	CENP-B homolog protein 1	cbh1	+	1	1	0.00379528	59.585	0.01102									SYQKAIMEIGNLISSKGSEAVKQINEYIRPS
O14460	42	Elongation factor 2	eft201	+	1	1	0.00346345	61.648	0.028992									HVDHGKSTLTDSLVQKAGIISAAKAGDARFM
O14460	829	Elongation factor 2	eft201	+	1	1	0.000192327	39.237	0.73926									KPGQIVCEARKRKGLKENVPDYTEYYDRL__
O14463	54	Thioredoxin-1	trx1	+	1	1	8.1e-06	105.95	0.75001	+	+	+	1	1	8.36e-05	107.65	0.33905	KFEQFSNTYSDATFIKVDVDQLSEIAAEAGV
O14463	94	Thioredoxin-1	trx1	+	1	1	1.59e-08	129.62	0.39875									KNGEKIEEIVGANPAKLEASIKANL______
O14469	124	40S ribosomal protein S22	rps22a	+	1	1	0.0387199	30.332	0.43684									GIMSHNEARAKDAGGKILGFFY_________
O36021	539	Ribosome biogenesis protein Noc1 (predicted)	noc1	+	1	1	2.71e-05	91.457	0.050014	+		+	1	1	5.9e-06	80.638	-0.42255	EVFKDVEEDDVSEDQKVDSDKDGKLSDKQSH
O36021	734	Ribosome biogenesis protein Noc1 (predicted)	noc1	+	1	1	0.000709161	113.38	-0.19657	+	+	+	1	1	0.00317615	120.77	-0.23932	GEIDEDEVWKALVDSKPQLEMDEEESDFDSE
O42648	178	Ino80 complex HMG box subunit Nhp10 (predicted)	nht10	+	1	1	8.92e-21	194.24	0.074135		+		1	1	0.000118361	81.574	-0.30637	ITNTDPIPSPIITNLKTESSKSSGAKKATSN
O42648	242	Ino80 complex HMG box subunit Nhp10 (predicted)	nht10	+	1	1	4.05e-06	108.97	0.090113									KTLEDTWNNLTEEEKKPYHEGLLAAREKARE
O42649	955	Structural maintenance of chromosomes protein 3	psm3	+	1	1	2.62e-05	100.11	-0.02822	+	+	+	1	1	1.23e-05	127.3	0.64429	EAFIKYVSTSSNAIVKKLHKINEALKDYGSV
O42649	326	Structural maintenance of chromosomes protein 3	psm3	+	1	1	4.51e-06	109.07	-0.28044		+	+	1	1	4.06e-10	139.6	0.27844	QLSRQIEFSKKDESSKLNILSELESKISEKE
O42649	300	Structural maintenance of chromosomes protein 3	psm3	+	1	1	0.00162376	73.022	-0.45666	+	+	+	1	1	1.29e-06	91.076	0.37799	RVEKQQNDEDYTNIMKSKVALELQSSQLSRQ
O42649	428	Structural maintenance of chromosomes protein 3	psm3	+	1	1	0.00541876	57.106	-0.64829	+	+	+	1	1	5.91e-07	118.76	0.14377	SDYLKTEYDEMENELKAKLSRKKEIEISLES
O42649	860	Structural maintenance of chromosomes protein 3	psm3	+	1	1	1.5e-13	157.75	-0.36469									SELNSVKRSLLKYENKLQIIKSSSSGLEEQM
O42649	495	Structural maintenance of chromosomes protein 3	psm3	+	1	1	8.92e-10	117.82	-0.28522									KSSIENVKDDLSRSEKALGTTMDRNTSNGIR
O42649	787	Structural maintenance of chromosomes protein 3	psm3	+	1	1	0.0149559	50.284	-0.043469									SSEMDELDPKDVEALKSLSGQIENLSHEFDA
O42649	480	Structural maintenance of chromosomes protein 3	psm3	+	1	1	0.0116822	47.334	-1.3776									LTDKRKSLWREEAKLKSSIENVKDDLSRSEK
O42649	350	Structural maintenance of chromosomes protein 3	psm3	+	1	1	0.0166237	46.844	-0.48304									SKISEKENELSEILPKYNAIVSEADDLNKRI
O42649	215	Structural maintenance of chromosomes protein 3	psm3	+	1	1	0.0258966	36.847	1.7305									LRELEEEKNDLAVYHKKDNERRCLEYAIYSR
O42649	833	Structural maintenance of chromosomes protein 3	psm3							+	+	+	1	1	0.00101192	72.21	-0.90663	EYELNTNLYLRRNPLKAEIGSDNRIDESELN
O42649	336	Structural maintenance of chromosomes protein 3	psm3							+	+	+	1	1	3.86e-09	141.97	0.46301	KDESSKLNILSELESKISEKENELSEILPKY
O42649	1176	Structural maintenance of chromosomes protein 3	psm3								+	+	1	1	0.000351751	67.413	-0.054885	MVKVADNFYGVMFNHKVSTVESISKEEAMAF
O42649	944	Structural maintenance of chromosomes protein 3	psm3								+	+	1	1	8.52e-05	76.693	0.54993	EKIKSLGVLPEEAFIKYVSTSSNAIVKKLHK
O42700	317	Transaldolase	tal1	+	1	1	1.25e-12	157.86	0.19679	+	+	+	1	1	5.95e-07	147.07	0.17409	IAAFAKDADTLRTILKAKLEA__________
O42700	266	Transaldolase	tal1	+	0.882107	1	0.00786215	68.243	-0.077387									LNNSTDAVPKKLDASKASSLNLEKVSYLTDE
O42848	191	60S ribosomal protein L16-A	rpl16a	+	1	1	0.00607233	53.592	0.28417	+	+	+	1	1	0.000179793	70.438	0.34031	QKKIASAKAASSVNGKLAEFGY_________
O42848;O42991	6;6	60S ribosomal protein L16-A;60S ribosomal protein L16-B	rpl16a;rpl16b	+	1	1	1.86e-06	109.84	-0.13813	+	+	+	1	1	3.99e-05	109.84	0.71028	__________MSEFQKVVVIDAKGHLLGRLA
O42848;O42991	172;172	60S ribosomal protein L16-A;60S ribosomal protein L16-B	rpl16a;rpl16b	+	1	1	4.72e-05	94.547	-0.023665	+	+	+	1	1	0.000197396	89.548	0.16519	LEERRKVKSAAFYQAKLAKQKKIASAKAASS;LEERRKVKSAAFYQAKLAKQKKIASAKEASP
O42848;O42991	164;164	60S ribosomal protein L16-A;60S ribosomal protein L16-B	rpl16a;rpl16b	+	1	1	0.00351056	68.132	-0.0073619									KYNDIVAKLEERRKVKSAAFYQAKLAKQKKI;KYSDIVSKLEERRKVKSAAFYQAKLAKQKKI
O42848;O42991	115;115	60S ribosomal protein L16-A;60S ribosomal protein L16-B	rpl16a;rpl16b								+	+	1	1	0.000130073	73.109	0.10998	LEHLQAVEGIPPPFDKQKRVVVPAALRVLRL
O42890;Q9P7F2	516;539	Copper amine oxidase-like protein cao2;Copper amine oxidase 1	cao2;cao1	+	1	1	0.00558895	35.737	-0.72764									TWDICNLNKLHPYSGKPVSYKLISRDTSPVL;TWDICNPNKLHPYSGKPVSYKLVSRETPRLM
O42906	282	GTPase npa3	npa3	+	0.821487	1	0.0227057	36.111	-0.30779									YVPEMERMKEIQRQTKERQKEAQLSKLMKDM
O42909	6	Zinc-type alcohol dehydrogenase-like protein C16A3.02c	SPBC16A3.02c	+	1	1	2.66e-08	126.09	-0.16274		+	+	1	1	1.27e-20	202.25	0.22086	__________MSSETKSEFGTKSAWLYNRTG
O42914	6	Stm1 homolog Oga1	oga1	+	1	1	3.97e-06	95.835	0.90659									__________MSVASKNLFDLLGEETPAATT
O42914	217	Stm1 homolog Oga1	oga1	+	1	1	0.000305888	57.804	2.5493									TKVEKSAPEELFASLKKSASQKKSAAKESKP
O42924	158	Probable chromatin modification-related protein eaf7	eaf7	+	1	1	1.7e-21	185.9	1.6881									VEIETVETKPGEPEVKQETNLQKEKKESKVK
O42924	151	Probable chromatin modification-related protein eaf7	eaf7								+		1	1	3.8e-06	104.45	0.63945	PLETSQKVEIETVETKPGEPEVKQETNLQKE
O42932	102	Cytochrome b-c1 complex subunit 6	qcr6								+	+	1	1	5.24e-08	99.496	0.7372	EKEEKKETIQPPEEVKTEPPQPEEKEGKEAK
O42939	12	Ubiquitin-activating enzyme E1-like	uba2	+	1	1	0.00351127	69.825	0.12235	+		+	1	1	0.0169757	57.59	0.44104	____MPTLMQLSNDMKPLTFVEALRNFKSAK
O42939	96	Ubiquitin-activating enzyme E1-like	uba2	+	1	1	0.000137012	96.82	0.178	+	+	+	1	1	3.29e-05	79.311	0.14309	AIVAAKTASSFNPNVKLEAYHANIKEDRFNV
O42939	86	Ubiquitin-activating enzyme E1-like	uba2	+	1	1	2.7e-12	142.97	0.012825		+	+	1	1	3.09e-11	133.47	0.78627	FRKKHVKQPKAIVAAKTASSFNPNVKLEAYH
O42939	406	Ubiquitin-activating enzyme E1-like	uba2	+	1	1	1.94e-06	109.66	-0.077119	+	+	+	1	1	4.78e-08	106.16	-0.27218	ITQAIKVLQGDLNDLKNIYLAKRPTRVLHCE
O42939	331	Ubiquitin-activating enzyme E1-like	uba2	+	1	1	9.76e-06	94.551	0.608	+	+	+	1	1	2.75e-05	140.78	-0.08548	LRDSIRRLALRSKSSKDDLSFDKDDKDTLDF
O42939	259	Ubiquitin-activating enzyme E1-like	uba2	+	1	1	1.02e-08	126.19	0.030271		+	+	1	1	0.00386273	73.985	-0.11641	SSIGQSDNGFEKIFTKMFTKDIVRLREVPDA
O42939	338	Ubiquitin-activating enzyme E1-like	uba2	+	1	1	3.13e-13	155.39	-0.047566									LALRSKSSKDDLSFDKDDKDTLDFVAAAANL
O42939	295	Ubiquitin-activating enzyme E1-like	uba2	+	1	1	2.08e-05	131.28	0.18273									PPKELSYSELLENAEKATSPWLNEQNVWNVA
O42939	24	Ubiquitin-activating enzyme E1-like	uba2	+	1	1	2.14e-05	103.6	-0.19886									NDMKPLTFVEALRNFKSAKVLLVGAGGIGCE
O42939	596	Ubiquitin-activating enzyme E1-like	uba2	+	1	1	0.00119098	75.669	0.15532									RIVINLDEYDIIVDSKTSSHNKQLKRRPSND
O42939	412	Ubiquitin-activating enzyme E1-like	uba2	+	1	1	0.0028218	66.387	0.92875									VLQGDLNDLKNIYLAKRPTRVLHCEKTCKPN
O42939	50	Ubiquitin-activating enzyme E1-like	uba2	+	1	1	0.00765857	56.225	-0.23732									GIGCELLKNLLMSGVKEVHIIDLDTIDLSNL
O42939	163	Ubiquitin-activating enzyme E1-like	uba2	+	1	1	0.0155848	42.711	0.36956									GTTGFLGQVQVIIHGKTECYDCNPKEPPKTY
O42939	605	Ubiquitin-activating enzyme E1-like	uba2							+	+	+	1	1	4.25e-05	79.81	0.6743	DIIVDSKTSSHNKQLKRRPSNDTLTQEAKSK
O42957	309	Ubiquitin-like-specific protease 1	ulp1	+	1	1	1.58e-26	225.13	0.14433	+	+	+	1	1	4.36e-14	208.68	0.32394	DIQNEKSLLLLIRDLKEKQTESFQDWNEVDF
O42957	311	Ubiquitin-like-specific protease 1	ulp1	+	1	1	8.45e-06	97.32	-0.18977	+	+	+	1	1	1.05e-12	154.12	0.22083	QNEKSLLLLIRDLKEKQTESFQDWNEVDFLQ
O42957	299	Ubiquitin-like-specific protease 1	ulp1	+	1	1	0.000317945	113.43	0.15628	+	+	+	1	1	1.26e-05	160.87	0.53237	QQPARNIVTSDIQNEKSLLLLIRDLKEKQTE
O42957	328	Ubiquitin-like-specific protease 1	ulp1	+	1	1	0.00526245	84.507	0.28759	+	+	+	1	1	0.00307157	121.45	0.39644	TESFQDWNEVDFLQLKGLEISPPPTRPKFIP
O42957	264	Ubiquitin-like-specific protease 1	ulp1	+	1	1	2.3e-26	204.35	-0.10173									EHARYKHLPFTATLRKKSPHDSTSRKASFRF
O42957	75	Ubiquitin-like-specific protease 1	ulp1	+	1	1	0.000979123	75.239	-0.26614									IAGEAIPSNSNSTNSKLEPSTKAPESRFSHI
O42964	30	Transcription factor iws1	iws1								+		1	1	1.69e-11	143.8	-0.21137	ESEAKTSENDQTIDTKVDVADVTTHVDEDLD
O42984	103	40S ribosomal protein S17-A	rps17a	+	1	1	2.98e-23	199.12	0.17515	+	+	+	1	1	1.04e-36	210.2	0.0080547	VSELEVDRVNVDQDTKDMLKSLGYDQIPVRV
O42984;Q9P7J6	19;19	40S ribosomal protein S17-A;40S ribosomal protein S17-B	rps17a;rps17b	+	1	1	0.000849058	91.961	0.64185									VRTKTTKRASRVVIEKYYPRLTLDFQTNKRI
O42991	191	60S ribosomal protein L16-B	rpl16b	+	1	1	0.0038516	63.292	0.23162	+	+	+	1	1	0.00042658	55.782	0.76208	QKKIASAKEASPVNQKLSQFGY_________
O43003	153	Protein mmf1, mitochondrial	mmf1	+	1	1	0.000778825	80.31	0.11089									SCVAVKTVPLSTQGVKIEIECIALE______
O43004	191	60S ribosomal protein L16-C	rpl16c							+	+	+	1	1	0.00044326	66.498	-0.39827	QKHINVAKTKSSVNEKLAVFGY_________
O43013	440	Mitotic chromosome segregation protein Csi1	csi1	+	1	1	0.00185945	85.67	1.1148	+	+	+	1	1	7.75e-30	169.23	-0.13413	ATPLKDNESASVDESKVNVLSENQSLQADTA
O43013	104	Mitotic chromosome segregation protein Csi1	csi1	+	1	1	0.00166467	70.748	-0.23781		+		1	1	0.0142657	63.827	-0.36695	HLSASKIRISDEDRIKPLVDLNQDHSFDMAY
O43013	349	Mitotic chromosome segregation protein Csi1	csi1	+	1	1	3.54e-08	132.44	0.10791		+	+	1	1	2.18e-15	184	0.27304	LRSPKSSGKADNLTIKSSSNIDKVTSNDLYL
O43013	321	Mitotic chromosome segregation protein Csi1	csi1	+	1	1	0.0081417	55.589	0.031486		+		1	1	2.79e-10	141.86	-0.22334	NELNRTSFLNSNNNLKLNEAEENQNLLNLRS
O43013	429	Mitotic chromosome segregation protein Csi1	csi1	+	1	1	7.16e-08	113.69	-0.29318		+		1	1	3.9e-07	124.92	-0.34816	QTIQSPMKFTKATPLKDNESASVDESKVNVL
O43013	514	Mitotic chromosome segregation protein Csi1	csi1	+	1	1	0.0195133	40.857	0.0399		+	+	1	1	3.21e-10	154.46	0.62142	VHEGLKHTRDGVAETKDALAKLREKMQERLK
O43013	338	Mitotic chromosome segregation protein Csi1	csi1	+	1	1	2.01e-14	156.87	0.038789									NEAEENQNLLNLRSPKSSGKADNLTIKSSSN
O43013	519	Mitotic chromosome segregation protein Csi1	csi1	+	1	1	5.76e-10	140.45	-0.088024									KHTRDGVAETKDALAKLREKMQERLKNHTS_
O43013	421	Mitotic chromosome segregation protein Csi1	csi1	+	1	1	0.000502995	77.19	0.0071117									SFESYHNTQTIQSPMKFTKATPLKDNESASV
O43013	373	Mitotic chromosome segregation protein Csi1	csi1								+		1	1	1.55e-17	175.76	0.55212	TSNDLYLDNNLQSHFKVTESQPTNLGRKEYS
O43019	196	Putative transcription factor sre2	sre2	+	1	1	0.00398766	62.94	0.565	+	+	+	1	1	0.000178266	85.362	0.46731	ANESLQSNQGPVPNTKFVGLETTQTDSYQQS
O43019	218	Putative transcription factor sre2	sre2	+	1	1	0.00130324	83.54	0.16728	+	+	+	1	1	5.54e-08	104.45	-0.10444	TQTDSYQQSSVNSVVKIEEADATYALREESG
O43019	469	Putative transcription factor sre2	sre2							+		+	1	1	0.0108271	66.498	0.045476	PTLRSGYNSTTADELKGTYVPLSRKLNKATI
O43019	340	Putative transcription factor sre2	sre2							+		+	1	1	0.000751472	55.575	0.13123	NAPENGNEFETPNKLKRTVSSPCASISSKRS
O43019	338	Putative transcription factor sre2	sre2							+		+	1	1	0.0277249	80.219	0.75926	PQNAPENGNEFETPNKLKRTVSSPCASISSK
O43026;P78958	259;259	Glyceraldehyde-3-phosphate dehydrogenase 2;Glyceraldehyde-3-phosphate dehydrogenase 1	gpd3;tdh1	+	1	1	9.67e-39	209.56	-0.52996	+		+	1	1	7.94e-14	196.41	-0.48685	DLTVKLAKPTNYEDIKAAIKAASEGPMKGVL
O43026;P78958	186;186	Glyceraldehyde-3-phosphate dehydrogenase 2;Glyceraldehyde-3-phosphate dehydrogenase 1	gpd3;tdh1	+	1	1	1.8e-62	308.02	-0.094959	+	+	+	1	1	8.82e-84	310.14	-0.54499	EEGLMTTVHATTATQKTVDGPSKKDWRGGRG
O43026;P78958	219;219	Glyceraldehyde-3-phosphate dehydrogenase 2;Glyceraldehyde-3-phosphate dehydrogenase 1	gpd3;tdh1	+	1	1	4.33e-08	126.09	-0.30139									ANIIPSSTGAAKAVGKVIPALNGKLTGMAFR
O43026;P78958	215;215	Glyceraldehyde-3-phosphate dehydrogenase 2;Glyceraldehyde-3-phosphate dehydrogenase 1	gpd3;tdh1	+	1	1	4.36e-06	99.064	0.030238									RGASANIIPSSTGAAKAVGKVIPALNGKLTG
O43026;P78958	271;271	Glyceraldehyde-3-phosphate dehydrogenase 2;Glyceraldehyde-3-phosphate dehydrogenase 1	gpd3;tdh1	+	1	1	0.00120843	84.62	0.021283									EDIKAAIKAASEGPMKGVLGYTEDAVVSTDF;EDIKAAIKAASEGPMKGVLGYTEDSVVSTDF
O43026;P78958	194;194	Glyceraldehyde-3-phosphate dehydrogenase 2;Glyceraldehyde-3-phosphate dehydrogenase 1	gpd3;tdh1	+	1	1	0.000118493	78.976	0.47945									HATTATQKTVDGPSKKDWRGGRGASANIIPS
O43026;P78958	263;263	Glyceraldehyde-3-phosphate dehydrogenase 2;Glyceraldehyde-3-phosphate dehydrogenase 1	gpd3;tdh1	+	1	1	0.00453121	62.14	0.30604									KLAKPTNYEDIKAAIKAASEGPMKGVLGYTE
O43026;P78958	251;251	Glyceraldehyde-3-phosphate dehydrogenase 2;Glyceraldehyde-3-phosphate dehydrogenase 1	gpd3;tdh1	+	1	1	0.0189155	31.596	-0.17573									PTPDVSVVDLTVKLAKPTNYEDIKAAIKAAS
O43030	147	Hsp70 nucleotide exchange factor fes1	fes1	+	1	1	7.39e-05	86.803	0.49339									LFGALKKEDSDETKNKVLYAITSELKLNEAG
O43035	141	Autophagy-related protein 3	atg3	+	1	1	8.9e-06	86.791	-0.1488									KGQSKELSDSGPLPLKDEEDDDQMVSPVIKE
O43051	397	Probable nucleolar complex protein 14	nop14	+	1	1	2.46e-13	151.95	0.15394	+	+	+	1	1	1.34e-20	182.17	0.32453	EQLKVEEQPLVGSAIKNEGSEKASLAYTYPC
O43051	205	Probable nucleolar complex protein 14	nop14	+	1	1	3.88e-05	98.062	-0.52523									SDAENEKEGEGAHKSKREVMSEIIAKSKHYK
O43065	105	Probable helicase mot1	mot1	+	1	1;2	5.81e-23	186.43	0.099159	+	+	+	1	1;2	3.31e-41	223.56	0.39241	DLPSFNGDTEEKPFIKTEEGAPASSQSQVVV
O43065	101	Probable helicase mot1	mot1	+	1	2	3.65e-15	70.028	0.10614	+	+	+	1	2	0.0194371	74.841	0.10282	EETEDLPSFNGDTEEKPFIKTEEGAPASSQS
O43065	148	Probable helicase mot1	mot1	+	1	1	2.11e-15	145.6	0.080593	+	+	+	1	1	3.49e-09	155.24	-0.14779	LEEERLSTRSHSQEIKPIVDFGPDEETAKEL
O43065	84	Probable helicase mot1	mot1	+	1	1	1.15e-15	162.49	0.40152	+	+	+	1	1	1.89e-19	162.49	0.79328	VENVPVWNPNRTSPVKKEETEDLPSFNGDTE
O43068	71	Monopolin complex subunit mde4	mde4	+	1	1	1.85e-35	237.87	0.23254									SATDSELLHKNLDEIKFLQNEKLNNEKLLEQ
O43071	183	Pre-mRNA-processing factor 17	prp17	+	1	1	0.0133513	54.471	-0.18533	+	+	+	1	1	0.00221774	83.204	-0.37548	PLEYSEYEEVESLDVKSEKDTESNNLGQNEL
O43083	131	Histone promoter control protein 2	hpc2	+	1	1	3.07e-06	100.64	0.11791		+		1	1	2.09e-18	162.01	-0.11171	FFVFSGPLVAEGDTVKIERSKKTKKKKKTSL
O43083	287	Histone promoter control protein 2	hpc2	+	1	1	4.19e-10	129.12	-0.055389		+	+	1	1	1.29e-06	96.391	-0.079139	ISPPSALTNPSTEELKPSTSLPIDQGNASVV
O43083	244	Histone promoter control protein 2	hpc2	+	1	1	9.04e-06	80.711	-0.59697	+	+	+	1	1	1.98e-12	120.41	0.012338	SVPKQSTGENTKKAVKLETPLTSTPPIPPLS
O43114	265	Origin recognition complex subunit 5	orc5							+		+	1	1	6.52e-08	91.583	0.45338	IVEGDIHPADYAQLHKLAKNFLVSDATVTKR
O59702	397	Histone deacetylase clr6	clr6	+	1	1	3.41e-18	174.39	0.43688	+	+	+	1	1	0.000459253	61.167	0.063855	PGDFTFENAEKQNIAKEEIMDERV_______
O59702	392	Histone deacetylase clr6	clr6	+	1	1	5.86e-13	159.18	-0.23171									QMHKTPGDFTFENAEKQNIAKEEIMDERV__
O59714	124	Uncharacterized membrane protein C3B8.06	SPBC3B8.06	+	1	1	0.025454	38.021	0.13472									AIVGITTSILKKRMLKEYQPAAEAPGAMEDP
O59732	34	Chitin synthase regulatory factor 1	chr1	+	1	1	1.15e-05	134.3	0.14323	+	+	+	1	1	0.000660949	120.63	-0.22688	LVNSDPASKVDNVSVKIEQESPLALEGSPLP
O59757	778	Kinetochore protein spc7	spc7	+	1	1	0.000700019	78.088	0.033506		+		1	1	0.0659409	45.14	-0.54986	TSSVKLPQQPSNEDEKERITTADYADSTSLE
O59827	188	Glutathione S-transferase 2	gst2	+	1	1	0.00643499	52.008	0.044524									NYNLGGLFGEGKFSFKEEVPQLDFEKEFPKA
O59855	98	Probable heat shock protein ssa2	ssa2	+	1	1	3.11e-08	125.82	0.47925	+	+	+	1	1	2.22e-05	130.56	-0.045885	SDMKHWPFKVISKDGKPVLQVEYKGETKTFT
O59855	524	Probable heat shock protein ssa2	ssa2	+	1	1	0.00376575	62.861	0.47288									SKEEIDRMVAEAEKYKAEDEAESGRIQAKNH
O59855;Q10265	505;505	Probable heat shock protein ssa2;Probable heat shock protein ssa1	ssa2;ssa1	+	1	1	3.38e-05	99.669	0.082152	+	+	+	1	1	2.97e-05	110.29	0.22055	EKGTGKTQKITITNDKGRLSKEEIDRMVAEA
O59855;Q10265	557;557	Probable heat shock protein ssa2;Probable heat shock protein ssa1	ssa2;ssa1	+	1	1	0.000350263	77.959	0.18018									SYAYSLRNSLDDPNLKDKVDASDKETVDKAV
O59855;Q10265	498;498	Probable heat shock protein ssa2;Probable heat shock protein ssa1	ssa2;ssa1	+	1	1	0.000143287	35.523	-0.17467									ILNVSALEKGTGKTQKITITNDKGRLSKEEI
O60016	4	Histone-lysine N-methyltransferase, H3 lysine-9 specific	clr4	+	1	1	1e-13	171.07	-0.46874	+	+	+	1	1	2.43e-12	141.3	-0.084732	____________MSPKQEEYEVERIVDEKLD
O60016	109	Histone-lysine N-methyltransferase, H3 lysine-9 specific	clr4	+	1	1	4.05e-20	70.907	-0.028965	+	+	+	1	1	1.51e-07	97.621	0.037466	KSVPRSQRFSRELNVKKENKKVFSSQTTKRQ
O60016	174	Histone-lysine N-methyltransferase, H3 lysine-9 specific	clr4	+	1	1	3.34e-05	86.258	-0.22028		+	+	1	1	8.25e-07	104.23	-0.05313	VKEESQKRELVSNSIKEATSPKTSSILTKPR
O60016	160	Histone-lysine N-methyltransferase, H3 lysine-9 specific	clr4	+	0.941164	1	0.0371198	35.376	0.038035									LHTNSKKLGKTRNEVKEESQKRELVSNSIKE
O60016	187	Histone-lysine N-methyltransferase, H3 lysine-9 specific	clr4								+		1	1	0.0045923	63.185	-0.26734	SIKEATSPKTSSILTKPRNPSKLDSYTHLSF
O60094	4	DNA polymerase V	pol5	+	1	1	4.38e-08	116.24	0.43198	+	+	+	1	1	7.02e-05	116.24	0.49356	____________MATKTQLELFTKLTSNDKA
O60101	6	Phosphoglycerate kinase	pgk1	+	1	1	6.23e-08	123.38	0.066272	+	+	+	1	1	3.23e-09	148.72	0.47896	__________MSLSTKLAITDVDLKGKNVLI
O60101	15	Phosphoglycerate kinase	pgk1	+	1	1	2.16e-05	103.21	0.2767		+		1	1	0.00625483	68.44	0.023173	_MSLSTKLAITDVDLKGKNVLIRVDFNVPLD
O60101	272	Phosphoglycerate kinase	pgk1	+	1	1	7.63e-06	103.88	-0.20247	+	+	+	1	1	7.08e-08	99.891	0.70644	EAGSKNVESMMAKAKKNNVEVFLPVDFVTAD
O60101	288	Phosphoglycerate kinase	pgk1	+	1	1	2e-19	173.98	-1.1037									NNVEVFLPVDFVTADKFDKDAKVGSATAEEG
O60101	78	Phosphoglycerate kinase	pgk1	+	1	1	0.00110795	75.669	1.3404									HLGRPNGARVAKYSLKPVAAELSKLLGKPVK
O60101	139	Phosphoglycerate kinase	pgk1	+	1	1	1.33e-05	59.261	1.7653									HIEEEGSAKVDGKKVKADASAVEAFRKSLTS
O60101	86	Phosphoglycerate kinase	pgk1								+	+	1	1	5.04e-07	150.05	0.73272	RVAKYSLKPVAAELSKLLGKPVKFLDDCVGP
O60101	403	Phosphoglycerate kinase	pgk1							+	+		1	1	1.5e-06	105.56	0.75724	HVSTGGGASLELLEGKALPGVVALSSK____
O60104	175	Mediator of RNA polymerase II transcription subunit 7	med7	+	1	2	1.54e-07	117.37	-0.42074		+	+	1	2	7.96e-05	89.959	0.58914	DKTMKDVEEKTEPSLKKEEEDIQMKEPLDSQ
O60104	169	Mediator of RNA polymerase II transcription subunit 7	med7	+	1	1;2	7.07e-09	137.8	0.047114		+	+	1	2	7.96e-05	89.959	0.58914	EKDNESDKTMKDVEEKTEPSLKKEEEDIQMK
O60104	348	Mediator of RNA polymerase II transcription subunit 7	med7	+	1	1	1.34e-05	104.89	-0.014368	+	+	+	1	1	1.55e-12	128.79	-0.16866	KSSIKKPLSGAEDEQKSRSMFSKNDEKLKKS
O60104	51	Mediator of RNA polymerase II transcription subunit 7	med7	+	1	1	2.65e-20	177	-0.0013512									EKEAKHEDDANTLQPKTEEEIESLAKLFKKP
O60104	176	Mediator of RNA polymerase II transcription subunit 7	med7	+	1	2	1.54e-07	117.37	-0.42074									KTMKDVEEKTEPSLKKEEEDIQMKEPLDSQD
O60108	474	CENP-B homolog protein 2	cbh2	+	1	1	0.000360545	109.02	0.1179	+	+	+	1	1	3.96e-05	124.47	0.28081	ETDEEEEESQYLLSTKDAINAINTLLNFQEQ
O60108	201	CENP-B homolog protein 2	cbh2	+	1	1	7e-09	120.9	-0.47792									CWKLIPNQSPASERVKGITRDKARVTVTICC
O60112	291	Uncharacterized Rab geranylgeranyltransferase C15C4.03	SPBC15C4.03	+	0.997453	1	0.00485125	30.998	-0.37907									LGQAIDKIDESKIVLKDGSTLSAKKIVSSVD
O60143	11	60S ribosomal protein L7-C	rpl7c	+	1	1	0.0101508	46.578	0.62366		+	+	1	1	0.000312752	67.928	0.19869	_____MAVASSTVPSKEQIFAPESLLKKKKT
O60143;P25457	228;227	60S ribosomal protein L7-C;60S ribosomal protein L7-B	rpl7c;rpl7b	+	1	1	0.00752597	50.305	0.47636									FQLSSPLGGWRDRKFKHFIEGGDAGKRDEHI
O60158	261	Bouquet formation protein 4	bqt4	+	1	1	1.2e-18	175.65	0.01686		+		1	2	0.0560314	44.816	0.40424	AKGSTSKDQPSEEEEKTSDIQDRKIKTPIKP
O60158	216	Bouquet formation protein 4	bqt4	+	1	1;2	1.38e-18	192.09	0.051125		+		1	1;2	3.73e-16	176.65	0.23597	DKEIHSEENETKDEIKSEKKEPEIKKQEGGS
O60158	212	Bouquet formation protein 4	bqt4	+	1	1;2	1.43e-18	181.81	0.051125	+	+	+	1	1;2	3.73e-16	176.65	0.23597	NKEEDKEIHSEENETKDEIKSEKKEPEIKKQ
O60158	269	Bouquet formation protein 4	bqt4	+	1	2	0.000162084	82.102	0.013703		+		1	2	0.0560314	44.816	0.40424	QPSEEEEKTSDIQDRKIKTPIKPSLLGKIRS
O60158	154	Bouquet formation protein 4	bqt4	+	1	1	4.55e-07	100.67	0.20221		+		1	1	0.00546717	50.425	0.19131	STPSTYATPSRPTAQKSETSEGEPESSTSAT
O60158	347	Bouquet formation protein 4	bqt4	+	0.999977	1	7.49e-27	223.5	0.032205									KGVTGVASQVRKPVGKLEKKFENLEKSIGDT
O60158	343	Bouquet formation protein 4	bqt4	+	1	1	4.79e-08	129.04	0.53846									NQVNKGVTGVASQVRKPVGKLEKKFENLEKS
O60158	19	Bouquet formation protein 4	bqt4	+	1	1	7.29e-10	121.21	-0.23828									NEKSRSLPAERNPLYKDDTLDHTPLIPKCRA
O60158	271	Bouquet formation protein 4	bqt4	+	1	2	0.000162084	82.102	0.013703									SEEEEKTSDIQDRKIKTPIKPSLLGKIRSSV
O60177	319	ATP-dependent DNA helicase, ubiquitin-protein ligase E3 (predicted)	rrp2	+	1	1	6.57e-10	121.38	-0.021532	+	+	+	1	1	1.99e-08	101.47	0.1459	GSDSVILPGGLLHDSKLPEPGKHLFHLQWYH
O60177	104	ATP-dependent DNA helicase, ubiquitin-protein ligase E3 (predicted)	rrp2	+	1	1	0.00140771	72.585	0.24126	+	+	+	1	1	1.24e-07	88.755	0.69286	KVNGLFPNDNSVIALKPNEEKLNSSLSVENN
O60177	438	ATP-dependent DNA helicase, ubiquitin-protein ligase E3 (predicted)	rrp2	+	1	1	1.15e-06	108.71	0.036998									TVQALALLVTRPPESKSVKTTLIITPVSLLQ
O60177	227	ATP-dependent DNA helicase, ubiquitin-protein ligase E3 (predicted)	rrp2	+	1	1	1.62e-36	91.657	0.012									NMKEKRNLELAFMNSKRKKLELPSLPVLSTA
O60182	128	Replication factor C subunit 1	rfc1	+	1	1	4.51e-30	225.83	0.32495	+	+	+	1	1	4.24e-19	158.33	-0.29036	SNKETTTSKDVVHPVKTENFANDLDTTSDSK
O60184	918	General transcriptional corepressor ssn6	ssn6	+	0.96239	1	0.0100181	61.648	0.66552		+	+	0.998709	1	0.000395002	53.779	-0.21742	DAAKSIKPQKPEPALKPVEGTADPKSTKRNH
O60184	968	General transcriptional corepressor ssn6	ssn6	+	1	1	6.13e-32	221.9	0.15853		+		1	1	1.08e-06	110.7	0.04636	QKTADVNDDVGEEEVKQSVSEQVDSAQLTSE
O60184	951	General transcriptional corepressor ssn6	ssn6	+	1	1	2e-12	150.57	0.40686									TEKTADTDVSSTEPVKRQKTADVNDDVGEEE
O60184	954	General transcriptional corepressor ssn6	ssn6	+	1	1	1.09e-12	147.92	0.15719									TADTDVSSTEPVKRQKTADVNDDVGEEEVKQ
O60184	985	General transcriptional corepressor ssn6	ssn6	+	1	1	1.77e-10	135.33	0.36488									SVSEQVDSAQLTSEPKSESLPKSPEEKSDDT
O60184	885	General transcriptional corepressor ssn6	ssn6	+	1	1	1.09e-08	131.45	0.67442									NESDPKKSTQRDSSKKLENSTVVSGSPSSSS
O60184	938	General transcriptional corepressor ssn6	ssn6	+	1	1	1.17e-09	124.31	-0.086101									TADPKSTKRNHQETEKTADTDVSSTEPVKRQ
O60184	901	General transcriptional corepressor ssn6	ssn6	+	1	1	2.33e-09	114.37	-0.37972									LENSTVVSGSPSSSSKSDAAKSIKPQKPEPA
O60184	912	General transcriptional corepressor ssn6	ssn6	+	0.999985	1	0.00367725	73.138	0.025339									SSSSKSDAAKSIKPQKPEPALKPVEGTADPK
O74173	73	Elongation factor 1-beta	tef5	+	1	1	0.00236661	69.979	-0.38353									KQIATYDLATLPGTAKEVSAYGPEGAAAAEE
O74173	13	Elongation factor 1-beta	tef5								+		1	1	1.43e-06	65.454	-1.4755	___MGFSDLTSDAGLKQLNDFLLDKSFIEGY
O74175	6	60S ribosomal protein L13	rpl13	+	1	1	0.0104778	46.543	-0.17729	+		+	1	1	0.0108704	44.436	0.89815	__________MAIHVKGQLPNAHFHKDWQRY
O74175	164	60S ribosomal protein L13	rpl13	+	1	1	8.18e-43	248.2	0.18931	+	+	+	1	1	2.61e-52	238.05	0.33787	VAAVLPITQEAVEEAKPITEEAKNFNAFSTL
O74191	256	FK506-binding protein 39 kDa	fkbp39	+	1	1	9.26e-05	82.59	0.43691		+		1	1	0.000171068	84.874	0.22727	QASSNAPSSPKTRTLKGGVVVTDVKTGSGAS
O74306;P52822	264;264	60S ribosomal protein L5-B;60S ribosomal protein L5-A	rpl5b;rpl5a	+	1	1	1.57e-08	133.48	0.14405									EDPSFQKSGKDAAAFKAESLKYTQRKLTAEE
O74306;P52822	118;118	60S ribosomal protein L5-B;60S ribosomal protein L5-A	rpl5b;rpl5a	+	1	1	4.86e-10	122.89	-0.13328									LLVARRALAKVGLADKYEGVTEPEGEFELTE
O74306;P52822	221;221	60S ribosomal protein L5-B;60S ribosomal protein L5-A	rpl5b;rpl5a							+		+	1	1	0.024966	46.964	0.052123	EYMEMLIDDDEERYQKQFSGLIADGIESDQL
O74319	262	Transcription initiation factor TFIID subunit taf73	taf73							+	+	+	1	1	0.00136422	100.09	0.27608	LSEEVVTTLKNLLEVKDKDVEGRNEALNKIL
O74322;O14062	81;78	40S ribosomal protein S12-B;40S ribosomal protein S12-A	rps12b;rps12a	+	1	1	0.00736387	66.429	0.19027									HLCVLCESCDQEAYVKLVEALCAESQTPLVK
O74324	2	Uncharacterized protein C1685.04	SPBC1685.04	+	1	1	0.00175565	72.321	0.38846									______________MKQEYIPLDEFPNKSNE
O74330	18	40S ribosomal protein S27	rps27	+	1	1	8.43e-09	116.29	0.16497									LAVDLLNPSHESEMRKHKLKQLVQGPRSFFM
O74340	398	Protein sof1	sof1	+	1	1	2.23e-08	134.85	0.22061		+	+	1	1	2.45e-08	137.44	-0.03901	RHRHLPTNVKKAAEIKREEINSLKRREENIR
O74354	293	Nucleolar protein dnt1	dnt1	+	1	1	2.05e-14	152.68	0.025796	+	+	+	1	1	7.14e-10	153.82	-0.2494	AALIKESETIDGIDDKSLRSSTREVSVESPN
O74354	200	Nucleolar protein dnt1	dnt1	+	1	1	1.59e-14	154.88	0.052587	+	+	+	1	1	4.07e-13	176.29	-0.2193	EGIALKEIESPDKDRKADGIVNLSVTQEEDD
O74354	99	Nucleolar protein dnt1	dnt1	+	1	1;2	6.93e-29	123.76	-1.1766	+		+	1	1;2	7.92e-05	92.495	0.63983	FSSPLKKLDGTMINFKEKNIQHDLDGVENDF
O74354	525	Nucleolar protein dnt1	dnt1	+	1	1	1.26e-05	102.98	-0.30733		+	+	1	1	2.52e-06	102.98	0.30317	LSKTFSPEIREPSLTKKTAVSMQESKEEGRS
O74354	282	Nucleolar protein dnt1	dnt1	+	1	1	1.75e-37	108.25	0.31312	+	+	+	1	1	7.7e-19	143.95	-0.19746	NDRKYLVEHSPAALIKESETIDGIDDKSLRS
O74354	394	Nucleolar protein dnt1	dnt1	+	1	1	5.57e-05	85.563	-0.38224		+	+	1	1	0.000350683	56.424	0.12809	NSDTSDDLTKVDSPNKSLVNDNVSAKHDKES
O74354	89	Nucleolar protein dnt1	dnt1	+	1	1	1.83e-24	160.15	-0.19279	+	+	+	1	1;2	4.35e-13	148.18	0.032073	PTNSKVIVESFSSPLKKLDGTMINFKEKNIQ
O74354	101	Nucleolar protein dnt1	dnt1	+	1	1	0.00242528	77.776	0.079934	+	+	+	1	1	8.82e-07	109.36	0.22002	SPLKKLDGTMINFKEKNIQHDLDGVENDFAT
O74354	270	Nucleolar protein dnt1	dnt1	+	1	1	2.81e-19	196.56	-0.16738	+	+	+	1	1	3.6e-21	213.2	-0.075286	TLSSPSRLRMKDNDRKYLVEHSPAALIKESE
O74354	90	Nucleolar protein dnt1	dnt1	+	1	1;2	6.93e-29	214.64	-1.1766	+	+	+	1	1;2	4.35e-13	134.38	0.032073	TNSKVIVESFSSPLKKLDGTMINFKEKNIQH
O74354	404	Nucleolar protein dnt1	dnt1	+	1	1	9.24e-08	114.56	0.31885									VDSPNKSLVNDNVSAKHDKESENGKSKFPPP
O74354	512	Nucleolar protein dnt1	dnt1	+	1	1	0.017353	45.161	-0.0054647									ETHRTLSYSRLSELSKTFSPEIREPSLTKKT
O74364	195	Adhesion defective protein 1	adn1	+	1	1	0.0368679	33.231	-0.23365									SQSRPPQNQIQHDGVKSEDPSSESVNINSSS
O74391	100	60S ribosomal protein L25-B	rpl25b	+	1	1	1.14e-08	120.06	0.098416	+	+	+	1	1	0.00199827	84.507	1.0983	VHLKANKFTIKNAVKKLYSVDAVKINTLIRP
O74391	60	60S ribosomal protein L25-B	rpl25b	+	1	1	1.05e-05	112.83	0.12111	+	+	+	1	1	0.000367237	133.91	-0.33115	YARKSVPHASRLDEYKIIVNPINSESAMKKI
O74398	115	LIM domain-containing protein C4F6.12	pxl1	+	1	1	0.00500866	50.079	-0.78502									KTLLTSASTSTFDSLKKELLPELPSLAYSDD
O74399	52	Ribosome biogenesis protein erb1	erb1	+	1	1	4.83e-11	139.02	-0.49173									PNEVETESSSHEPSFKKDVDEEIPSLTAELS
O74424	1490	Nucleoporin nup211	nup211	+	1	1	2.76e-08	117.14	0.14938	+	+	+	1	1	0.000317376	125.61	0.1416	SSDAEQITKEQFEQLKSEKERTEKELADSKN
O74424	589	Nucleoporin nup211	nup211	+	1	1	7.92e-09	125.18	0.15081									LSAVHELADRMEKDEKPDLDGAEIQEETLIK
O74424	397	Nucleoporin nup211	nup211	+	1	1	0.00518221	58.461	0.2081									DMSELKYSNLLNNSMKGFKGQSSVSDLYSER
O74424	1747	Nucleoporin nup211	nup211								+		1	1	2.05e-09	125.88	0.45642	SKADVGQNATEASSAKREPSGKSLSARLQGT
O74434	225	Meiotically up-regulated gene 174 protein	mug174	+	1	1	0.000467987	90.714	0.17195	+		+	1	1	0.000308666	86.772	-0.66925	FKANFQQNKYESLHAKQISASDLSLHQEFVS
O74434	143	Meiotically up-regulated gene 174 protein	mug174	+	1	1	0.00364799	63.128	-0.0020202	+	+	+	1	1	7.39e-06	79.467	-0.45354	IREWSSKFMNSKASQKQQMLSPETMQKVDLA
O74434	211	Meiotically up-regulated gene 174 protein	mug174	+	1	1	2.3e-08	124.45	0.14696	+	+	+	1	1	4.86e-11	119.45	0.81407	NTKKSKISNENDTIFKANFQQNKYESLHAKQ
O74434	331	Meiotically up-regulated gene 174 protein	mug174	+	1	1	0.013616	56.956	-0.3299	+	+	+	1	1	0.000526166	91.307	-0.40409	SLNTANEFSFPQGTFKAENEAVESEVAPSSS
O74434	201	Meiotically up-regulated gene 174 protein	mug174	+	1	1	2.41e-08	132.86	-0.012704	+	+	+	1	1;2	4.99e-07	150.21	0.64347	YANMPENYALNTKKSKISNENDTIFKANFQQ
O74434	198	Meiotically up-regulated gene 174 protein	mug174	+	1	1	7.97e-10	110.9	-0.42487									ISQYANMPENYALNTKKSKISNENDTIFKAN
O74434	513	Meiotically up-regulated gene 174 protein	mug174	+	1	1	0.00291045	65.107	-0.55076									LTKNDEEDSASLASLKVAPKYVSHPVSLSSN
O74434	372	Meiotically up-regulated gene 174 protein	mug174	+	1	1	0.00614293	63.165	0.71721									LHYDEPSQYYFSSPSKLSSETTKVHRGCENT
O74434	218	Meiotically up-regulated gene 174 protein	mug174								+	+	1	1	1.01e-06	93.494	1.3557	SNENDTIFKANFQQNKYESLHAKQISASDLS
O74434	395	Meiotically up-regulated gene 174 protein	mug174							+		+	1	1	0.0153014	41.967	0.071391	VHRGCENTEKPSEEGKNFTTPLSDSVESENT
O74458	52	Transcription factor tau subunit sfc4	sfc4	+	1	1	0.000679464	86.497	0.21523	+	+	+	1	1	1.12e-08	138.73	-0.65194	SEIVDEARNVSEVDAKFLGDTSALQAEGLWS
O74500	732	Nucleoporin nup60	nup60	+	1	1	1.8e-13	162.48	0.27375		+		1	1	0.00272231	79.82	-0.80607	MESTQELPKFSFSVLKEEKN___________
O74500	344	Nucleoporin nup60	nup60	+	1	1	1.48e-05	92.474	0.075116		+	+	1	1	3.58e-08	101.49	0.72725	SILDSKEKNTPSITAKAGSPQSAPSKASYIS
O74500	139	Nucleoporin nup60	nup60	+	1	1	0.0157028	47.361	-0.10892									QSPNQMLANFFSKKGKTPLNEIEKEGIISIL
O74502	138	DNA mismatch repair protein msh6	msh6	+	1	1	2.93e-14	149.93	0.40234	+	+	+	1	1	3.44e-26	172.81	0.79725	SLGEESPGKLLRTSVKQEPDSEEEIDSPTKK
O74502	177	DNA mismatch repair protein msh6	msh6							+			1	1	1.45e-11	151.65	0.74759	SIFQAEDQFRHPVSSKLENSELSEVDKPFIA
O74503	217	Upstream activation factor subunit spp27	spp27	+	1	1	1.78e-18	183.75	-0.067461									PQPKNEEPAAPNDLPKQEEKELVEPPTAEST
O74504	455	DUF1769 family protein	SPCC594.01	+	1	1	9.85e-23	190.24	0.1475	+	+	+	1	1	6.43e-20	157.88	0.76076	THRFSTASAASTSAVKTEKEKKMSAPRRSLD
O74522	915	Adhesion defective protein 3	adn3	+	1	1	2.49e-15	152.96	0.48045	+	+	+	1	1	1.28e-19	159.2	-0.0056552	DSNAKNEPTAAKPISKLEDDALFNDSAGNAF
O74522	904	Adhesion defective protein 3	adn3	+	1	1	4.83e-20	190.55	-0.19325	+	+	+	1	1	1.22e-21	190.55	0.53671	KEKSGGDTSALDSNAKNEPTAAKPISKLEDD
O74538	121	60S ribosomal protein L27-B	rpl27b	+	1	1	1.58e-05	105.17	0.30762									QRSAAKKTVKNTFEEKYQTGKSAWFFTPLRF
O74548	41	Probable acetylornithine aminotransferase, mitochondrial	arg1								+	+	1	1	1.02e-12	184.21	-1.0117	THKDPTPDTTSCNIIKKEGANIISVYARYPV
O74733	695	Protein cft1	cft1	+	1	1	0.000854843	75.548	0.13678									GIALYKMDLKSQRLIKTDLQNRLSDVKTASL
O74740	684	Cleavage factor two protein 2	cft2	+	0.977054	1	9.57e-09	129.11	-0.11173									LAKVEISKPSEEEDKKEEVEKKDGDKERNEE
O74743	37	Eukaryotic translation initiation factor 4E-2	tif452							+		+	1	1	2.23e-08	37.808	0.17376	TEKLDLLDLFGSPKVKTEREGRPARLLEGLS
O74766	8	Probable delta-1-pyrroline-5-carboxylate dehydrogenase	SPBC24C6.04	+	1	1	8.16e-05	80.469	0.24253									________MSQFAEFKLPAIKNEPPKHYGPN
O74792	253	SWI/SNF global transcription activator complex subunit snf59	snf59	+	1	1	1.42e-27	219.06	0.23695	+	+	+	1	1	6.88e-21	169.39	0.37008	DEFSENSLSKSDSAVKQEGNLLIHPNNSLKD
O74792	304	SWI/SNF global transcription activator complex subunit snf59	snf59	+	1	1	7.19e-06	84.181	-0.41269	+	+	+	1	1	7.47e-19	152.06	-0.34693	SDDIAQITSVTPITEKIEDKDKYISEVIDTY
O74792	146	SWI/SNF global transcription activator complex subunit snf59	snf59	+	1	1	0.00635895	57.859	0.09725									LDNSNMDESENQKNFKIEEPKPSGDFRNEGP
O74792	223	SWI/SNF global transcription activator complex subunit snf59	snf59							+	+	+	1	1	3.94e-19	160.92	-0.16166	NTKSIREEPIHHVDSKNEEPVYSKIPEKMGD
O74808	286	Cryptic loci regulator protein 1	clr1	+	1	1	0.0132478	42.813	0.33247									DKVNASASLYDRSPSKKDITSSRNTSSYNLG
O74842	1269	Uncharacterized ATP-dependent helicase fft2	fft2	+	0.999913	1	1.05e-07	45.469	0.10711									KPDVLNQVSLSIEEEKPKNKESEVDNNAAKD
O74857	226	DNA-directed RNA polymerase III subunit rpc4	rpc53	+	1	1	2.43e-15	148.1	-0.1537	+	+	+	1	1	2.94e-27	167.67	-0.16019	MGDADVDPVWPSSEVKEEEAGEKTDVEEKKD
O74857	91	DNA-directed RNA polymerase III subunit rpc4	rpc53	+	1	1	1.77e-15	156.43	0.0076924	+	+	+	1	1	2.13e-27	183.31	-0.1592	PPPNVKNEEKDDALSKLAASSGHDEGHDEDM
O74857	27	DNA-directed RNA polymerase III subunit rpc4	rpc53	+	1	1	2.86e-08	130.27	-0.044441	+		+	1	1	2.18e-07	94.01	0.22705	RKNGPVEEKDVDERVKIEFDVESQKKWKASR
O74857	81	DNA-directed RNA polymerase III subunit rpc4	rpc53	+	1	1	3.48e-10	117.54	0.077803	+	+	+	1	1;2	1.68e-15	132.59	0.20493	TGRPIGSVYVPPPNVKNEEKDDALSKLAASS
O74857	122	DNA-directed RNA polymerase III subunit rpc4	rpc53	+	1	1	0.00175811	70.96	0.24275	+	+	+	1	1	5.49e-13	152.37	0.069749	VDILKLRELNGQEQGKTDIGGKDLLVPIITD
O74857	85	DNA-directed RNA polymerase III subunit rpc4	rpc53							+	+	+	1	2	1.68e-15	132.59	-0.15696	IGSVYVPPPNVKNEEKDDALSKLAASSGHDE
O74857	48	DNA-directed RNA polymerase III subunit rpc4	rpc53							+	+	+	1	2	3.08e-05	61.565	0.20493	ESQKKWKASRPKPEIKLTASGPFALGPNASS
O74857	36	DNA-directed RNA polymerase III subunit rpc4	rpc53							+		+	1	1	0.00020738	129.37	-0.027353	DVDERVKIEFDVESQKKWKASRPKPEIKLTA
O74862	196	rRNA-processing protein utp23	utp23	+	1	1	0.0402437	37.426	-0.20257		+		1	1	0.0712882	33.088	0.94206	KKRSANELAIDDQDTKESTDLAGTEDSAPKA
O74874	677	Glucose-repressible alcohol dehydrogenase transcriptional effector	ccr4	+	1	1	0.0180501	43.419	0.33358									SDHICLLAEFKVKQEKTPLPSSKFNNDKK__
O74883	100	DNA-directed RNA polymerase III subunit rpc5	rpc37	+	1	1;2;3	2.53e-26	225.79	0.53804	+	+	+	1	1;2	2.47e-51	273.88	-0.016714	KYYNEDKAMKYGNGKKPIQTQTLSGRLQKPR
O74883	99	DNA-directed RNA polymerase III subunit rpc5	rpc37	+	1	2;3	5.03e-09	129.43	0.53804	+	+	+	1	2	2.6e-25	193.8	-0.016714	TKYYNEDKAMKYGNGKKPIQTQTLSGRLQKP
O74887	7	Peroxiredoxin tpx1	tpx1	+	1	1	2.96e-08	129.37	1.3637	+		+	1	1	0.000104669	88.552	0.036379	_________MSLQIGKPAPDFKGTAVVNGAF
O74887	26	Peroxiredoxin tpx1	tpx1	+	1	1	2.51e-09	136.2	0.034131		+	+	1	1	5.76e-05	77.39	-0.0632	DFKGTAVVNGAFEEIKLADYKGKWVFLGFYP
O74895;Q9US22	83;83	60S ribosomal protein L15-A;60S ribosomal protein L15-B	rpl15a;rpl15b							+	+	+	1	1	0.000913039	73.156	0.9779	RGGRKRPVPKGQTYGKPVHQGVNHLKYQRSA
O74904	34	60S ribosomal protein L35	rpl35							+			1	1	0.0141206	43.454	-0.14596	QLQELRQELASLRVQKIAGGSGSKLSKIKTT
O74910	26	Rik1-associated factor 1	raf1	+	1	1	0.00333173	35.204	-0.17564									RTDTQYLHSVSSKLPKVDFDTNNEEFFEEEF
O74910	9	Rik1-associated factor 1	raf1								+	+	1	1	0.000814929	63.491	0.38237	_______MTNSSPRVKRRTDTQYLHSVSSKL
O74954	89	Transcription factor cbf11	cbf11	+	1	1	7.87e-06	93.684	-0.06569	+	+	+	1	1	8.16e-13	131.71	-0.059982	ALATLEKSEEFPSVVKDEQSIFPAVAKASNS
O74964	160	Chromatin structure-remodeling complex subunit rsc1	rsc1	+	1	1	4.07e-15	142.79	-0.11071	+	+	+	1	1	2.13e-26	167.61	0.16188	NPEYSVSPPNGSKFVKNEDEAYDSDLYVEEE
O74964	542	Chromatin structure-remodeling complex subunit rsc1	rsc1	+	1	1	3.04e-10	117.54	-0.18056	+	+	+	1	1	1.23e-21	157.5	-1.2081	PSQGSLLPPSSISETKSFSTKASTPLSTDDI
O74964	206	Chromatin structure-remodeling complex subunit rsc1	rsc1	+	1	1	5.92e-08	118.47	0.10725	+		+	1	1	7.16e-08	104.45	0.12589	YKSEDLKRRKLQPSSKPLSSLEARAKVIMRQ
O74964	547	Chromatin structure-remodeling complex subunit rsc1	rsc1							+	+	+	1	1	4.11e-21	143.83	0.20055	LLPPSSISETKSFSTKASTPLSTDDIATPLS
O74964	726	Chromatin structure-remodeling complex subunit rsc1	rsc1							+		+	1	1	0.0261169	41.939	-0.0076261	VPGIDDVTVINTETAKMLDKDEHQNVLWYTV
O74986	137	DNA endonuclease ctp1	ctp1	+	1	1	2.14e-12	153.75	0.22235									ASAFVKPISVPLGNVKEEKFLDTNPIGAESF
O74989	4	Proteinase B inhibitor Pbi2	pbi2	+	1	1	1.65e-08	45.829	-1.3059									____________MSQKSYIVQLKDSVDPASM
O75000	123	60S ribosomal protein L12	rpl1201	+	1	1	1.77e-08	132.5	-0.37191									EIIEVARTMRFKSLAKELSGTVKEILGTAFS
O94258	414	Exportin-T	los1	+	1	3	0.0216956	39.509	1.323									DDPDSEEEAEFQEMRKKLKIFQDTINSIDSS
O94258	415	Exportin-T	los1	+	1	3	0.0216956	39.509	1.323									DPDSEEEAEFQEMRKKLKIFQDTINSIDSSL
O94258	417	Exportin-T	los1	+	1	3	0.0216956	39.509	1.323									DSEEEAEFQEMRKKLKIFQDTINSIDSSLFS
O94259	144	Probable U3 small nucleolar RNA-associated protein 16	utp16	+	1	1	0.000871845	117.45	0.22434	+	+	+	1	1	0.0046248	113.38	0.36745	KGPSFSNLNKPNDLLKAEIEDNEASHYSQNQ
O94267	235	FACT complex subunit spt16	spt16	+	1	1	1.2e-06	106.49	0.26983		+		1	1	0.00277633	63.184	0.20578	DQMESLIDNEAFFQTKSLKLGDIDLDQLEWC
O94267	107	FACT complex subunit spt16	spt16	+	1	1	1.14e-12	162.32	-0.41596		+	+	1	1	2.16e-06	84.566	-0.16024	KLAETKGAAADVNILKRTKDAEENKKLFEKI
O94267	97	FACT complex subunit spt16	spt16	+	1	1	3.59e-13	169.64	0.041316	+	+	+	1	1	4.31e-10	152.94	-0.22723	TSVNKANMLTKLAETKGAAADVNILKRTKDA
O94267	1005	FACT complex subunit spt16	spt16								+	+	1	1	0.000156026	70.334	0.38573	EDWDELERKARQEDAKHDAFEERPSKKRHR_
O94289	363	Ubiquitin homeostasis protein lub1	lub1	+	1	1	9.43e-06	42.568	-0.83704									DVEAYQWSQKENEWKKIGQVVDAVGNNRKQL
O94301	178	Transcriptional coactivator hfi1	hfi1	+	1	1	1.51e-05	99.891	0.2141									ETRIAKLPKIPVSRDKLNSVFVNDIKAGYVA
O94305	281	Putative monoglyceride lipase	mgl1								+	+	1	1	4.56e-11	120.63	0.17636	VAAWIYEHSKPSETVKSEQETAVEHPKPTAT
O94316	75	Pre-mRNA-splicing factor cwf10	cwf10	+	1	1	0.001086	97.813	0.003019									LSHLEPQNAVVLHEDKQYYPSAEEVYGSNVD
O94358	510	Uncharacterized protein C428.10	SPBC428.10	+	1	1	9.14e-05	80.975	-0.046779									NVELKLHPQTPDRIVKVERKVHSLNMTLRSP
O94383	371	Structural maintenance of chromosomes protein 1	psm1	+	1	1	0.00159814	73.415	0.48785	+		+	1	1	0.0220561	38.279	0.41913	AEKEFLKDMQEKEQLKGLRLLPEDKEEYEGL
O94383	430	Structural maintenance of chromosomes protein 1	psm1	+	1	1	2.61e-20	177.43	0.53612	+		+	1	1	1.65e-12	123.28	-0.28903	KDSLTSIVGDLESKIKSLHESVSSLDTERAD
O94383	213	Structural maintenance of chromosomes protein 1	psm1	+	1	1	1.5e-15	160.62	-0.067709	+		+	1	1	2.69e-13	126.93	-0.27748	KKRGINAELRQYQEQKTEAERYQSQKEKRDS
O94383	409	Structural maintenance of chromosomes protein 1	psm1	+	1	1	4.35e-18	172.91	-0.23281	+	+	+	1	1	2.51e-13	169.92	0.378	NSNLLFKLQTLNRNIKVTSQSKDSLTSIVGD
O94383	271	Structural maintenance of chromosomes protein 1	psm1	+	1	1	4.22e-06	103.92	0.4574									KADSIQLIERRDENTKEIEKLKEKEGSIRRN
O94383	199	Structural maintenance of chromosomes protein 1	psm1	+	1	1	0.000478491	77.391	-0.20242									EQDKAVNLSAHSFNKKRGINAELRQYQEQKT
O94383	1050	Structural maintenance of chromosomes protein 1	psm1	+	1	1	0.00260148	69.229	-0.23869									ETRLAKLDEEFAAARKAAKNAKERFNAVKQK
O94383	503	Structural maintenance of chromosomes protein 1	psm1	+	1	1	0.0355137	31.614	-0.13905									CLQKILEASADRNESKQDAKKREALYALKRI
O94383	912	Structural maintenance of chromosomes protein 1	psm1								+	+	1	1	0.000519597	101.53	0.35348	SEKKLVGKRLVSELTKLSGNITLLESEIDRY
O94395	528	ATP-dependent DNA helicase II subunit 1	pku70	+	1	1	7.4e-08	122.34	-0.061728									IVAEYRNDISDKNGIKEEEEDQGPIVKKARI
O94395	605	ATP-dependent DNA helicase II subunit 1	pku70	+	1	1	3.94e-05	106.42	-0.18759									SGKKADLLDNLTNYVKKL_____________
O94395	548	ATP-dependent DNA helicase II subunit 1	pku70	+	1	1	1.07e-05	50.843	0.1056									DQGPIVKKARIEKSGKPIFAEDDRLKQLYIE
O94397	251	SAGA-associated factor 73	sgf73	+	1	1	1.97e-08	136.39	0.0036856									PYDVLLAACQKKNQVKIQRQILETAKESEDN
O94416	7	Transcription initiation factor IIF subunit alpha	tfg1	+	1	1;2	5.9e-13	164.88	-0.27352	+	+	+	1	1;2	4.12e-21	219.35	0.030711	_________MDSQETKVFENVKQENPDEKKP
O94416	13	Transcription initiation factor IIF subunit alpha	tfg1	+	1	1;2;3	4.52e-26	218.11	-0.05724	+	+	+	1	1;2;3	1.03e-22	238.06	-0.10196	___MDSQETKVFENVKQENPDEKKPKVEEPD
O94416	20	Transcription initiation factor IIF subunit alpha	tfg1	+	1	2;3	2e-07	110.44	-0.05724	+	+	+	1	2;3	1.01e-16	193.27	-0.10196	ETKVFENVKQENPDEKKPKVEEPDSQNNAST
O94416	21	Transcription initiation factor IIF subunit alpha	tfg1	+	1	1;2;3	6.16e-23	74.364	-0.05724	+	+	+	1	2;3	8.87e-16	163.74	-0.10196	TKVFENVKQENPDEKKPKVEEPDSQNNASTQ
O94416	23	Transcription initiation factor IIF subunit alpha	tfg1	+	1	1;2	2.1e-19	184.32	1.4571	+		+	1	1;2	1.03e-07	89.846	0.14393	VFENVKQENPDEKKPKVEEPDSQNNASTQSQ
O94419	20	Putative GTPase-activating protein C1620.12c	SPCC1620.12c	+	1	1	1.19e-21	176.46	0.23847									VNASLSSAINSVTLVKQENLKENLQNGSAVS
O94424	5	Transcription initiation factor IIF subunit beta	tfg2	+	1	1	1.43e-05	123.84	-0.32112	+	+	+	1	1	0.00064046	108.56	0.2496	___________MSEEKPTVRTEEDDRYEDDA
O94424	249	Transcription initiation factor IIF subunit beta	tfg2	+	1	1	0.00164121	74.165	0.38368									AILNKRGPYALKYSLKPEYKGTMDAASVELR
O94436	152	Transcription initiation factor TFIID subunit 14	tfg3	+	1	1	7.4e-06	83.395	0.15819		+	+	1	1	6.41e-05	86.625	0.30352	TGEVPGYSDEGEEARKDKRKNESEVGAGKKK
O94438	244	40S ribosomal protein S1-B	rps102	+	1	1	1.3e-06	110.08	0.019517		+		1	1	0.0093186	58.829	0.90107	LELHGESQDVGTKVVKDVAPLESV_______
O94438;Q09781	62;62	40S ribosomal protein S1-B;40S ribosomal protein S1-A	rps102;rps101	+	1	1	9.44e-06	90.316	0.45873									LVNRTAGLKNANDSLKGRILEVSLADLQKDE
O94438;Q09781	45;45	40S ribosomal protein S1-B;40S ribosomal protein S1-A	rps102;rps101	+	1	1	1.43e-28	77.42	-0.034393									YDIKAPAFFEVKNVGKTLVNRTAGLKNANDS
O94451	15	E3 SUMO-protein ligase pli1	pli1	+	1	1	1.35e-22	89.663	-0.16734									_MNQANFLQELPNVLKRLETGLIIPQLKDIL
O94451	472	E3 SUMO-protein ligase pli1	pli1	+	1	1	0.00284688	61.732	-0.46278									ENVATSTTESPSNATKENSLSRNVQSPNIDT
O94451	216	E3 SUMO-protein ligase pli1	pli1								+	+	1	1	2.28e-07	81.643	0.90442	INNQVAHANYRRLKGKPGTTNPADITDLVSK
O94451	41	E3 SUMO-protein ligase pli1	pli1								+		1	1	7.34e-06	104.26	-0.44716	LKDILRVFGLRLSGTKAELITRIKQLIERIA
O94476	93	Eukaryotic translation initiation factor 6	tif6	+	1	1	6.63e-08	123.54	0.073356	+	+	+	1	1	1.59e-11	132.03	-0.14253	DNELQHLRNSLPDPVKIQRVDERLSALGNIV
O94481	299	Transcription factor TFIIIB component B''	bdp1	+	1	1	3.03e-06	108.18	-0.28858									TDESASLEDSLSHPTKSILDQLADKMEVDGL
O94481	181	Transcription factor TFIIIB component B''	bdp1	+	1	1	7.75e-05	85.469	0.35522									TKKSRRSYRESSLKRKSQLILENVGTDEKII
O94481	105	Transcription factor TFIIIB component B''	bdp1	+	1	1	0.00245447	31.708	-0.70669									SVKQNEKLLHSNPTFKISKPTVLEQPLNAIE
O94481	87	Transcription factor TFIIIB component B''	bdp1							+		+	1	1	0.0265918	38.453	0.31619	VHKEATENPTASSYRKDDSVKQNEKLLHSNP
O94506	113	mRNA export factor rsm1	rsm1	+	1	1	1.86e-15	157.83	0.40422									QQVDAENDSLNELPEKTKERLEVSLKEEHQD
O94513	497	Eukaryotic translation initiation factor 3 subunit E	int6	+	1	1	0.0248682	49.31	-0.22429									SQNLEQSLAKSISELKHATV___________
O94514	40	Nucleolar protein 56	nop56	+	1	1	0.00187403	71.929	0.70079	+	+	+	1	1	1.06e-06	91.812	-0.008762	AAKTKEVQLSLQDISKFGKVVQLRSFIPFKN
O94514	106	Nucleolar protein 56	nop56	+	1	1	0.00854252	60.102	0.21207	+		+	1	1	0.0384616	61.65	0.29527	KVSLGVQDKNLATSIKSEIDAIECDTSELTQ
O94514	276	Nucleolar protein 56	nop56	+	1	1	0.0277545	33.89	0.025364									EIDLENILSFAERVIKLSNYRKQLHNYLVQK
O94516	80	Peroxisomal membrane protein PEX16	pex16	+	1	1	0.0335902	58.246	0.17797									FRKIAELPKTEQAILKSERTQYLEYFRKKNP
O94523	452	Probable acyl-CoA desaturase	SPCC1281.06c								+	+	1	1	0.0181964	42.382	0.33266	EVEVWKSGAGAQLPMKDTQGQKIVRVGEQIT
O94561	21	Peroxiredoxin C1773.02c	bcp1	+	1	1	0.0224851	35.015	-1.4753									RSSRLAAKIANVLDSKGTIIPEAAPVMLKKP
O94577	93	Reduced meiotic recombination protein C1442.04c	SPCC1442.04c	+	1	1	1.68e-05	84.249	-0.25372									IDNKNFNFEPKNSVNKTETIREELDQAASKI
O94577	347	Reduced meiotic recombination protein C1442.04c	SPCC1442.04c	+	1	1	0.022405	57.802	0.1609									NSEIDEVEDAETIDSKILEKRNDLNNEEPNS
O94603	51	Putative JmjC domain-containing histone demethylation protein 1	epe1	+	1	1	0.0139283	62.104	0.29526	+	+	+	1	1	9.93e-05	87.647	0.078389	LLENSLNSIDSFISSKEEISWCGNQSTPIAT
O94603	907	Putative JmjC domain-containing histone demethylation protein 1	epe1	+	1	1	1.07e-18	194.06	0.21379									GISNGRNNNKEVNLTKAENVGIKKRRIMKNE
O94603	871	Putative JmjC domain-containing histone demethylation protein 1	epe1	+	1	1	0.024986	37.594	0.20783									TTKVPLKYNIQHEEMKAYRRKNDLEYIDQHF
O94603	853	Putative JmjC domain-containing histone demethylation protein 1	epe1							+		+	1	1	0.0129723	44.294	-0.47739	LLHTFSYKRLSMENEKPDTTKVPLKYNIQHE
O94616	272	DNA-directed RNA polymerases I and III subunit RPAC1	rpc40	+	1	1	1.39e-08	136.34	-0.039273									CFPKGVIELEEGPDGKKQARVADVRKDTVSR
O94619	94	Adhesion defective protein 2	adn2	+	1	1	0.00399111	73.279	-0.73923									NSLAKRHKRMSPVAVKHEGISNNESSDENMN
O94619	19	Adhesion defective protein 2	adn2								+	+	1	1	1.13e-12	119.34	-0.75415	PGLRSGVGLPSQQGQKHDLQKDQKQPHVNNA
O94629	12	Stress responsive orphan 1	sro1	+	0.987393	1	0.0396157	34.218	-1.0533									____MFSILKQGVISKSLLAATSLKATASRF
O94639	224	Zinc-regulated transporter 1	zrt1	+	1	1	3.62e-16	169.7	-0.31156	+	+		1	1	9.84e-13	149.71	-2.2721	DGVEHECVKDDLEEVKLEPYTNTDSTDLTTK
O94643	138	Kinetochore protein mis17	mis17	+	1	1	5.1e-05	89.136	-0.29917		+	+	1	1	0.000818233	56.65	0.032038	NILVKDNHFFSHKQKKIQRESIPFHKRDNIE
O94643	69	Kinetochore protein mis17	mis17	+	1	1	2.3e-10	134.06	0.44815		+		1	1	1.03e-05	90.968	-0.26083	NQQNLEIVSQSEAYHKISDLDDSTSIFSISD
O94643	148	Kinetochore protein mis17	mis17	+	1	1	0.0135011	51.009	0.13757	+	+	+	1	1	0.00177529	89.805	-0.45278	SHKQKKIQRESIPFHKRDNIETSDAYSSSIL
O94643	246	Kinetochore protein mis17	mis17	+	1	1	2.18e-05	138.21	-0.0070359		+	+	1	1	0.00118568	116.71	0.35105	TSSMAPRNLLDQSTEKDIVVGASDELVRIEL
O94643	23	Kinetochore protein mis17	mis17	+	1	1	0.00388463	70.1	0.098399									VDERRAARMRGAERYKIQNVEFSLDQNLLAN
O94643	127	Kinetochore protein mis17	mis17	+	1	1	0.0332937	30.133	0.21337									SAVARETQSSANILVKDNHFFSHKQKKIQRE
O94659	452	Probable nucleolar GTP-binding protein 1	nog1	+	1	1	0.0292541	65.395	-0.43317									DGKNVADFVDPEIEAKLLALDEEEERLEREG
O94679	460	Condensin complex subunit 1	cnd1	+	1	1	1.22e-05	91.475	1.0319									KGLSIIEEQLNSLQPKQQEKVVDSELEVDEN
O94692	35	RuvB-like helicase 2	rvb2	+	1	1	5.69e-10	119.38	-0.056134									HSHIKGIGLNDNLEPKESSQGMVGQVKARRA
O94698	379	Ribosome biogenesis protein nsa1	nsa1	+	1	2	5.15e-06	99.441	0.061195	+	+	+	1	2;3	1.88e-26	167.73	0.21765	EEIWRNMEQLEDTEDKKPSKRIKL_______
O94698	380	Ribosome biogenesis protein nsa1	nsa1	+	1	2	5.15e-06	99.441	0.061195	+	+	+	1	2;3	1.88e-26	167.73	0.21765	EIWRNMEQLEDTEDKKPSKRIKL________
O94698	351	Ribosome biogenesis protein nsa1	nsa1	+	1	1	1.35e-09	136.43	-0.23753	+	+	+	1	1;2	1.38e-46	232.68	0.39032	PTSIIVINERDAEIIKKEEELEAAKEEEEEI
O94698	360	Ribosome biogenesis protein nsa1	nsa1	+	0.999983	1	7.8e-79	237.92	-0.33878	+			1	3	3.62e-11	129.64	0.21765	RDAEIIKKEEELEAAKEEEEEIWRNMEQLED
O94698	214	Ribosome biogenesis protein nsa1	nsa1	+	1	1	1.94e-07	131.13	-0.14254	+	+	+	1	1	1.97e-05	150.06	0.85742	TGIVFTEDIINVIDGKSEDDESLCFHFATIT
O94698	352	Ribosome biogenesis protein nsa1	nsa1							+	+	+	1	2	1.38e-46	232.68	0.39032	TSIIVINERDAEIIKKEEELEAAKEEEEEIW
O94703	70	DNA-directed RNA polymerase I subunit RPA12	rpa12	+	1	1	2e-13	148.26	-0.099798		+	+	1	1	1.92e-32	247.46	0.78474	SALKLKHSIVQVESQKEEAATIEEKCPKCGN
O94707	22	RXT3-like protein C1259.07	rxt3	+	1	1	0.00257055	66.845	0.13316									ENEQSKKTFDPKDSMKIEETSTNGSSQPSQP
O94716	178	Kinetochore protein fta4	fta4	+	1	1	2.06e-19	177.67	-0.45971									PFEDGPSSIHTNMWKKNPELISTLNSTNTMV
O94716	33	Kinetochore protein fta4	fta4							+	+	+	1	1	0.00437846	94.309	0.53518	LNRPMRPPKDWKLPLKSGQLSESVVETVFQR
O94720	545	GATA zinc finger domain-containing protein C1393.08	SPCC1393.08	+	1	2	4.1e-20	178.91	0.09603	+	+	+	1	2	6.32e-38	225.84	-0.023133	AKISFDSLDNSVIVKKEEEIENKFSVSC___
O94720	237	GATA zinc finger domain-containing protein C1393.08	SPCC1393.08	+	1	1	2.06e-22	189.08	0.13192	+	+	+	1	1	1.85e-19	184.47	0.73378	CKLSNLGFMSPQSPVKRELNDSTSPSKLSES
O94720	544	GATA zinc finger domain-containing protein C1393.08	SPCC1393.08	+	1	1;2	4.95e-26	218.11	0.09603	+	+	+	1	1;2	6.32e-38	225.84	-0.023133	HAKISFDSLDNSVIVKKEEEIENKFSVSC__
O94720	483	GATA zinc finger domain-containing protein C1393.08	SPCC1393.08	+	1	1	6.33e-28	208.37	0.1133	+	+	+	1	1	4.42e-46	264.92	0.092008	RGKGPGGEDGMSDEVKSEFPVLSKSVTMAEI
O94720	344	GATA zinc finger domain-containing protein C1393.08	SPCC1393.08	+	1	1	5.09e-08	123.42	0.28039	+	+	+	1	1	5.2e-05	103.14	0.50081	TLAEGMKGSTPLAAVKTEKASKAARVMKQKK
O94720	335	GATA zinc finger domain-containing protein C1393.08	SPCC1393.08								+		1	1	0.00344346	52.862	1.021	NSSSLSLKSTLAEGMKGSTPLAAVKTEKASK
O94751	605	Checkpoint serine/threonine-protein kinase bub1	bub1	+	1	1	5.71e-07	110.12	-0.63126	+	+	+	1	1	1.88e-09	110.44	0.33054	ENGKHDFGQLSPIEHKPFFPKNDDELPGPSG
O94751	493	Checkpoint serine/threonine-protein kinase bub1	bub1	+	1	1	0.038952	31.348	0.05645		+		1	1	0.00539488	79.201	1.1617	SKAETYKNSNELENVKREQPFSELLPSTLQE
O94752	152	Enhancer of mRNA-decapping protein 3	edc3	+	1	1	0.0391698	56.205	-0.14143									NRNYHHKQNVLGPSVKDEFVDLPSAGSQING
O94754	94	40S ribosomal protein S18	rps18a	+	1	1	3.02e-19	172.96	-0.9575	+	+	+	1	1	1.59e-20	179.81	0.084197	IPSWFLNRQKDINDGKSFQLLANNVDSKLRE
O94754	106	40S ribosomal protein S18	rps18a	+	1	1	1.72e-20	186.13	-0.42212	+	+	+	1	1	1.35e-26	186.3	-0.0096051	NDGKSFQLLANNVDSKLREDLERLKKIQTHR
P00332	22	Alcohol dehydrogenase	adh1	+	1	1	3.68e-05	98.062	-0.13137	+	+	+	1	1	0.000655388	67.416	0.5941	QLAAVFHTHGGPENVKFEEVPVAEPGQDEVL
P00332	253	Alcohol dehydrogenase	adh1	+	1	1	9.22e-05	77.959	0.32798		+	+	1	1	0.040314	40.137	-0.22533	TNGGAHGTLVLSTSPKSYEQAAGFARPGSTM
P00332	86	Alcohol dehydrogenase	adh1	+	1	1	1.31e-12	143.14	0.076764									GAGVVVKVGAGVTRLKIGDRVGVKWMNSSCG
P00332	317	Alcohol dehydrogenase	adh1	+	1	1	0.0213649	42.785	0.16204									IDSIEALEYVSRGLVKPYYKVQPFSTLPDVY
P04909	120	Histone H2A-alpha	hta1	+	1	1	1.54e-24	202.68	-0.11911	+		+	1	1	1.58e-17	135.45	-0.21441	AQGGVVPNINAHLLPKTSGRTGKPSQEL___
P04909	127	Histone H2A-alpha	hta1	+	1	1	0.00488691	54.859	0.31862	+	+	+	1	1	0.000104003	87.767	0.42751	NINAHLLPKTSGRTGKPSQEL__________
P04910	120	Histone H2A-beta	hta2	+	1	1	1.26e-15	159.7	-0.1017		+	+	1	1	3.97e-14	133.95	-0.098664	AQGGVVPNINAHLLPKQSGKGKPSQEL____
P04910;P04909	14;14	Histone H2A-beta;Histone H2A-alpha	hta2;hta1	+	1	1	2.32e-14	141.1	-0.424	+	+	+	1	1	1.81e-18	149.73	0.12975	__MSGGKSGGKAAVAKSAQSRSAKAGLAFPV
P04910;P04909	9;9	Histone H2A-beta;Histone H2A-alpha	hta2;hta1	+	0.999932	1	0.000229792	85.457	0.23528									_______MSGGKSGGKAAVAKSAQSRSAKAG
P04913	7	Histone H2B-alpha	htb1	+	0.997797	1	2.44e-37	165.45	-0.13221	+	+	+	0.998259	1	1.35e-14	168.41	-0.48526	_________MSAAEKKPASKAPAGKAPRDTM
P04913	23	Histone H2B-alpha	htb1	+	0.811295	1	0.0253257	35.834	-0.68206		+	+	0.949789	1	0.000679305	64.295	-0.064231	PASKAPAGKAPRDTMKSADKKRGKNRKETYS
P04913	34	Histone H2B-alpha	htb1	+	1	1	8.68e-05	82.663	0.59069									RDTMKSADKKRGKNRKETYSSYIYKVLKQVH
P04913	43	Histone H2B-alpha	htb1	+	1	1	0.00472477	61.375	0.21064									KRGKNRKETYSSYIYKVLKQVHPDTGISNQA
P05732	140	60S ribosomal protein L20	rpl20a	+	1	1	1.84e-05	97.579	-0.14263									VVEVEKKEDVRRNYVKQLLNPHLKFPLPHRR
P05734	190	60S ribosomal protein L19-A	rpl19a	+	1	1	0.00356265	65.219	0.62532									KAVEEKREQLYTAAEKIEE____________
P05734	180	60S ribosomal protein L19-A	rpl19a							+	+	+	1	1	1.01e-05	99.566	0.49743	RAKAARQRRAKAVEEKREQLYTAAEKIEE__
P07669	31	Triosephosphate isomerase	tpi1	+	1	1	0.0386224	52.522	0.35552									SLESMKTIIEGLNTTKLNVGDVETVIFPQNM
P07799	99	DNA topoisomerase 1	top1	+	1	1	3.64e-13	157.12	-0.041325	+	+	+	1	1	1.52e-10	156.5	1.0866	MGNGGLKNGKKTAVVKEEEDFNEIAKPSPKH
P08094	91	60S acidic ribosomal protein P2-alpha	rpp201	+	1	1	2.17e-10	130.61	-0.041337									AAAAGGAAPAAEEAAKEEAKEEEESDEDMGF
P08096	1292	DNA topoisomerase 2	top2	+	1	1;2	2.16e-63	299.55	-0.46842	+	+	+	1	1;2	1.4e-63	284.97	0.047682	AASKEPEKSSDINIVKTEDNSHGLSVEENRI
P08096	697	DNA topoisomerase 2	top2	+	1	1	4.06e-08	123.64	-0.14534	+	+	+	1	1	4.51e-07	150.12	0.57263	AMQEKDAELIEMAFAKKKADVRKEWLRTYRP
P08096	1376	DNA topoisomerase 2	top2	+	1	1	0.000390933	88.551	0.31986	+		+	1	1	0.000256915	78.021	0.36203	IFSSDDEDDLLPSSLKPSTITSTKASAKNKG
P08096	1399	DNA topoisomerase 2	top2	+	1	1	1.38e-09	116.45	-0.083332	+	+	+	1	1;2	9.66e-08	106.69	0.73921	KASAKNKGKKASSVKKQSPEDDDDDFIIPGS
P08096	656	DNA topoisomerase 2	top2	+	1	1	7.25e-08	123.14	-0.25337	+	+	+	1	1	9.68e-06	80.632	0.26954	KEANNNGRGWKIKYYKGLGTSDHDDMKSYFS
P08096	1269	DNA topoisomerase 2	top2	+	1	1	4.6e-37	261.31	0.37311	+	+	+	1	1	1.6e-12	127.59	0.16661	KKEASSESKPSTTNRKQQTLLEFAASKEPEK
P08096	463	DNA topoisomerase 2	top2	+	1	1	3.43e-05	99.5	0.12307	+	+	+	1	1	1.24e-09	171.11	0.27737	KKSSVVEEVLKFATAKADQQLSKGDGGLRSR
P08096	1284	DNA topoisomerase 2	top2	+	1	1;2	0.000204033	108.72	0.022811	+	+	+	1	2	0.000141493	118.87	0.24446	KQQTLLEFAASKEPEKSSDINIVKTEDNSHG
P08096	1184	DNA topoisomerase 2	top2	+	1	1	1.04e-12	169.58	-0.75599	+	+	+	1	1	2.8e-51	203.2	0.14669	LKKKDEVMAELDALIKKTPKELWLHDLDAFE
P08096	978	DNA topoisomerase 2	top2	+	1	1	1.21e-25	204.28	0.084023	+	+	+	1	1	1.4e-08	127.03	0.4207	QDMKEYLEAGLVGTEKIRKFIVDYESHHGEG
P08096	1254	DNA topoisomerase 2	top2	+	1	1	0.00416637	68.49	2.1596	+	+	+	1	1;2	2.77e-26	168.26	-0.043634	RKPRAIAGSSSSTAVKKEASSESKPSTTNRK
P08096	1017	DNA topoisomerase 2	top2	+	1	1	0.00703279	52.254	0.37495	+	+	+	1	1	0.0042149	50.562	0.59436	TEAGMKEALNESLEVKFKLSRTQATSNMIAF
P08096	1280	DNA topoisomerase 2	top2	+	1	1	8.12e-13	166.47	-0.0064861	+	+	+	1	1	1.43e-13	180.74	0.29425	TTNRKQQTLLEFAASKEPEKSSDINIVKTED
P08096	449	DNA topoisomerase 2	top2	+	1	1	0.00322712	66.498	0.14755									GSQCTLSDKFLKAIKKSSVVEEVLKFATAKA
P08096	773	DNA topoisomerase 2	top2							+	+	+	1	1	0.000970775	81.703	-0.76516	KVVYYCFKRNLVHETKVSRLAGYVASETAYH
P08096	1228	DNA topoisomerase 2	top2							+	+	+	1	1	7.6e-27	167.48	-0.29284	MLEEEQSSRDFVNRTKKKPRGKSTGTRKPRA
P08096	388	DNA topoisomerase 2	top2							+	+	+	1	1	4.76e-07	159.18	-0.078742	NYVANKIVDAIDEVVKKENKKAPVKAFQIKN
P08096	1255	DNA topoisomerase 2	top2							+	+	+	1	2	2.77e-26	168.26	0.25238	KPRAIAGSSSSTAVKKEASSESKPSTTNRKQ
P08096	1437	DNA topoisomerase 2	top2							+	+	+	1	1	0.000196238	65.275	0.28613	STNAEPPEDSDSPIRKRPTRRAAATVKTPIY
P08096	1309	DNA topoisomerase 2	top2							+	+	+	1	1	1.88e-07	115.76	0.37055	EDNSHGLSVEENRISKSPGLDSSDSGKSRKR
P08096	1398	DNA topoisomerase 2	top2							+	+	+	1	2	0.000113656	99.614	-0.76726	TKASAKNKGKKASSVKKQSPEDDDDDFIIPG
P08096	950	DNA topoisomerase 2	top2							+		+	1	1	0.0225866	41.939	-0.020172	DRYKISGIINQIGENKVEITELPIRFWTQDM
P09322	80	Histone H4	hhf1	+	1	1	0.000542252	77.746	-0.0075021		+	+	1	1	2.42e-07	119.56	0.54333	NVIRDAVTYTEHAKRKTVTSLDVVYSLKRQG
P09322	9	Histone H4	hhf1							+	+	+	0.99972	1	1.68e-11	131.48	-0.09928	_______MSGRGKGGKGLGKGGAKRHRKILR
P09322	6	Histone H4	hhf1							+		+	0.975594	1	7.86e-07	93.768	0.28881	__________MSGRGKGGKGLGKGGAKRHRK
P09988;P10651	80;80	Histone H3.1/H3.2;Histone H3.3	hht1;hht3	+	1	1	0.0210038	66.27	0.64391	+	+	+	1	1	0.00556651	104.01	0.11578	KLPFQRLVREIAQDFKTDLRFQSSAIGALQE
P09988;P10651	24;24	Histone H3.1/H3.2;Histone H3.3	hht1;hht3	+	0.989887	1	4.3e-05	92.679	0.14478	+	+	+	0.998968	1	2.02e-12	122.29	0.15599	RKSTGGKAPRKQLASKAARKAAPATGGVKKP
P09988;P10651	19;19	Histone H3.1/H3.2;Histone H3.3	hht1;hht3	+	0.999922	1	2.43e-06	103.85	0.049299	+	+	+	0.999878	1	2.02e-12	122.29	0.19074	TKQTARKSTGGKAPRKQLASKAARKAAPATG
P09988;P10651	28;28	Histone H3.1/H3.2;Histone H3.3	hht1;hht3							+	+	+	0.978489	1	2.25e-08	100.39	0.035574	GGKAPRKQLASKAARKAAPATGGVKKPHRYR
P0C016;P0C8R3	107;107	Ubiquitin-40S ribosomal protein S27a;40S ribosomal protein S27a;Ubiquitin-40S ribosomal protein S27b;40S ribosomal protein S27b	ubi3;ubi5	+	1	1	2.95e-08	126.63	0.077506		+		1	1	0.00722551	65.395	0.16021	KHKHKKVELAVLKYYKVEDDGSVKRLRRECP
P0C016;P0C8R3;P0CG72;P0CH06;P0CH07	11;11;11;11;11	Ubiquitin-40S ribosomal protein S27a;Ubiquitin;Ubiquitin-40S ribosomal protein S27b;Ubiquitin;Polyubiquitin;Ubiquitin;Ubiquitin-60S ribosomal protein L40;Ubiquitin;Ubiquitin-60S ribosomal protein L40;Ubiquitin	ubi3;ubi5;ubi4;ubi1;ubi2	+	1	1	4.75e-28	214.74	0.19714	+	+	+	1	1	2.47e-38	243.06	-0.010396	_____MQIFVKTLTGKTITLEVESSDTIDNV
P0C016;P0C8R3;P0CG72;P0CH06;P0CH07	48;48;48;48;48	Ubiquitin-40S ribosomal protein S27a;Ubiquitin;Ubiquitin-40S ribosomal protein S27b;Ubiquitin;Polyubiquitin;Ubiquitin;Ubiquitin-60S ribosomal protein L40;Ubiquitin;Ubiquitin-60S ribosomal protein L40;Ubiquitin	ubi3;ubi5;ubi4;ubi1;ubi2	+	1	1	3.92e-10	127.59	0.0080691	+	+	+	1	1	3.2e-29	179.86	-0.14561	KEGIPPDQQRLIFAGKQLEDGRTLSDYNIQK
P0C016;P0C8R3;P0CG72;P0CH06;P0CH07	63;63;63;63;63	Ubiquitin-40S ribosomal protein S27a;Ubiquitin;Ubiquitin-40S ribosomal protein S27b;Ubiquitin;Polyubiquitin;Ubiquitin;Ubiquitin-60S ribosomal protein L40;Ubiquitin;Ubiquitin-60S ribosomal protein L40;Ubiquitin	ubi3;ubi5;ubi4;ubi1;ubi2	+	1	1	5.84e-08	137.62	0.28844	+	+	+	1	1	4.15e-06	138.21	0.44534	KQLEDGRTLSDYNIQKESTLHLVLRLRGGGK
P0C016;P0C8R3;P0CG72;P0CH06;P0CH07	27;27;27;27;27	Ubiquitin-40S ribosomal protein S27a;Ubiquitin;Ubiquitin-40S ribosomal protein S27b;Ubiquitin;Polyubiquitin;Ubiquitin;Ubiquitin-60S ribosomal protein L40;Ubiquitin;Ubiquitin-60S ribosomal protein L40;Ubiquitin	ubi3;ubi5;ubi4;ubi1;ubi2	+	1	1	1.94e-13	156.22	0.1745									TITLEVESSDTIDNVKSKIQDKEGIPPDQQR
P0C016;P0C8R3;P0CG72;P0CH06;P0CH07	6;6;6;6;6	Ubiquitin-40S ribosomal protein S27a;Ubiquitin;Ubiquitin-40S ribosomal protein S27b;Ubiquitin;Polyubiquitin;Ubiquitin;Ubiquitin-60S ribosomal protein L40;Ubiquitin;Ubiquitin-60S ribosomal protein L40;Ubiquitin	ubi3;ubi5;ubi4;ubi1;ubi2	+	1	1	1.29e-12	147.52	-0.33534									__________MQIFVKTLTGKTITLEVESSD
P10989	326	Actin	act1	+	1	1	5.67e-05	92.65	-0.045223									DRMQKEIQALAPSSMKVKIVAPPERKYSVWI
P10989;CON__P60712	61;61	Actin	act1	+	1	1	8.37e-09	124.26	0.42899									GMGQKDSYVGDEAQSKRGILTLKYPIEHGIV
P15398	417	DNA-directed RNA polymerase I subunit rpa1	rpa1	+	1	1	9.34e-06	136.27	0.089133	+	+	+	1	1	1.15e-06	151.13	0.03573	ASLSKDSTVEVNPDEKEGLERRSRAFELLIN
P15398	309	DNA-directed RNA polymerase I subunit rpa1	rpa1	+	1	1	1.31e-05	112.15	0.12093	+	+	+	1	1	7.66e-08	130.07	0.57657	EVEGIDLFEEDPNPLKNKSKSPIAHGAKYMT
P15398	254	DNA-directed RNA polymerase I subunit rpa1	rpa1	+	1	1	1.39e-05	88.486	0.088083	+		+	1	1	3.76e-12	115.57	0.13776	RKEGFAKIFEIPLSGKNLQFMEQTGKIRSDV
P15398	1363	DNA-directed RNA polymerase I subunit rpa1	rpa1	+	1	1	1.21e-33	229.32	-0.13206	+	+	+	1	1	1.06e-52	235.93	-0.51403	SGGKDDTVPEVGQALKPLEDIDEAPIEGRAQ
P17871	209	TATA-box-binding protein	tbp1								+		1	1	0.0595851	48.188	-0.060871	VLLIFVSGKIVLTGAKVREEIYQAFEAIYPV
P18869	44	3-isopropylmalate dehydrogenase	leu1							+		+	1	1	0.0137746	45.957	0.54058	VEKKRPELKLEFEEHKIGGASIDAYGTPLTD
P21696	309	Glycerol-3-phosphate dehydrogenase [NAD(+)] 1	gpd1	+	1	1	0.00835059	51.841	-0.12383		+	+	1	1	0.0141863	48.568	0.39325	GGRNNRCAEAFVKTGKSLETLEKELLGGQLL
P21696	20	Glycerol-3-phosphate dehydrogenase [NAD(+)] 1	gpd1	+	1	1	2.32e-20	194.49	-0.68613									GQQGVSAANIDSIRPKKRLSIGVVGSGNWGT
P24339	1004	Kinesin-like protein cut7	cut7	+	1	1	0.00348261	96.034	-1.1819		+	+	1	1	0.00627701	96.948	0.47766	SLCNLETTIEDTSLVKLETTGDTPSKRELPA
P24339	955	Kinesin-like protein cut7	cut7	+	1	1	3.77e-07	118.24	-0.33369									LESLVGNNDNLIDSIKTPHTELQKITDHVLK
P25295	409	Tubulin gamma chain	tug1	+	1	1	1.16e-19	188.88	0.010129									QYDRLRKRNAFLEQYKKEAIFEDDLNEFDSS
P25295	400	Tubulin gamma chain	tug1	+	1	1	1.09e-09	135.91	-0.1232									ASLFKRTLDQYDRLRKRNAFLEQYKKEAIFE
P28189	39	40S ribosomal protein S13	rps13							+	+	+	1	1	3.4e-08	110.77	-1.0388	AWCKADADSVVEQILKFSKKGMSPSQIGVTL
P28706	307	DNA repair protein rad13	rad13	+	1	1	0.0031154	78.816	-0.14676									PSRVVSEKNREYILVKNEGAEGGWALGVISG
P28706	584	DNA repair protein rad13	rad13	+	1	1	0.00110115	72.425	0.25344									KPGIENPIISPLLPVKDDEKDLDLRELNPLE
P28706	642	DNA repair protein rad13	rad13							+	+	+	1	1	8.8e-12	113.35	0.51905	VYLLSSENAKDTGDIKSESIDAVLPTLETSS
P28745	528	Protein pim1	pim1	+	1	1	4.23e-05	53.001	-0.50635									DVTSNGEPSTATSESKDSVLEPSSTTA____
P28748	141	GTP-binding nuclear protein spi1	spi1	+	1	1	5e-13	160.48	-0.12199									KERKVKAKAITFHRKKNLQYYDISAKSNYNF
P28758	137	Superoxide dismutase [Cu-Zn]	sod1	+	1	1	0.00340553	62.611	0.39198									AGEDDLGKGTSEESLKTGNAGARNACGVIGI
P30261	317	DNA polymerase delta subunit 3	cdc27	+	1	1	0.0240574	56.432	0.050716									KKYATTKDEEGFLVTKEEEVWESFSEDENIS
P30776	108	Cohesin subunit rad21	rad21	+	1	1	9.84e-07	107.25	-0.067026	+	+	+	1	1	3.78e-13	131.37	-0.60937	GQVDMIEPATALQSLKGKDAVTQSANLTLPE
P30776	110	Cohesin subunit rad21	rad21	+	1	1	2.91e-08	130.98	-0.12976	+	+	+	1	1	4.7e-12	165.33	-0.18953	VDMIEPATALQSLKGKDAVTQSANLTLPETI
P30776	557	Cohesin subunit rad21	rad21	+	1	1	0.00163415	79.771	0.10778									LDSSVSEALPSSQTAKDSLRNKWDPYTEGEK
P30776	441	Cohesin subunit rad21	rad21	+	1	1	2.1e-23	77.078	2.3255									ELLQADFKQAILRKRKNESPEEVEPAKHQRT
P30776	433	Cohesin subunit rad21	rad21							+		+	1	1	8.35e-08	103.61	0.12463	SNLNPKVNELLQADFKQAILRKRKNESPEEV
P30821	35	P25 protein	obr1	+	1	1	4.16e-06	96.79	0.1599									KLAEAEKAGIEKAGGKAVIYQFPETLSPEIL
P33532	4	Vitamin B6 transporter bsu1	bsu1							+	+		1	1	0.0466011	38.799	0.48737	____________MASKIASLFSPSETASKDQ
P35679	355	60S ribosomal protein L4-A	rpl4a	+	1	1	3.55e-18	173.25	-0.28035	+	+	+	1	1	2.12e-06	85.287	-0.0068308	NVKLNTGKTPKAAGEKFLTVLHEN_______
P35679	324	60S ribosomal protein L4-A	rpl4a	+	1	1	0.000421547	78.324	-0.075101		+	+	1	1	2.27e-06	82.705	0.25561	RVKRAHVQKKNPLKNKAVLARLNPYAKAYKA
P35679;Q9P784	172;172	60S ribosomal protein L4-A;60S ribosomal protein L4-B	rpl4a;rpl4b	+	1	1	1.51e-69	104.82	1.964									AVQSFQKTKEAVALLKEIKAYRDVIKVANSR;AVQSFQKTKEAVALLKEIKAYRDVVKVANSR
P36580	248	Fructose-bisphosphate aldolase	fba1	+	1	1	2.75e-13	149.57	-0.62891		+	+	1	1	0.0102845	47.223	0.095517	VKLQPALLGQHQAYVKEQLKTTNDKPVFFVF
P36581	557	Calnexin homolog	cal1	+	1	1	0.000730776	75.97	0.19699	+	+	+	1	1	6.83e-05	76.713	0.38831	KIDVSYAPETESPTAKNED____________
P36581	285	Calnexin homolog	cal1	+	1	1	0.000652762	78.285	-0.16446									WDEDAPRMIPDPDAVKPEDWLEDEPLYIPDP
P36585;P57728	138;138	60S ribosomal protein L28-A;60S ribosomal protein L28-B	rpl28a;rpl28b	+	1	1	3.11e-05	100.55	-0.25703	+	+	+	1	1	5.89e-05	100.55	-0.39759	IIQTRYVSRRAEEKIKQAGGVVELIA_____;IVQTRYVSRRAEEKIKQAGGVVELIA_____
P36585;P57728	93;93	60S ribosomal protein L28-A;60S ribosomal protein L28-B	rpl28a;rpl28b	+	1	1	1.98e-14	157.14	-0.056122									LWTLLPNEARDKYLGKNTEVAPVINVLQSGY;LWTLVPNETREKYLGKNTEVAPVINVLQSGY
P36594	897	DNA-directed RNA polymerase II subunit rpb1	rpb1							+			1	1	0.042899	45.077	-1.1557	TLVEYQVFDSLRLSTKQFEKKYRIDLMEDRS
P36597	315	Pyrimidine precursor biosynthesis enzyme thi3	thi3	+	1	1	5.84e-10	140.89	-0.40495	+	+	+	1	1	2.17e-07	87.24	-0.52259	YLTWELDPDEKDPMGKQEAIAEIQDEIKQKG
P36597	118	Pyrimidine precursor biosynthesis enzyme thi3	thi3	+	1	1	0.0266914	63.283	0.18707									KDIKGKRIGYVGEFGKIQLDDLCSKFGLSPS
P36597	329	Pyrimidine precursor biosynthesis enzyme thi3	thi3							+		+	1	1	0.0409053	32.998	0.81645	GKQEAIAEIQDEIKQKGGVFSGNSLRYVEPA
P36600	338	cAMP-dependent protein kinase regulatory subunit	cgs1								+		1	1	0.0689727	42.843	0.057548	AEVVKNGKGVVVTLTKGDYFGELALIHETVR
P36602	785	Ribonucleoside-diphosphate reductase large chain	cdc22	+	1	1	1.5e-13	159.81	0.053143		+		1	1	2.8e-09	128.69	0.16531	PVIKNGKAEISAEPTKEEIDIYNEKVLACSI
P36604	141	78 kDa glucose-regulated protein homolog	bip1	+	1	1	5.29e-08	122.34	0.53343									VNDKNRPLVEVNVGGKKKKFTPEEISAMILS
P36623	90	Phosphoglycerate mutase	gpm1	+	1	1	9.67e-19	180.9	0.13082		+	+	1	1	4.08e-05	78.244	0.43664	LEEVGEPNLETIKSEKLNERYYGDLQGLNKD
P36623	87	Phosphoglycerate mutase	gpm1	+	1	1	8.42e-29	230.42	-0.12606	+	+	+	1	1	2.84e-38	241.68	-0.32935	QIILEEVGEPNLETIKSEKLNERYYGDLQGL
P36623	40	Phosphoglycerate mutase	gpm1	+	1	1	4.37e-19	199.31	0.31462									LFTGWKDPALSETGIKEAKLGGERLKSRGYK
P36623	184	Phosphoglycerate mutase	gpm1	+	1	1	2.25e-05	129.74	-0.37419									ALIMDLEGLTGDQIVKRELATGVPIVYHLDK
P36623	30	Phosphoglycerate mutase	gpm1	+	1	1	0.0271734	37.237	1.1745									HGESEWNKLNLFTGWKDPALSETGIKEAKLG
P39964	230	Pre-mRNA-splicing factor cdc5	cdc5	+	1	1	1e-13	146.1	-0.097663									KKNEMDYNASIPFEKKPAIGFYDTSEEDRQN
P40370	263	Enolase 1-1	eno101	+	1	1	1.41e-08	120.03	0.28439	+	+	+	1	1	0.00172401	96.067	0.42046	ASSEFYVDGKYDLDIKAAKPKPENKLTYQQL
P40370	88	Enolase 1-1	eno101	+	1	1	4.38e-07	110.22	-0.46509	+	+	+	1	1	2.02e-11	130.56	-0.13121	IAPAVVKANLDVTDQKAADEFLLKLDGTENK
P40370	79	Enolase 1-1	eno101	+	1	1	4.11e-30	217.98	-0.0072159	+	+	+	1	1	3.08e-39	239.1	-0.11221	KAVGNVNNIIAPAVVKANLDVTDQKAADEFL
P40370	287	Enolase 1-1	eno101	+	1	1	0.0258421	33.697	-0.20673		+	+	1	1	1.33e-10	114.29	0.77471	KLTYQQLTDLYVELSKKYPIVSIEDPFDQDD
P40370	64	Enolase 1-1	eno101	+	1	1	5.97e-14	165.02	0.52581		+	+	1	1	3.04e-17	141.31	-0.12616	MRDGDKTKWGGKGVLKAVGNVNNIIAPAVVK
P40370	96	Enolase 1-1	eno101	+	1	1	8.79e-05	82.109	-0.089945	+		+	1	1	5.29e-07	86.497	-0.33702	NLDVTDQKAADEFLLKLDGTENKSKLGANAI
P40370	337	Enolase 1-1	eno101	+	1	1	1.62e-05	99.013	-0.058054									LTVTNVKRLRTAIDKKCANALLLKVNQIGSV
P40370	199	Enolase 1-1	eno101								+	+	1	1	4.26e-06	59.37	0.51825	RWGAETYHTLKSIAKKRYGSSAGNVGDEGGI
P40381	85	Chromatin-associated protein swi6	swi6	+	1	1	7.28e-37	250.95	0.25123	+	+	+	1	1	2.71e-32	236.27	0.49193	EEGGEEEEEDEYVVEKVLKHRMARKGGGYEY
P40381	68	Chromatin-associated protein swi6	swi6	+	1	1	8.9e-16	171.47	0.21932									DHESKSSSKKLKENAKEEEGGEEEEEDEYVV
P40847	5	Switch-activating protein 1	sap1	+	1	1	0.0213466	37.6	0.5397	+	+		1	1	0.00435442	72.848	-0.4459	___________MEAPKMELKSYKRKNASLSP
P40847	196	Switch-activating protein 1	sap1	+	1	1	1.66e-15	159.98	-0.42812	+	+	+	1	1	3.4e-27	191.4	-0.1179	LMQVNAKMDEVLAENKRLQQLLDHNDLLSKL
P40847	172	Switch-activating protein 1	sap1	+	1	1	6.53e-05	90.853	-0.04097	+	+	+	1	1	4.99e-10	163.41	0.70744	QQNVDMLVAKVNFLSKHLHDNEEKLMQVNAK
P40847	26	Switch-activating protein 1	sap1	+	1	1	9.43e-22	175.61	0.19857									YKRKNASLSPSSSPAKAQRTHLSLEEKIKLM
P40847	152	Switch-activating protein 1	sap1	+	1	1	2.55e-12	150.05	-0.085468									KRKCDCNDEINERLKKLTEEQQNVDMLVAKV
P40847	9	Switch-activating protein 1	sap1	+	1	1	8.67e-05	81.95	-0.39516									_______MEAPKMELKSYKRKNASLSPSSSP
P40921	216	Elongation factor 1-gamma	tef3	+	1	1	3.54e-12	147.35	0.16417	+	+	+	1	1	2.9e-14	163.56	-0.55423	ITEPLKFIDQPLPIIKAENKEAAPAKKAEKK
P40984	6	SUMO-conjugating enzyme ubc9	hus5	+	1	1	0.0027026	67.136	-0.4341	+	+	+	1	1	0.00057341	69.935	0.041944	__________MSSLCKTRLQEERKQWRRDHP
P40984	104	SUMO-conjugating enzyme ubc9	hus5	+	1	1	0.000950987	96.745	0.22078									SGTVCLSILNEEEGWKPAITIKQILLGIQDL
P40984	146	SUMO-conjugating enzyme ubc9	hus5	+	1	1	0.00613633	50.397	0.38102									TEAYTMFKKDKVEYEKRVRAQARENAP____
P40984	50	SUMO-conjugating enzyme ubc9	hus5	+	1	1	0.00791257	50.354	2.4169									GLDLMNWKVGIPGKPKTSWEGGLYKLTMAFP
P40984	59	SUMO-conjugating enzyme ubc9	hus5	+	1	1	0.0136767	45.614	-0.143									GIPGKPKTSWEGGLYKLTMAFPEEYPTRPPK
P40984	48	SUMO-conjugating enzyme ubc9	hus5								+	+	1	1	0.0232046	41.283	-0.091998	DGGLDLMNWKVGIPGKPKTSWEGGLYKLTMA
P40998	15	Thiamine thiazole synthase	thi2	+	1	1	2.34e-20	180.05	0.48416	+	+	+	1	1	2.19e-26	180.86	-0.23015	_MAPATAVVTPQTAFKTDLPVEKTAHNTVVK
P40998	270	Thiamine thiazole synthase	thi2	+	1	1	0.00633145	82.85	0.17401	+	+	+	1	1	0.00453126	74.76	0.31721	DMRPLDMNRAEDLIVKGTREVFPGMIVGGME
P40998	30	Thiamine thiazole synthase	thi2	+	1	1	7.38e-36	259.14	-0.58638	+	+	+	1	1	1.33e-26	233.49	-0.50469	KTDLPVEKTAHNTVVKSEMGALSKAYPTYSL
P40998	38	Thiamine thiazole synthase	thi2	+	1	1	0.0109205	43.316	0.067992	+	+	+	1	1	0.00706438	63.212	-1.1141	TAHNTVVKSEMGALSKAYPTYSLDESFSFAP
P40998	22	Thiamine thiazole synthase	thi2	+	1	1	8.48e-05	83.106	0.0079376	+	+	+	1	1	2.91e-08	114.69	-0.162	VVTPQTAFKTDLPVEKTAHNTVVKSEMGALS
P40998	187	Thiamine thiazole synthase	thi2							+	+	+	1	1	2.28e-20	197.15	0.70365	NVKLFNATAVEDLIVKEGKDGKQRIAGVVTN
P41000	156	Protein cps3	cps3	+	1	1	2.99e-05	87.298	1.035									ASEEKNRIKDEALVIKKEESNVAIPSEVTVA
P41003	824	Structural maintenance of chromosomes protein 2	cut14	+	1	1	0.00171443	90.005	0.12754	+	+	+	1	1	0.000343731	125.82	0.49135	FTPILEKSENDYNGVKLECEQLEGELQNHQQ
P41003	852	Structural maintenance of chromosomes protein 2	cut14	+	1	1	0.00615381	64.654	-0.1331	+		+	1	1	0.0173891	74.92	0.48211	HQQSLVQGESTTSLIKTEIAELELSLVNEEH
P41003	321	Structural maintenance of chromosomes protein 2	cut14							+	+	+	1	1	0.00168493	105.4	-0.0048135	TVNENITRISTSIELKNTALEEEHGDLQQIR
P41003	349	Structural maintenance of chromosomes protein 2	cut14							+		+	1	1	0.000475523	72.652	0.45828	QIRGKAKELETLLRGKRKRLDEVLSVYEKRK
P41003	413	Structural maintenance of chromosomes protein 2	cut14								+	+	1	1	0.000283801	61.087	0.36146	YSRKLHEARDTLNDFKAEKETNRLKLEGLNK
P41004	89	Structural maintenance of chromosomes protein 4	cut3	+	1	1	0.0178273	60.489	0.093503	+	+	+	1	1	0.00706482	62.055	-0.068703	NLLNKFMSAQDGTPSKSTGFNERSSQLVSEF
P41004	340	Structural maintenance of chromosomes protein 4	cut3	+	1	1	1.66e-08	136.51	-0.31664	+	+	+	1	1	1.79e-09	160.78	0.24391	RLKLVLSEKAKLEDSKNSVLSFLKDENELFM
P41004	47	Structural maintenance of chromosomes protein 4	cut3	+	1	1	1.67e-10	134.87	-0.14486	+	+	+	1	1	7.58e-33	221.92	0.0074299	SVLESPSQKDVASIVKIEQTPSRPFFNDFLK
P41887	228	Heat shock protein 90 homolog	swo1	+	1	1	1.91e-19	184.01	-0.4399	+	+	+	1	1	3.92e-17	145.91	-0.37447	EVEKEVPEEEETEEVKNEEDDKAPKIEEVDD
P41887	99	Heat shock protein 90 homolog	swo1	+	1	1	2.8e-12	141.86	-0.077539	+		+	1	1	1.36e-10	116.28	0.095662	GMTKNDLINNLGVIAKSGTKQFMEAAASGAD
P41887	237	Heat shock protein 90 homolog	swo1	+	1	1	9.01e-19	195.43	0.16782									EETEEVKNEEDDKAPKIEEVDDESEKKEKKT
P41887	614	Heat shock protein 90 homolog	swo1	+	1	1	7.94e-05	84.842	-0.32587									MSAYMSSRKTFEINPKSPIIAELKKKVEENG
P41887	410	Heat shock protein 90 homolog	swo1	+	1	1	0.00527911	59.185	0.52876									CLDMFNEIAEDKENFKTFYDAFSKNLKLGIH
P41891	155	Protein gar2	gar2	+	1	1	0.00490072	82.426	0.42196	+	+	+	1	1	0.0358688	85.813	-0.15961	SSSSSESEEEEEAVVKIEEKKESSSDSSSES
P46595	4	Ubiquitin-conjugating enzyme E2 4	ubc4	+	1	1	8.86e-06	107.46	-0.10751									____________MALKRINRELADLGKDPPS
P48011	55	DNA-directed RNA polymerases I, II, and III subunit RPABC4	rpc10	+	1	1	3.03e-13	168.69	-0.11184	+	+	+	1	1	3.34e-14	212.17	-0.38163	RCRECGHRVMYKMRTKRMVQFEAR_______
P50519	50	Heat shock protein hsp9	hsp9	+	1	1	2.66e-09	128.14	0.0072472									GAYDKVASAFTSDEDKSTSQEAHDKAQRFVD
P50519	7	Heat shock protein hsp9	hsp9	+	1	1	4.05e-05	96.096	1.6512									_________MSDPARKSFTEQGKEKMTPDSS
P50519	39	Heat shock protein hsp9	hsp9	+	1	1	1.25e-05	83.849	0.33195									STLDKAKESITGAYDKVASAFTSDEDKSTSQ
P50522;Q10119	30;30	Elongation factor 1-alpha-A;Elongation factor 1-alpha-B/C	tef1a;tef1b	+	1	1	7.64e-08	111.83	0.025948	+	+	+	1	1	1.19e-10	119.01	0.054816	HVDSGKSTTTGHLIYKCGGIDKRTIEKFEKE
P50522;Q10119	253;253	Elongation factor 1-alpha-A;Elongation factor 1-alpha-B/C	tef1a;tef1b	+	1	1	0.000368707	82.349	0.32315	+	+	+	1	1	1.75e-06	107.34	0.40084	RPTDKPLRLPLQDVYKIGGIGTVPVGRVETG
P50522;Q10119	224;224	Elongation factor 1-alpha-A;Elongation factor 1-alpha-B/C	tef1a;tef1b	+	1	1	2.43e-09	129.32	0.22751									YQGWQKETKAGVVKGKTLLEAIDSIEPPARP
P50522;Q10119	437;437	Elongation factor 1-alpha-A;Elongation factor 1-alpha-B/C	tef1a;tef1b	+	1	1	0.000717834	88.992	-0.20583									FAVRDMRQTVAVGVIKAVEKVAPGAAKVTKA
P50522;Q10119	271;271	Elongation factor 1-alpha-A;Elongation factor 1-alpha-B/C	tef1a;tef1b							+		+	1	1	2.51e-05	76.063	0.32977	GIGTVPVGRVETGVIKPGMIVTFAPAGVTTE
P50522;Q10119	390;390	Elongation factor 1-alpha-A;Elongation factor 1-alpha-B/C	tef1a;tef1b								+	+	0.999994	1	0.00140624	85.909	0.24627	EKIDRRSGKKIEESPKFVKSGDACIAKMVPS
P50522;Q10119	393;393	Elongation factor 1-alpha-A;Elongation factor 1-alpha-B/C	tef1a;tef1b							+	+	+	1	1	0.000204899	88.282	0.57938	DRRSGKKIEESPKFVKSGDACIAKMVPSKPM
P52890	416	Transcription factor atf1	atf1	+	1	1	0.0104868	43.454	0.82741									KTSNSDMPTANSMPVKLENGTDYSTSQEPSS
P53692	351	Structural maintenance of chromosomes protein 6	smc6	+	1	1	0.00521612	58.32	-0.091808		+	+	1	1	6.24e-07	113.72	0.093923	KELLLAEKEFQHAEVKLSEAKENLESIVTNQ
P53692	393	Structural maintenance of chromosomes protein 6	smc6	+	1	1	0.00358211	67.456	0.47705									EVIGRAKGETDTTKSKFEDIVKTFDGYRSEM
P53692	41	Structural maintenance of chromosomes protein 6	smc6							+	+	+	1	1	0.000735729	62.617	-0.14203	DSDVLQTEEVDLSNVKRIRASRNQDNRPERQ
P53692	384	Structural maintenance of chromosomes protein 6	smc6								+	+	1	1	2.48e-08	118.21	-0.6667	IDGKISSKEEVIGRAKGETDTTKSKFEDIVK
P53692	727	Structural maintenance of chromosomes protein 6	smc6								+	+	1	1	7.78e-08	131.66	0.66187	STSIEAEKKILDDLKKQYNFASNQLNEAKIE
P56289;Q9UST4	87;99	Eukaryotic translation initiation factor 5A-1;Eukaryotic translation initiation factor 5A-2	tif51a;tif51b								+	+	1	1	0.000288312	65.784	0.13298	EDMSPSTHNMDVPVVKRDEYQLVNIDDGYLN
P78812	53	6-phosphogluconate dehydrogenase, decarboxylating	SPBC660.16	+	1	1	0.00403628	60.528	0.66555									TTSRVDEFLANEAKGKSIVGAHSLEEFVSKL
P78958	126	Glyceraldehyde-3-phosphate dehydrogenase 1	tdh1	+	1	1	1.53e-10	135.34	-0.041553	+	+	+	1	1	1.08e-12	126.86	-0.13656	HLKGGAKRVIISAPSKDAPMYVVGVNEEKFN
P78958	63	Glyceraldehyde-3-phosphate dehydrogenase 1	tdh1	+	1	1	2.57e-19	177.5	-0.57485									KYDSTHGRFDGSVEIKDGKLVIDGNAIDVHN
P78958	66	Glyceraldehyde-3-phosphate dehydrogenase 1	tdh1	+	1	1	1.66e-06	105.16	-0.050402									STHGRFDGSVEIKDGKLVIDGNAIDVHNERD
P78958	139	Glyceraldehyde-3-phosphate dehydrogenase 1	tdh1	+	1	1	1.43e-05	88.264	0.025973									PSKDAPMYVVGVNEEKFNPSEKVISNASCTT
P78958	334	Glyceraldehyde-3-phosphate dehydrogenase 1	tdh1	+	1	1	0.0236256	64.439	-0.5339									GYSRRVVDLVAYTAAKDN_____________
P79005	45	Telomere length regulator taz1	taz1	+	1	1	0.0390216	32.523	0.034116		+	+	1	1	0.0257164	38.399	0.91289	SDSNIETGQISDSLTKAVEERAETESSSNLS
P79005	595	Telomere length regulator taz1	taz1	+	1	1	2.12e-08	135.89	0.0026623	+	+	+	1	1	1.25e-09	137.39	0.089392	WSKIIHIQKLENGPLKTFGPTQIKDKARLIK
P79005	178	Telomere length regulator taz1	taz1	+	1	1	2.98e-19	173.37	0.57972									SKDIVNPESFSERLGKETVKDLYEFNEQLTT
P79013	40	40S ribosomal protein S11	rps11a	+	1	1	1.08e-05	87.326	0.89748	+	+	+	1	1	5.35e-08	100.53	0.57506	KGAGRRWYKDVGLGFKTPAEAIYGEYVDKKC
P79013	141	40S ribosomal protein S11	rps11a	+	1	1	3.9e-13	163.51	0.081072									RPLSKTVRFNVLRVVKHTEGPKQFGKF____
P79013	15	40S ribosomal protein S11	rps11a								+		1	1	9.38e-08	116.39	0.52857	_MATELVVQSERAFQKQPHIFQNAKKGAGRR
P79051	153	ATP-dependent helicase rhp16	rhp16	+	1	1	1.52e-08	73.722	0.21355									IDDDESDEVASIIDIKEDETFDSKVEIPEAA
P79051	161	ATP-dependent helicase rhp16	rhp16	+	1	1	0.0251593	57.149	0.023976									VASIIDIKEDETFDSKVEIPEAAPSSSTESD
P79057	48	40S ribosomal protein S23	rps23a	+	1	1	3.12e-05	88.565	0.037603									GTAYKSSPFGGSSHAKGIVVEKIGVEAKQPN
P79064	204	DNA damage tolerance protein rad31	rad31	+	1	1	1.09e-12	148.03	-0.22473									KPMKEAFQSILGETLKPRLAKKIPTLYPAML
P79064	189	DNA damage tolerance protein rad31	rad31	+	1	1	0.00231791	70.412	-0.85442									VVDNTKVEEDMFIVQKPMKEAFQSILGETLK
P79064	192	DNA damage tolerance protein rad31	rad31	+	1	1	0.00483327	57.973	-0.20765									NTKVEEDMFIVQKPMKEAFQSILGETLKPRL
P79064	223	DNA damage tolerance protein rad31	rad31	+	0.999876	1	0.0241696	39.863	-0.07763									AKKIPTLYPAMLSLLKSKKSDPDSIRQVCIE
P87057	106	Non-histone chromosomal protein 6	nhp6	+	1	1	0.0164873	43.315	0.30153		+		1	1	0.0211581	46.964	-0.010493	EKTGKASAPAAAAAAKEE_____________
P87058	16	La protein homolog	sla1	+	1	1	0.00487287	58.831	-0.27139		+	+	1	1	0.000164536	71.344	0.36806	MSTEEQKEEIKDISSKQENSSEVPKAEEAGK
P87058	7	La protein homolog	sla1	+	1	1	1.1e-25	85.958	-0.2674									_________MSTEEQKEEIKDISSKQENSSE
P87114	210	Uncharacterized ATP-dependent helicase fft1	fft1							+			1	1	0.0707702	50.127	0.08271	RKRYVEEGTKQGQKKKPLRVIELSDEETNED
P87115	925	ribosome biogenesis ATPase	nat10	+	1	1	1.11e-12	146.16	-0.17497									DEIETKDIEEELGSNKKTESSNSKLPEFTPL
P87121	1031	Transcription initiation factor TFIID subunit 2	taf2	+	1	1	6.73e-05	40.756	-1.4881		+	+	1	1	6.28e-06	80.752	0.23878	SDVASEDLIVEEDITKAVEKRIDITSRASIS
P87137	475	U3 snoRNP protein Utp14 (predicted)	utp14	+	1	1	1.94e-19	183.7	0.032719									KIRKNRKEKEMALIPKSEEDLENERIKSEEA
P87142	487	Heat shock protein 70 homolog C57A7.12	ssz1	+	1	1	0.0108887	62.705	-0.49567									AFIPIYEAERSVKVTKVEPEPIDEEEAFSDD
P87147	152	Nascent polypeptide-associated complex subunit alpha	egd2	+	1	1	2.57e-14	152.32	-0.25823									KDIELVMAQANVSRAKAVTALKENNSDVVNA
P87147	118	Nascent polypeptide-associated complex subunit alpha	egd2	+	1	1	2.78e-10	132.93	2.2331									AITEESGDAQPADTAKIEESFEQEKAVDETG
P87147	99	Nascent polypeptide-associated complex subunit alpha	egd2	+	1	1	1.05e-09	112.48	0.27196									QARAFNESQKQATETKEEAAITEESGDAQPA
P87147	10	Nascent polypeptide-associated complex subunit alpha	egd2	+	1	1	9.19e-06	82.849	-0.28861									______MSVESQPVEKISELPAGSTTVVHAE
P87152	292	Transcriptional activator spt7	spt7	+	1	1	0.0060926	50.608	-0.028543									LEGNRSKINATDADVKQLLSDVKKNKSKWAN
P87152	485	Transcriptional activator spt7	spt7								+		1	1	0.00892914	56.298	0.69122	HTDANSPEENNTPVTKKEVETSKPPAVSGST
P87177	724	U3 snoRNA associated protein Dip2 (predicted)	dip2	+	1	1	0.0106044	49.559	1.3388		+	+	1	1	0.0353675	33.697	0.64839	TLVSSYENAEADGEVKDGDVAAVTKQTIESL
P87177	326	U3 snoRNA associated protein Dip2 (predicted)	dip2							+	+	+	1	1	0.0585796	33.088	-0.1342	RRRRRKKSEDVSITLKDEYEPFALIRTTARA
P87216	254	Protein vip1	vip1	+	1	1	0.0101774	47.189	0.81315									TAPAEKEPTAPTTESKTTE____________
P87243	270	Ribosome biogenesis protein Rix1 (predicted)	rix1	+	1	1	0.00232909	40.352	-0.097395									EPQTYPTREENLMFPKLKGHYEETYQKALHR
P87306	376	Mediator of RNA polymerase II transcription subunit 17	med17	+	1	1	1.4e-12	156.98	0.24949									DKKSNEDTSTNFVTIKQEKELLKCLCDTLNA
P87314	615	Protein hir1	hip1							+	+		1	1	0.0322364	47.894	-0.31522	NEQKYVLEVKNGTSEKNPTRIVALENGNTKW
P87314	544	Protein hir1	hip1								+		1	1	0.00028564	76.713	-0.011409	LPKGGVPILIVGNKTKVNHENDESDQALQEE
P87315	1319	Histone transcription regulator 3 homolog	hip3	+	1	1	7.07e-13	156.5	-0.094864		+	+	1	1	2.61e-08	106.36	-0.2396	RIRHPPKDSGSLLEVKNEDVNIYKRNALLFI
P87315	1555	Histone transcription regulator 3 homolog	hip3	+	1	1	0.00358672	63.681	-0.11921									PNSPSTITAKPLNDEKAINNENSVKQKTVIT
P87319	1342	Vacuolar protein sorting-associated protein 13a	vps13a	+	0.999994	1	0.00599291	56.951	-1.2306									RRELDKAFDRSGTAAKLKHPKKTVVETLDIL
Q01663	18	AP-1-like transcription factor	pap1	+	1	1	3.29e-23	192.22	0.34523	+	+	+	1	1	4.57e-62	259.45	0.098476	GQTETLSSTSNIPIAKAEPEQSADFSASHKK
Q02088	65	Tropomyosin	cdc8	+	1	1	6.26e-38	260.05	0.07392		+	+	1	1	3.98e-34	234.28	0.038309	SEAAESQLEELEEETKQLRLKADNEDIQKTE
Q02088	3	Tropomyosin	cdc8	+	1	1	0.00282174	70.389	-0.29886									_____________MDKLREKINAARAETDEA
Q02953	334	Heat shock factor protein	hsf1	+	1	1	1.39e-18	191.06	-0.021864	+	+	+	1	1	6.75e-10	137.8	-0.50464	PKDYISQSYTNEPGLKKESADSFNNSIDSYI
Q06975	97	H/ACA ribonucleoprotein complex subunit 1	gar1	+	1	1	2.78e-05	101.53	-0.12085									YFTVKPSEGIVSSSFKVGDKVYLSGDKLIPL
Q09100	142	RNA-binding protein rnp24	rnp24							+			1	1	0.0639534	58.981	0.48207	RETSEMIKEVSEENIKPITTEQITRIHMPMS
Q09173	407	Protein phosphatase 2C homolog 3	ptc3	+	1	1	0.00490559	58.688	-0.18553									ETDIVNSNKDVADDHKEAVSAAD________
Q09181	34	Putative ATP-dependent RNA helicase ste13	ste13	+	1	1	0.00526949	55.975	-0.26423		+	+	1	1	0.0113419	42.338	0.004352	SFKGQMKAQPVDMRPKTEDVTKTRGTEFEDY
Q09671	12	Putative NADPH dehydrogenase C5H10.10	SPAC5H10.10	+	1	1	0.000136832	34.179	0.75771									____MAVQKLYESQSKLFQPIKVGNMQLQHR
Q09713	286	U3 snoRNP-associated protein Lcp5 (predicted)	lcp5	+	1	1	9.24e-15	171.39	0.58476									SLLDRKFHDDDFSNRKLDLTSRAKRRANFED
Q09715	439	Transcriptional repressor tup11	tup11	+	1	1	0.000135735	121.61	-0.19697	+	+	+	1	1	0.00401215	99.732	-0.34255	RTARLWDVETGQCILKLEIENGVTAIAISPN
Q09715	73	Transcriptional repressor tup11	tup11	+	1	1	0.0245106	38.839	0.51295									DDMYEKQKSIRETYEKDINKLKRELEELGVE
Q09717	44	Ran-specific GTPase-activating protein 1	sbp1	+	1	1	1.47e-12	159.5	-0.28715		+	+	1	1	2.3e-06	82.202	-0.88607	KQTEEAKAVFGDGVAKQENKSGASTNDEKKP
Q09717	29	Ran-specific GTPase-activating protein 1	sbp1	+	1	1	1.22e-05	101.96	0.019788									KEEQKSSFASEDVASKQTEEAKAVFGDGVAK
Q09717	18	Ran-specific GTPase-activating protein 1	sbp1	+	1	1	0.00418996	60.918	-0.077309									AEQEKKTQGTTKEEQKSSFASEDVASKQTEE
Q09728	160	Metal-binding regulatory protein cuf1	cuf1	+	1	1	3.63e-08	127.3	0.32713	+	+	+	1	1	1.05e-10	121.32	-0.11127	PHSESYRMLPEPEKFKSEYGYPSQFLPIEKL
Q09728	373	Metal-binding regulatory protein cuf1	cuf1								+	+	1	1	0.00644057	50.883	0.29866	LEKETISHTDLHHTFKHEVNSSNNYELTNDE
Q09747	43	ATP-dependent RNA helicase dbp5	dbp5	+	1	1	0.00576837	52.172	-1.2801									KVNQLNTSENKNEDQKATNLSDRLGPKITEN
Q09750	464	Paired amphipathic helix protein pst1	pst1								+	+	1	1	4.92e-07	88.264	-0.33616	SALPPIGKFAPPTTAKAQPAPEKRRGEPAVQ
Q09778	813	Tuberous sclerosis 1 protein homolog	tsc1	+	1	1	0.0148382	59.8	-0.19758									ELHNPVNLNYDAQLSKISEIKENYDELLTRY
Q09799	425	Protein kri1	kri1	+	1	1	0.00199887	69.737	0.9575									NQVIEIAGSKNIDVSKLDLDEDFDPEKWESK
Q09799	234	Protein kri1	kri1							+	+	+	1	1	1.33e-07	91.457	0.14902	DAVSNESDEDGDFLVKKEKTKKQLEEEEHGY
Q09801	89	Pre-mRNA polyadenylation factor fip1	iss1	+	1	1	5.29e-10	133.62	-0.41118		+	+	1	1	1.28e-12	126.61	0.92879	RPSAKPQVEKTAVEVKTTEPQDLSTAETAPK
Q09811	460	ATP-dependent DNA helicase hus2/rqh1	rqh1	+	1	1	9.19e-06	87.339	-0.12004									DDIENRPLNQALKASKAAVSNASLLQSSSLD
Q09811	1324	ATP-dependent DNA helicase hus2/rqh1	rqh1								+	+	1	1	0.0297811	35.757	-0.1139	KTSKSANTSFIHPMVKQNYR___________
Q09813	122	Putative transcription initiation factor TFIID 111 kDa subunit	taf111	+	1	1	3.68e-08	122.97	-0.33882									QAVNYTGDKDDEDFGKLLAKEMGEEAAGQVL
Q09814	3	Trimethylguanosine synthase	tgs1	+	1	1	1.9e-12	153.09	-0.026262	+	+	+	1	1	6.65e-13	187.16	-0.55914	_____________MNKNEELDEDELLKKCII
Q09814	14	Trimethylguanosine synthase	tgs1	+	1	1	3.89e-20	202.44	0.58809	+	+	+	1	1	8.8e-10	176.08	0.45385	__MNKNEELDEDELLKKCIICPPVPKALKKY
Q09825	10	Spindle pole body-associated protein sad1	sad1	+	1	1	6.09e-11	176.51	-0.30097		+		1	1	2.37e-14	163.51	0.075517	______MFTNTPVGGKRERQNGAHPAWSTLG
Q09825	49	Spindle pole body-associated protein sad1	sad1	+	1	1	1.86e-37	251.04	-0.00082529		+		1	1	0.000487441	87.388	0.48477	NTADLASKMHKLRYTKIRSPPTRVSIESITP
Q09869	161	Transcription initiation factor TFIID subunit 9	taf9	+	1	1	0.00113675	114.86	-0.00020342	+	+	+	1	1	0.000907822	137.78	0.16999	SSDSRMEEDKLDFSVKSE_____________
Q09869	12	Transcription initiation factor TFIID subunit 9	taf9								+	+	1	1	7.88e-06	93.5	0.79104	____MSSPGISDESIKGPKDVRLIHLILSSL
Q09907	284	Endonuclease III homolog	nth1	+	1	1	6.67e-06	85.7	0.062926									TDDLYYQSIEDKSLIKLEDLDPVDSISHMNE
Q09908	290	SWM histone demethylase complex subunit phf2	phf2	+	1	1	2.99e-14	144.01	-0.2788									SPNGEWFCDDCIRRKKQAPLVTGTTARELNL
Q09948	136	Chromatin structure-remodeling complex subunit rsc4	rsc4	+	1	1	1.46e-31	205.07	-0.079338	+	+	+	1	1	4.36e-39	218.67	0.22062	EEENEEMESSINEEHKPGTNEIDVPKVIQNI
Q09948	316	Chromatin structure-remodeling complex subunit rsc4	rsc4	+	1	1	5.83e-07	50.397	0.18713	+	+	+	1	1	8.73e-09	131.31	0.19719	PDVLKSEEAHVESFSKESEKDQTPIPEDVPS
Q09948	305	Chromatin structure-remodeling complex subunit rsc4	rsc4	+	1	1	1.34e-18	154.86	0.059188	+	+	+	1	1	4.39e-14	125.78	-0.40697	PSFITSDQAATPDVLKSEEAHVESFSKESEK
Q10077	750	Lid2 complex component snt2	snt2	+	1	1	3.59e-05	96.163	-0.25851									RKADWDHLSNHDNEVKKENNRIRNASSLMEN
Q10077	464	Lid2 complex component snt2	snt2	+	1	1	0.0205395	46.406	0.094704									LQPLTTADEEMDLDLKSDERFKVDIPTFFER
Q10078	77	Serine/threonine-protein kinase ppk13	ppk13								+		0.999626	1	0.00262508	56.729	-3.4387	KIKCSFGNKGIKKAMKEADYHRKFKSNYLLK
Q10099	278	Nucleoporin seh1	seh1	+	1	1	0.00794386	69.641	0.30607									GNSMTEDSNFNLNSLKVELIGEYDNHKCQVW
Q10109	92	LEM domain protein Heh1/Lem2	lem2	+	1	1	7.44e-08	115.14	-0.017642		+		1	1	0.000151885	103.75	0.14092	EDEIAPKYLYPSSPSKSTKKPHNETEPLLSP
Q10109	72	LEM domain protein Heh1/Lem2	lem2	+	1	1	1.7e-05	84.035	0.15416		+		1	1	6.04e-06	89.846	0.27487	HLLSHLQKEENSNTSKASSSEDEIAPKYLYP
Q10109	121	LEM domain protein Heh1/Lem2	lem2	+	1	1	2.29e-08	154.36	-0.15552	+	+	+	1	1	1.73e-40	210.48	0.02533	SPQFIDKPSNIETPVKIESPHVSQNNTFQSY
Q10109	64	LEM domain protein Heh1/Lem2	lem2	+	1	1	5.93e-16	168.14	0.11225									NKLSSGPQHLLSHLQKEENSNTSKASSSEDE
Q10109	83	LEM domain protein Heh1/Lem2	lem2	+	1	1	0.00242847	67.396	-0.044335									SNTSKASSSEDEIAPKYLYPSSPSKSTKKPH
Q10109	50	LEM domain protein Heh1/Lem2	lem2	+	1	1	0.00608325	50.653	0.00031593									RKIEYIRMVDRIRKNKLSSGPQHLLSHLQKE
Q10109	150	LEM domain protein Heh1/Lem2	lem2								+		1	1	0.0474968	30.107	0.16906	SYSELSPNVETSLTMKTPPAHASTPKFRSHK
Q10134	133	Iron-sensing transcription factor 1	fep1	+	1	1	0.0252384	60.893	-0.40267	+	+	+	1	1	0.000398518	113.99	-0.095507	PSSTETKASPTPLESKPQIVSDTTTETSNGT
Q10134	124	Iron-sensing transcription factor 1	fep1	+	1	1	0.00183036	85.845	0.036718		+	+	1	1	0.0394705	43.68	0.53488	SLSPNPSSVPSSTETKASPTPLESKPQIVSD
Q10134	248	Iron-sensing transcription factor 1	fep1							+	+	+	1	1	9.94e-13	122.04	-0.47082	HNLKRMSSGDSGSSVKQQSTRDGPFSKSFPN
Q10173	161	Kinetochore protein nuf2	nuf2	+	1	1	9.88e-05	79.886	0.53868									ETYTLLDAQRKDLEEKVLLSQDRKLESEAII
Q10173	245	Kinetochore protein nuf2	nuf2	+	1	1	0.00683965	51.546	0.21187									EEIEKLQSSIVHSPEKLKGKIADTSLRIQND
Q10173	177	Kinetochore protein nuf2	nuf2								+		1	1	9.94e-12	132.26	-1.2092	VLLSQDRKLESEAIIKQNEERNEEMFQSLIE
Q10173	338	Kinetochore protein nuf2	nuf2								+		1	1	3.11e-09	148.96	0.22663	EINKKKLEFRKEQLLKQLSNAQEKLEHEQHS
Q10191	316	Protein LTV1	ltv1	+	1	1	0.0133166	44.788	-1.2018									LDDRFDKVEEEYTPIKDERELIDPDQKDVFD
Q10198	351	Kinetochore protein ndc80	ndc80	+	1	1	4.98e-13	136.33	0.18535		+	+	1	1	0.00195675	79.82	-0.17401	LQVNIEEKESQLQLLKEKRDSLKYQVENQDI
Q10198	289	Kinetochore protein ndc80	ndc80	+	1	1	0.00863957	72.006	-0.18234									TEALKSTNEELINQIKSAEELDSAIQVLEER
Q10208	138	Pyruvate kinase	pyk1	+	1	1	0.00738005	52.823	0.71768									AYAEKCNDKVMYIDYKNITKVIQPGRIIYVD
Q10222	317	mRNA cleavage and polyadenylation specificity factor complex subunit pta1	pta1								+	+	1	1	0.00217386	51.147	0.52854	SLKKRQYEGNISAASKRVKSSAVQSLVERMQ
Q10284	596	Heat shock protein sks2	sks2	+	1	1	0.00306317	68.919	-1.7272									MSQLELEDTNTDALRKAELRLKRTVQKAFAS
Q10290	42	Chromosome segregation protein mal2	mal2	+	1	1	1.32e-08	114.4	0.29473									ELKSLDNATLSDLVQKPELSKNLSVNNEFLK
Q10304	328	Uncharacterized protein C22H10.11c	SPAC22H10.11c	+	1	1	0.0345686	36.96	-0.20916	+		+	1	1	0.0524861	40.477	-0.071578	NLSTPKKSFGQTPRIKTELSESPNSQRTLLS
Q10314	10	Uncharacterized protein C17G8.02	SPAC17G8.02	+	1	1	0.0493389	47.532	1.4256									______MTNTIDSFQKGSALENYNIWIDCDP
Q10315	161	DNA polymerase epsilon subunit C	dpb3	+	1	1	2.13e-54	289.78	0.099255									EIEKDDESATTETPVKEEPTGEETEADHEEK
Q10315	109	DNA polymerase epsilon subunit C	dpb3								+		1	1	0.014078	50.079	0.19467	FLQDIVEKVPDAPPIKAERKTKRPRARRAAN
Q10328	124	Stationary phase-specific homeobox transcription factor Phx1	phx1								+		1	1	1.26e-05	101.71	1.0791	SSKLTNPSPVQPNIVKSESEPANSKQNEVVE
Q10330	100	60S ribosomal protein L25-A	rpl25a	+	1	1	9.88e-05	81.632	-0.17111	+	+	+	1	1	4.89e-07	119.08	0.18951	VHLKANKFTIKEAVRKLYSVEPVKINTLIRP
Q10330	60	60S ribosomal protein L25-A	rpl25a	+	1	1	2.21e-15	153.94	0.12111	+	+	+	1	1	1.06e-19	156.28	-0.33115	YARKSVAHAPRLDEYKIIVNPINSESAMKKI
Q10330	48	60S ribosomal protein L25-A	rpl25a	+	1	1	0.00363275	62.475	-0.13418									RPKTLQLSRKPKYARKSVAHAPRLDEYKIIV
Q10330	95	60S ribosomal protein L25-A	rpl25a							+		+	1	1	0.00533099	71.241	0.4879	TLVFHVHLKANKFTIKEAVRKLYSVEPVKIN
Q10342	512	Protein sda1	sda1	+	1	1	0.0135117	52.255	0.72455									NVTHGIQGLELLAQYKAEHGEEGENGDDWDN
Q10356	180	glyoxylase III Hsp3106	hsp3106	+	1	1	2.26e-05	96.331	0.12337									MLFGLKLLEQVASKDKYNAVYKSLSMP____
Q10367	177	ADP-ribosylation factor GTPase-activating protein glo3	glo3								+		1	1	0.0588125	39.237	0.35795	WDKASVKKSDDNLDDKTDLASTSSSVVVESG
Q10369	474	Set3 complex subunit Snt1	snt1	+	1	1	7.51e-11	139.04	0.7241		+		1	1	0.00715173	57.238	-0.44531	TPTQDEPMDISQDTIKQEDYYEPKLEQHSSS
Q10424	90	Transcription factor zip1	zip1	+	1	1	2.72e-05	124.12	0.16025	+	+	+	1	1	2.14e-12	167.76	-1.0487	VQQQNPEKISTLQQVKEEEVSNTFSAPLNAT
Q10424	150	Transcription factor zip1	zip1	+	1	1	5.72e-09	124.63	-0.10051									ETQEKTSSQRELFEQKSSVASASKDNVSSSS
Q10424	15	Transcription factor zip1	zip1							+	+	+	1	1	1.04e-19	138.71	-0.89468	_MDFTPNSAINHLNLKFDDVPVSDDFSKDDL
Q10424	257	Transcription factor zip1	zip1								+		1	1	0.0546725	36.816	0.045221	SYKGAQSPNANSKRTKATSAIRTAAEEDKRR
Q10425	16	Eukaryotic translation initiation factor 3 subunit B	SPAC25G10.08	+	1	1	3.23e-13	145.61	0.073371	+	+	+	1	1	2.5e-12	121.74	0.10524	MSEILIEEIKDQIVVKDEEIDVSELEVKLNV
Q10429	870	Condensin complex subunit 3	cnd3	+	1	1	0.000881198	107.08	-0.73978	+	+	+	1	1	0.00283643	98.048	0.12071	DTVEANMEDEEEVYVKQEEDL__________
Q10429	824	Condensin complex subunit 3	cnd3							+			1	1	0.0662578	38.995	0.61071	AKFERMLLQNEEARSKFEETEEERLMENAEE
Q10432	128	Coiled-coil quantitatively-enriched protein 1	ccq1	+	1	1	1.58e-05	116.23	-0.11748		+	+	1	1	2.1e-12	119.27	-0.6279	DTAFDSSEESITKSSKSSFSVLDIGLPMSAL
Q10432	625	Coiled-coil quantitatively-enriched protein 1	ccq1	+	1	1	3.38e-06	103.29	0.30168	+	+	+	1	1	8.38e-26	204.29	-0.10658	GFKYVQEFSNEDLQGKLIEANEKNYKLTQLL
Q10432	56	Coiled-coil quantitatively-enriched protein 1	ccq1	+	1	1	7.21e-05	79.416	-0.03153	+	+	+	1	1	1.85e-12	127.9	0.53162	PLEDVWLLKLAGHKRKLEEPLSCMRNEEPAS
Q10432	491	Coiled-coil quantitatively-enriched protein 1	ccq1	+	1	1	5.18e-28	230.07	0.16413	+	+	+	1	1	5.27e-32	237.86	0.055645	SLTSNATDLLSSSSLKKNFFSQQEADEVELS
Q10432	78	Coiled-coil quantitatively-enriched protein 1	ccq1							+	+	+	1	1	5.47e-12	191.57	-0.13946	CMRNEEPASKQREIEKFLRTDLDHSENDFLT
Q10432	456	Coiled-coil quantitatively-enriched protein 1	ccq1								+	+	1	1	7.45e-05	70.501	0.014032	RDSQPSVSQVNDTFVKSSDSTFPSSQSMQSP
Q10432	641	Coiled-coil quantitatively-enriched protein 1	ccq1								+	+	1	1	0.0021602	85.973	0.084484	LIEANEKNYKLTQLLKTQKEDADFITNQYQN
Q10432	584	Coiled-coil quantitatively-enriched protein 1	ccq1								+	+	0.999975	1	5.6e-05	99.747	0.40137	KLDLEKSKKKNEDLSKLEVEKVEEIANLKKE
Q10443	396	medial cortical node Gef2-related protein protein Nod1	nod1								+	+	1	1	0.0346503	50.127	0.41377	EEVTSFQSTKRLKEEKIIQEKSRVDKMIDEY
Q10477	52	Mediator of RNA polymerase II transcription subunit 27	med27	+	1	1	0.00710391	54.259	0.20953									LKLLHPETGTSRKFEKSAQEAIEKVNSFYTH
Q10494	240	Uncharacterized oxidoreductase C26F1.07	SPAC26F1.07	+	1	1	8.06e-29	80.871	-0.0030967									YESKIPKLIEHETIQKIAKSKGEGVTGATIA
Q11004	213	40 kDa peptidyl-prolyl cis-trans isomerase	wis2	+	1	1	8.95e-09	123.08	0.20193		+		1	1	1.89e-06	99.569	1.5105	TAIFKIASDLKGIANKQFAQQNLDTAVAKWQ
Q11118	90	Protein wos2	wos2	+	1	1	1.19e-35	253.36	-0.00013994									KYSVTGRYIFFVLYKKELQEEFWPRLTKEKL
Q1MTR4	263	Putative histone deacetylase complex subunit cti6	cti6	+	1	1	3.22e-06	100.68	-0.41539	+		+	1	1	1.05e-11	109.09	0.1529	VDTVEEIADEEKHSVKEESGEASPQSSQQST
Q1MTR4	207	Putative histone deacetylase complex subunit cti6	cti6	+	1	1	4.12e-18	174.47	-0.11873									APQDESQGTEINLKQKIEEENDEILEDSKES
Q1MTS0	181	U3 snoRNP-associated protein Utp3 (predicted)	utp3							+			1	1	0.0573935	40.475	0.44994	DDISQWADNSDLKSIKQDSSAAAIEELVQQI
Q1RKN3;P0CT33	307;307	ATP-dependent DNA helicase tlh2	tlh2	+	0.999988	1	0.0347639	61.375	-0.35785									PLNGGEEEEEEEGEEKEDAQNIKERMVDFCF
Q4PIR3	109	E3 SUMO-protein ligase nse2	nse2	+	1	1	2.37e-13	179.8	0.46393	+	+	+	1	1	3.72e-06	152.32	0.63469	DFENKSLLDIYTQIFKELIQEYEEKSDYGKY
Q6E434	13	Telomeric DNA-binding factor trf1	trf1	+	1	1	5.1e-05	94.717	0.24833	+	+	+	1	1	7.96e-09	140.8	-0.60106	___MSKRSLDPSDDFKGQKRLAIDPESTALE
Q76PD3	100	ATP-dependent RNA helicase dbp6	dbp6	+	1	1	0.00736929	70.412	-0.57751									LLPIPQPSVEDFVDSKPHVKNITSVLPKWLA
Q7Z992	160	ESCRT-I complex subunit vps23	sst6	+	1	1	9.88e-05	80.746	-0.07272									ELPTKLVNTIEKLKVKEENEAPPVIPAKPFS
Q92345	354	Probable pyruvate decarboxylase C1F8.07c	SPAC1F8.07c	+	0.999997	1	5.4e-05	81.357	-0.014786		+	+	1	1	1.21e-07	84.249	-0.082408	AKKVSKKPATLEAYNKARPQTVVPKAAEPKA
Q92345	411	Probable pyruvate decarboxylase C1F8.07c	SPAC1F8.07c	+	1	1	2.39e-05	134.2	-0.13358	+	+	+	1	1	0.00212471	124.39	0.24314	DSWFNGLQMKLPAGAKFEVEMQWGHIGWSVP
Q92345	525	Probable pyruvate decarboxylase C1F8.07c	SPAC1F8.07c	+	1	1	1e-08	137.46	0.1061	+	+	+	1	1	5.59e-13	160.78	0.18592	KGLHAKTGEELTSAIKVALQNKEGPTLIECA
Q92345	203	Probable pyruvate decarboxylase C1F8.07c	SPAC1F8.07c	+	1	1	5.55e-08	127.22	0.70718	+	+	+	1	1	2.3e-07	93.152	-0.34245	SAVISPEISDKESLEKATDIAAELISKKEKP
Q92345	214	Probable pyruvate decarboxylase C1F8.07c	SPAC1F8.07c	+	1	1	2.2e-18	172.76	0.36399									ESLEKATDIAAELISKKEKPILLAGPKLRAA
Q92345	515	Probable pyruvate decarboxylase C1F8.07c	SPAC1F8.07c	+	1	1	7.98e-13	166.57	-0.54897									ESLNGETGKAKGLHAKTGEELTSAIKVALQN
Q92345	217	Probable pyruvate decarboxylase C1F8.07c	SPAC1F8.07c	+	1	1	0.00815615	52.495	0.36615									EKATDIAAELISKKEKPILLAGPKLRAAGAE
Q92345	368	Probable pyruvate decarboxylase C1F8.07c	SPAC1F8.07c	+	1	1	0.0430701	51.875	0.21082									NKARPQTVVPKAAEPKAALNRVEVMRQIQGL
Q92345	145	Probable pyruvate decarboxylase C1F8.07c	SPAC1F8.07c	+	1	1	0.0105714	32.734	0.015406									QMEIAKKLTCAAVAIKRAEDAPVMIDHAIRQ
Q92345	363	Probable pyruvate decarboxylase C1F8.07c	SPAC1F8.07c							+	+	+	1	1	0.000221174	78.69	-0.090085	TLEAYNKARPQTVVPKAAEPKAALNRVEVMR
Q92351	14	Spindle pole body protein pcp1	pcp1	+	1	1;2	3.53e-14	169.25	0.51419	+	+	+	1	1;2	2.29e-17	154.52	-0.057274	__MSERDFNTQSPKFKDENANSVISQSDFLG
Q92351	33	Spindle pole body protein pcp1	pcp1	+	1	1	2.68e-12	141.31	0.0021521	+	+	+	1	1	4.1e-18	159.04	-0.22988	ANSVISQSDFLGKSLKNNNDDYSDFRGSYLN
Q92351	30	Spindle pole body protein pcp1	pcp1	+	1	1;2	4.03e-14	152.81	0.20938		+	+	1	2	0.000487024	58.952	-0.057274	DENANSVISQSDFLGKSLKNNNDDYSDFRGS
Q92351	79	Spindle pole body protein pcp1	pcp1	+	1	1	2.3e-20	200.69	0.14647		+	+	1	1	4.7e-09	108.49	1.0062	PKGSLEFTPLLQSSNKNSDKYNGSLGDKGSF
Q92351	188	Spindle pole body protein pcp1	pcp1	+	1	1	2.04e-08	136.01	-0.63045		+	+	1	1	1.56e-08	127.75	0.15511	VCLEKRLESMAPEQIKEAVKDNVELHAERAN
Q92351	234	Spindle pole body protein pcp1	pcp1	+	1	1	8.32e-13	153.72	0.081388									EDKNFKLEEKVDYLSKVNDVEQSQNVKVFTE
Q92351	276	Spindle pole body protein pcp1	pcp1	+	1	1	4.04e-08	131.18	0.18066									VQREKDSLSTEMEEDKSNKEVDYEYEIRQLQ
Q92351	126	Spindle pole body protein pcp1	pcp1	+	1	1	9.58e-10	116.08	0.13906									EALSISQGNDSYDVSKLTDLSKNSEIDHTDG
Q92351	535	Spindle pole body protein pcp1	pcp1	+	1	1	1.77e-05	62.924	0.69375									NEIHDLREENEGLTLKIDSITKEKDRLINEL
Q92351	91	Spindle pole body protein pcp1	pcp1	+	1	1	0.00608475	49.25	0.16041									SSNKNSDKYNGSLGDKGSFDPNSYGLSAISK
Q92351	106	Spindle pole body protein pcp1	pcp1	+	1	1	0.0452625	43.696	-0.005431									KGSFDPNSYGLSAISKQATQEALSISQGNDS
Q96TL7	624	DNA-binding protein rap1	rap1	+	1	1	2.68e-05	98.507	-0.10613		+	+	1	1	1.71e-08	108.34	0.56391	EKVTTLPAGHVPSEEKGKFINLAMHELQNEV
Q96TL7	344	DNA-binding protein rap1	rap1	+	1	1	0.00193983	74.296	0.1511	+	+	+	1	1	1.35e-06	115.1	0.044527	SDNEVADIDDQMIERKYLFSASEPNTVKSTN
Q96UP3	1134	Telomere length regulator protein rif1	rif1	+	0.999241	1	6.53e-10	132.48	-0.2726		+	+	1	1	3.16e-32	217.17	-0.10937	KNKRQKGDVKKIDETKNEATDMEESLTTPSG
Q96UP3	1056	Telomere length regulator protein rif1	rif1	+	1	1	5.27e-08	120.63	0.056437									KQANHQSSEKMSDILKGVDELRSVSKNGPYA
Q96UP3	1309	Telomere length regulator protein rif1	rif1	+	1	1	0.000172615	93.348	-0.13184									LTNESSLSQTEIPEEKTENETTAVNGFENSK
Q96UP3	76	Telomere length regulator protein rif1	rif1								+		1	1	0.00746139	52.359	1.0345	PKRGILKTSTPLSSIKQPNFQSFEGNESEKE
Q96WV0	235	Uncharacterized urease accessory protein ureG-like	SPCPB16A4.05c	+	1	1	9.7e-09	112.55	-0.18338									ITESDLLIINKTDLAKLVGADLSVMDRDAKK
Q96WV0	71	Uncharacterized urease accessory protein ureG-like	SPCPB16A4.05c								+	+	1	1	0.00271057	75.463	-0.30426	HGHSHDAMETPGSYLKRELPQFNHRDFSRRA
Q9C102	1979	Putative glutamate synthase [NADPH]	glt1	+	1	1	5.6e-08	113.42	0.08731									GQDFREYSILTKSFEKDEDGNVKGINTVRIE
Q9HDY7	48	CENP-A chaperone Scm3	scm3	+	1	1	4.17e-08	115.57	0.72924									TACDDVFCKRIESEKKYNDFLESLFKKYGRD
Q9HDY7	58	CENP-A chaperone Scm3	scm3	+	1	1	0.00363059	63.709	0.25195									IESEKKYNDFLESLFKKYGRDTSDIADEVDL
Q9HDY7	141	CENP-A chaperone Scm3	scm3								+		1	1	9.15e-05	86.304	0.025371	VSPVHIEDFQSPQIYKFKNLSLRDEMVSDCV
Q9HDZ6	19	DASH complex subunit dam1	dam1	+	1	1	0.000587375	88.108	0.10485	+	+	+	1	1	1.11e-20	149.07	-0.043263	YQKATQNPLENVDNVKIESENAIPSNLQAFT
Q9HE11	637	U3 small nucleolar RNA-associated protein 5	utp5	+	1	1	2.89e-12	69.352	-0.61949									DSVDNEMYSDEENSSKGAFPDEENENRELSE
Q9HFE4	273	Thiol-specific monooxygenase	fmo1	+	1	1	5.69e-05	93.371	-0.14767									PEITKFDPTTREIYLKGGKVLSNIDRVIYCT
Q9HGL6	15	Ribosome biogenesis protein brx1	brx1	+	1	1	1.96e-22	189.78	-0.2118									_MSTVYKLKTSERAPKNEDEDEEYVPVQNGQ
Q9HGP4	183	BET family double bromodomain protein Bdf2	bdf2	+	1	1	2.81e-15	147.17	-0.087771	+	+	+	1	1	9.42e-47	245.62	-0.074878	DGASNTVTNDASNKIKSEASESASPSALQAL
Q9P3A7	11	Cell division cycle protein 48	cdc48	+	1	1	3.39e-18	174.02	-0.18072	+	+	+	1	1	1.78e-09	153.95	0.81841	_____MNAPSTMTDKKPEVEHLQGENPPKDT
Q9P3A7	156	Cell division cycle protein 48	cdc48								+		1	1	0.0547408	55.064	-0.045405	DTVEGLTGSLFDVYLKPYFVEAYRPIRKGDL
Q9P3A8	8	Cullin-associated NEDD8-dissociated protein 1	knd1	+	1	1	0.0103496	55.567	-0.15518									________MEEGILLKKYVESSDKDIRYMAL
Q9P3T6	19	40S ribosomal protein S5-B	rps5b	+	1	1	6.16e-08	125.53	0.17995									SIIPKEVSLDETGHIKLFNKFPFEGVEVKDI
Q9P3W6	338	Uncharacterized protein C458.02c	SPAC458.02c	+	1	1	1.8e-09	130.29	-0.094911		+	+	1	1	3.17e-12	110.6	-0.10368	LTPRTVDPIPEGTIIKKESSDDAMFSGLKKS
Q9P4X3	5	Probable U3 small nucleolar RNA-associated protein 7	utp7	+	1	1	9.88e-08	112.24	-0.80436									___________MSAQKLNLEDVNASTKKYSR
Q9P4X3	27	Probable U3 small nucleolar RNA-associated protein 7	utp7	+	0.768394	1	0.0226399	44.829	0.014727									NASTKKYSRGRKLNPKKIKDKKLRSNIQKIE
Q9P6H9	41	DNA-binding protein reb1	reb1	+	1	1	0.0182142	41.871	-0.14347									KRKNDFDDFPLNKGLKTNNNDYSGSIEPKFS
Q9P6K3	215	UPF0662 protein C30C2.08	SPAC30C2.08								+	+	1	1	0.0350667	46.016	0.41708	PTSDPGFIDRTMEQLKEIEEMKDSNGMFCDA
Q9P6N2	224	Mst2 histone acetytransferase acytyltransferase complex, predicted phosphoric monoester hydrolase Ptf1	ptf1							+	+	+	1	1	0.0208853	45.368	0.868	FSEFETFADIHKDLQKLFFSS__________
Q9P6N4	60	Vacuolar membrane protein pep5	pep5	+	1	1	0.00170058	92.707	0.36833									DVSIYNSSFKSLQSIKVEDESSIQQILWLDN
Q9P6Q5	7	Probable deoxyuridine 5'-triphosphate nucleotidohydrolase	dut1	+	1	1	2.89e-08	112.15	0.24664	+	+	+	1	1	4.05e-05	135.58	0.25381	_________MSFFVQKLSEKATIPTKGSANS
Q9P6Q6	4	mRNA-capping enzyme subunit beta	pct1	+	1	1	5.48e-06	100.97	-0.45359		+		1	1	8.95e-05	77.871	-0.24222	____________MDLKGLLHEENELPSIEKR
Q9P6R0	338	Transcription factor IIIB 60 kDa subunit	brf1	+	1	1;2	1.34e-27	219.96	-0.16889	+	+	+	1	1;2	3.41e-73	297.08	-0.084088	FDGNEVKSEELSQTVKVESQETPVHLKADER
Q9P6R0	329	Transcription factor IIIB 60 kDa subunit	brf1	+	1	1;2	1.29e-22	180.6	0.012317	+	+	+	1	1;2	3.41e-73	297.08	0.1097	MSPIKRTPDFDGNEVKSEELSQTVKVESQET
Q9P6R0	401	Transcription factor IIIB 60 kDa subunit	brf1	+	1	1	0.00777545	34.721	0.90302									LEDVDDDEIEDILLDKDEILTKTQVWMELNK
Q9P6R0	370	Transcription factor IIIB 60 kDa subunit	brf1							+	+	+	1	1	6.04e-05	77.527	-0.34161	IRKEVTETLKGDELRKISLQVNVKFSEEEVT
Q9P6R0	364	Transcription factor IIIB 60 kDa subunit	brf1							+	+	+	1	1	6.26e-09	146.3	-0.14396	KADEREIRKEVTETLKGDELRKISLQVNVKF
Q9P6R0	349	Transcription factor IIIB 60 kDa subunit	brf1							+	+	+	1	1	0.00333472	55.604	-0.0052647	SQTVKVESQETPVHLKADEREIRKEVTETLK
Q9P6R0	477	Transcription factor IIIB 60 kDa subunit	brf1							+		+	1	1	3.1e-05	79.022	0.37386	AESAKEMMQQRAFSKKINYEALDMLFDEEQS
Q9P6R0	407	Transcription factor IIIB 60 kDa subunit	brf1							+			1	1	0.00305866	62.377	-0.61234	DEIEDILLDKDEILTKTQVWMELNKDYLAEE
Q9P6R2	369	RNA polymerase II associated Paf1 complex (predicted)	leo1	+	1	1	0.000399092	86.727	-0.27857		+		1	1	0.0273426	62.203	0.013389	EDEEDEEEVGAGSDIKGFDADKEASVARATI
Q9P6R2	386	RNA polymerase II associated Paf1 complex (predicted)	leo1	+	1	1	0.00843901	68.277	-0.46116									FDADKEASVARATINKYEDDEVIPSAVETDR
Q9P6R9	609	Pre-mRNA-splicing factor cwf22	cwf22	+	1	1	0.0370893	31.722	-0.10651									GALTEEMREYLLTMPKSEPKEQDSEGYSSGS
Q9P6S3	734	Septation protein Uds1	uds1	+	1	1	0.0170335	59.709	-0.1312									VPDTTDEEVITSEPVKLEQPINENSNVEEAE
Q9P6S5	128	DASH complex subunit ask1	ask1	+	1	1	7.52e-06	88.836	-0.14598	+	+	+	1	1	3.2e-08	96.54	-0.66905	GKSDFPDAAVQGDNTKNEDFVQSTPKKMDVS
Q9P6S5	300	DASH complex subunit ask1	ask1	+	1	1	0.00324278	62.378	0.31158	+	+	+	1	1	0.0120874	48.112	-0.64586	QRKLETLNDSNDSFVKEEDSWEL________
Q9P784	324	60S ribosomal protein L4-B	rpl4b	+	1	1	0.00266298	68.972	0.31854									RVKRAHVQKKNPLKNKAVLSRLNPYAKAYKA
Q9P785	32	LisH domain-containing protein C1711.05	SPBC1711.05	+	1	1	0.00163179	42.813	0.089561		+	+	1	1	3.82e-05	108.34	0.65909	FLQENGYVKTAQTFLKETGDKDLAKGKVKKN
Q9P785	55	LisH domain-containing protein C1711.05	SPBC1711.05							+		+	1	1	7.45e-08	94.18	0.090283	AKGKVKKNLLDLLSQKEFLPYLTTEDVGKHK
Q9P793	1253	Chromatin remodeling factor mit1	mit1								+		1	1	0.0694816	54.368	-0.32704	EFNKTLSTINLEVANKLTSSEYINDSEMQLI
Q9P7B0	59	Protein STB3 homolog	stb3	+	1	1	1.53e-36	248.55	-0.21962	+	+	+	1	1	9.73e-40	265.07	0.16119	ELSAMMSKDNTLNHVKQEPSDGFSSVKWAST
Q9P7B0	26	Protein STB3 homolog	stb3	+	1	1	4.29e-19	193.18	-0.097945	+	+	+	1	1	9.05e-17	190.81	0.35908	TTASDFAEKKESVDVKRENPSFTNSIKALPI
Q9P7C0	83	U3 snoRNP-associated protein Rrp9 (predicted)	rrp9	+	1	1	2.07e-30	215.98	0.06479	+	+	+	1	1	7.61e-15	137.52	0.020141	AEKRLRLAREYLDEVKNELVEDGGFDAKEVD
Q9P7C0	13	U3 snoRNP-associated protein Rrp9 (predicted)	rrp9							+			1	1	0.00205147	68.83	-0.25611	___MSDPFFTRPEHRKRKARSATSKREKENQ
Q9P7E8	308	Protein app1	app1	+	1	1	0.00222693	68.129	-0.58639									HAPTTPDHFKLTPLTKLEPQPPSGSPSKKPV
Q9P7F4	2	Zinc-type alcohol dehydrogenase-like protein C2E1P3.01	SPAC2E1P3.01	+	1	1	2.11e-07	110.31	0.03604									______________MKAVIADGQNGVEVISD
Q9P7F7	203	Vacuolar-sorting protein snf7	snf7	+	1	1	4.27e-06	103.85	-0.43167									VPAVPSQVKDLPSISKPQELDEEEELRKLQA
Q9P7H9	153	Uncharacterized transcriptional regulatory protein C105.03c	SPAC105.03c	+	1	1	5.35e-05	93.243	0.039615	+	+	+	1	1	4.8e-08	108.96	0.40781	SFTQPQPIVKETTFPKSEPGQEHAKLSDLSY
Q9P7I7	286	Schizosaccharomyces specific protein	nts1	+	1	1	0.0127077	45.14	0.1629									RMERFSSEVKSSSILKQQIAAVVEKINYDIR
Q9P7J4	111	THO complex subunit 7 Mft1 (predicted)	mft1	+	1	1	7.94e-06	108.14	-0.11587	+	+	+	1	1	1.26e-06	91.789	-0.41909	AQEELRKREQYDELAKPIMSKGLRSRTEQQE
Q9P7J6	103	40S ribosomal protein S17-B	rps17b	+	1	1	7.03e-13	164.11	-0.1028	+	+	+	1	1	2.71e-08	159.31	0.34479	VSELEKDKINVDQDTKDMLKALGYDSIPTVV
Q9P7J7	316	Transcriptional adapter 2	ada2								+	+	1	1	6.38e-05	98.694	0.33066	GHKYERDKTQKFLLSKASASYDKQLRHVKSF
Q9P7L5	353	Ornithine aminotransferase car2	car2	+	1	1	2.72e-10	130.83	0.12966									KFRTALIECKSPIVQKVRGRGLLNAVVIDES
Q9P7S3	194	SWI/SNF and RSC complexes subunit ssr3	ssr3	+	1	1	1.23e-07	105.06	-0.053949	+	+	+	1	1	1.85e-12	124.2	0.02804	NGITVTRKGDQSVDVKIMLYPEEHPERYKLS
Q9P7S3	210	SWI/SNF and RSC complexes subunit ssr3	ssr3	+	1	1	2.93e-06	57.794	0.64511									IMLYPEEHPERYKLSKAFANILGIREGTRPD
Q9P7S4	9	Transcription initiation factor TFIID subunit 4	taf4	+	1	1	5.35e-06	85.231	0.027774	+	+	+	1	1	4.57e-08	100.28	0.66172	_______MDLNNPPSKRFGDDDDIPANKRPK
Q9P7S4	93	Transcription initiation factor TFIID subunit 4	taf4	+	1	1	0.00017604	94.688	-0.24783	+	+	+	1	1	1.09e-07	109.89	0.17812	ADQLQDALISCGIQLKEEELNLSTSFYDPSS
Q9P7S4	24	Transcription initiation factor TFIID subunit 4	taf4	+	1	1	1.12e-09	139.04	0.12111	+	+	+	1	1	4.03e-17	145.33	-0.088545	KRFGDDDDIPANKRPKNEEYPEIPGYLGNRK
Q9P7S4	21	Transcription initiation factor TFIID subunit 4	taf4	+	1	1	5.65e-05	92.265	-0.32582	+	+	+	1	1	4.16e-09	135.02	0.13525	PPSKRFGDDDDIPANKRPKNEEYPEIPGYLG
Q9P7S4	311	Transcription initiation factor TFIID subunit 4	taf4							+	+	+	1	1	7.55e-20	165.49	-0.10612	VGGGFGIRKKDSNSLKPSSRDGVLPLQQEEK
Q9P7S4	39	Transcription initiation factor TFIID subunit 4	taf4								+	+	1	1	8.16e-14	127.24	0.65212	KNEEYPEIPGYLGNRKPSYTQNPNSGPGKLH
Q9P7S7	82	Nucleolar protein 58	nop58	+	1	1	2.2e-15	157.28	0.1613	+		+	1	1	1.48e-12	119.87	0.1388	VSSKLSSLLEGLSDSKSSTLVVADPKLGNAI
Q9P7S7	405	Nucleolar protein 58	nop58	+	1	1	0.000370767	82.259	0.3901									NRIRVENRLRSLEGGKLLPLPTAPVQQSKVQ
Q9P7S7	70	Nucleolar protein 58	nop58	+	1	1	0.00032304	78.441	0.13605									ALDNVSALVEGKVSSKLSSLLEGLSDSKSST
Q9P7S7	66	Nucleolar protein 58	nop58							+	+	+	1	1	8.35e-13	127.8	-0.49406	STVDALDNVSALVEGKVSSKLSSLLEGLSDS
Q9P7T4	330	Mediator of replication checkpoint protein 1	mrc1							+	+	+	1	1	1.68e-13	124.86	0.59229	IGQTSLFTTLNQTQVKKEDNKKFLLKEINAK
Q9P7W8	50	Chromatin structure-remodeling complex subunit rsc9	rsc9	+	1	1	9.02e-05	82.55	0.42351									QERGVPIDINPKIGRKPILLYELYKKVIKRG
Q9P7W8	63	Chromatin structure-remodeling complex subunit rsc9	rsc9							+	+	+	1	1	0.0219111	50.562	0.1578	GRKPILLYELYKKVIKRGGYDAVSATEDGWT
Q9P7X7	300	Actin-related protein 4	alp5	+	1	1	0.000527996	78.763	0.18448									LFVPGSDEEMNEEPSKPIEQTENNEVSQQDS
Q9P7X8	100	Probable DNA-directed RNA polymerase I subunit RPA2	rpa2	+	1	1	3e-06	86.488	-0.17849	+	+	+	1	1	0.00041079	86.378	-0.087756	AKPMLSSRERSSINRKVYPAEARERLTTYKS
Q9P7X8	17	Probable DNA-directed RNA polymerase I subunit RPA2	rpa2	+	1	1	9.86e-05	37.654	-0.48053	+	+	+	1	1	5.48e-07	104.97	-0.65913	SFQTLERERTFKNPPKDGTSFPDLQKAVKPH
Q9P7Y8	209	Septin ring organizing protein mid2	mid2	+	1	1	0.0262	41.743	0.20804									TLPAEFEEVSISPPVKLELPTHSHNSSDTSF
Q9P804	480	tRNA (guanine(26)-N(2))-dimethyltransferase	trm1								+		1	1	0.0108594	53.995	0.39542	FVWDVLRSWIKDHPVKLENISKTSAGAAILE
Q9UR27	57	54S ribosomal protein L31, mitochondrial	mrpl31							+			0.999956	1	0.0658895	44.863	-0.22207	VDVLRTALQEKNQSCKRIESFVANHQPESQM
Q9UR39	404	NAD-dependent protein deacetylase hst4	hst4	+	1	1	0.000454979	78.021	0.40749	+	+	+	1	1	7.69e-08	107.61	0.28649	LHQVLNSIEIPKVEIKQEVEYATPSPL____
Q9URM2	586	Probable transketolase	SPBC2G5.05	+	1	1	0.000378391	81.803	0.41364									LCIDTVKTLETEYNLKARVVSLPCWEVFEQQ
Q9URT2	5	Uncharacterized protein P25A2.03	SPCP25A2.03	+	1	1	0.0313658	60.828	-0.4483		+		1	1	0.0530406	66.568	-1.3452	___________MEVQKGLIEAFYNTYPLEKA
Q9URX6	52	60S ribosomal protein L31	rpl31							+	+	+	1	1	0.000196869	69.422	-0.044639	AIKEIVAFAQKHMQTKEVRVDPSLNKEVWKR
Q9URY0	184	Ribosome biogenesis protein ytm1	ytm1	+	1	1	6.41e-05	86.578	0.29333	+		+	1	1	4.33e-06	97.836	0.54639	HWVIEEPESMLDAEKKSSGILQTLFVGHKDI
Q9US25	1370	Chromodomain helicase hrp1	hrp1	+	1	1	0.00125344	92.866	0.071907	+	+	+	1	1	0.00593271	95.642	0.151	ETEENTTVSDISPLVKNEA____________
Q9USL4	40	Nucleoporin nup61	nup61	+	1	1	3.77e-05	34.909	-0.54064									VEVPKEASADVMATRKIAKPKSRKRPTSGVS
Q9USR9	481	Centromere protein 3	cnp3	+	1	1	0.00994715	47.33	0.065477		+	+	1	1	0.000496471	55.912	-0.072512	QGRKKRHAKRSGVEIKSNLEAKSNDVEEYDA
Q9USR9	37	Centromere protein 3	cnp3	+	1	1	1.25e-06	109.99	0.044127									GVVGRKTGFTVPRDVKKGDDGFEDMDAYFLS
Q9USR9	226	Centromere protein 3	cnp3								+	+	1	1	6.62e-08	82.62	-0.26189	NITALQKNVANFTSIKDSGGRDNLYIQTISK
Q9UST7	319	Transcription factor tau subunit sfc3	sfc3	+	1	1	2.73e-05	126.32	0.26397	+	+	+	1	1	2.08e-05	134.99	0.31281	PEDDELEEEEPLLPSKEEFDASFLQPLADVG
Q9UST7	573	Transcription factor tau subunit sfc3	sfc3	+	1	1	1.43e-05	89.011	0.012482									LAPLKNPEFNEDHVKKAEHLEPLLNVSSSVP
Q9UST7	776	Transcription factor tau subunit sfc3	sfc3	+	1	1	0.00148849	72.819	0.30427									ITTPEIEKQSTPEILKDVDVDFLKRNTSLSR
Q9UST7	784	Transcription factor tau subunit sfc3	sfc3	+	1	1	0.00394297	59.862	0.38054									QSTPEILKDVDVDFLKRNTSLSRRKSMPAEI
Q9USU7	208	HMG box-containing protein C28F2.11	hmo1	+	1	1	7.91e-43	262.19	-0.15962	+	+	+	1	1	4.12e-09	145.29	-0.42266	ASVADSRVTAEETSTKPSEDLSSPTKKDLID
Q9USU7	48	HMG box-containing protein C28F2.11	hmo1	+	0.99976	1	3.12e-08	119.31	-0.020851	+	+	+	0.999599	1	2.57e-09	108.92	0.67288	EESLPSILGEKSEVSKPFKPAVTDPSNAKKE
Q9USU7	218	HMG box-containing protein C28F2.11	hmo1	+	1	1	9.16e-06	101.93	-2.6966	+	+	+	0.999999	1	5.49e-14	128.3	-0.56944	EETSTKPSEDLSSPTKKDLIDFSETRPLAQA
Q9USU7	241	HMG box-containing protein C28F2.11	hmo1	+	1	1	3.18e-10	132.35	0.39096	+	+	+	1	1	9.35e-20	173.59	0.21027	ETRPLAQASRATPDIKEQHAKKPKRKHTRST
Q9USU7	166	HMG box-containing protein C28F2.11	hmo1	+	1	1	2.34e-19	179.78	0.0015548	+	+	+	1	1	5.21e-13	134.66	0.45975	KAMHEKWGSLSEDDRKTYEEEASKLREAYEE
Q9USU7	51	HMG box-containing protein C28F2.11	hmo1	+	1	1;2	8.41e-08	116.98	-0.22123	+	+	+	1	1;2	3.37e-09	155.66	0.53338	LPSILGEKSEVSKPFKPAVTDPSNAKKEINM
Q9USU7	129	HMG box-containing protein C28F2.11	hmo1	+	1	1	9.26e-09	122.44	-0.12647	+	+	+	1	1	9.08e-13	132.13	0.39093	PAQPKRPPSAYNLFQKNQRSEIKESLGEKSN
Q9USU7	136	HMG box-containing protein C28F2.11	hmo1	+	1	1	3.44e-08	131.35	0.16605	+	+	+	1	1	3.53e-12	177.88	0.40012	PSAYNLFQKNQRSEIKESLGEKSNDVKEVNK
Q9USU7	307	HMG box-containing protein C28F2.11	hmo1	+	1	1	0.00137408	72.797	0.61762	+	+	+	1	1	1.52e-07	93.909	0.25761	RKSSMSSSITTPPTAKVAN____________
Q9USU7	62	HMG box-containing protein C28F2.11	hmo1	+	1	1	2.08e-12	142.74	0.12378	+	+	+	1	1	3.66e-05	110.15	0.4586	SKPFKPAVTDPSNAKKEINMAIESPSKKATS
Q9USU7	73	HMG box-containing protein C28F2.11	hmo1	+	1	1	1.26e-33	117.48	-0.20227	+	+	+	1	1	3.57e-14	151.44	0.28469	SNAKKEINMAIESPSKKATSPKKATPAAVAP
Q9USU7	61	HMG box-containing protein C28F2.11	hmo1	+	1	1;2	1.09e-11	145.8	-0.22123	+	+	+	1	1;2	1.2e-06	84.975	0.53338	VSKPFKPAVTDPSNAKKEINMAIESPSKKAT
Q9USU7	219	HMG box-containing protein C28F2.11	hmo1	+	1	1	6.44e-10	114.31	0.26163									ETSTKPSEDLSSPTKKDLIDFSETRPLAQAS
Q9USU7	80	HMG box-containing protein C28F2.11	hmo1	+	1	1	0.00084505	74.475	-0.024637									NMAIESPSKKATSPKKATPAAVAPVEATSAV
Q9USU7	285	HMG box-containing protein C28F2.11	hmo1	+	1	1	0.00250159	69.188	0.1124									PSPDKIVSSPNPPSAKREKKKRRKSSMSSSI
Q9USU7	142	HMG box-containing protein C28F2.11	hmo1	+	1	1	0.00444476	63.894	0.31504									FQKNQRSEIKESLGEKSNDVKEVNKAMHEKW
Q9USU7	156	HMG box-containing protein C28F2.11	hmo1	+	1	1	0.00667059	49.559	-0.2392									EKSNDVKEVNKAMHEKWGSLSEDDRKTYEEE
Q9USU7	108	HMG box-containing protein C28F2.11	hmo1							+		+	1	1	6.75e-05	75.717	-0.1221	SAVDTSEAVASMTPNKRKARDPAQPKRPPSA
Q9USU7	118	HMG box-containing protein C28F2.11	hmo1							+		+	1	1	9.8e-08	90.755	0.14601	SMTPNKRKARDPAQPKRPPSAYNLFQKNQRS
Q9USU7	251	HMG box-containing protein C28F2.11	hmo1							+		+	1	1	3.84e-13	110.94	0.47932	ATPDIKEQHAKKPKRKHTRSTVPTSNVEPVS
Q9USU8	12	Chromatin-remodeling complexes subunit ngg1	ngg1	+	1	1	9.66e-06	86.8	-0.010412		+	+	1	1	1.5e-07	87.676	-0.27553	____MSSEQQNEADSKPAVIPQCFKIENQYE
Q9USU8	112	Chromatin-remodeling complexes subunit ngg1	ngg1	+	1	1	1.07e-08	135.99	0.55737	+	+	+	1	1	1.93e-06	139.48	-0.71851	EKVEEFKEDNVEQEIKQKRSLSESPQESMLE
Q9USU8	342	Chromatin-remodeling complexes subunit ngg1	ngg1	+	1	1	0.00150905	99.283	0.2272	+	+	+	1	1	0.00409995	97.431	0.093551	MASLIPCYTQNDEEQKPSIAVGEFAETDSGS
Q9USU8	162	Chromatin-remodeling complexes subunit ngg1	ngg1	+	1	1	1.77e-12	151.9	0.014517		+	+	1	1	3.14e-05	112.51	0.47901	NVETIENELDLPVKGKDEQTTGLVYKNANDL
Q9USU8	160	Chromatin-remodeling complexes subunit ngg1	ngg1	+	1	1	0.0375162	57.598	-0.29985									PENVETIENELDLPVKGKDEQTTGLVYKNAN
Q9USV3	42	Pre-mRNA-splicing factor cwf7	cwf7								+	+	1	1	0.000412188	60.196	0.65956	QIVEEELKRSGGLLIKQEEQKKKFQSHRLSD
Q9USY2	25	RNA-binding protein Prp24	prp24	+	1	1	0.00525619	58.04	0.35362									ENVEMDIDPQEQNEKKPLLLDELTKFTILHP
Q9USY4	95	ARS-binding protein 2	abp2	+	1	1	2.78e-18	172.91	-0.25015	+	+	+	1	1	1.58e-21	194.67	0.070825	VGFLGVERKDEQSTQKIQQYVVRLKRWMSQT
Q9USZ4	61	DNA-directed RNA polymerase I subunit rpa34	rpa34	+	1	1	1.36e-05	106.32	0.38692	+	+	+	1	1	9.15e-07	106.32	0.26993	QEDVAEIAGLEKVQGKPVLTTNDLKKESNVF
Q9USZ4	147	DNA-directed RNA polymerase I subunit rpa34	rpa34	+	1	1	0.0233763	35.376	0.098303	+	+	+	1	1	1.41e-08	96.242	0.61269	TSNEIKTGYVITETPKISQNIDTGITIPTQA
Q9USZ4	70	DNA-directed RNA polymerase I subunit rpa34	rpa34	+	1	1	7.83e-12	153.18	0.81451									LEKVQGKPVLTTNDLKKESNVFLVRLPPGMS
Q9USZ6	91	mRNA turnover protein 4 homolog	mrt4	+	1	1	8.9e-05	79.311	0.018695	+	+	+	1	1	1.33e-07	84.035	-0.010317	ALGHTPEEEHAENVSKLTKLLHGAVGLLFTN
Q9UT19	308	Probable 5-methyltetrahydropteroyltriglutamate--homocysteine methyltransferase	met26								+		1	1	0.0766237	43.897	0.014553	VGVVSGRNIWKTDFQKATAIIEKAISAVGSE
Q9UT36	46	glyoxalase II	glo2	+	1	1	0.00447196	57.009	0.72622									AIVDPAEPESVIPVIKEKTAKKEIDLQYILT
Q9UT46	149	Transcriptional regulatory protein moc3	moc3	+	1	1	0.0164633	39.188	-0.12409		+		1	1	1e-13	139.11	-0.17064	NQMTSSSNLSTVTPIKQDHQKPMNLQGFPSA
Q9UT50	178	Cell cortex node protein Slf1	slf1	+	1	1	0.0356293	33.293	0.1939									RLDVRRPASRSSRYSKTSDLPPSDPGRFVDD
Q9UT79	1577	Multicopy suppressor of chk1 protein 1	msc1	+	1	1	2.89e-05	142.98	0.082072	+	+	+	1	1	0.00014229	142.98	0.20921	TPSHFSKMDYVLEDRKPDLFTETYLSM____
Q9UTA6	169	Uncharacterized hydrolase C25B8.12c	SPAC25B8.12c	+	1	1	4.69e-10	140.63	-0.39937	+		+	1	1	0.00532277	65.347	0.65419	MPCEEAIEKVKSGEIKVIKMAVCEDPDKLDV
Q9UTA6	196	Uncharacterized hydrolase C25B8.12c	SPAC25B8.12c	+	1	1	0.000304647	111.65	0.23714									KLDVVRDILGKFPREKFATTQALEFCIELIP
Q9UTA8	8	Uncharacterized methyltransferase-like C25B8.10	SPAC25B8.10	+	1	1	0.0247335	52.693	-0.24091									________MAEQIDLKTFKTDVADYEAARPE
Q9UTD7	10	Ribosomal RNA-processing protein 15	rrp15	+	1	1	3.02e-16	170.11	0.23051	+	+	+	1	1	1.47e-26	182.24	0.69407	______MAKSQRSQIKNEDISFVSQEDDSSK
Q9UTD7	203	Ribosomal RNA-processing protein 15	rrp15							+		+	1	1	0.00135724	92.866	-0.074246	QKVKELSKASFLDLIKSQ_____________
Q9UTE6	137	Protein mak16	mak16	+	1	1	8.92e-05	80.312	-0.064162		+	+	1	1	0.000753976	62.408	-0.23402	ARRLALKHQPALIPIKPKQAHREASRERKAL
Q9UTE6	156	Protein mak16	mak16	+	1	1	1.51e-05	101.89	-0.18708									AHREASRERKALIAAKLEKNIEKELVKRLKS
Q9UTI5	81	Vacuolar protein sorting-associated protein 29	vps29	+	1	1	0.0152665	57.802	0.31833	+	+	+	1	1	0.0131165	42.746	-0.13524	SSKAPIAGKITLGSFKIGYTNGHLVVPQDSP
Q9UTI7	313	Probable thymidylate synthase	hal3	+	1	1	0.0122046	66.387	-0.11078									GSESVDTQASENVTTKPEPPVPFTSSEYRNT
Q9UTK4	1000	Nucleoporin nup189	nup189	+	1	1	0.00141344	72.532	-0.57872									FPNDSKNKELNRHFLKVDDSAPLDDTFMSKK
Q9UTK5	388	Abnormal long morphology protein 1	alm1	+	1	1	7.63e-06	93.92	-0.62797		+	+	1	1	2.38e-12	122.49	0.35259	AQKLSAVQNPEFSFTKVYSDNMKLQQKVSSL
Q9UTK5	275	Abnormal long morphology protein 1	alm1	+	1	1	2.87e-10	139.9	0.34174		+	+	1	1	2.41e-12	119.31	0.026069	DGNISKILETDPTSIKELEEEVETQKRLTAL
Q9UTK5	602	Abnormal long morphology protein 1	alm1	+	1	1	2.61e-18	184.98	-0.30355		+	+	1	1	2.03e-12	175.62	0.20771	EQIKNLESELNSSKIKNESLLNERNLLKEML
Q9UTK5	505	Abnormal long morphology protein 1	alm1	+	1	1	0.0002457	95.347	0.016658	+	+	+	1	1	1.99e-07	119.56	-0.0038066	EVICLMAELDHLNETKSRNVPATVQVALDEY
Q9UTK5	668	Abnormal long morphology protein 1	alm1	+	1	1	0.0167647	65.179	-0.59861		+	+	1	1	0.00694324	62.088	0.30438	EVYRNEMTAIQESLSKRNQDLLSEMEAIRKE
Q9UTK5	639	Abnormal long morphology protein 1	alm1	+	1	1	0.00445049	61.212	0.089347	+	+	+	1	1	8e-07	111.83	-0.30648	ILSHNSSAGNIDDKMKSIDESTRELEKNYEV
Q9UTK5	1100	Abnormal long morphology protein 1	alm1	+	1	1	0.000792846	100.48	-0.099569		+	+	1	1	3.54e-12	112.91	-0.11969	KALEQVEDLNKEIALKAGINESQPFPISEKE
Q9UTK5	358	Abnormal long morphology protein 1	alm1	+	1	1	3.43e-14	164.94	0.18498	+	+	+	1	1	4.43e-18	158.44	0.12686	KYDSVVSELQVVKENKNTSVSAGVGLFSPLA
Q9UTK5	1114	Abnormal long morphology protein 1	alm1	+	1	1	0.00431771	57.922	0.18491		+	+	1	1	1.07e-19	152.07	-0.63563	LKAGINESQPFPISEKEDPLRQEVYVLKKQN
Q9UTK5	765	Abnormal long morphology protein 1	alm1	+	1	1	0.0136663	44.567	-0.26391		+	+	1	1	6.59e-11	127.75	-0.2982	LKGELNASKGEKDLRKRTQERLISENDKLLA
Q9UTK5	709	Abnormal long morphology protein 1	alm1	+	1	1	3.48e-06	94.73	0.053473		+	+	1	1	1.01e-07	86.248	-0.086737	STDRLTNANNDVEAFKKEAKELRSINQNLQD
Q9UTK5	976	Abnormal long morphology protein 1	alm1	+	1	1	1.77e-09	132.59	-0.64621									TEYDEYRLQTSESLEKNHLKITSLEQRIVIL
Q9UTK5	1095	Abnormal long morphology protein 1	alm1	+	1	1	3.46e-05	99.344	-0.27477									REDYTKALEQVEDLNKEIALKAGINESQPFP
Q9UTK5	355	Abnormal long morphology protein 1	alm1	+	1	1	0.00428699	60.474	0.10412									LQEKYDSVVSELQVVKENKNTSVSAGVGLFS
Q9UTK5	265	Abnormal long morphology protein 1	alm1								+	+	1	1	9.26e-14	136.92	-0.5559	FEQKRSNYSSDGNISKILETDPTSIKELEEE
Q9UTM3	4	26S proteasome regulatory subunit rpn5	rpn5a	+	1	1	5.51e-08	113.52	-0.51918	+	+	+	1	1	1.12e-06	137.62	-0.49658	____________MEQKPEVDYSEKFAELQKS
Q9UTN6	336	Chromatin structure-remodeling complex subunit snf21	snf21	+	1	1	0.00258739	68.257	0.12332	+	+	+	1	1	6e-07	83.213	0.095204	QRLQALKENDEEAYLKLIDQAKDTRITHLLR
Q9UTN6	391	Chromatin structure-remodeling complex subunit snf21	snf21							+	+	+	1	1	1.03e-07	118.32	-0.10462	YDEDMDRRMNPEDDRKIDYYNVAHNIREVVT
Q9UTQ0	348	Putative CCA tRNA nucleotidyltransferase 1	SPAC1093.04c								+		1	1	0.0642235	46.069	0.68765	KILPPILIRDSLKYSKPIMSQVENFFVHYPL
Q9UTQ7	287	SWI/SNF and RSC complexes subunit arp9	arp9	+	1	1	5.86e-10	121.47	-0.66579	+	+	+	1	1	2.19e-12	147.93	0.47114	AQVVRDEQDTAKDPVKALTSTNNVEEEDPAE
Q9UTQ7	69	SWI/SNF and RSC complexes subunit arp9	arp9	+	1	1	1.93e-15	156.23	0.19179	+	+	+	1	1	5.01e-37	219.07	0.49897	EDINMEDPNVKTDETKVETSESTSEQPSNSN
Q9UTQ7	64	SWI/SNF and RSC complexes subunit arp9	arp9	+	1	1	6.2e-08	117.4	-0.23152	+	+	+	1	1	1.98e-12	149.3	-0.39467	VFTNKEDINMEDPNVKTDETKVETSESTSEQ
Q9UTS5;Q9UTS5-2	886;834	Zinc finger protein zas1	zas1	+	1	1	0.0143491	44.203	-1.7259									QALDVFPWDLLGEHKKIIQQLLSKGND____
Q9UU78	94	60S acidic ribosomal protein P1-alpha 5	rpa5	+	0.995212	1	2.58e-19	179.64	0.066612									AAPAEAAEEEKKEEAKEEEESDEDMGFGLFD
Q9UU80	70	Pre-mRNA-splicing factor cwf18	cwf18							+		+	1	1	0.0398499	39.918	-0.07913	FVEPPNMIESVEALSKEIEEKTKRKIEEQSS
Q9UU96	55	Polynucleotide 5'-hydroxyl-kinase grc3	grc3	+	1	1	9.75e-13	165.33	-0.090934	+	+	+	1	1	2.35e-08	119.31	-0.29905	SVSEEESQDKYEDEMKTEGEFPSYKHTLVQV
Q9UU99	186	CRAL-TRIO domain-containing protein C23B6.04c	SPCC23B6.04c	+	1	1	1.12e-149	162.78	0.0027874									NDKINVDEAAAKSDSKLNVDQINSTTESEKR
Q9UU99	182	CRAL-TRIO domain-containing protein C23B6.04c	SPCC23B6.04c	+	1	1	0.0114488	46.408	0.56987									NVDMNDKINVDEAAAKSDSKLNVDQINSTTE
Q9UUB4	5	Phosphoribosylaminoimidazole-succinocarboxamide synthase	ade7	+	1	1	6.76e-05	86.467	0.16717									___________MALLKTSLDAPFTKIATGKV
Q9UUB5	229	Kinetochore protein mis13	mis13	+	1	1	7.65e-19	196.57	0.011207	+	+	+	1	1	2.3e-09	159.13	0.4841	KSILSFKKAVESIDSKQDLDKQDSPLPPDDA
Q9UUB5	54	Kinetochore protein mis13	mis13	+	1	1	7.9e-10	113.64	0.481									TDGLVELPVSDTPIVKRNKELRKGKGRRSSL
Q9UUB5	16	Kinetochore protein mis13	mis13	+	0.999994	1	0.0166097	52.298	0.49808									MKRKPEEQEGFVFVRKGKEKAGSKRRKSSVE
Q9UUB5	4	Kinetochore protein mis13	mis13	+	1	1	0.0110148	46.408	0.13699									____________MKRKPEEQEGFVFVRKGKE
Q9UUD1	196	Sterol regulatory element-binding protein 1;Processed sterol regulatory element-binding protein 1	sre1							+			1	1	2.53e-13	152.06	0.49844	QNYPSADMSNPEVKLKTEEIITPMDTTCKPE
Q9UUE2	67	Protein csx2	csx2	+	1	1	0.000492258	105.46	0.035392		+		1	1	0.0683357	56.359	0.89024	PIEFIQLREEEGPIVKVEEEDGLTLRFQLEF
Q9UUE6	590	Lysine--tRNA ligase, cytoplasmic	krs1	+	1	1	0.0423408	54.683	0.17886									PHMKPEVQAAEPTVVKE______________
Q9UUE7	18	Cell division control protein 73	cdc73	+	1	1	1.02e-14	64.842	0.57537									SLLLLKKSIAEKKDVKLLASSEATSKVEKIE
Q9UUG8	95	Transcriptional repressor tup12	tup12	+	1	1	0.00341336	64.798	-0.72924		+	+	1	1	1.03e-06	94.717	1.101	ALMKQTVMDLEMQQSKVKDRYEEEITSLKAQ
Q9UUG8	128	Transcriptional repressor tup12	tup12	+	1	1	8.38e-08	120.3	0.089115	+	+	+	1	1	5.34e-08	134.24	0.3527	ARRKEIASGVVPQSSKTKHGRNSVSFGKYGN
Q9UUG8	108	Transcriptional repressor tup12	tup12	+	1	1	0.00277587	83.869	0.2297	+	+	+	1	1	1.93e-12	128.51	0.51372	QSKVKDRYEEEITSLKAQLEARRKEIASGVV
Q9UUG8	63	Transcriptional repressor tup12	tup12	+	1	1	0.00625857	55.314	0.14084									EFEDICQKTKTVEAQKDDFEYKAMISAQINE
Q9Y705	11	Spindle pole body component alp4	alp4	+	1	1	0.00133684	71.888	0.16127									_____MVRSISSVLAKEESENGSPIPALEEG
Q9Y705	529	Spindle pole body component alp4	alp4								+	+	1	1	0.000107961	140.45	0.34999	GTSSQGNEVWNESITKQADVGNETRNFESEH
Q9Y794	211	Origin recognition complex subunit 4	orc4	+	1	1	4.53e-15	141.5	-0.34131	+	+	+	1	1	2.23e-08	104.95	0.17288	SELKPKRGRGRPRKIKPEEGSSSQNGLSPLV
Q9Y7K9	120	PARP-type zinc finger-containing protein C2A9.07c	hpz1							+			1	2	0.0430333	52.49	0.24768	DEERCRKMASDASEEKDRKIEEGELTSEEEK
Q9Y7K9	123	PARP-type zinc finger-containing protein C2A9.07c	hpz1							+			1	2	0.0430333	52.49	0.24768	RCRKMASDASEEKDRKIEEGELTSEEEKEPI
Q9Y7N0	11	SWR1 complex bromodomain subunit bdf1	bdf1	+	1	1	2.33e-13	170.28	0.25867	+	+	+	1	1	3.17e-17	216.53	0.13043	_____MSSESRENEVKAETKDEIANDGSPQL
Q9Y7N0	370	SWR1 complex bromodomain subunit bdf1	bdf1	+	1	1	0.000114993	118.9	0.13134	+	+	+	1	1	0.000454538	120.86	-0.25144	EKWEARPKFDDATLVKQQEAETDALFDNGEE
Q9Y7N0	61	SWR1 complex bromodomain subunit bdf1	bdf1	+	1	1	2.77e-18	173.03	-3.5725	+	+	+	1	1	5.19e-16	185.25	0.052157	LSRKRDSSGATVGDLKQEEKESMPKKEPEPT
Q9Y7N1	10	Uncharacterized protein C1450.03	SPCC1450.03	+	1	1	4.07e-36	257.22	-3.5289	+	+	+	1	1	1.48e-35	278.4	0.26145	______MAATTGNIIKFEENADSKDLLEQCL
Q9Y7R3	318	Condensin complex subunit 2	cnd2	+	1	1	0.00176578	97.452	-0.22977	+	+	+	1	1	2.54e-06	139.31	0.602	GFEFDSKGNLDVSLLKSLSDEVNMITTTSLV
Q9Y7R3	689	Condensin complex subunit 2	cnd2	+	1	1	9.4e-06	105.31	0.053699	+	+	+	1	1	7.29e-13	158.17	-0.063818	KSFFSTVNQLEETYEKKELKDISTSFAFICV
Q9Y7R3	553	Condensin complex subunit 2	cnd2	+	1	1	5.18e-06	132.62	0.24183	+		+	1	1	0.00092462	73.082	0.14379	SVLPNADGEGQLQLNKALDDENDLDGIQPHG
Q9Y7R3	379	Condensin complex subunit 2	cnd2	+	1	1	0.0108281	57.796	-0.23186									EMAYDEENPYVDVVPKAMDESENPDFGVDTE
Q9Y7R3	168	Condensin complex subunit 2	cnd2								+	+	1	1	9.8e-13	128.32	0.25218	TEEGEDAENDDEDLQKKKERKRAQRSVKTLV
Q9Y7R3	309	Condensin complex subunit 2	cnd2							+		+	1	1	0.0496262	68.016	0.26122	QLTICPSLQGFEFDSKGNLDVSLLKSLSDEV
Q9Y7R4	595	Histone-lysine N-methyltransferase, H3 lysine-4 specific	set1	+	0.999999	1	4.54e-05	91.065	0.14758									IPKSGSAIKDELISPKKEIDEVLALAPKWRI
Q9Y7R4	412	Histone-lysine N-methyltransferase, H3 lysine-4 specific	set1							+	+	+	1	1	4.62e-14	136.14	-0.22719	PAIFKYLHSMPKPSVKEELQENLLVSSTSVP
Q9Y7R7	20	Putative ribosome biogenesis protein C306.07c	SPCC306.07c	+	1	1	1.37e-08	121.04	-0.12855									SEKKKNLKSLDKIDIKLLEKTIRALLQHIRS
Q9Y7T9	14	Uncharacterized J domain-containing protein C63.13	SPCC63.13	+	1	1	0.0026042	66.152	-0.25166									__MFKDYYAILNITPKASAEEIKYAYKKAAL
Q9Y7U0	525	Eisosome assembly protein eis1	eis1	+	1	1	1.63e-08	116.71	-0.067998									AEATQRVRDMKLDLTKLESKTNDEIRSYRPR
Q9Y7U4	9	Non-structural maintenance of chromosome element 3	nse3	+	1	1	2.15e-12	143.86	0.43646									_______MSQLSFTGKSSSKGRSRLTQEVRP
Q9Y7X8	348	Actin-like protein arp5	arp5	+	1	1	0.0248408	41.092	0.10729		+	+	1	1	0.0743273	34.444	0.59107	EEAGFEDESQLNAQVKNVQAKIRRAQRDQQR
Q9Y7X8	692	Actin-like protein arp5	arp5	+	1	1	0.0014138	74.46	-0.19427									LLDAWKGASEWSVTEKFKAAKVTREEYLEKG
Q9Y7Z1	74	Nucleolar protein 16	nop16	+	1	1	4.99e-06	94.463	0.45152									PNYVTGGVEKLYPDPKRENEDRELTSEELDE
Q9Y802	325	Lysine-specific histone demethylase 1	lsd1	+	1	1	7.52e-07	119.01	0.47852									IYTHMVPLSDNEVSEKSSLATTVNATNECMV
Q9Y802	589	Lysine-specific histone demethylase 1	lsd1								+	+	1	1	1.67e-07	96.311	-0.13877	KLNTHLITFEPPLEEKKLKAIDRCHFTNVKK
Q9Y808	813	Mediator complex subunit Med15	med15	+	1	1	0.00997459	46.621	1.0122									LAFQSLDVSQPDLQAKQKIASQVMKHGLKPE
