# Supplementary material for: Targeting of SUMO substrates to a Cdc48–Ufd1–Npl4 segregase and STUbL pathway in fission yeast
Source: Nat Commun. 2015 Nov 5;6:8827. doi: 10.1038/ncomms9827 (PMC4667616; doi:10.1038/ncomms9827)
Supplement: Supplementary Data 3 — Sumoylated residues quantified in the SILAC experiments. Some sites were quantified as part of doubly or triply-modified peptides as indicated. [file ncomms9827-s4.xlsx]

## Sheet: Table S2
Supplementary Data 3. Sumoylated residues quantified in the SILAC experiments
Proteins	Positions within proteins	Protein names	Gene names	Sequence window	Number of GlyGly sites on peptide	Median ratio ufd1ΔCt213-342/wt normalized	Log2 of median ratio slx8-1/ufd1ΔCt213-342/wt normalized	Median ratio slx8-1/wt normalized	Log2 of median ratio slx8-1/wt normalized	Variance of ratio slx8-1/wt normalized (in %)	Number of biological replicates (ratio slx8-1/wt normalized)	Median ratio slx8-1/ufd1ΔCt213-342 normalized	Log2 of median ratio slx8-1/ufd1ΔCt213-342 normalized	Variance (%) of ratio slx8-1/ufd1ΔCt213-342 normalized	Number of biological replicates (ratio slx8-1/ufd1ΔCt213-342 normalized)	Localization prob	PEP	Score	Mass error [ppm]	Reverse	Contaminant
O13351	14	Ubiquitin-like protein pmt3/smt3	pmt3	__MSESPSANISDADKSAITPTTGDTSQQDV	___1	3.29207	1.719	6.58824	2.71989	27.7488	2	2.00124	1.0009	45.7878	3	1	2.43e-17	149.47	-0.083542
O13351	14	Ubiquitin-like protein pmt3/smt3	pmt3	__MSESPSANISDADKSAITPTTGDTSQQDV	___2	4.44862	2.15336	11.0245	3.46265	30.6057	2	2.4782	1.30929	73.6478	3	1	2.43e-17	149.47	-0.083542
O13351	30	Ubiquitin-like protein pmt3/smt3	pmt3	SAITPTTGDTSQQDVKPSTEHINLKVVGQDN	___1	3.00355	1.58667	4.09039	2.03224	34.2573	3	1.36185	0.445571	55.4628	3	1	3.38e-117	272.18	-0.15585
O13351	30	Ubiquitin-like protein pmt3/smt3	pmt3	SAITPTTGDTSQQDVKPSTEHINLKVVGQDN	___2	4.44862	2.15336	11.0245	3.46265	30.6057	2	2.4782	1.30929	73.6478	3	1	3.38e-117	272.18	-0.15585
O13351	39	Ubiquitin-like protein pmt3/smt3	pmt3	TSQQDVKPSTEHINLKVVGQDNNEVFFKIKK	___1	2.34982	1.23255	4.86632	2.28283	4.5101	3	2.07093	1.05028	9.73722	3	1	4.18e-26	167.89	0.10818
O13351	51	Ubiquitin-like protein pmt3/smt3	pmt3	INLKVVGQDNNEVFFKIKKTTEFSKLMKIYC	___1	2.01886	1.01354	4.43725	2.14967	6.85956	3	2.1979	1.13613	23.0157	3	1	1.83e-12	177.54	-0.19189
O13351	60	Ubiquitin-like protein pmt3/smt3	pmt3	NNEVFFKIKKTTEFSKLMKIYCARQGKSMNS	___1	1.89801	0.924485	4.76799	2.25338	11.1895	3	2.5121	1.3289	27.3374	3	1	0.000506521	126.12	0.67793
O13351	63	Ubiquitin-like protein pmt3/smt3	pmt3	VFFKIKKTTEFSKLMKIYCARQGKSMNSLRF	___1	2.17494	1.12098	3.83824	1.94045	13.0598	3	1.76476	0.81947	27.5634	3	1	3.53e-07	161.67	-0.3749
O13351	71	Ubiquitin-like protein pmt3/smt3	pmt3	TEFSKLMKIYCARQGKSMNSLRFLVDGERIR	___1						1	0.81759	-0.290551	1.97356	2	1	0.00637753	52.814	-0.42667
O13682	264	Helicase swr1	swr1	YLLKTSDDLLSVDELKLKYSNPDLIKNIERE	___1			1.28364	0.360244	26.5668	2				1	1	1e-08	137.62	0.23248
O13682	354	Helicase swr1	swr1	SYNHVSDLDGEVIVMKKEDITDGVSTKKDLN	___1	1.9083	0.932292	0.729285	-0.455444	1.39322	2	0.382164	-1.38774	46.6453	2	1	1.3e-11	133.71	0.068432
O13710	352	Structural maintenance of chromosomes protein 5	smc5	LRNANLTLNEAQQSVKSLTERQGPRPSDNGV	___1						0	2.11566	1.08111	48.7126	2	1	0.0392375	57.293	0.70358
O13710	849	Structural maintenance of chromosomes protein 5	smc5	TELNEEFATSSEVDNKISIEETKLKFMNVNS	___1	1.75472	0.811244	2.26598	1.18013	18.2847	3	1.29136	0.368888	18.2122	3	1	0.0014232	117.31	-0.47748
O13734	439	Shugoshin-2	sgo2	SVEIMNDSNKIGLNPKSFTDEEREILTLFRN	___1	4.12612	2.04479	0.651319	-0.618565	16.1816	2	0.157852	-2.66335	0.0898624	2	1	1.61e-09	143.56	-0.30547
O13788	29	SWI/SNF and RSC complexes subunit ssr1	ssr1	NGVPDSAQPMELDVSKKEDTEPEVRDEAKEF	___1						0	1.97564	0.982321	70.7848	2	1	8.29e-08	93.551	-0.086796
O13788	208	SWI/SNF and RSC complexes subunit ssr1	ssr1	IVRTNIYDPSLDDVLKGKGSTPNQKPSLSNL	___1			5.34108	2.41713	0.732726	2				1	1	1.21e-13	127.83	0.17703
O13791	383	Protein slt1	slt1	NETFSASPKGAETDVKSEGSNNHEQGSFNEP	___1	4.63167	2.21153	4.67643	2.22541	26.1833	2	1.00967	0.0138767	49.0088	3	1	1.78e-32	216.44	0.15918
O13794	723	Endoribonuclease ysh1	ysh1	ENEESDDDKIFEQQTKIEDDVKNENKTEPVE	___1						1	0.196412	-2.34804	55.5197	3	1	9.89e-21	194.85	1.3367
O13801	244	Uncharacterized RNA-binding protein C17H9.04c	SPAC17H9.04c	INCQADARSFYAERSKIVHVAGLTNDVTQLE	___1						1	0.497519	-1.00718	9.46255	3	1	0.00277598	66.533	0.20396
O13803	355	Uncharacterized protein C17H9.06c	SPAC17H9.06c	KLESLTSEKSDTLITKSELANESEEDDFIVD	___1						0	0.730123	-0.453789	14.6765	2	1	0.00607086	93.098	-0.39932
O13852	121	Protection of telomeres protein poz1	poz1	IELERQNCMREDGLVKYTNELLLNKETLNNE	___1						0	1.73329	0.793516	43.5024	3	1	0.00579086	98.254	0.38088
O13910	352	U3 small nucleolar ribonucleoprotein protein mpp10	mpp10	SNSLLDVDLEFETGAKPVPVQTEETTETLED	___1	1.06835	0.0953837	0.722462	-0.469006	2.65624	3	0.676241	-0.56439	15.7827	2	1	0.00195561	82.774	-0.0942
O13959	9	RING-box protein pip1	pip1	_______MEDEMQIDKKEVEIEQKPPRFEIK	___1						1	0.464601	-1.10593	48.3831	2	1	0.00493094	99.215	-0.12688
O13964	104	Uncharacterized protein C24C9.04	SPAC24C9.04	AFLKMALSESNDTVVKKEDVRESPVDTFMEN	___1	2.57765	1.36606	0.725793	-0.462369	0.050648	2	0.281572	-1.82843	53.0746	3	1	5.95e-23	244.56	-0.35733
O14007	13	H/ACA ribonucleoprotein complex subunit 4	cbf5	___MTDTHPGVDFMIKPEATSASKIDTAEWP	___1	1.35035	0.433332	0.73582	-0.442575	18.1624	3	0.544911	-0.875907	24.7192	3	1	3.67e-13	134.52	0.16549
O14007	403	H/ACA ribonucleoprotein complex subunit 4	cbf5	SKSYIDYSDPNAEVAKPAPVVAPAAPTVEAE	___1	0.96942	-0.0448067	1.13215	0.179065	22.8297	2	1.16786	0.223872	33.8493	2	1	0.00103093	70.98	-0.047863
O14027	6	Probable pyridoxine biosynthesis PDX1-like protein	snz1	__________MSAEIKGSTQVKAGLAQMLKG	___1	2.40917	1.26853	0.817982	-0.28986	16.8485	3	0.339529	-1.55839	21.5495	3	1	3.91e-09	167.32	-0.58929
O14086	167	DNA-directed RNA polymerase I subunit rpa49	rpa49	RKSQKAIMEESANRVKAETLGDVKDQLVSNV	___1						1	1.04732	0.0666996	57.9818	3	1	1.35e-12	130	-0.3048
O14086	175	DNA-directed RNA polymerase I subunit rpa49	rpa49	EESANRVKAETLGDVKDQLVSNVQKATEALP	___1			2.43926	1.28644	17.4829	2				1	1	4.18e-11	122.1	-0.12524
O14114	66	ATPase with bromodomain protein (predicted)	abo1	FQEDEGDEDWEEEEHKPKAKRRYNTRSNESF	___1			0.487721	-1.03587	4.18178	2				0	1	4.3e-32	206.34	-0.18682
O14114	957	ATPase with bromodomain protein (predicted)	abo1	RKLRHGKLQKHLDETKADMQFTSEKPSVDES	___1			0.615604	-0.699925	19.6872	2				1	1	9.25e-09	132.08	-0.50256
O14139	1284	Chromodomain helicase hrp3	hrp3	TPSREQSRSQTASPVKSEKDDGNVSLNAEQK	___1			0.4518	-1.14624	29.6669	2				1	1	0.000263769	69.981	0.35477
O14174	167	SAGA complex subunit Spt20	spt20	QQNNTNPINNQPEDTKPNTNSPPVYHTVLRP	___1						0	0.57864	-0.789261	64.5872	3	1	8.11e-18	158.74	0.43998
O14174	340	SAGA complex subunit Spt20	spt20	QQPPAHLVQSAPVQRKTTPKIQRLPPSSIQI	___1						1	0.872235	-0.197212	48.249	2	1	2.44e-07	98.98	0.4073
O14174	395	SAGA complex subunit Spt20	spt20	NFLPSGPVPANEPMLKRESVDLIKIRQLAIL	___1			0.709753	-0.49461	22.7738	2				1	1	2.53e-14	111.23	0.0082566
O14206	268	Brix domain-containing protein C1B9.03c	SPAC1B9.03c	IEEDATVEIDRPVPTKTEENLLSASQLLKPK	___1	1.49148	0.576742	0.381533	-1.39012	24.2972	3	0.255809	-1.96686	39.6458	3	1	0.000111698	107.17	0.056704
O14246	226	Protection of telomeres protein tpz1	tpz1	ESEENTTHGIYLEERKMAQGLHNSVSETPEV	___1						1	0.707763	-0.498661	1.35633	2	1	0.000166745	89.624	0.018114
O14246	273	Protection of telomeres protein tpz1	tpz1	STDSAGEIPSLPTNRKILEKIAEKPPPFESP	___1						0	1.32781	0.409051	13.438	2	1	0.000826377	90.259	-0.29461
O14246	349	Protection of telomeres protein tpz1	tpz1	SLTIERSQSIQSTDSKQRVETQSHRRSKIEI	___1						0	0.793901	-0.332969	29.751	2	1	0.0007191	73.036	0.68913
O14258	376	Metallothionein expression activator	ace2	ESCIVTKKPEPCITVKEEEQLAPKIESADLS	___1			0.351982	-1.50643	26.1241	2				0	1	4.27e-13	154.51	-0.50095
O14270	175	Fork head transcription factor 1	fhl1	TVTSNQEKDLLFSHIKHESDLPLGLSPADTN	___1			0.629712	-0.667236	39.9766	2				1	1	0.00780007	90.444	-0.021605
O14277;Q9P3T6	200;200	40S ribosomal protein S5-A;40S ribosomal protein S5-B	rps5a;rps5b	NSYAIKKKDELERVAKSNR____________	___1						1	1.1631	0.217978	7.95502	2	1	6.76e-05	113.72	0.43411
O14308	260	SWR1-complex protein 4	swc4	LLSDRDEVLRLLDEQKGDGGIHEYHTSAGMS	___1	0.672808	-0.571732	0.994121	-0.00850663	42.4054	3	1.47757	0.563226	45.1485	2	1	2.15e-06	111.74	0.052031
O14325	409	AAA family ATPase Rix7 (predicted)	rix7	IIAIKRIFNEISPLNKLDLNSDPRFNELDSD	___1						1	1.77577	0.828446	31.4879	2	1	0.000122129	85.362	-0.32565
O14362	502	KNR4/SMI1 homolog	smi1	LQAQEEEKEIETTSVKQE_____________	___1	2.33245	1.22185	0.532981	-0.907843	20.1313	3	0.228507	-2.12969	29.5954	3	1	9.37e-09	190.57	-0.49187
O14463	54	Thioredoxin-1	trx1	KFEQFSNTYSDATFIKVDVDQLSEIAAEAGV	___1	1.15268	0.204988	1.06389	0.0893503	11.9705	3	0.922974	-0.115638	12.9529	2	1	8.36e-05	107.65	0.33905
O36021	734	Ribosome biogenesis protein Noc1 (predicted)	noc1	GEIDEDEVWKALVDSKPQLEMDEEESDFDSE	___1	0.650931	-0.619423	0.434511	-1.20254	34.8617	3	0.667522	-0.583113	57.592	2	1	0.00317615	120.77	-0.23932
O42649	300	Structural maintenance of chromosomes protein 3	psm3	RVEKQQNDEDYTNIMKSKVALELQSSQLSRQ	___1	1.21897	0.285657	3.03607	1.6022	9.23952	2	2.49069	1.31655	0.578265	3	1	1.29e-06	91.076	0.37799
O42649	336	Structural maintenance of chromosomes protein 3	psm3	KDESSKLNILSELESKISEKENELSEILPKY	___1	1.23696	0.306805	2.45676	1.29676	6.34097	2	1.98612	0.989952	4.25695	2	1	3.86e-09	141.97	0.46301
O42649	428	Structural maintenance of chromosomes protein 3	psm3	SDYLKTEYDEMENELKAKLSRKKEIEISLES	___1						1	2.98635	1.57838	23.3644	2	1	5.91e-07	118.76	0.14377
O42649	955	Structural maintenance of chromosomes protein 3	psm3	EAFIKYVSTSSNAIVKKLHKINEALKDYGSV	___1						1	1.97427	0.981317	7.78899	2	1	1.23e-05	127.3	0.64429
O42700	317	Transaldolase	tal1	IAAFAKDADTLRTILKAKLEA__________	___1						1	0.533447	-0.906582	2.87432	2	1	5.95e-07	147.07	0.17409
O42848	191	60S ribosomal protein L16-A	rpl16a	QKKIASAKAASSVNGKLAEFGY_________	___1	0.634841	-0.655533	0.693189	-0.528679	7.29667	2	1.09191	0.126854	11.5209	2	1	0.000179793	70.438	0.34031
O42848;O42991	172;172	60S ribosomal protein L16-A;60S ribosomal protein L16-B	rpl16a;rpl16b	LEERRKVKSAAFYQAKLAKQKKIASAKAASS;LEERRKVKSAAFYQAKLAKQKKIASAKEASP	___1	0.71802	-0.477903	0.832853	-0.263867	7.74509	2	1.15993	0.214036	18.7093	3	1	0.000197396	89.548	0.16519
O42848;O42991	6;6	60S ribosomal protein L16-A;60S ribosomal protein L16-B	rpl16a;rpl16b	__________MSEFQKVVVIDAKGHLLGRLA	___1	0.74063	-0.433175	0.618064	-0.694171	8.93008	2	0.834511	-0.260996	9.77689	3	1	3.99e-05	109.84	0.71028
O42939	96	Ubiquitin-activating enzyme E1-like	uba2	AIVAAKTASSFNPNVKLEAYHANIKEDRFNV	___1	1.16985	0.226317	1.20999	0.274994	12.5192	3	1.03432	0.0486765	9.92844	2	1	3.29e-05	79.311	0.14309
O42939	331	Ubiquitin-activating enzyme E1-like	uba2	LRDSIRRLALRSKSSKDDLSFDKDDKDTLDF	___1	1.23934	0.309575	1.00346	0.00497786	17.1762	2	0.809668	-0.304597	10.5284	3	1	2.75e-05	140.78	-0.08548
O42939	406	Ubiquitin-activating enzyme E1-like	uba2	ITQAIKVLQGDLNDLKNIYLAKRPTRVLHCE	___1			0.829163	-0.270273	2.9681	2				1	1	4.78e-08	106.16	-0.27218
O42957	309	Ubiquitin-like-specific protease 1	ulp1	DIQNEKSLLLLIRDLKEKQTESFQDWNEVDF	___1						1	0.556286	-0.846101	5.16671	2	1	4.36e-14	208.68	0.32394
O42957	328	Ubiquitin-like-specific protease 1	ulp1	TESFQDWNEVDFLQLKGLEISPPPTRPKFIP	___1						1	0.633152	-0.659376	1.30347	2	1	0.00307157	121.45	0.39644
O42984	103	40S ribosomal protein S17-A	rps17a	VSELEVDRVNVDQDTKDMLKSLGYDQIPVRV	___1	0.63184	-0.66237	0.792726	-0.335105	4.86019	3	1.25463	0.327264	5.36544	3	1	1.04e-36	210.2	0.0080547
O42991	191	60S ribosomal protein L16-B	rpl16b	QKKIASAKEASPVNQKLSQFGY_________	___1	0.655831	-0.608604	0.697869	-0.518972	2.72916	2	1.0641	0.0896324	7.30834	3	1	0.00042658	55.782	0.76208
O43004	191	60S ribosomal protein L16-C	rpl16c	QKHINVAKTKSSVNEKLAVFGY_________	___1			0.987324	-0.0184052	0.0254678	2				1	1	0.00044326	66.498	-0.39827
O43019	196	Putative transcription factor sre2	sre2	ANESLQSNQGPVPNTKFVGLETTQTDSYQQS	___1			3.57683	1.83868	0.109301	2				1	1	0.000178266	85.362	0.46731
O43019	218	Putative transcription factor sre2	sre2	TQTDSYQQSSVNSVVKIEEADATYALREESG	___1			0.736457	-0.441327	33.4059	3				1	1	5.54e-08	104.45	-0.10444
O43019	340	Putative transcription factor sre2	sre2	NAPENGNEFETPNKLKRTVSSPCASISSKRS	___1			1.72553	0.78704	23.4095	2				0	1	0.000751472	55.575	0.13123
O43051	397	Probable nucleolar complex protein 14	nop14	EQLKVEEQPLVGSAIKNEGSEKASLAYTYPC	___1	0.664389	-0.5899	0.402831	-1.31175	21.5729	2	0.606318	-0.721854	41.7687	3	1	1.34e-20	182.17	0.32453
O43065	101	Probable helicase mot1	mot1	EETEDLPSFNGDTEEKPFIKTEEGAPASSQS	___2	2.43351	1.28304	1.91251	0.935466	21.7853	2	0.785904	-0.347575	31.9673	2	1	0.0194371	74.841	0.10282
O43065	105	Probable helicase mot1	mot1	DLPSFNGDTEEKPFIKTEEGAPASSQSQVVV	___1	1.59652	0.674933	0.799573	-0.322698	19.7846	2	0.500822	-0.997631	47.2169	3	1	3.31e-41	223.56	0.39241
O43065	105	Probable helicase mot1	mot1	DLPSFNGDTEEKPFIKTEEGAPASSQSQVVV	___2	2.43351	1.28304	1.91251	0.935466	21.7853	2	0.785904	-0.347575	31.9673	2	1	3.31e-41	223.56	0.39241
O43065	148	Probable helicase mot1	mot1	LEEERLSTRSHSQEIKPIVDFGPDEETAKEL	___1	1.93937	0.955589	1.28182	0.358199	24.9855	3	0.660949	-0.59739	55.4959	3	1	3.49e-09	155.24	-0.14779
O43083	244	Histone promoter control protein 2	hpc2	SVPKQSTGENTKKAVKLETPLTSTPPIPPLS	___1	2.16874	1.11686	0.72506	-0.463828	0.118625	2	0.334322	-1.58069	49.922	2	1	1.98e-12	120.41	0.012338
O59702	397	Histone deacetylase clr6	clr6	PGDFTFENAEKQNIAKEEIMDERV_______	___1	0.638511	-0.647216	0.903211	-0.146864	7.00205	2	1.41456	0.500352	46.5499	2	1	0.000459253	61.167	0.063855
O59732	34	Chitin synthase regulatory factor 1	chr1	LVNSDPASKVDNVSVKIEQESPLALEGSPLP	___1	0.858686	-0.219798	0.783398	-0.352183	25.146	3	0.912322	-0.132385	21.7733	3	1	0.000660949	120.63	-0.22688
O59855	98	Probable heat shock protein ssa2	ssa2	SDMKHWPFKVISKDGKPVLQVEYKGETKTFT	___1	1.73341	0.793615	1.03321	0.0471292	5.29953	2	0.596054	-0.746486	3.37388	2	1	2.22e-05	130.56	-0.045885
O60016	4	Histone-lysine N-methyltransferase, H3 lysine-9 specific	clr4	____________MSPKQEEYEVERIVDEKLD	___1			2.10508	1.07387	6.29443	2				1	1	2.43e-12	141.3	-0.084732
O60016	109	Histone-lysine N-methyltransferase, H3 lysine-9 specific	clr4	KSVPRSQRFSRELNVKKENKKVFSSQTTKRQ	___1	2.60774	1.3828	1.51576	0.600043	14.9908	2	0.581255	-0.782757	36.3258	2	1	1.51e-07	97.621	0.037466
O60016	174	Histone-lysine N-methyltransferase, H3 lysine-9 specific	clr4	VKEESQKRELVSNSIKEATSPKTSSILTKPR	___1						0	0.504272	-0.987727	51.624	2	1	8.25e-07	104.23	-0.05313
O60094	4	DNA polymerase V	pol5	____________MATKTQLELFTKLTSNDKA	___1	2.14631	1.10186	0.436196	-1.19695	3.53049	2	0.20323	-2.29881	1.98853	2	1	7.02e-05	116.24	0.49356
O60101	6	Phosphoglycerate kinase	pgk1	__________MSLSTKLAITDVDLKGKNVLI	___1	1.39041	0.475507	0.602647	-0.730616	2.70184	2	0.433432	-1.20612	31.2812	3	1	3.23e-09	148.72	0.47896
O60101	272	Phosphoglycerate kinase	pgk1	EAGSKNVESMMAKAKKNNVEVFLPVDFVTAD	___1	1.98147	0.98657	0.709044	-0.496052	4.14143	2	0.357838	-1.48262	1.91896	2	1	7.08e-08	99.891	0.70644
O60104	169	Mediator of RNA polymerase II transcription subunit 7	med7	EKDNESDKTMKDVEEKTEPSLKKEEEDIQMK	___2						0	0.215922	-2.21142	21.4143	2	1	7.96e-05	89.959	0.58914
O60104	175	Mediator of RNA polymerase II transcription subunit 7	med7	DKTMKDVEEKTEPSLKKEEEDIQMKEPLDSQ	___2						0	0.215922	-2.21142	21.4143	2	1	7.96e-05	89.959	0.58914
O60104	348	Mediator of RNA polymerase II transcription subunit 7	med7	KSSIKKPLSGAEDEQKSRSMFSKNDEKLKKS	___1						1	0.417557	-1.25995	41.3437	3	1	1.55e-12	128.79	-0.16866
O60108	474	CENP-B homolog protein 2	cbh2	ETDEEEEESQYLLSTKDAINAINTLLNFQEQ	___1			2.75384	1.46144	17.9252	3				1	1	3.96e-05	124.47	0.28081
O60177	104	ATP-dependent DNA helicase, ubiquitin-protein ligase E3 (predicted)	rrp2	KVNGLFPNDNSVIALKPNEEKLNSSLSVENN	___1						1	2.69578	1.43071	9.30165	2	1	1.24e-07	88.755	0.69286
O74175	164	60S ribosomal protein L13	rpl13	VAAVLPITQEAVEEAKPITEEAKNFNAFSTL	___1	0.502907	-0.991637	0.619268	-0.691365	5.9185	3	1.23138	0.300273	1.83469	2	1	2.61e-52	238.05	0.33787
O74319	262	Transcription initiation factor TFIID subunit taf73	taf73	LSEEVVTTLKNLLEVKDKDVEGRNEALNKIL	___1						1	2.62749	1.39368	22.466	2	1	0.00136422	100.09	0.27608
O74340	398	Protein sof1	sof1	RHRHLPTNVKKAAEIKREEINSLKRREENIR	___1						0	0.862605	-0.213228	20.2663	2	1	2.45e-08	137.44	-0.03901
O74354	89	Nucleolar protein dnt1	dnt1	PTNSKVIVESFSSPLKKLDGTMINFKEKNIQ	___1	0.432423	-1.20949	1.96571	0.975049	71.4686	3	4.5458	2.18454	70	3	1	4.35e-13	148.18	0.032073
O74354	89	Nucleolar protein dnt1	dnt1	PTNSKVIVESFSSPLKKLDGTMINFKEKNIQ	___2			7.41601	2.89064	45.3159	2				0	1	4.35e-13	148.18	0.032073
O74354	90	Nucleolar protein dnt1	dnt1	TNSKVIVESFSSPLKKLDGTMINFKEKNIQH	___1						0	4.74936	2.24773	57.3737	3	1	4.35e-13	134.38	0.032073
O74354	90	Nucleolar protein dnt1	dnt1	TNSKVIVESFSSPLKKLDGTMINFKEKNIQH	___2			6.84792	2.77567	40.7795	2				0	1	4.35e-13	134.38	0.032073
O74354	99	Nucleolar protein dnt1	dnt1	FSSPLKKLDGTMINFKEKNIQHDLDGVENDF	___1			4.22222	2.078	40.2496	2				0	1	7.92e-05	92.495	0.63983
O74354	101	Nucleolar protein dnt1	dnt1	SPLKKLDGTMINFKEKNIQHDLDGVENDFAT	___1	0.418844	-1.25551	3.59881	1.84752	75.3907	2	8.59224	3.10303	33.9506	2	1	8.82e-07	109.36	0.22002
O74354	200	Nucleolar protein dnt1	dnt1	EGIALKEIESPDKDRKADGIVNLSVTQEEDD	___1	0.681925	-0.552315	1.74983	0.807215	70.9197	3	2.56602	1.35953	51.6338	3	1	4.07e-13	176.29	-0.2193
O74354	270	Nucleolar protein dnt1	dnt1	TLSSPSRLRMKDNDRKYLVEHSPAALIKESE	___1	0.704303	-0.505731	2.75543	1.46228	70.8625	3	3.91228	1.96801	53.4184	3	1	3.6e-21	213.2	-0.075286
O74354	293	Nucleolar protein dnt1	dnt1	AALIKESETIDGIDDKSLRSSTREVSVESPN	___1			1.6115	0.688403	78.1243	3				1	1	7.14e-10	153.82	-0.2494
O74391	60	60S ribosomal protein L25-B	rpl25b	YARKSVPHASRLDEYKIIVNPINSESAMKKI	___1	0.821489	-0.283687	0.844623	-0.243621	1.9628	3	1.02816	0.0400662	8.85122	3	1	0.000367237	133.91	-0.33115
O74391	100	60S ribosomal protein L25-B	rpl25b	VHLKANKFTIKNAVKKLYSVDAVKINTLIRP	___1			0.685328	-0.545134	5.05795	2				1	1	0.00199827	84.507	1.0983
O74424	1490	Nucleoporin nup211	nup211	SSDAEQITKEQFEQLKSEKERTEKELADSKN	___1			1.49537	0.580502	17.5225	2				1	1	0.000317376	125.61	0.1416
O74434	143	Meiotically up-regulated gene 174 protein	mug174	IREWSSKFMNSKASQKQQMLSPETMQKVDLA	___1	1.27321	0.348472	1.4746	0.560328	24.0816	2	1.15818	0.211856	11.0675	2	1	7.39e-06	79.467	-0.45354
O74434	201	Meiotically up-regulated gene 174 protein	mug174	YANMPENYALNTKKSKISNENDTIFKANFQQ	___1	0.665627	-0.587214	1.4662	0.552085	2.9472	2	2.20274	1.1393	65.0918	2	1	4.99e-07	150.21	0.64347
O74434	211	Meiotically up-regulated gene 174 protein	mug174	NTKKSKISNENDTIFKANFQQNKYESLHAKQ	___1			1.59605	0.674507	17.2665	2				1	1	4.86e-11	119.45	0.81407
O74434	218	Meiotically up-regulated gene 174 protein	mug174	SNENDTIFKANFQQNKYESLHAKQISASDLS	___1						0	2.10891	1.07649	30.9623	2	1	1.01e-06	93.494	1.3557
O74434	331	Meiotically up-regulated gene 174 protein	mug174	SLNTANEFSFPQGTFKAENEAVESEVAPSSS	___1	1.13397	0.181383	1.5595	0.641081	12.8248	3	1.37525	0.459698	59.8733	3	1	0.000526166	91.307	-0.40409
O74458	52	Transcription factor tau subunit sfc4	sfc4	SEIVDEARNVSEVDAKFLGDTSALQAEGLWS	___1	1.2479	0.319501	0.948191	-0.0767512	37.0042	3	0.75983	-0.396252	59.7561	3	1	1.12e-08	138.73	-0.65194
O74500	344	Nucleoporin nup60	nup60	SILDSKEKNTPSITAKAGSPQSAPSKASYIS	___1						0	0.262545	-1.92936	7.08882	2	1	3.58e-08	101.49	0.72725
O74502	138	DNA mismatch repair protein msh6	msh6	SLGEESPGKLLRTSVKQEPDSEEEIDSPTKK	___1	0.492828	-1.02084	0.618483	-0.693195	64.9451	3	1.25497	0.327649	8.70306	2	1	3.44e-26	172.81	0.79725
O74504	455	DUF1769 family protein	SPCC594.01	THRFSTASAASTSAVKTEKEKKMSAPRRSLD	___1	1.26981	0.344611	0.796389	-0.328455	3.51949	2	0.627173	-0.673066	22.5265	2	1	6.43e-20	157.88	0.76076
O74522	904	Adhesion defective protein 3	adn3	KEKSGGDTSALDSNAKNEPTAAKPISKLEDD	___1	6.97071	2.80131	6.32233	2.66046	13.5564	2	0.906985	-0.140849	50.9459	3	1	1.22e-21	190.55	0.53671
O74792	304	SWI/SNF global transcription activator complex subunit snf59	snf59	SDDIAQITSVTPITEKIEDKDKYISEVIDTY	___1	1.81087	0.85668	3.8206	1.9338	19.9904	2	2.10982	1.07712	63.7436	2	1	7.47e-19	152.06	-0.34693
O74857	27	DNA-directed RNA polymerase III subunit rpc4	rpc53	RKNGPVEEKDVDERVKIEFDVESQKKWKASR	___1			1.05916	0.082918	7.08043	2				0	1	2.18e-07	94.01	0.22705
O74857	81	DNA-directed RNA polymerase III subunit rpc4	rpc53	TGRPIGSVYVPPPNVKNEEKDDALSKLAASS	___1	0.597983	-0.741824	0.954992	-0.0664388	9.66799	2	1.59702	0.675385	66.4209	3	1	1.68e-15	132.59	0.20493
O74857	81	DNA-directed RNA polymerase III subunit rpc4	rpc53	TGRPIGSVYVPPPNVKNEEKDDALSKLAASS	___2	0.511605	-0.966896	1.78773	0.838132	2.88726	2	3.49436	1.80503	36.1327	2	1	1.68e-15	132.59	0.20493
O74857	85	DNA-directed RNA polymerase III subunit rpc4	rpc53	IGSVYVPPPNVKNEEKDDALSKLAASSGHDE	___2	0.506467	-0.98146	1.79743	0.845934	3.41099	2	3.54895	1.82739	34.0385	2	1	1.68e-15	132.59	-0.15696
O74857	91	DNA-directed RNA polymerase III subunit rpc4	rpc53	PPPNVKNEEKDDALSKLAASSGHDEGHDEDM	___1	1.29285	0.370558	2.1482	1.10313	8.6917	2	1.6616	0.732573	54.6462	2	1	2.13e-27	183.31	-0.1592
O74857	122	DNA-directed RNA polymerase III subunit rpc4	rpc53	VDILKLRELNGQEQGKTDIGGKDLLVPIITD	___1	0.518104	-0.948687	1.81112	0.856885	9.34091	2	3.49568	1.80557	51.2961	2	1	5.49e-13	152.37	0.069749
O74857	226	DNA-directed RNA polymerase III subunit rpc4	rpc53	MGDADVDPVWPSSEVKEEEAGEKTDVEEKKD	___1	0.519261	-0.945468	1.40549	0.491069	14.0736	2	2.7067	1.43654	26.0089	2	1	2.94e-27	167.67	-0.16019
O74883	99	DNA-directed RNA polymerase III subunit rpc5	rpc37	TKYYNEDKAMKYGNGKKPIQTQTLSGRLQKP	___2	1.20185	0.265263	2.56268	1.35765	16.1278	2	2.13227	1.09239	64.4758	2	1	2.6e-25	193.8	-0.016714
O74883	100	DNA-directed RNA polymerase III subunit rpc5	rpc37	KYYNEDKAMKYGNGKKPIQTQTLSGRLQKPR	___1	0.536183	-0.899204	1.18727	0.247646	40.5828	3	2.2143	1.14685	56.1945	3	1	2.47e-51	273.88	-0.016714
O74883	100	DNA-directed RNA polymerase III subunit rpc5	rpc37	KYYNEDKAMKYGNGKKPIQTQTLSGRLQKPR	___2	1.20185	0.265263	2.56268	1.35765	16.1278	2	2.13227	1.09239	64.4758	2	1	2.47e-51	273.88	-0.016714
O74887	7	Peroxiredoxin tpx1	tpx1	_________MSLQIGKPAPDFKGTAVVNGAF	___1			0.973636	-0.0385451	18.2854	2				0	1	0.000104669	88.552	0.036379
O74887	26	Peroxiredoxin tpx1	tpx1	DFKGTAVVNGAFEEIKLADYKGKWVFLGFYP	___1						0	0.7414	-0.431675	7.99121	2	1	5.76e-05	77.39	-0.0632
O74954	89	Transcription factor cbf11	cbf11	ALATLEKSEEFPSVVKDEQSIFPAVAKASNS	___1	0.13089	-2.93357	0.811433	-0.301456	30.528	2	6.19933	2.63211	14.2807	2	1	8.16e-13	131.71	-0.059982
O74964	160	Chromatin structure-remodeling complex subunit rsc1	rsc1	NPEYSVSPPNGSKFVKNEDEAYDSDLYVEEE	___1	0.919563	-0.12098	0.659192	-0.60123	20.0358	2	0.716853	-0.48025	98.8651	3	1	2.13e-26	167.61	0.16188
O74964	206	Chromatin structure-remodeling complex subunit rsc1	rsc1	YKSEDLKRRKLQPSSKPLSSLEARAKVIMRQ	___1			0.721136	-0.471656	27.8952	2				0	1	7.16e-08	104.45	0.12589
O74964	542	Chromatin structure-remodeling complex subunit rsc1	rsc1	PSQGSLLPPSSISETKSFSTKASTPLSTDDI	___1			0.763768	-0.388794	42.5292	2				1	1	1.23e-21	157.5	-1.2081
O94259	144	Probable U3 small nucleolar RNA-associated protein 16	utp16	KGPSFSNLNKPNDLLKAEIEDNEASHYSQNQ	___1	0.591611	-0.757278	0.314373	-1.66945	16.901	2	0.531385	-0.912172	21.1737	2	1	0.0046248	113.38	0.36745
O94305	281	Putative monoglyceride lipase	mgl1	VAAWIYEHSKPSETVKSEQETAVEHPKPTAT	___1						0	0.319482	-1.64619	12.7915	2	1	4.56e-11	120.63	0.17636
O94383	213	Structural maintenance of chromosomes protein 1	psm1	KKRGINAELRQYQEQKTEAERYQSQKEKRDS	___1			1.29635	0.374453	7.87759	2				0	1	2.69e-13	126.93	-0.27748
O94383	409	Structural maintenance of chromosomes protein 1	psm1	NSNLLFKLQTLNRNIKVTSQSKDSLTSIVGD	___1	0.911292	-0.134015	2.21726	1.14878	0.16552	2	2.43309	1.28279	10.2448	3	1	2.51e-13	169.92	0.378
O94383	430	Structural maintenance of chromosomes protein 1	psm1	KDSLTSIVGDLESKIKSLHESVSSLDTERAD	___1			4.01584	2.0057	10.5647	2				0	1	1.65e-12	123.28	-0.28903
O94416	7	Transcription initiation factor IIF subunit alpha	tfg1	_________MDSQETKVFENVKQENPDEKKP	___1	1.51155	0.596031	1.37772	0.462287	0.976248	2	0.911463	-0.133744	79.5908	3	1	4.12e-21	219.35	0.030711
O94416	7	Transcription initiation factor IIF subunit alpha	tfg1	_________MDSQETKVFENVKQENPDEKKP	___2						1	0.744711	-0.425247	94.3614	3	1	4.12e-21	219.35	0.030711
O94416	13	Transcription initiation factor IIF subunit alpha	tfg1	___MDSQETKVFENVKQENPDEKKPKVEEPD	___1	1.08102	0.112394	0.687057	-0.541499	51.5767	3	0.635563	-0.653893	86.9628	3	1	1.03e-22	238.06	-0.10196
O94416	13	Transcription initiation factor IIF subunit alpha	tfg1	___MDSQETKVFENVKQENPDEKKPKVEEPD	___2	1.1604	0.214627	0.868897	-0.202743	13.6356	2	0.748788	-0.41737	94.2889	3	1	1.03e-22	238.06	-0.10196
O94416	13	Transcription initiation factor IIF subunit alpha	tfg1	___MDSQETKVFENVKQENPDEKKPKVEEPD	___3	1.01912	0.0273246	0.847229	-0.239176	11.3615	2	0.831334	-0.266501	92.0044	3	1	1.03e-22	238.06	-0.10196
O94416	20	Transcription initiation factor IIF subunit alpha	tfg1	ETKVFENVKQENPDEKKPKVEEPDSQNNAST	___2	1.05918	0.0829519	0.820152	-0.286038	6.34318	2	0.774325	-0.368989	92.3237	3	1	1.01e-16	193.27	-0.10196
O94416	20	Transcription initiation factor IIF subunit alpha	tfg1	ETKVFENVKQENPDEKKPKVEEPDSQNNAST	___3	1.01912	0.0273246	0.847229	-0.239176	11.3615	2	0.831334	-0.266501	92.0044	3	1	1.01e-16	193.27	-0.10196
O94416	21	Transcription initiation factor IIF subunit alpha	tfg1	TKVFENVKQENPDEKKPKVEEPDSQNNASTQ	___2			0.862541	-0.213335	24.1184	2				1	1	8.87e-16	163.74	-0.10196
O94416	21	Transcription initiation factor IIF subunit alpha	tfg1	TKVFENVKQENPDEKKPKVEEPDSQNNASTQ	___3	1.01912	0.0273246	0.847229	-0.239176	11.3615	2	0.831334	-0.266501	92.0044	3	1	8.87e-16	163.74	-0.10196
O94451	216	E3 SUMO-protein ligase pli1	pli1	INNQVAHANYRRLKGKPGTTNPADITDLVSK	___1						0	3.14985	1.65528	29.2721	2	1	2.28e-07	81.643	0.90442
O94476	93	Eukaryotic translation initiation factor 6	tif6	DNELQHLRNSLPDPVKIQRVDERLSALGNIV	___1						1	1.19184	0.253189	16.5131	3	1	1.59e-11	132.03	-0.14253
O94603	51	Putative JmjC domain-containing histone demethylation protein 1	epe1	LLENSLNSIDSFISSKEEISWCGNQSTPIAT	___1	2.41129	1.26981	1.41588	0.501698	6.64191	2	0.587187	-0.768108	40.4289	3	1	9.93e-05	87.647	0.078389
O94643	148	Kinetochore protein mis17	mis17	SHKQKKIQRESIPFHKRDNIETSDAYSSSIL	___1	5.75364	2.52448	2.30364	1.20391	20.4461	3	0.400379	-1.32056	24.3726	3	1	0.00177529	89.805	-0.45278
O94643	246	Kinetochore protein mis17	mis17	TSSMAPRNLLDQSTEKDIVVGASDELVRIEL	___1						0	0.558318	-0.840841	15.3486	3	1	0.00118568	116.71	0.35105
O94698	214	Ribosome biogenesis protein nsa1	nsa1	TGIVFTEDIINVIDGKSEDDESLCFHFATIT	___1	1.10061	0.138298	0.530149	-0.91553	3.20929	3	0.481689	-1.05383	13.4916	3	1	1.97e-05	150.06	0.85742
O94698	351	Ribosome biogenesis protein nsa1	nsa1	PTSIIVINERDAEIIKKEEELEAAKEEEEEI	___1	0.898183	-0.154918	0.508158	-0.976652	28.415	3	0.565762	-0.821734	24.3048	3	1	1.38e-46	232.68	0.39032
O94698	351	Ribosome biogenesis protein nsa1	nsa1	PTSIIVINERDAEIIKKEEELEAAKEEEEEI	___2	1.51568	0.59997	0.546348	-0.872109	19.0813	2	0.360463	-1.47208	4.00627	2	1	1.38e-46	232.68	0.39032
O94698	352	Ribosome biogenesis protein nsa1	nsa1	TSIIVINERDAEIIKKEEELEAAKEEEEEIW	___2	1.51568	0.59997	0.546348	-0.872109	19.0813	2	0.360463	-1.47208	4.00627	2	1	1.38e-46	232.68	0.39032
O94698	379	Ribosome biogenesis protein nsa1	nsa1	EEIWRNMEQLEDTEDKKPSKRIKL_______	___2			0.501349	-0.996112	24.8334	2				1	1	1.88e-26	167.73	0.21765
O94698	380	Ribosome biogenesis protein nsa1	nsa1	EIWRNMEQLEDTEDKKPSKRIKL________	___2			0.501349	-0.996112	24.8334	2				1	1	1.88e-26	167.73	0.21765
O94716	33	Kinetochore protein fta4	fta4	LNRPMRPPKDWKLPLKSGQLSESVVETVFQR	___1						1	0.916893	-0.125174	14.9112	2	1	0.00437846	94.309	0.53518
O94720	237	GATA zinc finger domain-containing protein C1393.08	SPCC1393.08	CKLSNLGFMSPQSPVKRELNDSTSPSKLSES	___1	0.533408	-0.906689	0.50316	-0.990911	24.2892	3	0.943293	-0.0842218	32.8172	2	1	1.85e-19	184.47	0.73378
O94720	344	GATA zinc finger domain-containing protein C1393.08	SPCC1393.08	TLAEGMKGSTPLAAVKTEKASKAARVMKQKK	___1	0.309562	-1.6917	0.311914	-1.68078	58.8562	3	1.0076	0.0109187	48.8357	3	1	5.2e-05	103.14	0.50081
O94720	483	GATA zinc finger domain-containing protein C1393.08	SPCC1393.08	RGKGPGGEDGMSDEVKSEFPVLSKSVTMAEI	___1	0.344854	-1.53594	0.331146	-1.59446	68.0262	3	0.960248	-0.0585204	38.2461	3	1	4.42e-46	264.92	0.092008
O94720	544	GATA zinc finger domain-containing protein C1393.08	SPCC1393.08	HAKISFDSLDNSVIVKKEEEIENKFSVSC__	___1	0.51573	-0.955312	0.273741	-1.86911	21.8542	3	0.530784	-0.913803	37.4449	3	1	6.32e-38	225.84	-0.023133
O94720	544	GATA zinc finger domain-containing protein C1393.08	SPCC1393.08	HAKISFDSLDNSVIVKKEEEIENKFSVSC__	___2						1	1.06555	0.091594	24.0263	2	1	6.32e-38	225.84	-0.023133
O94720	545	GATA zinc finger domain-containing protein C1393.08	SPCC1393.08	AKISFDSLDNSVIVKKEEEIENKFSVSC___	___2						1	1.06555	0.091594	24.0263	2	1	6.32e-38	225.84	-0.023133
O94754	94	40S ribosomal protein S18	rps18a	IPSWFLNRQKDINDGKSFQLLANNVDSKLRE	___1	1.12403	0.168677	0.813041	-0.2986	14.2472	2	0.723329	-0.467277	9.26315	3	1	1.59e-20	179.81	0.084197
O94754	106	40S ribosomal protein S18	rps18a	NDGKSFQLLANNVDSKLREDLERLKKIQTHR	___1			0.980109	-0.0289866	19.7025	2				1	1	1.35e-26	186.3	-0.0096051
P00332	22	Alcohol dehydrogenase	adh1	QLAAVFHTHGGPENVKFEEVPVAEPGQDEVL	___1			1.86661	0.900422	15.1893	2				1	1	0.000655388	67.416	0.5941
P04909	120	Histone H2A-alpha	hta1	AQGGVVPNINAHLLPKTSGRTGKPSQEL___	___1			0.953227	-0.0691087	18.753	2				0	1	1.58e-17	135.45	-0.21441
P04909	127	Histone H2A-alpha	hta1	NINAHLLPKTSGRTGKPSQEL__________	___1	1.0832	0.115294	0.510206	-0.970847	1.95297	2	0.471019	-1.08614	45.906	3	1	0.000104003	87.767	0.42751
P04909;P04910	14;14	Histone H2A-alpha;Histone H2A-beta	hta1;hta2	__MSGGKSGGKAAVAKSAQSRSAKAGLAFPV	___1			0.769131	-0.378698	17.5256	2				1	1	1.81e-18	149.73	0.12975
P04913	7	Histone H2B-alpha	htb1	_________MSAAEKKPASKAPAGKAPRDTM	___1	1.2256	0.293485	0.57085	-0.808818	38.195	3	0.465773	-1.1023	64.8879	3	0.998259	1.35e-14	168.41	-0.48526
P07799	99	DNA topoisomerase 1	top1	MGNGGLKNGKKTAVVKEEEDFNEIAKPSPKH	___1						1	0.607177	-0.719812	44.412	3	1	1.52e-10	156.5	1.0866
P08096	388	DNA topoisomerase 2	top2	NYVANKIVDAIDEVVKKENKKAPVKAFQIKN	___1						1	1.06658	0.0929984	48.7668	2	1	4.76e-07	159.18	-0.078742
P08096	463	DNA topoisomerase 2	top2	KKSSVVEEVLKFATAKADQQLSKGDGGLRSR	___1	1.41443	0.500219	1.12964	0.175861	10.0283	2	0.798653	-0.324359	72.0845	3	1	1.24e-09	171.11	0.27737
P08096	656	DNA topoisomerase 2	top2	KEANNNGRGWKIKYYKGLGTSDHDDMKSYFS	___1	0.842082	-0.247967	0.562358	-0.830439	31.3641	2	0.667819	-0.582471	57.4223	3	1	9.68e-06	80.632	0.26954
P08096	697	DNA topoisomerase 2	top2	AMQEKDAELIEMAFAKKKADVRKEWLRTYRP	___1	0.868161	-0.203965	0.596783	-0.744722	33.2773	3	0.68741	-0.540757	63.1836	3	1	4.51e-07	150.12	0.57263
P08096	978	DNA topoisomerase 2	top2	QDMKEYLEAGLVGTEKIRKFIVDYESHHGEG	___1	0.575509	-0.797091	0.952691	-0.0699191	12.1608	2	1.65539	0.727172	47.2673	2	1	1.4e-08	127.03	0.4207
P08096	1184	DNA topoisomerase 2	top2	LKKKDEVMAELDALIKKTPKELWLHDLDAFE	___1	2.3106	1.20827	1.41662	0.502449	36.5228	2	0.613094	-0.705821	79.4183	3	1	2.8e-51	203.2	0.14669
P08096	1254	DNA topoisomerase 2	top2	RKPRAIAGSSSSTAVKKEASSESKPSTTNRK	___1	0.840051	-0.251452	0.45413	-1.13882	47.3059	3	0.540598	-0.887371	61.0036	3	1	2.77e-26	168.26	-0.043634
P08096	1254	DNA topoisomerase 2	top2	RKPRAIAGSSSSTAVKKEASSESKPSTTNRK	___2	0.947568	-0.0776988	0.517208	-0.951184	3.80392	2	0.545827	-0.873485	69.5604	3	1	2.77e-26	168.26	-0.043634
P08096	1255	DNA topoisomerase 2	top2	KPRAIAGSSSSTAVKKEASSESKPSTTNRKQ	___2	0.947568	-0.0776988	0.517208	-0.951184	3.80392	2	0.545827	-0.873485	69.5604	3	1	2.77e-26	168.26	0.25238
P08096	1269	DNA topoisomerase 2	top2	KKEASSESKPSTTNRKQQTLLEFAASKEPEK	___1	0.701454	-0.51158	0.376974	-1.40746	45.7543	2	0.537418	-0.895883	75.4846	3	1	1.6e-12	127.59	0.16661
P08096	1280	DNA topoisomerase 2	top2	TTNRKQQTLLEFAASKEPEKSSDINIVKTED	___1	1.18427	0.243993	0.675238	-0.566532	0.320235	2	0.570174	-0.810526	80.517	3	1	1.43e-13	180.74	0.29425
P08096	1284	DNA topoisomerase 2	top2	KQQTLLEFAASKEPEKSSDINIVKTEDNSHG	___2	1.30721	0.386488	0.663177	-0.592533	43.1844	3	0.507324	-0.979022	74.1266	3	1	0.000141493	118.87	0.24446
P08096	1292	DNA topoisomerase 2	top2	AASKEPEKSSDINIVKTEDNSHGLSVEENRI	___1	0.980726	-0.0280775	0.458304	-1.12562	41.3175	3	0.467311	-1.09755	58.8486	3	1	1.4e-63	284.97	0.047682
P08096	1292	DNA topoisomerase 2	top2	AASKEPEKSSDINIVKTEDNSHGLSVEENRI	___2	1.30721	0.386488	0.663177	-0.592533	43.1844	3	0.507324	-0.979022	74.1266	3	1	1.4e-63	284.97	0.047682
P08096	1309	DNA topoisomerase 2	top2	EDNSHGLSVEENRISKSPGLDSSDSGKSRKR	___1	0.788737	-0.342384	0.689487	-0.536406	18.4832	2	0.874165	-0.194022	47.9876	2	1	1.88e-07	115.76	0.37055
P09322	6	Histone H4	hhf1	__________MSGRGKGGKGLGKGGAKRHRK	___1			0.579356	-0.787479	6.771	2				0	0.975594	7.86e-07	93.768	0.28881
P09322	9	Histone H4	hhf1	_______MSGRGKGGKGLGKGGAKRHRKILR	___1						1	0.343458	-1.54179	22.0447	2	0.99972	1.68e-11	131.48	-0.09928
P09988;P10651	19;19	Histone H3.1/H3.2;Histone H3.3	hht1;hht3	TKQTARKSTGGKAPRKQLASKAARKAAPATG	___1	0.63444	-0.656444	0.528611	-0.919721	10.4462	2	0.833193	-0.263277	54.5351	2	0.999878	2.02e-12	122.29	0.19074
P09988;P10651	24;24	Histone H3.1/H3.2;Histone H3.3	hht1;hht3	RKSTGGKAPRKQLASKAARKAAPATGGVKKP	___1			0.643704	-0.63553	26.4583	2				0	0.998968	2.02e-12	122.29	0.15599
P09988;P10651	28;28	Histone H3.1/H3.2;Histone H3.3	hht1;hht3	GGKAPRKQLASKAARKAAPATGGVKKPHRYR	___1						1	0.910322	-0.135552	49.1411	2	0.978489	2.25e-08	100.39	0.035574
P09988;P10651	80;80	Histone H3.1/H3.2;Histone H3.3	hht1;hht3	KLPFQRLVREIAQDFKTDLRFQSSAIGALQE	___1	1.42623	0.512209	1.15796	0.211588	7.66092	3	0.811903	-0.300621	8.66585	3	1	0.00556651	104.01	0.11578
P0C016;P0C8R3;P0CG72;P0CH06;P0CH07	11;11;11;11;11	Ubiquitin-40S ribosomal protein S27a;Ubiquitin;Ubiquitin-40S ribosomal protein S27b;Ubiquitin;Polyubiquitin;Ubiquitin;Ubiquitin-60S ribosomal protein L40;Ubiquitin;Ubiquitin-60S ribosomal protein L40;Ubiquitin	ubi3;ubi5;ubi4;ubi1;ubi2	_____MQIFVKTLTGKTITLEVESSDTIDNV	___1						1	0.137129	-2.86639	37.9445	2	1	2.47e-38	243.06	-0.010396
P0C016;P0C8R3;P0CG72;P0CH06;P0CH07	48;48;48;48;48	Ubiquitin-40S ribosomal protein S27a;Ubiquitin;Ubiquitin-40S ribosomal protein S27b;Ubiquitin;Polyubiquitin;Ubiquitin;Ubiquitin-60S ribosomal protein L40;Ubiquitin;Ubiquitin-60S ribosomal protein L40;Ubiquitin	ubi3;ubi5;ubi4;ubi1;ubi2	KEGIPPDQQRLIFAGKQLEDGRTLSDYNIQK	___1	4.50552	2.17169	0.857725	-0.221414	19.4321	3	0.190372	-2.39311	25.734	3	1	3.2e-29	179.86	-0.14561
P0C016;P0C8R3;P0CG72;P0CH06;P0CH07	63;63;63;63;63	Ubiquitin-40S ribosomal protein S27a;Ubiquitin;Ubiquitin-40S ribosomal protein S27b;Ubiquitin;Polyubiquitin;Ubiquitin;Ubiquitin-60S ribosomal protein L40;Ubiquitin;Ubiquitin-60S ribosomal protein L40;Ubiquitin	ubi3;ubi5;ubi4;ubi1;ubi2	KQLEDGRTLSDYNIQKESTLHLVLRLRGGGK	___1	2.91512	1.54355	0.767702	-0.381382	15.36	3	0.263352	-1.92494	24.9413	3	1	4.15e-06	138.21	0.44534
P15398	254	DNA-directed RNA polymerase I subunit rpa1	rpa1	RKEGFAKIFEIPLSGKNLQFMEQTGKIRSDV	___1			7.05427	2.8185	11.4421	2				0	1	3.76e-12	115.57	0.13776
P15398	309	DNA-directed RNA polymerase I subunit rpa1	rpa1	EVEGIDLFEEDPNPLKNKSKSPIAHGAKYMT	___1			1.4442	0.530274	63.8259	3				1	1	7.66e-08	130.07	0.57657
P15398	417	DNA-directed RNA polymerase I subunit rpa1	rpa1	ASLSKDSTVEVNPDEKEGLERRSRAFELLIN	___1	0.351368	-1.50895	1.18807	0.248619	67.7102	3	3.38127	1.75757	34.9511	2	1	1.15e-06	151.13	0.03573
P15398	1363	DNA-directed RNA polymerase I subunit rpa1	rpa1	SGGKDDTVPEVGQALKPLEDIDEAPIEGRAQ	___1	0.660258	-0.598898	0.936918	-0.0940047	26.9307	3	1.41902	0.504893	20.1163	3	1	1.06e-52	235.93	-0.51403
P28189	39	40S ribosomal protein S13	rps13	AWCKADADSVVEQILKFSKKGMSPSQIGVTL	___1			0.579466	-0.787204	1.06954	2				0	1	3.4e-08	110.77	-1.0388
P28706	642	DNA repair protein rad13	rad13	VYLLSSENAKDTGDIKSESIDAVLPTLETSS	___1			2.1825	1.12598	30.3638	2				1	1	8.8e-12	113.35	0.51905
P30776	110	Cohesin subunit rad21	rad21	VDMIEPATALQSLKGKDAVTQSANLTLPETI	___1	0.981804	-0.0264936	1.73056	0.791236	34.6476	3	1.76263	0.81773	10.1718	2	1	4.7e-12	165.33	-0.18953
P35679	324	60S ribosomal protein L4-A	rpl4a	RVKRAHVQKKNPLKNKAVLARLNPYAKAYKA	___1						0	0.80072	-0.32063	28.4146	3	1	2.27e-06	82.705	0.25561
P35679	355	60S ribosomal protein L4-A	rpl4a	NVKLNTGKTPKAAGEKFLTVLHEN_______	___1			0.724542	-0.464858	3.55235	2				1	1	2.12e-06	85.287	-0.0068308
P36585;P57728	138;138	60S ribosomal protein L28-A;60S ribosomal protein L28-B	rpl28a;rpl28b	IVQTRYVSRRAEEKIKQAGGVVELIA_____	___1			0.791327	-0.337655	0.574903	3				1	1	5.89e-05	100.55	-0.39759
P36597	315	Pyrimidine precursor biosynthesis enzyme thi3	thi3	YLTWELDPDEKDPMGKQEAIAEIQDEIKQKG	___1			2.77775	1.47392	13.7809	2				1	1	2.17e-07	87.24	-0.52259
P36623	87	Phosphoglycerate mutase	gpm1	QIILEEVGEPNLETIKSEKLNERYYGDLQGL	___1	1.03379	0.0479388	0.930373	-0.10412	4.20104	3	0.899965	-0.152058	2.62371	3	1	2.84e-38	241.68	-0.32935
P40370	79	Enolase 1-1	eno101	KAVGNVNNIIAPAVVKANLDVTDQKAADEFL	___1	1.42927	0.515274	1.00319	0.0045971	3.84956	2	0.701893	-0.510677	12.2374	3	1	3.08e-39	239.1	-0.11221
P40370	88	Enolase 1-1	eno101	IAPAVVKANLDVTDQKAADEFLLKLDGTENK	___1						1	0.939741	-0.0896644	18.7027	3	1	2.02e-11	130.56	-0.13121
P40381	85	Chromatin-associated protein swi6	swi6	EEGGEEEEEDEYVVEKVLKHRMARKGGGYEY	___1			1.1014	0.139339	9.65437	2				1	1	2.71e-32	236.27	0.49193
P40921	216	Elongation factor 1-gamma	tef3	ITEPLKFIDQPLPIIKAENKEAAPAKKAEKK	___1	1.75671	0.81288	0.894238	-0.161269	22.1049	3	0.50904	-0.974148	25.7377	3	1	2.9e-14	163.56	-0.55423
P40998	15	Thiamine thiazole synthase	thi2	_MAPATAVVTPQTAFKTDLPVEKTAHNTVVK	___1	1.12509	0.170046	2.54608	1.34828	11.5837	2	2.26299	1.17823	25.102	3	1	2.19e-26	180.86	-0.23015
P40998	22	Thiamine thiazole synthase	thi2	VVTPQTAFKTDLPVEKTAHNTVVKSEMGALS	___1						1	0.567453	-0.817427	8.19097	3	1	2.91e-08	114.69	-0.162
P40998	30	Thiamine thiazole synthase	thi2	KTDLPVEKTAHNTVVKSEMGALSKAYPTYSL	___1	1.28772	0.364814	0.689098	-0.537219	15.2121	3	0.535132	-0.902032	21.6647	3	1	1.33e-26	233.49	-0.50469
P40998	38	Thiamine thiazole synthase	thi2	TAHNTVVKSEMGALSKAYPTYSLDESFSFAP	___1	2.33484	1.22333	2.31406	1.21042	11.588	2	0.991097	-0.0129014	16.3617	2	1	0.00706438	63.212	-1.1141
P40998	187	Thiamine thiazole synthase	thi2	NVKLFNATAVEDLIVKEGKDGKQRIAGVVTN	___1						1	0.994392	-0.00811406	11.3013	2	1	2.28e-20	197.15	0.70365
P41003	321	Structural maintenance of chromosomes protein 2	cut14	TVNENITRISTSIELKNTALEEEHGDLQQIR	___1	0.65468	-0.611138	1.34827	0.431112	5.22892	2	2.05944	1.04225	21.5203	3	1	0.00168493	105.4	-0.0048135
P41003	349	Structural maintenance of chromosomes protein 2	cut14	QIRGKAKELETLLRGKRKRLDEVLSVYEKRK	___1			1.51858	0.602725	0.3471	2				0	1	0.000475523	72.652	0.45828
P41003	824	Structural maintenance of chromosomes protein 2	cut14	FTPILEKSENDYNGVKLECEQLEGELQNHQQ	___1	0.517901	-0.949253	1.39106	0.476185	14.0185	3	2.68596	1.42544	23.4041	3	1	0.000343731	125.82	0.49135
P41003	852	Structural maintenance of chromosomes protein 2	cut14	HQQSLVQGESTTSLIKTEIAELELSLVNEEH	___1			3.54202	1.82457	29.4944	3				0	1	0.0173891	74.92	0.48211
P41004	47	Structural maintenance of chromosomes protein 4	cut3	SVLESPSQKDVASIVKIEQTPSRPFFNDFLK	___1	0.587861	-0.766452	1.14797	0.19909	14.281	2	1.9528	0.965543	45.6435	3	1	7.58e-33	221.92	0.0074299
P41004	89	Structural maintenance of chromosomes protein 4	cut3	NLLNKFMSAQDGTPSKSTGFNERSSQLVSEF	___1	0.700053	-0.514465	2.20967	1.14383	8.62555	2	3.15644	1.6583	3.17961	2	1	0.00706482	62.055	-0.068703
P41004	340	Structural maintenance of chromosomes protein 4	cut3	RLKLVLSEKAKLEDSKNSVLSFLKDENELFM	___1						1	2.74627	1.45747	34.9365	2	1	1.79e-09	160.78	0.24391
P41887	228	Heat shock protein 90 homolog	swo1	EVEKEVPEEEETEEVKNEEDDKAPKIEEVDD	___1						1	0.288489	-1.79341	9.47216	2	1	3.92e-17	145.91	-0.37447
P48011	55	DNA-directed RNA polymerases I, II, and III subunit RPABC4	rpc10	RCRECGHRVMYKMRTKRMVQFEAR_______	___1	0.554151	-0.851648	1.01181	0.016937	40.7864	3	1.82587	0.868585	5.1391	3	1	3.34e-14	212.17	-0.38163
P50522;Q10119	253;253	Elongation factor 1-alpha-A;Elongation factor 1-alpha-B/C	tef1a;tef1b	RPTDKPLRLPLQDVYKIGGIGTVPVGRVETG	___1	1.01146	0.0164449	0.799664	-0.322535	7.04732	2	0.7906	-0.33898	16.9053	2	1	1.75e-06	107.34	0.40084
P50522;Q10119	271;271	Elongation factor 1-alpha-A;Elongation factor 1-alpha-B/C	tef1a;tef1b	GIGTVPVGRVETGVIKPGMIVTFAPAGVTTE	___1			0.793664	-0.3334	11.8468	2				0	1	2.51e-05	76.063	0.32977
P50522;Q10119	30;30	Elongation factor 1-alpha-A;Elongation factor 1-alpha-B/C	tef1a;tef1b	HVDSGKSTTTGHLIYKCGGIDKRTIEKFEKE	___1						1	0.705072	-0.504159	7.7489	2	1	1.19e-10	119.01	0.054816
P50522;Q10119	393;393	Elongation factor 1-alpha-A;Elongation factor 1-alpha-B/C	tef1a;tef1b	DRRSGKKIEESPKFVKSGDACIAKMVPSKPM	___1						0	0.749099	-0.416772	0.387966	2	1	0.000204899	88.282	0.57938
P53692	384	Structural maintenance of chromosomes protein 6	smc6	IDGKISSKEEVIGRAKGETDTTKSKFEDIVK	___1						0	1.79587	0.84468	31.1941	3	1	2.48e-08	118.21	-0.6667
P56289;Q9UST4	87;99	Eukaryotic translation initiation factor 5A-1;Eukaryotic translation initiation factor 5A-2	tif51a;tif51b	EDMSPSTHNMDVPVVKRDEYQLVNIDDGYLN	___1						0	0.709001	-0.496141	2.57753	2	1	0.000288312	65.784	0.13298
P78958;O43026	186;186	Glyceraldehyde-3-phosphate dehydrogenase 1;Glyceraldehyde-3-phosphate dehydrogenase 2	tdh1;gpd3	EEGLMTTVHATTATQKTVDGPSKKDWRGGRG	___1	1.31572	0.395847	0.56338	-0.827819	48.9549	3	0.428193	-1.22367	33.2016	3	1	8.82e-84	310.14	-0.54499
P78958;O43026	259;259	Glyceraldehyde-3-phosphate dehydrogenase 1;Glyceraldehyde-3-phosphate dehydrogenase 2	tdh1;gpd3	DLTVKLAKPTNYEDIKAAIKAASEGPMKGVL	___1			1.44668	0.532742	8.17999	2				0	1	7.94e-14	196.41	-0.48685
P79005	595	Telomere length regulator taz1	taz1	WSKIIHIQKLENGPLKTFGPTQIKDKARLIK	___1						1	1.52355	0.60744	0.467427	2	1	1.25e-09	137.39	0.089392
P79013	40	40S ribosomal protein S11	rps11a	KGAGRRWYKDVGLGFKTPAEAIYGEYVDKKC	___1			0.823584	-0.280012	10.2673	2				1	1	5.35e-08	100.53	0.57506
Q01663	18	AP-1-like transcription factor	pap1	GQTETLSSTSNIPIAKAEPEQSADFSASHKK	___1						1	0.0696057	-3.84465	33.2934	2	1	4.57e-62	259.45	0.098476
Q09715	439	Transcriptional repressor tup11	tup11	RTARLWDVETGQCILKLEIENGVTAIAISPN	___1	1.08286	0.114853	1.15352	0.206044	6.89719	2	1.06525	0.0911907	11.3835	3	1	0.00401215	99.732	-0.34255
Q09728	160	Metal-binding regulatory protein cuf1	cuf1	PHSESYRMLPEPEKFKSEYGYPSQFLPIEKL	___1			1.15128	0.203235	0.796159	2				1	1	1.05e-10	121.32	-0.11127
Q09750	464	Paired amphipathic helix protein pst1	pst1	SALPPIGKFAPPTTAKAQPAPEKRRGEPAVQ	___1						0	0.482518	-1.05135	89.6163	3	1	4.92e-07	88.264	-0.33616
Q09799	234	Protein kri1	kri1	DAVSNESDEDGDFLVKKEKTKKQLEEEEHGY	___1						1	0.864705	-0.20972	14.4858	2	1	1.33e-07	91.457	0.14902
Q09814	3	Trimethylguanosine synthase	tgs1	_____________MNKNEELDEDELLKKCII	___1	1.31352	0.393443	1.55368	0.63569	21.5054	3	1.18283	0.242248	50.1268	3	1	6.65e-13	187.16	-0.55914
Q09814	14	Trimethylguanosine synthase	tgs1	__MNKNEELDEDELLKKCIICPPVPKALKKY	___1			2.03173	1.02271	16.0637	2				1	1	8.8e-10	176.08	0.45385
Q09869	12	Transcription initiation factor TFIID subunit 9	taf9	____MSSPGISDESIKGPKDVRLIHLILSSL	___1						0	1.85711	0.893062	55.1214	3	1	7.88e-06	93.5	0.79104
Q09869	161	Transcription initiation factor TFIID subunit 9	taf9	SSDSRMEEDKLDFSVKSE_____________	___1	1.09237	0.127456	1.14976	0.201328	1.32867	2	1.05254	0.0738726	48.6305	2	1	0.000907822	137.78	0.16999
Q09948	136	Chromatin structure-remodeling complex subunit rsc4	rsc4	EEENEEMESSINEEHKPGTNEIDVPKVIQNI	___1						1	0.425952	-1.23124	51.3746	2	1	4.36e-39	218.67	0.22062
Q09948	305	Chromatin structure-remodeling complex subunit rsc4	rsc4	PSFITSDQAATPDVLKSEEAHVESFSKESEK	___1			0.762371	-0.391434	20.3523	2				1	1	4.39e-14	125.78	-0.40697
Q09948	316	Chromatin structure-remodeling complex subunit rsc4	rsc4	PDVLKSEEAHVESFSKESEKDQTPIPEDVPS	___1			0.9001	-0.151843	26.0319	2				1	1	8.73e-09	131.31	0.19719
Q10109	121	LEM domain protein Heh1/Lem2	lem2	SPQFIDKPSNIETPVKIESPHVSQNNTFQSY	___1	5.73569	2.51997	0.489072	-1.03188	32.0993	3	0.0852681	-3.55185	44.8282	3	1	1.73e-40	210.48	0.02533
Q10134	133	Iron-sensing transcription factor 1	fep1	PSSTETKASPTPLESKPQIVSDTTTETSNGT	___1	4.15698	2.05554	1.62163	0.697442	17.6421	3	0.390097	-1.35809	58.3125	3	1	0.000398518	113.99	-0.095507
Q10134	248	Iron-sensing transcription factor 1	fep1	HNLKRMSSGDSGSSVKQQSTRDGPFSKSFPN	___1			1.53545	0.618658	6.23959	2				1	1	9.94e-13	122.04	-0.47082
Q10198	351	Kinetochore protein ndc80	ndc80	LQVNIEEKESQLQLLKEKRDSLKYQVENQDI	___1						0	0.78889	-0.342104	11.6638	2	1	0.00195675	79.82	-0.17401
Q10330	60	60S ribosomal protein L25-A	rpl25a	YARKSVAHAPRLDEYKIIVNPINSESAMKKI	___1	0.820665	-0.285134	0.788092	-0.343563	3.31285	3	0.960309	-0.0584292	10.4493	3	1	1.06e-19	156.28	-0.33115
Q10330	100	60S ribosomal protein L25-A	rpl25a	VHLKANKFTIKEAVRKLYSVEPVKINTLIRP	___1			0.714106	-0.48579	2.86993	2				1	1	4.89e-07	119.08	0.18951
Q10424	15	Transcription factor zip1	zip1	_MDFTPNSAINHLNLKFDDVPVSDDFSKDDL	___1			0.861828	-0.214528	24.3284	2				1	1	1.04e-19	138.71	-0.89468
Q10424	90	Transcription factor zip1	zip1	VQQQNPEKISTLQQVKEEEVSNTFSAPLNAT	___1	1.59712	0.675471	0.602081	-0.73197	50.8166	3	0.37698	-1.40744	76.6112	3	1	2.14e-12	167.76	-1.0487
Q10425	16	Eukaryotic translation initiation factor 3 subunit B	SPAC25G10.08	MSEILIEEIKDQIVVKDEEIDVSELEVKLNV	___1	2.0061	1.00439	0.580437	-0.784789	16.3037	3	0.289336	-1.78918	14.4792	2	1	2.5e-12	121.74	0.10524
Q10429	870	Condensin complex subunit 3	cnd3	DTVEANMEDEEEVYVKQEEDL__________	___1	0.714985	-0.484015	0.929712	-0.105144	49.4098	3	1.30032	0.378871	47.1601	3	1	0.00283643	98.048	0.12071
Q10432	56	Coiled-coil quantitatively-enriched protein 1	ccq1	PLEDVWLLKLAGHKRKLEEPLSCMRNEEPAS	___1	4.50789	2.17245	4.56469	2.19052	2.73348	2	1.0126	0.0180672	35.1804	3	1	1.85e-12	127.9	0.53162
Q10432	78	Coiled-coil quantitatively-enriched protein 1	ccq1	CMRNEEPASKQREIEKFLRTDLDHSENDFLT	___1	6.19093	2.63016	7.00311	2.808	14.5003	3	1.13119	0.17784	20.9673	3	1	5.47e-12	191.57	-0.13946
Q10432	456	Coiled-coil quantitatively-enriched protein 1	ccq1	RDSQPSVSQVNDTFVKSSDSTFPSSQSMQSP	___1						0	1.61379	0.690456	14.8374	2	1	7.45e-05	70.501	0.014032
Q10432	491	Coiled-coil quantitatively-enriched protein 1	ccq1	SLTSNATDLLSSSSLKKNFFSQQEADEVELS	___1			7.80929	2.96519	5.82446	2				1	1	5.27e-32	237.86	0.055645
Q10432	625	Coiled-coil quantitatively-enriched protein 1	ccq1	GFKYVQEFSNEDLQGKLIEANEKNYKLTQLL	___1						1	1.34701	0.429757	7.58023	3	1	8.38e-26	204.29	-0.10658
Q4PIR3	109	E3 SUMO-protein ligase nse2	nse2	DFENKSLLDIYTQIFKELIQEYEEKSDYGKY	___1	3.23359	1.69314	3.34447	1.74178	19.0887	2	1.03429	0.0486421	49.9482	3	1	3.72e-06	152.32	0.63469
Q92345	203	Probable pyruvate decarboxylase C1F8.07c	SPAC1F8.07c	SAVISPEISDKESLEKATDIAAELISKKEKP	___1						1	0.840068	-0.251422	7.88884	2	1	2.3e-07	93.152	-0.34245
Q92345	363	Probable pyruvate decarboxylase C1F8.07c	SPAC1F8.07c	TLEAYNKARPQTVVPKAAEPKAALNRVEVMR	___1						1	0.662623	-0.59374	1.47692	2	1	0.000221174	78.69	-0.090085
Q92345	411	Probable pyruvate decarboxylase C1F8.07c	SPAC1F8.07c	DSWFNGLQMKLPAGAKFEVEMQWGHIGWSVP	___1						1	1.04641	0.0654469	1.70115	2	1	0.00212471	124.39	0.24314
Q92345	525	Probable pyruvate decarboxylase C1F8.07c	SPAC1F8.07c	KGLHAKTGEELTSAIKVALQNKEGPTLIECA	___1						1	0.66291	-0.593116	17.3374	2	1	5.59e-13	160.78	0.18592
Q92351	14	Spindle pole body protein pcp1	pcp1	__MSERDFNTQSPKFKDENANSVISQSDFLG	___1						1	1.00526	0.00757012	34.9279	3	1	2.29e-17	154.52	-0.057274
Q92351	33	Spindle pole body protein pcp1	pcp1	ANSVISQSDFLGKSLKNNNDDYSDFRGSYLN	___1						1	1.06897	0.0962178	39.6137	2	1	4.1e-18	159.04	-0.22988
Q92351	79	Spindle pole body protein pcp1	pcp1	PKGSLEFTPLLQSSNKNSDKYNGSLGDKGSF	___1						0	1.21102	0.276217	4.3677	2	1	4.7e-09	108.49	1.0062
Q92351	188	Spindle pole body protein pcp1	pcp1	VCLEKRLESMAPEQIKEAVKDNVELHAERAN	___1						0	1.20168	0.265052	52.3189	3	1	1.56e-08	127.75	0.15511
Q96TL7	344	DNA-binding protein rap1	rap1	SDNEVADIDDQMIERKYLFSASEPNTVKSTN	___1	5.42595	2.43988	3.43205	1.77907	15.0586	2	0.632524	-0.660807	53.2692	3	1	1.35e-06	115.1	0.044527
Q96TL7	624	DNA-binding protein rap1	rap1	EKVTTLPAGHVPSEEKGKFINLAMHELQNEV	___1						0	0.610196	-0.712654	55.7344	3	1	1.71e-08	108.34	0.56391
Q96UP3	1134	Telomere length regulator protein rif1	rif1	KNKRQKGDVKKIDETKNEATDMEESLTTPSG	___1						0	0.305536	-1.71058	68.7889	3	1	3.16e-32	217.17	-0.10937
Q9HDZ6	19	DASH complex subunit dam1	dam1	YQKATQNPLENVDNVKIESENAIPSNLQAFT	___1	2.45195	1.29393	1.88537	0.914846	4.25517	2	0.768926	-0.379084	28.9923	2	1	1.11e-20	149.07	-0.043263
Q9HGP4	183	BET family double bromodomain protein Bdf2	bdf2	DGASNTVTNDASNKIKSEASESASPSALQAL	___1	2.3466	1.23057	0.921047	-0.118653	8.66868	2	0.392504	-1.34922	85.9907	3	1	9.42e-47	245.62	-0.074878
Q9P3A7	11	Cell division cycle protein 48	cdc48	_____MNAPSTMTDKKPEVEHLQGENPPKDT	___1	3.94141	1.97871	2.81191	1.49155	18.754	2	0.713427	-0.487162	63.6481	3	1	1.78e-09	153.95	0.81841
Q9P3W6	338	Uncharacterized protein C458.02c	SPAC458.02c	LTPRTVDPIPEGTIIKKESSDDAMFSGLKKS	___1						0	0.279958	-1.83672	12.533	2	1	3.17e-12	110.6	-0.10368
Q9P6Q5	7	Probable deoxyuridine 5'-triphosphate nucleotidohydrolase	dut1	_________MSFFVQKLSEKATIPTKGSANS	___1	1.09233	0.127407	0.867334	-0.20534	10.3658	2	0.794023	-0.332747	0.807225	2	1	4.05e-05	135.58	0.25381
Q9P6R0	329	Transcription factor IIIB 60 kDa subunit	brf1	MSPIKRTPDFDGNEVKSEELSQTVKVESQET	___1	0.964823	-0.0516633	1.06911	0.0964157	44.1092	3	1.10809	0.148079	67.2519	3	1	3.41e-73	297.08	0.1097
Q9P6R0	329	Transcription factor IIIB 60 kDa subunit	brf1	MSPIKRTPDFDGNEVKSEELSQTVKVESQET	___2	0.67135	-0.574862	0.971167	-0.0422086	7.76745	2	1.44659	0.532654	38.246	2	1	3.41e-73	297.08	0.1097
Q9P6R0	338	Transcription factor IIIB 60 kDa subunit	brf1	FDGNEVKSEELSQTVKVESQETPVHLKADER	___1	0.810106	-0.303818	0.869921	-0.201044	41.8121	3	1.07384	0.102774	69.6878	3	1	3.41e-73	297.08	-0.084088
Q9P6R0	338	Transcription factor IIIB 60 kDa subunit	brf1	FDGNEVKSEELSQTVKVESQETPVHLKADER	___2	0.67135	-0.574862	0.971167	-0.0422086	7.76745	2	1.44659	0.532654	38.246	2	1	3.41e-73	297.08	-0.084088
Q9P6R0	349	Transcription factor IIIB 60 kDa subunit	brf1	SQTVKVESQETPVHLKADEREIRKEVTETLK	___1			2.07686	1.05441	21.298	2				1	1	0.00333472	55.604	-0.0052647
Q9P6R0	364	Transcription factor IIIB 60 kDa subunit	brf1	KADEREIRKEVTETLKGDELRKISLQVNVKF	___1			1.37436	0.458761	4.68458	2				1	1	6.26e-09	146.3	-0.14396
Q9P6S5	128	DASH complex subunit ask1	ask1	GKSDFPDAAVQGDNTKNEDFVQSTPKKMDVS	___1	3.58001	1.83996	2.46467	1.3014	19.2004	2	0.688455	-0.538566	3.78836	2	1	3.2e-08	96.54	-0.66905
Q9P6S5	300	DASH complex subunit ask1	ask1	QRKLETLNDSNDSFVKEEDSWEL________	___1			1.6041	0.681761	14.1611	2				1	1	0.0120874	48.112	-0.64586
Q9P7B0	26	Protein STB3 homolog	stb3	TTASDFAEKKESVDVKRENPSFTNSIKALPI	___1	1.5374	0.620496	0.741391	-0.431694	70.3084	2	0.482235	-1.05219	43.2941	2	1	9.05e-17	190.81	0.35908
Q9P7B0	59	Protein STB3 homolog	stb3	ELSAMMSKDNTLNHVKQEPSDGFSSVKWAST	___1	2.87417	1.52314	0.794828	-0.331285	67.3953	2	0.276542	-1.85443	77.2723	3	1	9.73e-40	265.07	0.16119
Q9P7C0	83	U3 snoRNP-associated protein Rrp9 (predicted)	rrp9	AEKRLRLAREYLDEVKNELVEDGGFDAKEVD	___1			0.589049	-0.76354	43.556	3				1	1	7.61e-15	137.52	0.020141
Q9P7H9	153	Uncharacterized transcriptional regulatory protein C105.03c	SPAC105.03c	SFTQPQPIVKETTFPKSEPGQEHAKLSDLSY	___1	0.888331	-0.170831	0.589404	-0.762671	6.75365	3	0.663497	-0.591839	34.1927	3	1	4.8e-08	108.96	0.40781
Q9P7J6	103	40S ribosomal protein S17-B	rps17b	VSELEKDKINVDQDTKDMLKALGYDSIPTVV	___1	0.673729	-0.56976	0.805807	-0.311494	4.02588	3	1.19604	0.258266	13.6529	3	1	2.71e-08	159.31	0.34479
Q9P7S3	194	SWI/SNF and RSC complexes subunit ssr3	ssr3	NGITVTRKGDQSVDVKIMLYPEEHPERYKLS	___1						1	1.12414	0.168823	22.4257	2	1	1.85e-12	124.2	0.02804
Q9P7S4	9	Transcription initiation factor TFIID subunit 4	taf4	_______MDLNNPPSKRFGDDDDIPANKRPK	___1						1	1.97152	0.979305	70.8338	2	1	4.57e-08	100.28	0.66172
Q9P7S4	21	Transcription initiation factor TFIID subunit 4	taf4	PPSKRFGDDDDIPANKRPKNEEYPEIPGYLG	___1						1	0.566928	-0.818763	71.3551	3	1	4.16e-09	135.02	0.13525
Q9P7S4	24	Transcription initiation factor TFIID subunit 4	taf4	KRFGDDDDIPANKRPKNEEYPEIPGYLGNRK	___1			1.64	0.713697	1.88494	2				1	1	4.03e-17	145.33	-0.088545
Q9P7S4	93	Transcription initiation factor TFIID subunit 4	taf4	ADQLQDALISCGIQLKEEELNLSTSFYDPSS	___1	2.37189	1.24604	1.31136	0.391063	14.2	2	0.552876	-0.854972	80.169	3	1	1.09e-07	109.89	0.17812
Q9P7S7	66	Nucleolar protein 58	nop58	STVDALDNVSALVEGKVSSKLSSLLEGLSDS	___1	0.660275	-0.598861	0.860507	-0.216741	1.64652	2	1.30326	0.382119	0.340762	2	1	8.35e-13	127.8	-0.49406
Q9P7S7	82	Nucleolar protein 58	nop58	VSSKLSSLLEGLSDSKSSTLVVADPKLGNAI	___1			0.895093	-0.159891	9.58264	2				0	1	1.48e-12	119.87	0.1388
Q9P7W8	63	Chromatin structure-remodeling complex subunit rsc9	rsc9	GRKPILLYELYKKVIKRGGYDAVSATEDGWT	___1			1.29173	0.369301	5.09438	2				1	1	0.0219111	50.562	0.1578
Q9P7X8	100	Probable DNA-directed RNA polymerase I subunit RPA2	rpa2	AKPMLSSRERSSINRKVYPAEARERLTTYKS	___1	0.702713	-0.508992	0.75761	-0.400472	11.7768	2	1.07812	0.10852	11.1268	3	1	0.00041079	86.378	-0.087756
Q9UR39	404	NAD-dependent protein deacetylase hst4	hst4	LHQVLNSIEIPKVEIKQEVEYATPSPL____	___1			1.14455	0.194777	12.7354	2				1	1	7.69e-08	107.61	0.28649
Q9URX6	52	60S ribosomal protein L31	rpl31	AIKEIVAFAQKHMQTKEVRVDPSLNKEVWKR	___1						1	1.06396	0.0894445	18.7625	2	1	0.000196869	69.422	-0.044639
Q9US25	1370	Chromodomain helicase hrp1	hrp1	ETEENTTVSDISPLVKNEA____________	___1	0.616933	-0.696814	0.402392	-1.31333	34.9199	3	0.652245	-0.616514	45.2959	3	1	0.00593271	95.642	0.151
Q9UST7	319	Transcription factor tau subunit sfc3	sfc3	PEDDELEEEEPLLPSKEEFDASFLQPLADVG	___1	1.05443	0.0764676	0.93222	-0.101258	43.3338	3	0.884096	-0.177725	48.1008	3	1	2.08e-05	134.99	0.31281
Q9USU7	48	HMG box-containing protein C28F2.11	hmo1	EESLPSILGEKSEVSKPFKPAVTDPSNAKKE	___1						1	1.91373	0.936387	47.7277	3	0.999599	2.57e-09	108.92	0.67288
Q9USU7	51	HMG box-containing protein C28F2.11	hmo1	LPSILGEKSEVSKPFKPAVTDPSNAKKEINM	___1	0.357114	-1.48554	0.605099	-0.724756	3.98365	2	1.69441	0.760786	51.9444	3	1	3.37e-09	155.66	0.53338
Q9USU7	51	HMG box-containing protein C28F2.11	hmo1	LPSILGEKSEVSKPFKPAVTDPSNAKKEINM	___2	0.17415	-2.52159	0.403091	-1.31082	4.89581	2	2.31462	1.21077	17.2338	2	1	3.37e-09	155.66	0.53338
Q9USU7	61	HMG box-containing protein C28F2.11	hmo1	VSKPFKPAVTDPSNAKKEINMAIESPSKKAT	___2	0.17415	-2.52159	0.403091	-1.31082	4.89581	2	2.31462	1.21077	17.2338	2	1	1.2e-06	84.975	0.53338
Q9USU7	73	HMG box-containing protein C28F2.11	hmo1	SNAKKEINMAIESPSKKATSPKKATPAAVAP	___1			0.518842	-0.946633	2.87162	2				0	1	3.57e-14	151.44	0.28469
Q9USU7	136	HMG box-containing protein C28F2.11	hmo1	PSAYNLFQKNQRSEIKESLGEKSNDVKEVNK	___1	0.37256	-1.42446	0.97846	-0.0314153	6.54049	2	2.62632	1.39304	31.4054	3	1	3.53e-12	177.88	0.40012
Q9USU7	166	HMG box-containing protein C28F2.11	hmo1	KAMHEKWGSLSEDDRKTYEEEASKLREAYEE	___1			0.960858	-0.0576055	5.18916	2				1	1	5.21e-13	134.66	0.45975
Q9USU7	208	HMG box-containing protein C28F2.11	hmo1	ASVADSRVTAEETSTKPSEDLSSPTKKDLID	___1	0.248745	-2.00726	0.549433	-0.863984	39.8544	3	2.20882	1.14328	30.8039	2	1	4.12e-09	145.29	-0.42266
Q9USU7	218	HMG box-containing protein C28F2.11	hmo1	EETSTKPSEDLSSPTKKDLIDFSETRPLAQA	___1	0.30439	-1.71601	0.524776	-0.930227	11.657	2	1.72402	0.785779	27.3295	2	0.999999	5.49e-14	128.3	-0.56944
Q9USU7	241	HMG box-containing protein C28F2.11	hmo1	ETRPLAQASRATPDIKEQHAKKPKRKHTRST	___1	0.399775	-1.32274	0.611568	-0.709414	9.18845	2	1.52978	0.613327	22.4822	2	1	9.35e-20	173.59	0.21027
Q9USU7	307	HMG box-containing protein C28F2.11	hmo1	RKSSMSSSITTPPTAKVAN____________	___1	0.403738	-1.30851	0.474659	-1.07504	40.1828	3	1.17566	0.233472	55.4091	3	1	1.52e-07	93.909	0.25761
Q9USU8	12	Chromatin-remodeling complexes subunit ngg1	ngg1	____MSSEQQNEADSKPAVIPQCFKIENQYE	___1						0	0.905297	-0.143537	20.3508	2	1	1.5e-07	87.676	-0.27553
Q9USU8	112	Chromatin-remodeling complexes subunit ngg1	ngg1	EKVEEFKEDNVEQEIKQKRSLSESPQESMLE	___1						1	1.34416	0.426706	57.2929	2	1	1.93e-06	139.48	-0.71851
Q9USU8	342	Chromatin-remodeling complexes subunit ngg1	ngg1	MASLIPCYTQNDEEQKPSIAVGEFAETDSGS	___1			1.34105	0.423359	25.1845	2				1	1	0.00409995	97.431	0.093551
Q9USZ4	61	DNA-directed RNA polymerase I subunit rpa34	rpa34	QEDVAEIAGLEKVQGKPVLTTNDLKKESNVF	___1						1	1.44755	0.533616	47.8451	2	1	9.15e-07	106.32	0.26993
Q9USZ4	147	DNA-directed RNA polymerase I subunit rpa34	rpa34	TSNEIKTGYVITETPKISQNIDTGITIPTQA	___1	0.675152	-0.566716	1.21405	0.279827	33.3109	2	1.79819	0.846543	3.13649	2	1	1.41e-08	96.242	0.61269
Q9UT79	1577	Multicopy suppressor of chk1 protein 1	msc1	TPSHFSKMDYVLEDRKPDLFTETYLSM____	___1	0.557252	-0.843599	0.660252	-0.598912	49.5993	3	1.18484	0.244687	93.83	2	1	0.00014229	142.98	0.20921
Q9UTI5	81	Vacuolar protein sorting-associated protein 29	vps29	SSKAPIAGKITLGSFKIGYTNGHLVVPQDSP	___1						1	0.821614	-0.283467	2.96097	2	1	0.0131165	42.746	-0.13524
Q9UTK5	358	Abnormal long morphology protein 1	alm1	KYDSVVSELQVVKENKNTSVSAGVGLFSPLA	___1						1	0.700866	-0.51279	39.3174	3	1	4.43e-18	158.44	0.12686
Q9UTK5	388	Abnormal long morphology protein 1	alm1	AQKLSAVQNPEFSFTKVYSDNMKLQQKVSSL	___1						0	1.03904	0.0552458	34.7407	2	1	2.38e-12	122.49	0.35259
Q9UTK5	505	Abnormal long morphology protein 1	alm1	EVICLMAELDHLNETKSRNVPATVQVALDEY	___1	12.1096	3.59808	6.51426	2.7036	41.4032	2	0.537942	-0.894478	54.3681	3	1	1.99e-07	119.56	-0.0038066
Q9UTK5	602	Abnormal long morphology protein 1	alm1	EQIKNLESELNSSKIKNESLLNERNLLKEML	___1						0	1.22283	0.290227	32.2442	2	1	2.03e-12	175.62	0.20771
Q9UTK5	639	Abnormal long morphology protein 1	alm1	ILSHNSSAGNIDDKMKSIDESTRELEKNYEV	___1	5.86607	2.55239	6.91535	2.7898	30.3724	2	1.17887	0.237408	33.6733	3	1	8e-07	111.83	-0.30648
Q9UTK5	765	Abnormal long morphology protein 1	alm1	LKGELNASKGEKDLRKRTQERLISENDKLLA	___1						0	0.945001	-0.0816119	38.5208	2	1	6.59e-11	127.75	-0.2982
Q9UTK5	1100	Abnormal long morphology protein 1	alm1	KALEQVEDLNKEIALKAGINESQPFPISEKE	___1						0	0.456458	-1.13145	66.1289	3	1	3.54e-12	112.91	-0.11969
Q9UTM3	4	26S proteasome regulatory subunit rpn5	rpn5a	____________MEQKPEVDYSEKFAELQKS	___1	1.6044	0.682035	4.0182	2.00655	23.5722	3	2.50448	1.32451	41.6942	3	1	1.12e-06	137.62	-0.49658
Q9UTN6	336	Chromatin structure-remodeling complex subunit snf21	snf21	QRLQALKENDEEAYLKLIDQAKDTRITHLLR	___1	1.06344	0.0887389	0.97597	-0.0350906	16.0802	2	0.917748	-0.12383	67.265	3	1	6e-07	83.213	0.095204
Q9UTN6	391	Chromatin structure-remodeling complex subunit snf21	snf21	YDEDMDRRMNPEDDRKIDYYNVAHNIREVVT	___1			1.15735	0.210822	20.3417	2				1	1	1.03e-07	118.32	-0.10462
Q9UTQ7	64	SWI/SNF and RSC complexes subunit arp9	arp9	VFTNKEDINMEDPNVKTDETKVETSESTSEQ	___1	0.849069	-0.236045	0.652007	-0.617041	50.6043	3	0.767908	-0.380995	80.9946	3	1	1.98e-12	149.3	-0.39467
Q9UTQ7	69	SWI/SNF and RSC complexes subunit arp9	arp9	EDINMEDPNVKTDETKVETSESTSEQPSNSN	___1	0.941349	-0.087199	0.765465	-0.385591	10.565	2	0.813158	-0.298392	69.7868	3	1	5.01e-37	219.07	0.49897
Q9UU80	70	Pre-mRNA-splicing factor cwf18	cwf18	FVEPPNMIESVEALSKEIEEKTKRKIEEQSS	___1			0.787826	-0.344051	32.7806	3				0	1	0.0398499	39.918	-0.07913
Q9UU96	55	Polynucleotide 5'-hydroxyl-kinase grc3	grc3	SVSEEESQDKYEDEMKTEGEFPSYKHTLVQV	___1			0.594562	-0.7501	26.8617	2				1	1	2.35e-08	119.31	-0.29905
Q9UUB5	229	Kinetochore protein mis13	mis13	KSILSFKKAVESIDSKQDLDKQDSPLPPDDA	___1						1	0.354435	-1.49641	12.8255	2	1	2.3e-09	159.13	0.4841
Q9UUG8	95	Transcriptional repressor tup12	tup12	ALMKQTVMDLEMQQSKVKDRYEEEITSLKAQ	___1						0	1.41692	0.502756	49.2158	2	1	1.03e-06	94.717	1.101
Q9UUG8	108	Transcriptional repressor tup12	tup12	QSKVKDRYEEEITSLKAQLEARRKEIASGVV	___1	2.05035	1.03587	2.47824	1.30932	6.46283	2	1.20869	0.273444	35.2309	3	1	1.93e-12	128.51	0.51372
Q9UUG8	128	Transcriptional repressor tup12	tup12	ARRKEIASGVVPQSSKTKHGRNSVSFGKYGN	___1	2.45077	1.29324	4.06992	2.025	8.14118	2	1.66067	0.731765	63.3863	3	1	5.34e-08	134.24	0.3527
Q9Y705	529	Spindle pole body component alp4	alp4	GTSSQGNEVWNESITKQADVGNETRNFESEH	___1						0	0.207099	-2.27161	31.1373	3	1	0.000107961	140.45	0.34999
Q9Y794	211	Origin recognition complex subunit 4	orc4	SELKPKRGRGRPRKIKPEEGSSSQNGLSPLV	___1	0.953222	-0.0691154	0.889355	-0.169169	32.6004	2	0.932998	-0.100053	55.6236	3	1	2.23e-08	104.95	0.17288
Q9Y7N0	11	SWR1 complex bromodomain subunit bdf1	bdf1	_____MSSESRENEVKAETKDEIANDGSPQL	___1	1.69257	0.759212	0.402465	-1.31306	3.83211	2	0.237784	-2.07228	46.3356	3	1	3.17e-17	216.53	0.13043
Q9Y7N0	61	SWR1 complex bromodomain subunit bdf1	bdf1	LSRKRDSSGATVGDLKQEEKESMPKKEPEPT	___1	2.26412	1.17895	0.668346	-0.581334	5.10142	2	0.295189	-1.76029	67.3264	3	1	5.19e-16	185.25	0.052157
Q9Y7N0	370	SWR1 complex bromodomain subunit bdf1	bdf1	EKWEARPKFDDATLVKQQEAETDALFDNGEE	___1	1.77385	0.826886	0.546305	-0.872222	17.8244	3	0.307976	-1.69911	68.0965	3	1	0.000454538	120.86	-0.25144
Q9Y7N1	10	Uncharacterized protein C1450.03	SPCC1450.03	______MAATTGNIIKFEENADSKDLLEQCL	___1	1.00323	0.00464945	0.462741	-1.11172	36.3228	3	0.461252	-1.11637	55.9783	3	1	1.48e-35	278.4	0.26145
Q9Y7R3	318	Condensin complex subunit 2	cnd2	GFEFDSKGNLDVSLLKSLSDEVNMITTTSLV	___1	0.607227	-0.719691	2.46968	1.30432	30.0423	3	4.06713	2.02401	13.9013	3	1	2.54e-06	139.31	0.602
Q9Y7R3	689	Condensin complex subunit 2	cnd2	KSFFSTVNQLEETYEKKELKDISTSFAFICV	___1	0.703309	-0.50777	2.16616	1.11514	0.148974	2	3.07995	1.62291	4.19146	2	1	7.29e-13	158.17	-0.063818
