# Supplementary material for: Targeting of SUMO substrates to a Cdc48–Ufd1–Npl4 segregase and STUbL pathway in fission yeast
Source: Nat Commun. 2015 Nov 5;6:8827. doi: 10.1038/ncomms9827 (PMC4667616; doi:10.1038/ncomms9827)
Supplement: Supplementary Data 4 — Proteins quantified in crude SILAC lysates. [file ncomms9827-s5.xlsx]

## Sheet: Table S3
Supplementary Data 4. Proteins quantified in crude SILAC lysates
Protein IDs	Majority protein IDs	Protein names	Gene names	Proteins	Mean ratio ufd1ΔCt213-342/wt normalized	Log2 of mean ratio ufd1ΔCt213-342/wt normalized	Mean ratio slx8-1/wt normalized	Log2 of mean ratio slx8-1/wt normalized	Variance of ratio slx8-1/wt normalized (in %)	Number of biological replicates (ratio slx8-1/wt normalized)	Mean ratio slx8-1/ufd1ΔCt213-342 normalized	Log2 of mean ratio slx8-1/ufd1ΔCt213-342 normalized	Variance (%) of ratio slx8-1/ufd1ΔCt213-342 normalized	Number of biological replicates (ratio slx8-1/ufd1ΔCt213-342 normalized)	PEP	Mol. weight [kDa]	Sequence length	Only identified by site	Reverse	Contaminant
A0ZWU1	A0ZWU1	Ell1-associated factor 1	eaf1	1	0.897332	-0.156286	0.63742	-0.649684	0	1	0.71035	-0.493398	0	1	1.0099e-08	27.657	251
A9ZLL8	A9ZLL8	Protein lsd90	lsd90	1	8.45243	3.07937	1.1663	0.221939	8.44406	3	0.137984	-2.85743	21.8506	3	0	82.323	756
B5BP45	B5BP45	Uncharacterized amino-acid permease C460.01c	SPBC460.01c	1	0.738799	-0.436746	0.944185	-0.0828585	6.00677	2	1.278	0.353888	0	1	3.2799e-24	62.784	572
B5BP46	B5BP46	Putative glutathione S-transferase C1183.02	SPBC460.02c	1	0.841368	-0.249192	0.86646	-0.206795	4.3161	3	1.02982	0.0423968	6.84052	3	0	25.717	220
C6Y4A3	C6Y4A3	ATP synthase subunit K, mitochondrial	atp19	1	0.677201	-0.562344	0.970903	-0.0426004	10.0435	3	1.4337	0.519743	0.823045	2	3.7933e-18	7.7199	68
C6Y4B8	C6Y4B8	Uncharacterized protein C22F3.15	SPAC22F3.15	1	0.986684	-0.0193401	0.983635	-0.023805	6.86891	2	0.99691	-0.00446486	0.109338	2	2.7923e-137	14.178	123
C6Y4C4	C6Y4C4	Protein fmp21, mitochondrial	fmp21	1	1.07434	0.103456	1.0884	0.122209	0	1	1.01308	0.0187529	6.87896	3	4.8171e-26	11.649	100
C6Y4C6	C6Y4C6	Uncharacterized protein C29A10.17	SPBC29A10.17	1	1.22858	0.296989	0.995805	-0.00606489	1.54599	2	0.810535	-0.303054	4.84063	2	9.2133e-49	17.547	153
C6Y4C7	C6Y4C7	Uncharacterized membrane protein C757.15	SPCC757.15	1	1.24098	0.311483	1.1646	0.219834	0	1	0.93845	-0.0916482	1.91912	2	7.3643e-64	7.99	69
C6Y4D2	C6Y4D2	Probable 54S ribosomal protein MRP49, mitochondrial	mrp49	1	1.01056	0.0151521	1.01999	0.0285597	4.70992	3	1.00934	0.0134075	4.87178	3	1.3872e-31	15.308	135
G2TRJ8	G2TRJ8	Cx9C motif-containing protein 4, mitochondrial	cmc4	1	NaN	NaN	NaN	NaN	NaN	0	0.80016	-0.32164	0	1	4.1906e-05	8.1192	70
G2TRK9	G2TRK9	Uncharacterized protein new13	new13	1	0.96716	-0.0481734	0.91474	-0.128566	0	1	0.9458	-0.0803929	0	1	2.0911e-11	13.534	121
G2TRL4	G2TRL4	Uncharacterized protein prl65	prl65	1	NaN	NaN	NaN	NaN	NaN	0	0.14849	-2.75156	0	1	2.3341e-25	7.1859	65
G2TRL5	G2TRL5	Uncharacterized protein new2	new2	1	0.916811	-0.125303	0.9295	-0.105473	5.11243	2	1.01384	0.0198299	6.93995	2	6.6646e-36	10.9	95
G2TRL7	G2TRL7	S-phase delaying protein 2	spd2	1	1.10138	0.139306	1.05849	0.0820122	15.5188	3	0.961065	-0.0572941	4.95648	2	1.8076e-21	11.834	102
G2TRM0	G2TRM0	ATP synthase assembly factor fmc1, mitochondrial	fmc1	1	NaN	NaN	0.919725	-0.120725	0.676833	2	NaN	NaN	NaN	0	2.443e-21	12.106	104
G2TRM6	G2TRM6	Uncharacterized protein new4	new4	1	1.05044	0.070997	1.0354	0.0501883	0	1	0.98568	-0.0208088	0	1	1.3626e-07	16.735	146
G2TRM7	G2TRM7	Uncharacterized protein tam5	tam5	1	NaN	NaN	0.97635	-0.0345297	0	1	NaN	NaN	NaN	0	3.0885e-07	18.069	156
G2TRP3	G2TRP3	37S ribosomal protein YMR-31, mitochondrial	ymr31	1	1.19957	0.262517	0.984707	-0.0222341	3.02804	3	0.820883	-0.284751	5.36477	3	1.4503e-53	9.735	89
G2TRP6	G2TRP6	Cytochrome c oxidase subunit 6B-like protein new16	new16	1	1.10409	0.142864	1.07615	0.105879	0.636528	2	0.97469	-0.0369846	15.3803	2	4.1202e-17	10.223	90
G2TRP7	G2TRP7	Mitochondrial import receptor subunit tom5	tom5	1	0.469205	-1.09171	0.657215	-0.605563	50.7224	2	1.4007	0.486148	0	1	3.9104e-10	5.3623	49
G2TRP9	G2TRP9	Cytochrome c oxidase protein 20, mitochondrial	cox20	1	1.19139	0.252641	0.908877	-0.137844	5.80397	3	0.762873	-0.390485	4.20273	3	9.4244e-34	13.437	120
G2TRQ0	G2TRQ0	Uncharacterized protein tam13	tam13	1	1.28818	0.365334	1.25555	0.328319	2.4093	2	0.97467	-0.0370143	5.04068	2	9.6564e-207	10.171	95
G2TRQ2	G2TRQ2	Uncharacterized protein tam8	tam8	1	0.972676	-0.0399686	1.1071	0.146786	0	1	1.1382	0.186754	0	1	1.633e-116	8.9794	77
G2TRQ6	G2TRQ6	Uncharacterized protein tam11	tam11	1	NaN	NaN	0.77802	-0.362121	0	1	NaN	NaN	NaN	0	2.0574e-06	6.9346	62
G2TRQ8	G2TRQ8	54S ribosomal protein L36, mitochondrial	tam9	1	0.985228	-0.0214701	0.986	-0.0203404	5.18792	3	1.00078	0.00112966	8.63944	3	1.2853e-23	9.8022	86
G2TRQ9	G2TRQ9	Uncharacterized protein tam10	tam10	1	0.89432	-0.161137	0.90868	-0.138156	11.8856	3	1.01606	0.0229809	10.3451	3	1.1065e-53	19.111	168
G2TRT3	G2TRT3	Protein tam14	tam14	1	NaN	NaN	NaN	NaN	NaN	0	1.0166	0.0237521	0	1	2.2817e-06	8.1216	70
G2TRU5	G2TRU5	COX assembly mitochondrial protein 2	cmc2	1	1.05604	0.0786616	0.93302	-0.10002	2.30435	2	0.88351	-0.178682	18.3461	2	1.1844e-59	10.591	89
O00084	O00084	Urease	ure1	1	1.06185	0.0865848	1.21487	0.280798	1.53077	3	1.1441	0.194213	1.76308	3	0	91.181	835
O00087	O00087	Dihydrolipoyl dehydrogenase, mitochondrial	dld1	1	1.06422	0.089802	0.937447	-0.0931915	3.92947	3	0.880873	-0.182994	9.29415	3	0	54.731	511
O00091	O00091	Glucose-6-phosphate 1-dehydrogenase	zwf1	1	1.25275	0.325099	0.948983	-0.0755454	0.549206	3	0.75752	-0.400644	0.866686	3	0	57.204	500
O00102	O00102	Ubiquitin-conjugating enzyme E2-18 kDa	ubc7	1	1.21163	0.276955	0.99724	-0.00398733	5.00836	3	0.823053	-0.280942	2.25834	3	1.4761e-66	18.72	166
O00103	O00103	Ubiquitin-conjugating enzyme E2-20 kDa	ubc11	1	1.12862	0.17456	1.01514	0.0216859	9.49175	2	0.899457	-0.152874	10.1537	3	2.1051e-60	19.664	176
O13282	O13282	Transcription initiation factor TFIID subunit 5	taf5	1	1.12139	0.165289	0.999567	-0.000625292	2.53895	3	0.891363	-0.165914	3.87195	3	2.0575e-72	72.38	643
O13310	O13310	Serine/threonine-protein kinase orb6	orb6	1	1.23783	0.307814	1.18545	0.245435	6.17065	2	0.957683	-0.0623794	5.58631	3	6.2825e-30	54.691	469
O13326	O13326	O-acetylhomoserine (thiol)-lyase	SPBC428.11	1	1.17033	0.226918	0.78012	-0.358232	2.49136	3	0.66658	-0.58515	6.57346	3	0	46.408	429
O13351	O13351	Ubiquitin-like protein pmt3/smt3	pmt3	1	1.01756	0.0251208	1.0534	0.0750534	2.01187	3	1.03522	0.0499326	3.4414	3	1.478e-184	12.934	117
O13370	O13370	ATP-dependent RNA helicase ded1	ded1	1	0.937487	-0.093129	0.986987	-0.0188975	2.74749	3	1.0528	0.0742315	2.81197	3	0	69.758	636
O13453	O13453	Tyrosine-protein phosphatase pmp1	pmp1	1	NaN	NaN	1.0592	0.0829751	0	1	NaN	NaN	NaN	0	4.3278e-05	31.628	278
O13598	O13598	WW domain-containing protein C11B10.08		1	1.28775	0.36485	1.0179	0.0255958	0	1	0.79045	-0.339254	0	1	1.0166e-05	22.073	204
O13602	O13602	Probable 37S ribosomal protein S28, mitochondrial	mrps28	1	1.1244	0.169161	0.97424	-0.0376509	5.88767	2	0.86645	-0.206812	0	1	8.6399e-10	33.952	288
O13610	O13610	rRNA-processing protein fcf1	fcf1	1	0.834959	-0.260223	0.89278	-0.163623	2.7476	2	1.06925	0.0965992	6.5312	3	0	22.352	192
O13614	O13614	40S ribosomal protein S10-B	rps10b	1	0.800559	-0.32092	0.930623	-0.103731	3.88777	3	1.16247	0.217189	8.27341	3	0	16.443	147
O13615	O13615	Pre-mRNA-splicing factor prp5	prp5	1	1.20215	0.265617	0.97185	-0.0411944	2.5364	2	0.808427	-0.306811	24.7645	3	9.9265e-165	52.418	473
O13620	O13620	Multiple RNA-binding domain-containing protein 1	mrd1	1	1.04112	0.0581318	0.97334	-0.0389843	1.45004	3	0.9349	-0.0971161	0.540801	3	8.9007e-198	93.676	833
O13621	O13621	Uncharacterized protein C691.05c		1	NaN	NaN	0.414469	-1.27066	77.0724	2	NaN	NaN	NaN	0	8.712e-27	76.67	668
O13622	O13622	ATP-dependent RNA helicase mss116, mitochondrial	mss116	1	1.26144	0.335068	0.93861	-0.0914022	1.44148	3	0.74408	-0.42647	4.18305	3	1.4082e-176	59.449	535
O13632	O13632	Tyrosine-protein phosphatase yvh1	yvh1	1	1.17191	0.228856	1.06038	0.0845745	11.2531	2	0.90483	-0.144281	12.4248	3	6.5215e-08	38.005	330
O13633	O13633	Uncharacterized J domain-containing protein C17A3.05c		1	1.28935	0.366641	0.954813	-0.0667093	4.07424	3	0.74054	-0.43335	3.31168	3	1.1124e-124	46.399	403
O13636	O13636	Mitochondrial import inner membrane translocase subunit tim50	tim50	1	0.876861	-0.189579	0.98397	-0.0233138	5.37842	3	1.12215	0.166266	0.539144	2	3.4674e-60	52.571	452
O13637	O13637	Protein transport protein sec31	sec31	1	1.0628	0.087876	1.0277	0.0394191	0.48924	3	0.96697	-0.0484569	2.64257	3	0	132.5	1224
O13639	O13639	Adenosylhomocysteinase	SPBC8D2.18c	1	0.970093	-0.0438046	1.04123	0.0582935	0.797588	3	1.07333	0.102098	2.76633	3	0	47.383	433
O13640	O13640	Uncharacterized alpha-1,2-galactosyltransferase C8D2.17		1	0.978592	-0.0312199	0.98465	-0.0223171	1.27964	2	1.00619	0.00890284	5.15907	2	1.476e-36	36.998	328
O13641	O13641	Uncharacterized protein C8D2.16c		1	1.25181	0.324019	0.974373	-0.0374534	7.97736	3	0.77837	-0.361472	11.4217	3	2.7457e-12	35.517	315
O13642	O13642	Lipoyl synthase, mitochondrial	lip5	1	0.831518	-0.26618	1.12493	0.16984	8.41398	3	1.35287	0.43602	5.42548	3	2.8028e-132	41.69	370
O13644	O13644	Integral membrane protein sed5	sed5	1	0.952268	-0.07056	1.06695	0.0934925	3.80993	2	1.12043	0.164052	14.3311	2	1.544e-64	34.89	309
O13648	O13648	Ribosomal protein arginine N-methytransferase rmt3	rmt3	1	0.954676	-0.0669165	0.949893	-0.0741625	4.57503	3	0.99499	-0.00724608	6.74617	3	0	61.76	543
O13651	O13651	Isoleucine--tRNA ligase, cytoplasmic	irs1	1	0.83334	-0.263024	0.89384	-0.161912	2.0291	3	1.0726	0.101112	0.885289	3	0	122.91	1064
O13656	O13656	Probable mitochondrial import receptor subunit tom40	tom40	1	0.905784	-0.142762	1.00651	0.00935675	0.771997	3	1.1112	0.152118	3.54131	3	0	37.552	344
O13666	O13666	C-5 sterol desaturase erg32	erg32	1	1.1428	0.192567	0.889563	-0.168831	12.2036	3	0.77841	-0.361398	12.52	3	1.6206e-18	39.063	329
O13671	O13671	Importin-alpha re-exporter	kap109	1	1.02527	0.0360084	1.03069	0.0436057	2.63932	3	1.00528	0.00759742	7.89799	3	1.5799e-84	109.42	967
O13672	O13672	60S ribosomal protein L8	rpl8	1	0.827839	-0.272579	1.00541	0.00778388	0.929545	3	1.2145	0.280362	5.50671	3	0	28.606	259
O13682	O13682	Helicase swr1	swr1	1	1.04184	0.059135	1.00472	0.00678627	11.5839	2	0.964365	-0.0523488	11.9286	2	3.3562e-14	149.45	1288
O13683	O13683	Uncharacterized protein C11E3.02c	SPAC11E3.02c	1	NaN	NaN	1.0452	0.063779	0	1	NaN	NaN	NaN	0	4.4989e-09	142.99	1237
O13685	O13685	Ubiquitin-conjugating enzyme E2 13	ubc13	1	1.14326	0.193151	1.04639	0.0654253	4.24481	3	0.915273	-0.127725	0.516083	3	0	16.855	148
O13686	O13686	Uncharacterized RWD, RING finger and WD repeat-containing protein C11E3.05	SPAC11E3.05	1	NaN	NaN	0.884835	-0.17652	20.1806	2	NaN	NaN	NaN	0	1.2354e-10	149.06	1323
O13687	O13687	V-type proton ATPase subunit E	vma4	1	1.01084	0.0155571	1.05357	0.0752816	2.24615	3	1.04227	0.0597245	0.714572	3	0	25.741	227
O13690	O13690	PH and SEC7 domain-containing protein C11E3.11c	SPAC11E3.11c	1	1.2435	0.314407	1.00851	0.0122254	4.53045	2	0.811025	-0.302182	18.9236	2	3.7665e-92	105.91	942
O13693	O13693	Uncharacterized protein C11E3.14	SPAC11E3.14	1	1.25267	0.325009	0.97498	-0.0365555	0.350776	2	0.77832	-0.361565	1.04713	2	5.9554e-79	67.09	588
O13696	O13696	Isocitrate dehydrogenase [NAD] subunit 1, mitochondrial	idh1	1	1.34729	0.430066	1.01517	0.0217261	2.37449	3	0.75349	-0.40834	3.89585	3	1.2924e-265	38.758	356
O13698	O13698	Malonyl CoA-acyl carrier protein transacylase, mitochondrial	mct1	1	NaN	NaN	NaN	NaN	NaN	0	0.83862	-0.253911	0	1	6.6017e-05	35.602	318
O13701	O13701	Transcription initiation factor TFIID subunit 7	taf7	1	1.12127	0.16514	1.1437	0.193709	0	1	1.02	0.0285691	0	1	0.00040034	45	393
O13703	O13703	Vacuolar protein sorting-associated protein vts1	vts1	1	0.915518	-0.127339	0.96947	-0.0447318	0	1	1.05893	0.0826073	5.70104	2	5.0026e-86	42.304	389
O13704	O13704	Thioredoxin domain-containing protein C13F5.05, mitochondrial	SPAC13F5.05	1	1.59367	0.672352	1.11123	0.152162	6.40263	3	0.69728	-0.52019	6.82892	3	1.8822e-40	40.763	363
O13705	O13705	Exocyst complex component sec10	sec10	1	0.908421	-0.138567	0.95866	-0.0609089	0	1	1.0553	0.0776577	6.72132	3	1.1332e-21	92.515	811
O13710	O13710	Structural maintenance of chromosomes protein 5	smc5	1	2.9236	1.54775	2.7947	1.48269	0	1	0.95591	-0.0650533	0	1	1.3719e-16	124.26	1076
O13711	O13711	Uncharacterized protein C14C4.04	SPAC14C4.04	1	1.16975	0.226198	1.02002	0.0285927	2.99487	3	0.871997	-0.197605	0.419474	3	4.9784e-62	29.71	267
O13712	O13712	Meiotically up-regulated gene 61 protein	mug61	1	1.29476	0.372684	0.974345	-0.0374954	4.36755	2	0.75253	-0.410179	0	1	9.0956e-09	94.907	844
O13713	O13713	Nuclear polyadenylated RNA-binding protein nab2	nab2	1	1.16817	0.224248	0.91216	-0.132641	4.84944	3	0.780847	-0.356889	0.235805	3	1.6811e-67	33.929	307
O13718	O13718	Vacuolar transporter chaperone 2	vtc2	1	1.23635	0.306092	1.04486	0.0633143	6.71356	3	0.845117	-0.242778	4.78344	3	3.4775e-260	85.444	734
O13722	O13722	Transcription initiation factor TFIID subunit 12	taf12	1	1.02649	0.0377172	0.971267	-0.0420606	2.78738	3	0.946203	-0.0797778	12.6393	3	2.6629e-32	49.195	450
O13724	O13724	Zinc finger protein zpr1	zpr1	1	1.28791	0.365031	0.97162	-0.041536	4.53056	3	0.754417	-0.406567	4.36572	3	1.795e-143	51.376	459
O13725	O13725	NAD(P)H-hydrate epimerase	mug182	1	1.30929	0.388782	1.03843	0.0543993	9.34333	3	0.793123	-0.334383	13.997	3	2.833e-113	26.466	242
O13727	O13727	Uncharacterized protein C15A10.07	SPAC15A10.07	1	1.17845	0.23689	0.990563	-0.0136789	3.5075	3	0.840565	-0.250569	5.03887	2	6.2326e-44	18.15	162
O13728	O13728	Alpha-actinin-like protein 1	ain1	1	1.25334	0.325775	1.06705	0.0936277	9.41386	3	0.851367	-0.232148	4.10316	3	3.465e-46	72.442	621
O13729	O13729	Uncharacterized protein C15A10.09c	SPAC15A10.09c	1	0.902049	-0.148723	0.75423	-0.406923	0	1	0.83613	-0.258201	0	1	1.9204e-11	31.45	288
O13731	O13731	E3 ubiquitin-protein ligase ubr11	ubr11	1	1.2091	0.273938	1.12397	0.168599	6.88206	3	0.929587	-0.105339	6.64043	3	2.6364e-66	234.04	2052
O13733	O13733	Protein kinase domain-containing protein ppk3	ppk3	1	0.945323	-0.0811206	1.02813	0.0400274	1.86696	3	1.0876	0.121148	0.0551673	2	8.1053e-28	71.632	637
O13735	O13735	Actin-interacting protein 3 homolog	fat1	1	1.02496	0.0355658	1.07197	0.10026	3.05158	3	1.04586	0.0646943	3.84036	3	1.2962e-302	154.32	1385
O13736	O13736	Actin cytoskeleton-regulatory complex protein sla1	sla1	1	0.980186	-0.0288729	1.08007	0.11112	3.04756	3	1.1019	0.139993	2.31948	3	0	154.63	1420
O13739	O13739	Probable chorismate mutase	SPAC16E8.04c	1	1.19214	0.253558	1.06383	0.0892722	2.47075	3	0.89237	-0.164286	4.55529	2	5.2223e-111	29.05	251
O13741	O13741	Nucleolar protein 12	nop12	1	1.03997	0.0565459	0.922213	-0.116828	1.8247	3	0.886767	-0.173374	5.42875	3	6.822e-206	49.38	438
O13742	O13742	V-type proton ATPase subunit a	vph1	1	0.980467	-0.0284584	1.02635	0.0375275	2.41257	3	1.0468	0.0659858	0	1	1.3866e-07	94.158	831
O13743	O13743	Spa2 interacting protein Pos1	pos1	1	0.930807	-0.103447	0.930895	-0.10331	9.65791	2	1.00009	0.000137064	2.16029	2	1.8571e-33	30.5	269
O13744	O13744	37S ribosomal protein S7, mitochondrial	SPAC16E8.10c	1	1.09758	0.134325	1.09185	0.126775	1.25017	2	0.99478	-0.00755067	1.65062	2	6.1931e-32	29.559	259
O13745	O13745	RNA polymerase II transcription factor B subunit 1	tfb1	1	1.05875	0.0823654	0.882857	-0.179749	3.30011	3	0.833865	-0.262114	7.59535	2	8.6385e-27	60.6	533
O13747	O13747	RING finger protein ETP1 homolog	SPAC16E8.13	1	NaN	NaN	NaN	NaN	NaN	0	0.72761	-0.458763	0	1	8.911e-08	61.825	547
O13748	O13748	Alpha N-terminal protein methyltransferase 1	tae1	1	0.875686	-0.191514	1.02105	0.0300535	4.65697	2	1.166	0.221568	0	1	1.1642e-43	24.388	219
O13749	O13749	Transcription initiation factor IIB	sua7	1	NaN	NaN	1.02659	0.0378531	7.98911	2	NaN	NaN	NaN	0	2.9357e-12	36.687	340
O13750	O13750	Probable succinyl-CoA ligase [ADP-forming] subunit alpha, mitochondrial	SPAC16E8.17c	1	1.0304	0.0431995	1.08137	0.112856	1.33465	3	1.04947	0.0696563	2.02869	3	4.1922e-100	34.706	331
O13752	O13752	Uncharacterized TLC domain-containing protein C17A2.02c	SPAC17A2.02c	1	0.595964	-0.746704	1.02273	0.03243	2.4722	3	1.7161	0.779134	7.49956	2	9.7398e-21	33.042	290
O13753	O13753	V-type proton ATPase subunit d	vma6	1	1.15457	0.207358	1.0527	0.0740944	1.65967	3	0.911767	-0.133264	0.736786	3	1.7646e-221	39.323	343
O13754	O13754	Hsp70/Hsp90 co-chaperone cns1	cns1	1	1.08058	0.111812	0.963507	-0.0536335	3.08288	3	0.891653	-0.165445	4.88234	3	6.7374e-50	40.531	358
O13755	O13755	Putative fumarate reductase	SPAC17A2.05	1	0.885602	-0.17527	1.0278	0.0395595	3.78607	3	1.16057	0.214829	5.98969	3	2.9112e-266	55.483	513
O13759	O13759	RNA-binding post-transcriptional regulator csx1	csx1	1	0.841002	-0.249818	0.79348	-0.333734	4.9075	2	0.943493	-0.0839158	4.41135	3	3.5664e-13	67.87	632
O13764	O13764	Peroxisomal ATPase pex6	pex6	1	1.18768	0.248144	1.03581	0.0507594	5.12262	3	0.87213	-0.197385	8.49298	3	8.1025e-52	106.5	948
O13765	O13765	Lariat debranching enzyme	dbr1	1	1.11208	0.153259	1.02442	0.0348144	4.35122	2	0.92118	-0.118445	2.90029	3	3.8095e-75	54.565	478
O13768	O13768	Probable DNA repair helicase ercc3	ercc3	1	NaN	NaN	0.89491	-0.160186	0	1	NaN	NaN	NaN	0	6.9777e-43	91.344	804
O13769	O13769	Ubiquitin-like-specific protease 2	ulp2	1	NaN	NaN	NaN	NaN	NaN	0	0.898455	-0.154482	10.5231	2	1.536e-16	71.916	638
O13770	O13770	Uncharacterized membrane protein C17A5.08	SPAC17A5.08	1	1.37615	0.460643	1.04185	0.0591475	3.08586	2	0.757073	-0.401495	8.32128	3	2.2614e-18	24.137	210
O13771	O13771	Uncharacterized protein C17A5.09c	SPAC17A5.09c	1	1.33819	0.42028	0.923313	-0.115108	8.76412	3	0.689973	-0.535388	5.44155	3	3.3785e-73	34.978	310
O13773	O13773	UBA domain-containing protein 7	ucp7	1	1.01231	0.0176515	0.995023	-0.00719768	2.67486	3	0.982923	-0.0248492	7.82159	3	1.1662e-89	79.483	697
O13774	O13774	GTP cyclohydrolase 1	SPAC17A5.13	1	0.921373	-0.118143	0.979407	-0.0300201	7.76685	3	1.06299	0.0881234	5.80449	3	2.1201e-161	26.492	235
O13775	O13775	Probable glutamate--tRNA ligase, cytoplasmic	SPAC17A5.15c	1	0.973646	-0.038531	1.01266	0.0181451	0.95092	3	1.04007	0.0566761	1.71573	3	0	80.749	716
O13776	O13776	Hid-1 family protein C17A5.16	SPAC17A5.16	1	1.60859	0.685801	1.66219	0.733088	58.7951	3	1.03332	0.047287	3.15906	3	1.8436e-62	104.83	925
O13777	O13777	Splicing factor Saf5	saf5	1	0.96957	-0.0445832	1.0865	0.119688	0	1	1.1206	0.164271	0	1	2.1623e-25	24.947	217
O13779	O13779	Putative metal ion transporter C17A12.14		1	1.01958	0.0279735	1.05712	0.0801437	5.84077	3	1.03682	0.0521702	11.3026	3	4.8238e-118	71.197	617
O13781	O13781	Uncharacterized protein C17G6.03	SPAC17G6.03	1	1.60529	0.682838	0.931223	-0.102801	16.638	3	0.580095	-0.785639	9.77685	2	1.7766e-10	71.441	635
O13782	O13782	Protein farnesyltransferase subunit beta	cpp1	1	1.12608	0.171305	1.002	0.00288247	0	1	0.889815	-0.168423	2.29879	2	2.3739e-08	42.188	382
O13783	O13783	Vacuolar protein-sorting protein bro1	bro1	1	1.03059	0.0434636	1.02727	0.0388107	1.37966	3	0.99678	-0.00465292	5.00611	3	1.5504e-283	86.621	775
O13784	O13784	40S ribosomal protein S24-A	rps24a	1	0.883652	-0.17845	0.980903	-0.0278171	3.19468	3	1.11006	0.150633	9.86235	3	1.265e-154	15.47	134
O13785	O13785	Protein transport protein use1	use1	1	0.930636	-0.103711	0.902475	-0.148041	14.4852	2	0.96974	-0.0443301	0.251614	2	9.6391e-25	25.829	222
O13787	O13787	Translocation protein sec62	sec62	1	1.03512	0.0497916	0.958513	-0.0611296	7.35034	3	0.925997	-0.110921	10.1717	3	3.0427e-103	31.585	273
O13788	O13788	SWI/SNF and RSC complexes subunit ssr1	ssr1	1	1.07822	0.108647	1.00006	8.16895e-05	1.63917	3	0.92751	-0.108565	1.18057	3	2.8443e-163	59.638	527
O13789	O13789	Uncharacterized beta-glucan synthesis-associated protein C17G6.11c	SPAC17G6.11c	1	1.23995	0.310284	0.979215	-0.0303025	2.30644	2	0.78972	-0.340587	1.02695	2	5.5265e-153	70.008	636
O13790	O13790	Cullin-1	cul1	1	1.11481	0.156794	1.00304	0.00437445	2.85307	3	0.89974	-0.15242	5.63941	2	4.6903e-61	89.425	767
O13791	O13791	Protein slt1	slt1	1	2.42785	1.27968	0.99844	-0.00225232	7.44762	2	0.411245	-1.28193	7.12349	2	7.0274e-56	49.136	433
O13792	O13792	ATP-dependent RNA helicase uap56	uap56	1	0.971831	-0.0412232	1.03153	0.0447905	0.319602	3	1.06143	0.0860137	2.82673	3	0	49.231	434
O13793	O13793	Probable mitochondrial transport protein fsf1	fsf1	1	0.994417	-0.00807703	0.99152	-0.0122862	1.40658	3	0.997087	-0.00420922	2.164	3	7.8011e-46	35.447	322
O13794	O13794	Endoribonuclease ysh1	ysh1	1	1.23848	0.308574	0.98273	-0.025133	3.5381	2	0.793495	-0.333707	3.98301	2	2.7078e-60	85.989	757
O13795	O13795	Protein pof8	pof8	1	NaN	NaN	0.96764	-0.0474577	0	1	NaN	NaN	NaN	0	6.8371e-10	46.808	402
O13796	O13796	Uncharacterized protein C1142.01		1	1.35319	0.436369	0.983833	-0.0235142	3.82093	3	0.727045	-0.459883	12.5515	2	1.568e-93	75.014	656
O13797	O13797	Small glutamine-rich tetratricopeptide repeat-containing protein 2	sgt2	1	1.01972	0.0281711	1.0029	0.00417296	0.846551	3	0.983503	-0.0239981	3.98063	3	0	34.001	317
O13798	O13798	Caffeine-induced protein 16	cid16	1	1.30716	0.386437	0.847485	-0.23874	2.83604	2	0.64834	-0.625178	8.61585	2	2.8456e-20	138.53	1202
O13799	O13799	Uncharacterized helicase C17H9.02	SPAC17H9.02	1	1.11186	0.152972	1.00977	0.014022	3.54385	3	0.90818	-0.13895	0	1	7.0763e-44	118.46	1030
O13801	O13801	Uncharacterized RNA-binding protein C17H9.04c	SPAC17H9.04c	1	0.866462	-0.206791	0.91819	-0.123135	0.843952	3	1.0597	0.0836559	2.42833	3	3.8328e-53	66.396	604
O13802	O13802	Probable rRNA-processing protein ebp2	ebp2	1	0.911979	-0.132927	0.93877	-0.0911564	4.96394	3	1.02938	0.0417709	7.64845	3	1.8145e-240	37.818	333
O13804	O13804	Uncharacterized protein C17H9.07	SPAC17H9.07	1	0.988742	-0.0163343	0.982467	-0.0255197	1.62512	3	0.993653	-0.00918545	3.30611	3	1.2682e-198	13.412	120
O13807	O13807	DNA damage-binding protein 1	ddb1	1	1.26537	0.339557	1.07245	0.10091	2.79267	2	0.84754	-0.238647	2.60991	2	6.7592e-17	120.65	1072
O13808	O13808	Uncharacterized protein C17H9.11	SPAC17H9.11	1	1.05224	0.0734686	0.95422	-0.0676062	0.247322	2	0.906843	-0.141075	1.89562	3	4.3939e-127	16.281	141
O13809	O13809	Uncharacterized FAD-binding protein C17H9.12c	SPAC17H9.12c	1	1.00623	0.00895361	1.0452	0.063779	3.37606	3	1.03873	0.0548254	3.06057	3	0	29.375	266
O13810	O13810	Probable glutamate 5-kinase	SPAC17H9.13c	1	1.052	0.0731349	1.09738	0.134068	7.00404	3	1.04314	0.0609327	5.84733	3	1.8482e-129	43.933	402
O13811	O13811	Protein disulfide-isomerase C17H9.14c	SPAC17H9.14c	1	1.19355	0.255263	1.0286	0.040682	1.73652	3	0.861797	-0.214581	6.2631	3	0	40.691	359
O13813	O13813	Mitochondrial import receptor subunit tom22	tom22	1	0.906342	-0.141873	0.979907	-0.0292837	0.422541	3	1.08117	0.112589	0.656517	3	0	15.912	144
O13816	O13816	Cohesin subunit psc3	psc3	1	1.96703	0.976017	1.3041	0.383055	0	1	0.66298	-0.592963	3.30025	2	1.9014e-13	110.65	962
O13818	O13818	Uncharacterized PH domain-containing protein C19A8.02	SPAC19A8.02	1	NaN	NaN	0.86562	-0.208194	0	1	NaN	NaN	NaN	0	1.6108e-05	140.56	1213
O13819	O13819	Phosphoinositide 3-phosphatase	SPAC19A8.03	1	1.28006	0.356216	1.1065	0.146004	0	1	0.86441	-0.210212	0	1	5.0034e-07	64.152	559
O13820	O13820	Cytochrome P450 61	erg5	1	1.29617	0.37426	1.09197	0.126929	2.96024	3	0.842453	-0.247331	1.4165	3	0	62.27	543
O13821	O13821	Vacuolar protein sorting-associated protein 27	sst4	1	1.23464	0.304092	1.172	0.228973	0	1	0.949263	-0.0751197	8.90741	3	3.4196e-15	68.242	610
O13822	O13822	Uncharacterized oxidoreductase C19A8.06	SPAC19A8.06	1	NaN	NaN	NaN	NaN	NaN	0	4.0553	2.01981	0	1	2.3903e-06	45.226	397
O13823	O13823	U3 small nucleolar ribonucleoprotein protein imp4	imp4	1	0.926113	-0.11074	0.9155	-0.127368	5.5553	3	0.98854	-0.0166287	6.57131	2	2.6897e-161	33.395	289
O13827	O13827	Uncharacterized protein C19A8.11c	SPAC19A8.11c	1	1.0504	0.0709444	1.04438	0.0626468	4.13303	3	0.994265	-0.00829764	2.98059	2	5.4933e-28	28.218	246
O13828	O13828	mRNA decapping complex subunit 2	dcp2	1	1.05454	0.0766129	0.97141	-0.0418477	0.366478	2	0.92117	-0.118461	0.143296	2	5.2683e-119	83.233	741
O13829	O13829	U1 small nuclear ribonucleoprotein 70 kDa homolog	usp101	1	0.95336	-0.0689074	1.0343	0.0486547	2.30906	3	1.0849	0.117562	4.42211	3	1.6505e-40	30.198	261
O13830	O13830	Probable peptidyl-tRNA hydrolase 2	SPAC19A8.14	1	0.989379	-0.0154051	1.0242	0.0344974	1.75747	2	1.0352	0.0499025	16.9828	2	1.0651e-53	21.428	205
O13831	O13831	Tryptophan synthase	trp2	1	0.929492	-0.105486	0.93123	-0.102791	3.66055	3	1.00187	0.00269537	1.69391	3	0	75.436	697
O13834	O13834	E3 ubiquitin-protein ligase ptr1	ptr1	1	1.13926	0.188095	1.0423	0.0597706	3.23926	3	0.914893	-0.128325	2.91005	3	2.7843e-225	365.03	3227
O13835	O13835	U3 small nucleolar ribonucleoprotein protein imp3	imp3	1	1.51055	0.595078	1.5231	0.607011	0	1	1.00831	0.0119322	1.38797	2	2.6016e-22	21.777	183
O13837	O13837	4-aminobutyrate aminotransferase	SPAC19D5.07	1	NaN	NaN	1.6625	0.733354	4.45113	2	NaN	NaN	NaN	0	8.516e-16	52.945	474
O13838	O13838	Nucleoporin nup40	nup40	1	1.10349	0.142077	0.967413	-0.0477956	4.25418	3	0.876683	-0.189872	1.85221	3	4.4458e-76	40.254	371
O13842	O13842	Chitin deacetylase 1	cda1	1	1.03364	0.0477405	1.03647	0.0516736	0.63033	3	1.00273	0.00393321	3.50742	2	3.2614e-76	36.206	320
O13844	O13844	Uncharacterized mitochondrial carrier C19G12.05	SPAC19G12.05	1	0.919359	-0.1213	0.950375	-0.0734312	1.89346	2	1.03374	0.0478688	7.44704	3	1.7714e-34	31.573	291
O13845	O13845	RNA-binding protein rsd1	rsd1	1	0.981764	-0.0265518	1.0552	0.0775164	1.9237	3	1.0748	0.104068	0	1	8.949e-37	69.362	603
O13846	O13846	Ceramide very long chain fatty acid hydroxylase-like protein C19G12.08	SPAC19G12.08	1	1.25368	0.326166	0.991287	-0.0126257	5.65032	3	0.790703	-0.338792	5.71133	3	0	40.229	347
O13848	O13848	NAD/NADP-dependent indole-3-acetaldehyde reductase	SPAC19G12.09	1	2.55452	1.35305	1.02696	0.03838	5.42487	3	0.402017	-1.31467	9.55069	3	0	31.569	284
O13849	O13849	Carboxypeptidase Y	cpy1	1	1.73203	0.792465	1.0667	0.0931545	3.0177	3	0.615867	-0.69931	2.85937	3	0	114.24	1002
O13850	O13850	Ubiquinone biosynthesis protein coq9, mitochondrial	coq9	1	NaN	NaN	NaN	NaN	NaN	0	1.1447	0.19497	0	1	0.00029129	28.084	250
O13851	O13851	Decaprenyl-diphosphate synthase subunit 2	dlp1	1	1.078	0.10836	1.01965	0.028074	0.612955	2	0.94587	-0.0802862	8.27069	2	3.9845e-18	32.411	294
O13853	O13853	Phosphatidylinositol 4-phosphate 5-kinase its3	its3	1	1.29987	0.378372	1.05035	0.0708701	4.7746	2	0.80804	-0.307501	6.33756	2	4.944e-30	83.747	742
O13855	O13855	Uncharacterized protein C1A6.01c		1	NaN	NaN	NaN	NaN	NaN	0	0.94843	-0.0763868	0	1	1.061e-07	50.907	455
O13856	O13856	Uncharacterized WD repeat-containing protein C1A6.02		1	0.964173	-0.0526366	0.968415	-0.0463026	1.35221	2	1.0044	0.00633395	0	1	4.9596e-118	39.779	361
O13857	O13857	Putative lysophospholipase C1A6.03c	SPAC1A6.03c	1	1.13468	0.182292	0.959115	-0.0602242	5.52436	2	0.84527	-0.242516	2.11767	2	5.1465e-25	73.585	666
O13858	O13858	Uncharacterized protein C1A6.07	SPAC1A6.07	1	1.08122	0.11266	0.971195	-0.0421671	1.7324	2	0.89824	-0.154827	0	1	2.7509e-29	69.793	636
O13861	O13861	Uncharacterized protein C1A6.10		1	1.09136	0.126132	1.08997	0.124284	3.31371	3	0.99872	-0.00184785	5.31762	3	3.8733e-126	54.299	485
O13863	O13863	Uncharacterized kinase C1B1.02c	SPAC1B1.02c	1	1.16244	0.217162	0.89299	-0.163284	1.68199	2	0.7682	-0.380446	6.18459	2	2.9589e-37	60.708	537
O13864	O13864	Importin subunit beta-1	kap95	1	0.600012	-0.736937	1.01465	0.0209823	0.290741	2	1.69105	0.757919	15.7683	2	1.6295e-11	94.746	863
O13865	O13865	PAB-dependent poly(A)-specific ribonuclease subunit pan3-like	SPAC1B1.04c	1	NaN	NaN	1.0509	0.0716254	0	1	NaN	NaN	NaN	0	8.4096e-10	76.045	681
O13867	O13867	Uracil phosphoribosyltransferase 1	SPAC1B3.01c	1	0.877737	-0.18814	1.2348	0.304277	2.16159	3	1.4068	0.492417	2.62339	3	2.6637e-264	24.466	219
O13870	O13870	General negative regulator of transcription subunit 3	not3	1	1.1148	0.156782	0.972943	-0.0395723	1.25896	3	0.872753	-0.196354	0.723999	3	0	72.759	640
O13871	O13871	Uncharacterized methyltransferase C1B3.06c	SPAC1B3.06c	1	1.55854	0.640194	1.02843	0.0404483	11.2863	3	0.65987	-0.599746	9.40352	3	1.6054e-59	31.773	278
O13873	O13873	Protein CSN12 homolog	csn12	1	1.4189	0.504773	1.09095	0.125585	13.2774	2	0.76887	-0.379188	0	1	5.263e-15	48.044	423
O13874	O13874	Uncharacterized NOC2 family protein C1B3.09c	SPAC1B3.09c	1	0.945443	-0.0809376	1.1687	0.224905	13.3482	2	1.23614	0.305842	45.3682	3	6.9909e-71	60.786	528
O13878	O13878	U3 small nucleolar RNA-associated protein 17	utp17	1	1.07308	0.101754	0.988733	-0.0163466	1.96952	3	0.9214	-0.1181	5.64202	3	1.3815e-126	88.937	806
O13880	O13880	Vitamin H transporter 1	vht1	1	0.714518	-0.484958	0.539713	-0.889735	12.075	3	0.755353	-0.404776	1.74191	3	4.0487e-190	62.821	568
O13882	O13882	Uncharacterized protein C1B3.18c	SPAC1B3.18c	1	1.12301	0.167371	1.03932	0.0556399	8.02788	3	0.925477	-0.111731	2.07079	3	5.9165e-36	25.601	223
O13892	O13892	Uncharacterized protein C20G4.08		1	0.88033	-0.183883	0.993277	-0.00973249	4.33406	3	1.1283	0.174151	6.0702	3	0	119.23	1076
O13897	O13897	Uncharacterized hydrolase C22A12.06c	SPAC22A12.06c	1	NaN	NaN	2.6175	1.38819	69.9446	2	NaN	NaN	NaN	0	1.2449e-31	48.231	429
O13898	O13898	Dolichyl-phosphate-mannose--protein mannosyltransferase 1	ogm1	1	0.927513	-0.10856	1.00719	0.0103311	4.34879	3	1.0859	0.118891	1.37772	3	8.4045e-189	101.33	893
O13899	O13899	Uncharacterized CDP-alcohol phosphatidyltransferase class-I family protein C22A12.08c	SPAC22A12.08c	1	1.22391	0.2915	1.00801	0.01151	3.89534	3	0.823597	-0.27999	9.64028	3	8.0319e-118	63.879	570
O13900	O13900	Pre-mRNA-splicing factor sap114	sap114	1	1.17737	0.235562	1.0299	0.0425044	0.126226	2	0.87475	-0.193057	5.48728	2	1.4119e-29	54.409	481
O13901	O13901	Uncharacterized CDP-alcohol phosphatidyltransferase class-I family protein C22A12.10	SPAC22A12.10	1	0.843586	-0.245392	0.843055	-0.246301	9.64528	2	0.99937	-0.000909129	8.5784	2	2.625e-13	44.083	386
O13902	O13902	Dihydroxyacetone kinase 1	dak1	1	1.1828	0.242206	0.98103	-0.0276309	3.42313	3	0.829413	-0.269837	2.17401	3	0	62.316	580
O13903	O13903	Exosome complex component rrp40	rrp40	1	NaN	NaN	1.0358	0.0507454	0	1	NaN	NaN	NaN	0	7.9205e-26	26.725	240
O13905	O13905	BSD domain-containing protein C22A12.14c	SPAC22A12.14c	1	0.944073	-0.0830304	0.918795	-0.122185	2.07718	2	0.973225	-0.0391547	13.9921	2	4.0174e-85	39.397	347
O13907	O13907	Probable ATP-citrate synthase subunit 2	SPAC22A12.16	1	0.903695	-0.146092	0.967767	-0.0472689	2.68374	3	1.0709	0.0988237	2.29821	3	0	53.942	492
O13910	O13910	U3 small nucleolar ribonucleoprotein protein mpp10	mpp10	1	1.01147	0.0164591	0.87861	-0.186705	4.34955	3	0.868643	-0.203164	3.87205	3	0	67.706	598
O13912	O13912	Uncharacterized protein C23C11.06c	SPAC23C11.06c	1	NaN	NaN	NaN	NaN	NaN	0	0.077403	-3.69147	0	1	2.1115e-06	60.123	535
O13914	O13914	Alanine--tRNA ligase	ala1	1	0.92766	-0.108332	1.00503	0.00723383	1.15604	3	1.0834	0.115566	2.18256	3	0	107.38	959
O13917	O13917	Uncharacterized protein C23C11.13c	SPAC23C11.13c	1	0.988044	-0.0173533	1.03297	0.0467938	0.997624	3	1.04547	0.0641471	10.5204	3	2.3128e-22	23.572	206
O13918	O13918	Zinc homeostasis factor 1	zhf1	1	0.942914	-0.0848025	0.88541	-0.175582	0	1	0.939015	-0.0907798	7.58082	2	5.5723e-38	42.941	387
O13919	O13919	Paired amphipathic helix protein pst2	pst2	1	1.13938	0.188255	1.07403	0.103039	5.91094	3	0.942643	-0.0852161	8.79617	3	6.8198e-56	124.85	1075
O13920	O13920	Uncharacterized protein C23C11.17	SPAC23C11.17	1	1.25314	0.325547	1.01252	0.0179503	3.5621	3	0.807987	-0.307597	3.35966	3	2.4176e-108	55.723	485
O13923	O13923	Coronin-like protein crn1	crn1	1	0.953386	-0.0688682	1.02877	0.0409158	0.88526	3	1.07907	0.109784	4.89356	3	0	67.015	601
O13926	O13926	UPF0665 family protein C23C4.06c	SPAC23C4.06c	1	0.758646	-0.398501	0.715335	-0.483309	28.2867	2	0.94291	-0.084808	0	1	2.6837e-11	37.777	327
O13928	O13928	GTP-binding protein rho3	rho3	1	1.07276	0.101331	1.0742	0.103263	2.31313	3	1.00134	0.00193196	3.55321	3	1.0771e-232	22.501	205
O13929	O13929	Uncharacterized protein C23C4.09c	SPAC23C4.09c	1	NaN	NaN	1.0071	0.0102069	0	1	NaN	NaN	NaN	0	6.5161e-265	15.042	131
O13931	O13931	ATP synthase subunit J, mitochondrial	atp18	1	0.763197	-0.389873	1.0757	0.105276	2.23058	3	1.40947	0.495149	9.06648	3	2.3116e-16	6.8049	60
O13932	O13932	Protein transport protein bet1	bet1	1	NaN	NaN	0.86503	-0.209178	0	1	NaN	NaN	NaN	0	3.8782e-11	13.251	117
O13933	O13933	Chitobiosyldiphosphodolichol beta-mannosyltransferase	alg1	1	0.936206	-0.0951026	1.0669	0.093425	2.41822	2	1.1396	0.188528	0	1	1.1885e-10	48.726	424
O13935	O13935	Putative tRNA (cytosine-5-)-methyltransferase C23C4.17	SPAC23C4.17	1	0.955947	-0.0649969	0.98591	-0.0204721	2.62979	3	1.03134	0.0445247	5.36287	3	9.6575e-160	77.821	685
O13936	O13936	Transcription elongation factor spt5	spt5	1	0.954821	-0.0666982	0.976533	-0.0342588	0.398987	3	1.02274	0.0324394	3.15768	3	2.2879e-127	109.01	990
O13939	O13939	AP-3 complex subunit beta	apl6	1	0.929692	-0.105175	0.83491	-0.260307	26.9957	2	0.89805	-0.155132	0	1	6.2433e-48	83.87	745
O13940	O13940	Probable low-specificity L-threonine aldolase	gly1	1	1.58324	0.662882	0.843937	-0.244793	7.78985	3	0.533043	-0.907675	9.17577	3	0	41.318	376
O13942	O13942	Uncharacterized protein C23H3.12c	SPAC23H3.12c	1	NaN	NaN	1.0184	0.0263043	0	1	NaN	NaN	NaN	0	3.0438e-05	26.103	226
O13943	O13943	Late secretory pathway protein avl9	avl9	1	NaN	NaN	0.92658	-0.110012	0	1	NaN	NaN	NaN	0	1.9786e-08	53.115	469
O13944	O13944	Oxysterol-binding protein homolog C23H4.01c		1	1.03756	0.0531886	1.00618	0.00889327	2.82344	3	0.969763	-0.0442954	2.35232	3	8.8288e-70	106.81	945
O13945	O13945	Protein kinase domain-containing protein ppk9	ppk9	1	0.492006	-1.02325	1.0247	0.0352017	0	1	2.0827	1.05845	0	1	7.7986e-07	59.909	532
O13946	O13946	Endoplasmic reticulum vesicle protein 25	erv25	1	1.02634	0.0375036	0.937887	-0.0925145	8.95363	3	0.91382	-0.130018	1.48279	2	2.6048e-72	24.485	216
O13950	O13950	Signal recognition particle receptor subunit beta	srp102	1	1.06368	0.0890607	1.01678	0.0240123	1.93502	3	0.955913	-0.0650483	7.64217	3	5.3151e-31	25.611	227
O13951	O13951	RNA polymerase II nuclear localization protein iwr1	iwr1	1	1.20023	0.263314	0.935305	-0.0964912	0.834487	2	0.77927	-0.359805	4.13567	3	2.6156e-29	31.711	277
O13953	O13953	Chromatin modification-related protein eaf3	alp13	1	1.0599	0.0839229	0.984877	-0.021985	1.89658	3	0.92922	-0.105908	4.49821	3	5.7016e-73	39.138	337
O13955	O13955	Vacuolar morphogenesis protein 6	vam6	1	0.998686	-0.00189718	1.045	0.0635029	3.60172	3	1.04638	0.0654	5.24907	2	3.8304e-23	103.69	905
O13956	O13956	Ribosome biogenesis protein tsr1 homolog	SPAC23H4.15	1	1.03255	0.046212	0.97354	-0.0386878	4.50001	3	0.94285	-0.0848998	5.24666	3	4.8364e-69	90.125	783
O13959	O13959	RING-box protein pip1	pip1	1	NaN	NaN	NaN	NaN	NaN	0	0.690985	-0.533274	2.33363	2	0.00015173	12.724	107
O13960	O13960	Cell wall protein ecm33	ecm33	1	1.19552	0.257638	0.99325	-0.00977119	1.21055	3	0.83081	-0.26741	2.28994	3	2.6532e-32	43.345	421
O13961	O13961	Nuclear envelope protein ndc1	cut11	1	1.29415	0.372005	1.0961	0.132379	2.01624	2	0.846965	-0.239626	9.36579	2	5.8205e-36	69.354	601
O13962	O13962	Putative cytochrome c1 heme lyase	SPAC24C9.02c	1	0.98257	-0.0253676	1.0212	0.0302654	0.127301	2	1.03931	0.055633	10.2842	2	2.5133e-36	25.16	216
O13963	O13963	Diphosphomevalonate decarboxylase	mvd1	1	0.891794	-0.165217	0.98897	-0.0160014	1.94655	3	1.10897	0.149216	2.71209	3	1.0588e-183	42.755	393
O13964	O13964	Uncharacterized protein C24C9.04	SPAC24C9.04	1	0.957887	-0.0620733	0.96611	-0.0497406	9.10766	2	1.00859	0.0123326	3.06519	2	1.1378e-08	13.789	121
O13965	O13965	Meiotically up-regulated gene 70 protein	mug70	1	0.971305	-0.0420034	0.986487	-0.0196285	3.17083	3	1.01563	0.0223749	9.01882	3	1.1986e-57	79.253	730
O13966	O13966	Aconitate hydratase, mitochondrial	SPAC24C9.06c	1	1.29401	0.371845	1.10248	0.140748	11.2182	3	0.851987	-0.231097	15.2907	3	0	86.112	789
O13968	O13968	Uncharacterized carboxypeptidase C24C9.08	SPAC24C9.08	1	1.05202	0.073165	1.22347	0.290975	3.44213	3	1.16297	0.21781	5.29737	3	2.2811e-218	66.606	596
O13969	O13969	Probable threonine--tRNA ligase, mitochondrial	SPAC24C9.09	1	1.19897	0.261792	0.999495	-0.000728789	1.9715	2	0.83363	-0.262521	2.76382	2	8.8498e-28	55.043	474
O13971	O13971	Suppressor of glycerol defect protein 1	sgd1	1	1.04146	0.0586095	0.930317	-0.104206	1.57761	3	0.89328	-0.162816	5.66348	3	5.2601e-37	87.87	775
O13972	O13972	Probable serine hydroxymethyltransferase, cytosolic	shm1	1	0.818888	-0.288262	1.09313	0.128469	3.67043	3	1.3349	0.416732	3.30127	3	0	51.86	467
O13973	O13973	Uncharacterized protein C24C9.13c	SPAC24C9.13c	1	0.789757	-0.340519	0.920225	-0.119941	5.19927	2	1.1652	0.220578	0	1	1.1683e-15	9.8534	88
O13974	O13974	Putative ubiquitin thioesterase otu1	otu1	1	2.48781	1.31488	1.2985	0.376846	3.48864	2	0.521945	-0.93803	10.8067	2	2.3174e-25	35.668	329
O13977	O13977	JmjC domain-containing protein 1	jmj1	1	1.09841	0.135417	0.94951	-0.0747449	0	1	0.86444	-0.210162	0	1	6.3474e-22	53.585	464
O13981	O13981	ER membrane protein complex subunit 1	emc1	1	1.43202	0.518047	1.0514	0.0723116	2.52202	3	0.73421	-0.445735	1.43582	3	3.8937e-211	100.92	885
O13982	O13982	Uncharacterized WD repeat-containing protein C25H1.08c	SPAC25H1.08c	1	2.9576	1.56443	2.25457	1.17285	16.0971	3	0.762297	-0.391576	18.6441	3	2.2279e-165	43.431	399
O13984	O13984	ATPase WRNIP1 homolog C26H5.02c	SPAC26H5.02c	1	NaN	NaN	0.947685	-0.0775205	18.7736	2	NaN	NaN	NaN	0	7.1549e-09	56.306	504
O13986	O13986	Uncharacterized protein C26H5.04	SPAC26H5.04	1	1.40426	0.489814	1.00093	0.00133637	2.11179	3	0.712777	-0.488478	8.86591	3	1.5765e-48	90.407	789
O13987	O13987	Ankyrin and IPT/TIG repeat-containing protein C26H5.05	mga2	1	1.4146	0.50039	1.09211	0.127118	8.58618	3	0.77203	-0.373271	2.20846	2	2.2726e-40	127.7	1151
O13989	O13989	Uncharacterized protein C26H5.07c	SPAC26H5.07c	1	1.01339	0.0191916	1.03232	0.0458856	4.01508	3	1.01867	0.026694	13.2059	2	1.4006e-68	56.858	505
O13991	O13991	Uncharacterized oxidoreductase C26H5.09c	SPAC26H5.09c	1	0.679518	-0.557417	1.33133	0.412872	5.46328	3	1.95923	0.970289	3.50263	3	0	41.432	369
O13996	O13996	Uncharacterized glycosyl hydrolase C27E2.01	SPAC27E2.01	1	NaN	NaN	NaN	NaN	NaN	0	1.27169	0.346747	31.3528	2	1.2971e-05	56.678	491
O13997	O13997	Protein IMPACT homolog	yih1	1	0.677185	-0.562378	0.67214	-0.573166	18.3771	2	0.99255	-0.0107883	0	1	3.0472e-67	31.485	280
O13998	O13998	Uncharacterized GTP-binding protein C27E2.03c	SPAC27E2.03c	1	0.891952	-0.164962	0.98751	-0.0181327	1.33615	3	1.10713	0.146829	2.32373	3	0	44.332	392
O14000	O14000	Probable methionine--tRNA ligase, mitochondrial	SPAC27E2.06c	1	1.15823	0.211923	0.988477	-0.0167211	11.9512	3	0.853437	-0.228644	8.5451	3	8.1919e-72	61.945	539
O14001	O14001	Pyruvylated Gal-beta-1,3-epitope synthesis protein 2	pvg2	1	NaN	NaN	NaN	NaN	NaN	0	0.89729	-0.156354	0	1	2.5436e-17	45.065	389
O14002	O14002	Peroxide stress-activated histidine kinase mak2	mak2	1	1.23224	0.301278	1.03615	0.0512328	2.10877	2	0.84087	-0.250045	1.48537	2	1.7377e-18	264.62	2310
O14003	O14003	Replication factor C subunit 3	rfc3	1	1.04466	0.0630292	0.9896	-0.0150826	3.79946	3	0.947297	-0.0781118	1.95045	3	2.2422e-39	38.439	342
O14006	O14006	37S ribosomal protein S9, mitochondrial	mrps9	1	0.98276	-0.0250889	1.02171	0.0309858	5.68449	3	1.03963	0.0560747	2.2946	3	2.0445e-23	31.062	271
O14007	O14007	H/ACA ribonucleoprotein complex subunit 4	cbf5	1	0.978999	-0.0306202	0.98782	-0.0176799	4.11061	3	1.00901	0.0129404	2.61925	3	0	53.11	474
O14008	O14008	Myosin 1 light chain cam2	cam2	1	1.04173	0.0589881	1.02522	0.0359381	2.59592	3	0.98415	-0.0230499	1.78386	3	5.1083e-163	16.218	143
O14009	O14009	Nuclear speckle splicing regulatory protein 1 homolog	SPAC29A4.06c	1	NaN	NaN	0.755625	-0.404258	8.10786	2	NaN	NaN	NaN	0	4.5103e-13	41.008	355
O14011	O14011	Pre-mRNA-splicing factor cwf8	cwf8	1	0.999201	-0.00115378	1.02913	0.0414299	1.43798	3	1.02996	0.0425837	3.96593	3	4.6251e-279	54.191	488
O14012	O14012	Ribosomal RNA-processing protein 17	rrp17	1	1.07885	0.109491	0.902787	-0.147543	3.08823	3	0.836807	-0.257034	7	3	5.2965e-55	24.332	203
O14014	O14014	Probable Rho-type GTPase-activating protein 3	rga3	1	1.164	0.219092	1.09405	0.129679	4.55646	2	0.939905	-0.0894131	11.8517	2	1.4946e-31	108.65	969
O14018	O14018	Serine--tRNA ligase, cytoplasmic	SPAC29A4.15	1	0.998949	-0.001517	1.00437	0.0062956	1.65568	3	1.00543	0.00781262	2.22736	3	0	51.642	450
O14019	O14019	Serine/threonine-protein kinase hal4	hal4	1	0.957928	-0.0620101	0.971933	-0.0410707	7.01552	3	1.01462	0.0209394	7.06775	3	1.9504e-145	69.114	636
O14021	O14021	RbAp48-related WD40 repeat-containing protein prw1	prw1	1	1.04055	0.0573484	1.10423	0.143045	2.76434	3	1.0612	0.0856966	4.0049	2	9.4859e-175	48.476	431
O14023	O14023	Probable elongator complex protein 3	elp3	1	1.03624	0.0513513	0.98738	-0.0183226	0.936551	3	0.952853	-0.0696739	2.61477	3	1.2168e-30	61.849	544
O14026	O14026	Histone-lysine N-methyltransferase, H3 lysine-36 specific	set2	1	1.05194	0.0730545	1.03551	0.0503369	4.80835	3	0.984377	-0.0227176	8.60361	3	1.7092e-120	90.678	798
O14027	O14027	Probable pyridoxine biosynthesis PDX1-like protein	snz1	1	1.18438	0.244127	0.822063	-0.282679	1.75758	3	0.69409	-0.526805	5.5254	3	0	31.403	296
O14029	O14029	COPII coat assembly protein sec16	sec16	1	1.1166	0.159109	0.953597	-0.0685489	4.9493	3	0.85402	-0.227658	3.24378	3	2.3952e-245	218.09	1995
O14030	O14030	Uncharacterized protein C29B12.08	SPAC29B12.08	1	0.63565	-0.653696	1.093	0.128293	0.667887	2	1.7195	0.781989	10.4914	2	1.1933e-76	75.679	689
O14031	O14031	Uncharacterized oligopeptide transporter C29B12.10c	SPAC29B12.10c	1	0.57888	-0.788664	1.03825	0.0541538	0.679027	2	1.79355	0.842818	10.4458	2	1.9186e-11	96.301	851
O14032	O14032	UPF0664 stress-induced protein C29B12.11c	SPAC29B12.11c	1	NaN	NaN	1.0424	0.059909	2.28784	3	NaN	NaN	NaN	0	2.1572e-12	19.704	174
O14034	O14034	Uncharacterized lyase C29B12.13	SPAC29B12.13	1	NaN	NaN	NaN	NaN	NaN	0	1.0646	0.0903115	0	1	5.3407e-113	15.56	137
O14036	O14036	Small nuclear ribonucleoprotein Sm D2	smd2	1	1.04423	0.0624347	0.999763	-0.000341512	0.933185	3	0.95742	-0.0627762	4.99797	3	1.0808e-100	13.095	115
O14037	O14037	UPF0538 protein C2C4.04c	SPAC2C4.04c	1	1.62376	0.699337	1.05413	0.0760573	2.44393	3	0.649193	-0.62328	6.13176	3	1.195e-58	14.55	125
O14038	O14038	Uncharacterized protein C2C4.05	SPAC2C4.05	1	1.03249	0.0461318	1.03611	0.0511724	14.0776	3	1.0035	0.0050406	0	1	1.4571e-05	15.738	134
O14039	O14039	Putative methyltransferase C2C4.06c	SPAC2C4.06c	1	1.66648	0.736807	1.0614	0.0859685	0	1	0.63691	-0.650838	0	1	3.2588e-11	51.876	460
O14040	O14040	Dis3-like exonuclease C2C4.07c	SPAC2C4.07c	1	1.78863	0.838852	1.00646	0.00928977	15.4939	2	0.5627	-0.829562	10.7411	2	3.9904e-138	105.15	927
O14043	O14043	Uncharacterized protein C2C4.10c	SPAC2C4.10c	1	0.64226	-0.638771	1.0782	0.108625	6.06566	2	1.67876	0.747396	45.9827	2	1.904e-36	19.686	166
O14044	O14044	Pre-rRNA-processing protein pno1	rbp28	1	0.955901	-0.0650673	0.97268	-0.0399629	3.83338	3	1.01755	0.0251044	4.24099	3	8.8389e-64	26.393	241
O14045	O14045	Putative tRNA 2-phosphotransferase	SPAC2C4.12c	1	0.953907	-0.0680801	0.99157	-0.0122135	4.69567	3	1.03948	0.0558666	6.27082	3	2.514e-56	41.027	365
O14047	O14047	Serine/threonine-protein kinase ppk11	ppk11	1	1.00283	0.00408362	1.01417	0.0202994	5.06225	3	1.0113	0.0162158	6.20565	3	7.1531e-68	35.218	312
O14048	O14048	UBX domain-containing protein 2	ubx2	1	1.36773	0.45178	1.05126	0.0721126	5.32173	2	0.768615	-0.379667	2.77317	2	1.3117e-67	47.234	427
O14049;Q9P7B2	O14049;Q9P7B2	40S ribosomal protein S8-A;40S ribosomal protein S8-B	rps8a;rps8b	2	0.850667	-0.233333	1.01116	0.0160113	2.55863	3	1.18867	0.249344	5.93532	3	0	22.593	200
O14053	O14053	Uncharacterized WD repeat-containing protein C1672.07	SPCC1672.07	1	1.0557	0.078201	0.94639	-0.0794933	3.32689	3	0.896457	-0.157694	7.70298	3	1.9216e-180	100.57	902
O14055	O14055	Tyrosine--tRNA ligase, cytoplasmic	tys1	1	0.897866	-0.155428	0.981757	-0.0265626	1.11722	3	1.09343	0.128865	0.716249	3	0	44.575	401
O14057	O14057	Probable guanine deaminase	SPCC1672.03c	1	0.74231	-0.429906	0.857517	-0.221763	5.43288	3	1.1552	0.208143	10.3359	3	0	58.046	527
O14059	O14059	Probable histidinol-phosphatase	SPCC1672.01	1	NaN	NaN	NaN	NaN	NaN	0	1.0347	0.0492126	0	1	2.9219e-08	35.05	306
O14062	O14062	40S ribosomal protein S12-A	rps12a	1	0.823878	-0.279498	0.99854	-0.0021079	1.669	3	1.212	0.27739	4.13492	3	0	15.616	145
O14063	O14063	Importin subunit alpha-1	cut15	1	1.09147	0.126271	1.02514	0.035821	2.70964	3	0.93923	-0.0904496	6.72735	3	1.7121e-180	60.425	542
O14064	O14064	Protein bir1	bir1	1	NaN	NaN	0.75122	-0.412693	0	1	NaN	NaN	NaN	0	2.1426e-11	112.58	997
O14065	O14065	Uncharacterized protein C962.01		1	1.11298	0.154433	1.04763	0.067134	5.13425	3	0.941283	-0.087299	7.15555	3	0	156.03	1429
O14066	O14066	Increased rDNA silencing protein 4 homolog	SPAC1687.09	1	NaN	NaN	0.988115	-0.0172492	1.13904	2	NaN	NaN	NaN	0	1.014e-10	150.02	1379
O14069	O14069	Probable 60S ribosomal protein L28e	rpl28e	1	0.813087	-0.298519	1.01067	0.0153072	0.359695	3	1.243	0.313826	6.86744	3	0	14.755	134
O14072	O14072	Cation-transporting ATPase 4	cta4	1	0.913992	-0.129747	0.985313	-0.0213455	0.744743	3	1.07803	0.108402	2.89137	3	0	136.26	1211
O14073	O14073	Putative dipeptidyl aminopeptidase C2E11.08		1	1.07513	0.104516	1.0031	0.00446549	0	1	0.933	-0.100051	13.8478	2	2.1598e-31	91.303	793
O14074	O14074	Uncharacterized protein UNK4.09		1	NaN	NaN	1.1445	0.194717	11.6383	2	NaN	NaN	NaN	0	1.0971e-28	38.519	339
O14075	O14075	Putative 2-hydroxyacid dehydrogenase UNK4.10		1	0.934899	-0.0971177	1.13593	0.183878	3.33588	3	1.21503	0.280996	11.4105	3	0	36.701	334
O14076	O14076	Uncharacterized protein UNK4.11c		1	1.00512	0.00737089	0.926545	-0.110067	1.59787	2	0.921823	-0.117438	3.43242	3	1.9748e-22	21.505	188
O14077	O14077	Putative zinc protease mug138	mug138	1	1.01565	0.022403	1.01155	0.0165676	2.62204	3	0.995963	-0.00583546	4.73894	3	7.0184e-229	112.14	969
O14078	O14078	Uncharacterized GTP-binding protein UNK4.13c		1	NaN	NaN	1.0752	0.104605	4.6131	2	NaN	NaN	NaN	0	3.0615e-13	45.362	407
O14079	O14079	Uncharacterized protein mdb1	mdb1	1	1.08106	0.112452	1.00424	0.00610894	5.76462	3	0.92894	-0.106343	20.7722	3	5.8455e-40	70.2	624
O14080	O14080	Uncharacterized protein UNK4,15		1	1.47513	0.560839	1.102	0.140129	7.75711	3	0.747057	-0.42071	2.60385	3	4.9751e-39	23.655	208
O14081	O14081	Putative alpha,alpha-trehalose-phosphate synthase [UDP-forming] 106 kDa subunit		1	1.56255	0.643906	1.04376	0.0617901	12.9416	3	0.667983	-0.582116	14.479	3	0	106.82	944
O14082	O14082	NAD binding dehydrogenase family protein	SPACUNK4.17	1	6.54522	2.71044	1.11664	0.15916	11.8335	3	0.170603	-2.55128	28.9567	3	5.0153e-188	45.755	406
O14085	O14085	Translocation protein sec72	sec72	1	1.05571	0.0782173	1.00946	0.0135789	3.53689	3	0.956185	-0.0646383	0.372836	2	5.1096e-27	21.657	192
O14086	O14086	DNA-directed RNA polymerase I subunit rpa49	rpa49	1	0.951372	-0.0719181	0.95944	-0.0597355	7.41225	3	1.00848	0.0121826	7.70641	3	0	48.066	425
O14087	O14087	Single-stranded DNA-binding protein rim1, mitochondrial	rim1	1	1.04783	0.0674088	1.00286	0.00412015	3.57378	2	0.95708	-0.0632886	9.28031	2	6.8826e-16	17.139	150
O14088	O14088	Uncharacterized oxidoreductase C2F3.05c	SPAC2F3.05c	1	1.73179	0.792266	1.03883	0.0549643	2.34455	3	0.59986	-0.737302	7.8519	3	2.6169e-113	31.172	275
O14089	O14089	Importin subunit beta-2	kap104	1	1.05219	0.0734017	0.95584	-0.065159	1.27741	2	0.908425	-0.138561	5.92619	2	3.8308e-122	101.72	910
O14092	O14092	5-aminolevulinate synthase, mitochondrial	hem1	1	0.959251	-0.0600204	0.870047	-0.200835	5.73624	3	0.907007	-0.140815	8.47271	3	0	60.959	558
O14093	O14093	Vacuolar protein sorting-associated protein 54	vps54	1	1.00456	0.00656202	0.88363	-0.178486	18.364	2	0.87962	-0.185048	0	1	2.1632e-184	107.95	949
O14094	O14094	Putative exopolyphosphatase	SPAC2F3.11	1	1.47836	0.563997	1.15407	0.206727	4.70625	3	0.78064	-0.357271	1.24842	3	1.9846e-132	43.296	384
O14096;O14095	O14096	Queuine tRNA-ribosyltransferase-like protein	SPAC2F3.13c	2	0.971405	-0.0418547	0.955847	-0.0651489	3.59084	3	0.983983	-0.0232942	2.46615	3	1.0996e-50	73.212	649
O14098	O14098	CTD kinase subunit alpha	lsk1	1	1.12124	0.165097	1.097	0.133564	0	1	0.97838	-0.0315332	1.81627	2	6.1778e-11	67.365	593
O14099	O14099	Uncharacterized RING finger protein C2F3.16	SPAC2F3.16	1	0.997302	-0.00389826	0.933833	-0.0987631	2.97488	3	0.93636	-0.0948648	4.22594	3	3.1385e-55	49.904	425
O14100	O14100	Protein zds1	zds1	1	1.05582	0.0783624	0.995405	-0.00664443	0.49176	2	0.94278	-0.0850069	0	1	4.6627e-08	103.1	938
O14103	O14103	Protein rot1	rot1	1	1.44332	0.529389	1.01335	0.0191373	6.48385	3	0.7021	-0.510252	6.64371	3	1.1264e-113	26.432	232
O14104	O14104	Probable homoisocitrate dehydrogenase	lys12	1	0.799535	-0.322767	0.830423	-0.268081	4.15429	3	1.03863	0.0546864	2.18241	3	0	39.256	362
O14105	O14105	Ribulose-phosphate 3-epimerase	SPAC31G5.05c	1	1.10612	0.145506	1.0815	0.113034	2.1053	3	0.977743	-0.0324723	4.99239	3	0	25.205	228
O14110	O14110	Probable aminomethyltransferase, mitochondrial	gcv1	1	0.727121	-0.459732	1.13513	0.182862	5.69718	3	1.56113	0.642594	9.16589	3	0	42.408	387
O14111	O14111	Phosphatidylserine decarboxylase proenzyme 3;Phosphatidylserine decarboxylase 3 beta chain;Phosphatidylserine decarboxylase 3 alpha chain	psd3	1	1.04838	0.0681555	0.84931	-0.235637	14.3988	3	0.81012	-0.303793	7.59147	2	9.994e-19	108.21	967
O14112	O14112	40S ribosomal protein S10-A	rps10a	1	0.854737	-0.226447	1.0152	0.021764	0.497024	3	1.18773	0.248211	5.4473	3	0	16.275	144
O14114	O14114	ATPase with bromodomain protein (predicted)	abo1	1	1.31132	0.391021	1.0453	0.0639171	0.564431	2	0.797135	-0.327104	4.572	2	1.715e-53	135.35	1190
O14115	O14115	Patatin-like phospholipase domain-containing protein SPAC1786.01c		1	0.511022	-0.968542	1.17917	0.237768	3.41446	3	2.30747	1.20631	7.19235	3	2.0667e-88	72.521	630
O14116	O14116	Uncharacterized protein C328.01c		1	NaN	NaN	NaN	NaN	NaN	0	0.85718	-0.22233	2.61555	2	5.4842e-11	140.42	1234
O14121	O14121	Probable NADH-ubiquinone oxidoreductase C3A11.07, mitochondrial	SPAC3A11.07	1	0.728309	-0.457377	1.00412	0.00593168	3.93804	3	1.3787	0.463309	16.0382	3	0	61.674	551
O14122	O14122	Cullin-4	cul4	1	0.956313	-0.0644446	0.990645	-0.0135599	1.47934	2	1.0359	0.0508847	0	1	4.4259e-142	85.329	734
O14124	O14124	Uncharacterized dipeptidase C3A11.10c	SPAC3A11.10c	1	1.74857	0.806178	1.10573	0.145003	2.2804	3	0.632363	-0.661174	10.3122	3	8.0305e-56	46.047	409
O14125	O14125	Uncharacterized oxidoreductase C3A11.11c	SPAC3A11.11c	1	0.883673	-0.178416	0.92589	-0.111087	1.60818	2	1.04778	0.067329	4.80304	2	2.9565e-119	36.878	334
O14126	O14126	26S protease regulatory subunit 6A	tbp1	1	1.22642	0.294454	1.00549	0.00790345	1.38252	3	0.81986	-0.286551	3.93819	3	0	48.835	438
O14130	O14130	Uncharacterized transcriptional regulatory protein C3C7.04	SPAC3C7.04	1	0.855644	-0.224917	0.84749	-0.238732	0	1	0.99047	-0.0138148	0	1	3.8137e-14	87.957	783
O14131	O14131	Meiotically up-regulated gene 191 protein	mug191	1	1.85855	0.894174	1.11575	0.158014	1.45642	2	0.600335	-0.73616	5.68266	2	5.3798e-60	49.78	442
O14134	O14134	mRNA export factor elf1	elf1	1	0.897834	-0.155479	1.00318	0.00458053	2.17441	3	1.11733	0.16006	2.94009	3	0	116.7	1057
O14136	O14136	Peroxisomal membrane protein pex13	pex13	1	1.12983	0.1761	0.86452	-0.210029	0	1	0.76518	-0.386129	0	1	5.2069e-13	32.054	288
O14137	O14137	Probable glucose-6-phosphate 1-dehydrogenase C7.13c	SPAC3C7.13c	1	NaN	NaN	NaN	NaN	NaN	0	0.587645	-0.766983	65.1201	2	2.3313e-17	54.429	473
O14139	O14139	Chromodomain helicase hrp3	hrp3	1	0.894343	-0.1611	1.0039	0.00561564	0.513619	3	1.1225	0.166715	2.8732	3	5.5286e-129	159.38	1388
O14141	O14141	Maf-like protein C3G6.03c	SPAC3G6.03c	1	1.07193	0.100207	1.00158	0.00227285	2.55764	3	0.93437	-0.0979342	0	1	8.5492e-14	26.894	241
O14142	O14142	Protein sym1	sym1	1	0.646086	-0.630201	0.90759	-0.139887	0	1	1.40475	0.490313	6.80904	2	2.6476e-06	23.409	206
O14145	O14145	Trehalose-phosphatase	tps2	1	1.37623	0.460725	1.096	0.132248	7.16655	3	0.796377	-0.328477	3.19431	3	2.3805e-46	96.34	849
O14148	O14148	Putative DNA helicase ino80	ino80	1	1.00597	0.00859378	0.97211	-0.0408085	3.11365	3	0.966337	-0.0494022	10.5201	3	2.9746e-122	183.05	1604
O14150	O14150	40S ribosomal protein S14	rps14a	1	0.814875	-0.295349	0.99776	-0.00323527	1.31704	3	1.22443	0.292114	4.54424	3	0	14.699	139
O14155	O14155	UPF0047 protein C4A8.02c	SPAC4A8.02c	1	1.1256	0.17069	1.01205	0.0172804	5.97245	3	0.899123	-0.153409	4.93654	3	1.3481e-49	15.88	142
O14156	O14156	Protein phosphatase 2C homolog 4	ptc4	1	0.298715	-1.74316	1.1597	0.213752	11.9701	3	3.8823	1.95691	71.5787	2	1.5573e-245	43.569	383
O14157	O14157	Myosin type-2 heavy chain 2	myo3	1	1.08967	0.123897	1.01716	0.0245466	5.35341	3	0.933453	-0.0993502	11.5323	3	3.6896e-65	242.57	2104
O14158	O14158	AB hydrolase superfamily protein C4A8.06c	SPAC4A8.06c	1	1.17445	0.231985	1.1521	0.204266	11.9608	2	0.98097	-0.027719	0	1	2.3839e-32	66.109	578
O14159	O14159	Sphingoid long chain base kinase 4	lcb4	1	1.02735	0.0389269	1.1457	0.196229	5.44962	3	1.1152	0.157303	8.35802	3	3.0133e-56	51.288	458
O14161	O14161	Pre-mRNA-splicing factor cwf21	cwf21	1	1.1658	0.22132	1.04395	0.0620526	4.09502	2	0.89548	-0.159267	7.26994	3	4.2419e-74	34.553	293
O14164	O14164	Eukaryotic translation initiation factor 3 subunit C	nip1	1	0.979696	-0.0295945	0.992673	-0.0106091	0.847169	3	1.01325	0.0189854	2.19566	3	0	104.37	918
O14165	O14165	Uncharacterized protein C4C5.01	SPAC4C5.01	1	0.881906	-0.181304	0.966633	-0.0489594	3.08503	3	1.09607	0.132344	18.1042	3	1.1234e-82	27.382	249
O14169	O14169	Phosphatidylglycerol phospholipase C	SPAC4D7.02c	1	1.46771	0.553564	1.16063	0.214912	12.7505	3	0.79078	-0.338652	5.75508	2	2.0014e-33	35.585	311
O14171	O14171	Uncharacterized protein C4D7.04c	SPAC4D7.04c	1	NaN	NaN	1.06005	0.0841323	0.731098	2	NaN	NaN	NaN	0	5.6281e-10	30.543	264
O14172	O14172	Siroheme biosynthesis protein met8;Precorrin-2 dehydrogenase;Sirohydrochlorin ferrochelatase	met8	1	1.14806	0.199199	0.96956	-0.0445979	0	1	0.84452	-0.243797	3.65533	2	4.761e-26	29.444	264
O14174	O14174	SAGA complex subunit Spt20	spt20	1	NaN	NaN	1.1218	0.165815	0	1	NaN	NaN	NaN	0	5.6257e-07	54.028	473
O14176	O14176	Pre-mRNA-processing protein prp40	prp40	1	1.09058	0.125093	1.00351	0.00505499	2.47168	3	0.920163	-0.120038	11.072	3	1.6963e-153	81.929	695
O14177	O14177	ESCRT-III complex subunit did4	did4	1	1.15329	0.205751	0.98226	-0.0258232	0	1	0.851705	-0.231574	19.1375	2	1.2218e-12	23.928	210
O14178	O14178	Uncharacterized protein C4F8.02c		1	0.923857	-0.114259	1.0483	0.0680517	3.6285	3	1.1347	0.182311	3.65902	3	5.3925e-63	31.76	279
O14179	O14179	Ribosome maturation protein sdo1	sdo1	1	1.05112	0.0719248	0.98056	-0.0283222	1.61794	3	0.932873	-0.100247	6.04332	3	2.9111e-238	28.075	246
O14180	O14180	Brix domain-containing protein C4F8.04	SPAC4F8.04	1	0.859609	-0.218247	0.871567	-0.198317	6.61356	3	1.01391	0.0199297	1.74473	2	1.6125e-197	35.834	306
O14181	O14181	Putative 60S ribosomal protein C4F8.05c	SPAC4F8.05c	1	1.03956	0.0559697	1.09923	0.136498	6.89878	3	1.0574	0.080528	6.47765	2	7.0251e-125	13.793	118
O14185	O14185	Transgelin	stg1	1	1.01999	0.028556	0.944613	-0.0822042	2.03559	3	0.9261	-0.11076	0	1	3.5194e-28	20.141	174
O14186	O14186	Uncharacterized WD repeat-containing protein C4F8.11	SPAC4F8.11	1	0.139446	-2.84222	1.0685	0.095587	15.0491	2	7.66247	2.93781	87.5373	2	3.4507e-13	93.227	846
O14187	O14187	Pre-mRNA-splicing factor spp42	spp42	1	1.2231	0.290546	1.01673	0.0239413	1.10043	3	0.831273	-0.266605	3.27717	3	8.3252e-262	274.55	2363
O14188	O14188	Ras GTPase-activating-like protein rng2	rng2	1	NaN	NaN	0.975937	-0.0351406	5.52584	3	NaN	NaN	NaN	0	2.3379e-23	171.67	1489
O14189	O14189	Protein phosphatase 2C homolog C10F6.17c	SPAC10F6.17c	1	1.12447	0.169246	0.944717	-0.0820463	1.8387	3	0.840143	-0.251293	1.3552	3	1.4455e-41	49.74	444
O14192	O14192	Aromatic amino acid aminotransferase C56E4.03	SPAC56E4.03	1	1.05416	0.0760922	1.03731	0.0528518	5.58773	3	0.98402	-0.0232405	7.6227	3	0	53.166	474
O14193	O14193	Meiotically up-regulated gene 69 protein	mug69	1	0.953384	-0.0688704	0.93588	-0.0956045	0	1	0.98164	-0.0267341	2.79524	3	2.3853e-16	22.104	192
O14194	O14194	Gamma-glutamyltranspeptidase 2;Gamma-glutamyltranspeptidase 2 heavy chain;Gamma-glutamyltranspeptidase 2 light chain	ggt2	1	1.17429	0.231795	1.13233	0.179299	2.34714	3	0.964267	-0.0524959	8.33527	3	8.0796e-29	67.825	611
O14195	O14195	Uncharacterized N-acetyltransferase C56E4.07	SPAC56E4.07	1	1.25721	0.330231	1.01532	0.0219346	2.76563	2	0.807595	-0.308296	1.55585	2	9.3066e-27	27.134	235
O14198	O14198	Mediator of RNA polymerase II transcription subunit 18	med18	1	1.42736	0.513351	1.0449	0.0633648	0	1	0.73205	-0.449986	37.2584	2	1.0402e-05	24.027	207
O14199	O14199	UDP-N-acetylglucosamine transferase subunit alg14	alg14	1	1.39985	0.485271	1.1829	0.242328	6.84758	2	0.84502	-0.242943	0.398807	2	3.2835e-08	23.209	210
O14205	O14205	Vacuolar protein sorting-associated protein 74	vps74	1	1.10797	0.147913	1.00182	0.00261847	2.98636	3	0.904195	-0.145294	0.22285	2	7.4729e-217	38.375	337
O14206	O14206	Brix domain-containing protein C1B9.03c	SPAC1B9.03c	1	1.07714	0.107202	0.953363	-0.068902	3.0688	3	0.88509	-0.176104	4.7444	3	2.0241e-64	44.261	389
O14209	O14209	Uncharacterized aminotransferase C6B12.04c	SPAC6B12.04c	1	1.04429	0.0625261	1.0704	0.09815	4.07535	3	1.025	0.0356239	2.97381	3	1.296e-230	47.569	421
O14210	O14210	Uncharacterized protein C6B12.05c	SPAC6B12.05c	1	1.21807	0.284592	1.09723	0.13387	2.48865	3	0.9008	-0.150721	0	1	1.2991e-71	33.535	295
O14212	O14212	Uncharacterized RING finger protein C6B12.07c	SPAC6B12.07c	1	1.68121	0.749497	1.00924	0.0132765	2.31411	2	0.60031	-0.73622	0	1	1.6309e-22	53.403	470
O14213	O14213	Meiotically up-regulated gene 185 protein	mug185	1	NaN	NaN	0.8697	-0.20141	0	1	NaN	NaN	NaN	0	3.9809e-16	45.13	380
O14214	O14214	tRNA (guanine(9)-N1)-methyltransferase	trm10	1	1.22133	0.288457	1.00355	0.00511737	4.2241	3	0.821687	-0.28334	4.67201	3	3.5189e-101	35.47	304
O14215	O14215	DNA primase small subunit	pri1	1	1.03795	0.0537413	0.952493	-0.0702191	13.8876	3	0.917665	-0.123961	9.98567	2	1.4959e-59	52.009	454
O14217	O14217	Probable mitochondrial import receptor subunit tom70	tom70	1	0.939974	-0.0893078	0.99891	-0.00157338	1.04158	3	1.0627	0.0877344	2.98937	3	0	69.516	625
O14222	O14222	Syntaxin-like protein fsv1	fsv1	1	1.16622	0.221835	1.0129	0.0184989	3.07976	2	0.86854	-0.203336	0	1	1.8062e-55	28.266	247
O14224	O14224	Rho GDP-dissociation inhibitor	SPAC6F12.06	1	1.17922	0.23783	1.0656	0.091666	2.84557	3	0.90365	-0.146164	5.77168	3	3.0055e-187	23.031	205
O14225	O14225	Mitochondrial import receptor subunit tom20	tom20	1	0.896593	-0.157475	0.99217	-0.0113407	1.15587	3	1.1066	0.146134	0.10844	2	8.147e-11	17.529	152
O14226	O14226	Exocyst complex component exo84	exo84	1	1.10159	0.139593	0.923125	-0.115402	0.890995	2	0.83799	-0.254995	6.07764	2	9.4262e-71	68.592	584
O14228	O14228	Probable phosphoribosylformylglycinamidine synthase	ade3	1	0.819785	-0.286682	0.92439	-0.113426	2.81656	3	1.1276	0.173255	1.34829	3	0	144.86	1323
O14229	O14229	Transcription factor tau subunit sfc1	sfc1	1	NaN	NaN	1.02974	0.0422731	9.35823	2	NaN	NaN	NaN	0	6.3681e-17	52.744	456
O14230	O14230	Farnesyl pyrophosphate synthase	fps1	1	0.92028	-0.119855	0.999393	-0.000875485	0.706653	3	1.08597	0.11898	1.98254	3	3.1532e-258	39.516	347
O14232	O14232	ATP-dependent RNA helicase mtr4	mtr4	1	0.854028	-0.227644	0.947317	-0.0780813	6.84101	3	1.10923	0.149563	1.842	3	6.4021e-292	126.19	1117
O14233	O14233	mRNA 3-end-processing protein rna14	rna14	1	0.957917	-0.0620277	0.96217	-0.0556363	1.60471	2	1.00444	0.00639149	14.4909	3	1.7566e-29	83.925	733
O14236	O14236	Nucleolar GTP-binding protein 2	nog2	1	0.924223	-0.113687	0.939507	-0.0900247	6.49162	3	1.01654	0.0236623	1.67438	3	3.7333e-225	59.913	537
O14241	O14241	Actin-related protein 2/3 complex subunit 2	arc2	1	1.17483	0.232446	1.04447	0.0627664	1.47881	3	0.88904	-0.16968	0.79326	3	0	36.974	317
O14242	O14242	Putative pyridoxal kinase C6F6.11c	SPAC6F6.11c	1	1.12745	0.173063	1.05117	0.071996	3.48609	3	0.932343	-0.101067	7.45554	3	7.065e-91	33.998	309
O14243	O14243	Sorting nexin-4	snx4	1	1.39165	0.476793	0.977293	-0.0331365	6.37451	3	0.702257	-0.50993	6.82241	3	3.3956e-81	46.376	401
O14248	O14248	Tip elongation aberrant protein 3	tea3	1	1.04497	0.0634581	1.0922	0.127237	2.80731	3	1.0452	0.063779	4.69097	3	9.0449e-199	127.75	1125
O14249	O14249	probable cardiolipin-specific deacylase, mitochondrial	SPAC6G10.03c	1	1.38614	0.471077	0.87139	-0.19861	5.85442	3	0.628643	-0.669686	13.897	3	3.4389e-11	48.72	428
O14250	O14250	Probable proteasome subunit alpha type-1	SPAC6G10.04c	1	1.22791	0.296204	0.99924	-0.00109689	4.43591	3	0.813773	-0.297301	1.7017	3	0	30.11	272
O14253	O14253	Nuclear cap-binding protein subunit 1	cbc1	1	1.05876	0.0823705	1.02387	0.0340278	13.1861	3	0.967047	-0.0483426	4.86413	3	1.08e-80	90.077	780
O14254	O14254	Probable isocitrate dehydrogenase [NADP], mitochondrial	idp1	1	0.658435	-0.602887	0.96779	-0.047234	3.17389	3	1.46983	0.555653	6.12247	3	0	49.478	439
O14255	O14255	Probable mannosyl-oligosaccharide glucosidase	SPAC6G10.09	1	1.05982	0.0838218	0.994003	-0.00867737	1.72014	3	0.937897	-0.0924991	1.1011	3	2.9557e-151	92.888	808
O14259	O14259	SH3 domain-containing protein C7D4.02c	SPAC7D4.02c	1	NaN	NaN	NaN	NaN	NaN	0	0.99002	-0.0144705	0	1	1.4427e-06	46.782	415
O14261	O14261	Taz1-interacting factor 1	taf1	1	1.17311	0.230339	1.01555	0.0222611	0.0738516	2	0.86569	-0.208078	0	1	5.4901e-90	106.77	926
O14262	O14262	Putative uncharacterized hydrolase C7D4.05	SPAC7D4.05	1	1.17717	0.235326	1.0751	0.104471	1.75798	2	0.91329	-0.130855	0.624117	2	9.3822e-17	26.598	228
O14265	O14265	V-type proton ATPase subunit H	vma13	1	1.07003	0.0976465	1.0412	0.0582473	0.376737	3	0.97306	-0.0393993	2.98308	3	0	51.436	450
O14266	O14266	Protein transport protein sec39	sec39	1	1.05036	0.0708832	1.00932	0.0133789	11.9659	3	0.960925	-0.0575043	4.21209	2	5.063e-31	87.51	769
O14273	O14273	Meiotically up-regulated protein C8C9.04	SPAC8C9.04	1	1.18231	0.24161	1.03116	0.0442635	2.52567	3	0.872153	-0.197346	9.50025	3	0	67.035	647
O14274	O14274	D-tyrosyl-tRNA(Tyr) deacylase	dtd1	1	1.32675	0.407897	1.08293	0.114944	2.5545	3	0.81623	-0.292952	4.77856	3	2.8833e-46	16.334	149
O14276	O14276	rRNA-processing protein fyv7	fyv7	1	1.036	0.0510247	1.03628	0.0514069	6.99862	2	1.00026	0.000382267	3.16266	2	2.6475e-57	17.221	144
O14277	O14277	40S ribosomal protein S5-A	rps5a	1	0.779289	-0.35977	0.973955	-0.0380729	4.54282	2	1.2498	0.321697	6.19299	2	0	22.224	203
O14279	O14279	Ribosomal RNA-processing protein 14-N	rrp14n	1	1.21474	0.280645	1.04446	0.0627573	6.29416	2	0.859823	-0.217888	9.77766	3	4.0939e-26	17.905	154
O14280	O14280	Uncharacterized bolA-like protein C8C9.11	SPAC8C9.11	1	1.4196	0.505481	1.63935	0.713124	19.5047	2	1.1548	0.207643	3.35878	3	8.1591e-18	9.5279	84
O14281	O14281	Uncharacterized mitochondrial carrier C8C9.12c	SPAC8C9.12c	1	NaN	NaN	NaN	NaN	NaN	0	0.87683	-0.189631	0	1	3.6898e-07	32.652	303
O14283	O14283	Transcription factor prr1	prr1	1	1.1221	0.166199	1.16917	0.225481	9.66667	3	1.04195	0.0592814	12.1143	3	1.9841e-48	60.045	539
O14286	O14286	Iron-sulfur clusters transporter atm1, mitochondrial	atm1	1	0.769716	-0.377601	0.934805	-0.0972626	2.02877	2	1.21448	0.280339	48.6226	3	5.1379e-28	77.055	693
O14289	O14289	3-isopropylmalate dehydratase	leu2	1	0.933439	-0.0993718	1.02851	0.0405605	16.8449	3	1.10185	0.139932	13.7741	3	0	82.782	758
O14290	O14290	Uncharacterized protein C9E9.04	SPAC9E9.04	1	1.23297	0.302143	0.99836	-0.00236799	3.92606	3	0.809717	-0.304511	15.9741	3	0	21.238	188
O14293	O14293	Putative aldehyde dehydrogenase-like protein C9E9.09c	atd1	1	1.12049	0.164131	0.950457	-0.0733072	13.8194	3	0.84825	-0.237439	19.1708	3	0	54.768	503
O14295	O14295	Pyridoxal reductase	plr1	1	2.37833	1.24995	0.95299	-0.069467	7.31215	3	0.400697	-1.31942	15.0231	3	0	36.814	333
O14296	O14296	Vacuolar protein sorting-associated protein 24	vps24	1	1.1882	0.248773	1.05355	0.0752588	0.716625	2	0.88668	-0.173514	1.98493	2	1.9335e-67	26.365	231
O14297	O14297	Uncharacterized protein C9E9.15	SPAC9E9.15	1	NaN	NaN	NaN	NaN	NaN	0	0.72827	-0.457455	20.7039	2	2.2947e-08	25.166	219
O14299	O14299	MAP kinase kinase kinase wis4	wis4	1	1.22762	0.295863	1.1063	0.145743	7.69231	2	0.901175	-0.150121	6.20912	2	1.1023e-28	160.54	1401
O14300	O14300	Mitochondrial inner membrane protein oxa1-1	oxa101	1	NaN	NaN	NaN	NaN	NaN	0	0.702715	-0.508988	3.25096	2	4.2696e-09	42.06	374
O14301	O14301	Uncharacterized WD repeat-containing protein C9G1.05	SPAC9G1.05	1	1.11079	0.151583	1.02689	0.0382864	5.21649	3	0.924473	-0.113296	2.20901	3	4.503e-284	65.266	595
O14302	O14302	cytokinesis protein 3	cyk3	1	0.988053	-0.017339	1.44597	0.532034	16.9124	3	1.46345	0.549373	5.91411	2	2.6375e-15	98.262	886
O14306	O14306	Probable inositol polyphosphate 5-phosphatase C9G1.10c	SPAC9G1.10c	1	1.20547	0.269601	1.0485	0.0683315	6.61084	3	0.869785	-0.201269	4.38902	2	4.8039e-29	131.27	1191
O14307	O14307	tRNA (adenine(58)-N(1))-methyltransferase catalytic subunit trm61	cpd1	1	0.9533	-0.0689972	1.00373	0.00537115	2.40837	3	1.0529	0.0743684	3.04819	3	3.2173e-88	41.733	364
O14308	O14308	SWR1-complex protein 4	swc4	1	1.21977	0.28661	1.02094	0.029898	2.33533	3	0.836993	-0.256712	6.76501	3	3.7444e-37	50.383	437
O14310	O14310	Nucleoporin npp106	npp106	1	1.01234	0.0176961	0.97394	-0.0380952	1.24014	3	0.962067	-0.0557913	3.1989	3	3.2768e-65	105.71	933
O14313	O14313	Putative peroxiredoxin pmp20	pmp20	1	1.03102	0.0440782	1.01549	0.0221761	4.78272	3	0.984933	-0.021902	18.8728	3	0	16.675	156
O14317	O14317	60S acidic ribosomal protein P2-C	rpp203	1	0.774955	-0.367815	1.01183	0.0169716	0.285223	3	1.30567	0.384787	5.66979	3	0	11.114	110
O14318	O14318	Uncharacterized protein C16E9.01c		1	NaN	NaN	0.98677	-0.0192143	3.50943	2	NaN	NaN	NaN	0	4.7832e-20	32.726	295
O14319	O14319	CUE domain-containing protein 5	SPBC16E9.02c	1	1.02196	0.0313329	1.05783	0.0811123	0.917645	3	1.03511	0.0497794	5.8999	3	4.3659e-126	63.725	569
O14320	O14320	Cytochrome oxidase assembly protein 1	coa1	1	1.24805	0.31968	0.96326	-0.0540028	0	1	0.77181	-0.373682	0	1	2.8383e-27	28.235	249
O14321	O14321	Sterol 24-C-methyltransferase erg6	erg6	1	0.950249	-0.0736225	1.03688	0.052249	3.44626	3	1.09117	0.125871	2.76615	3	0	42.867	378
O14324	O14324	Uncharacterized membrane protein C16E9.09c	SPBC16E9.09c	1	1.26052	0.334023	0.987587	-0.0180207	1.72856	3	0.783473	-0.352044	4.57922	3	1.0001e-61	24.845	215
O14325	O14325	AAA family ATPase Rix7 (predicted)	rix7	1	0.959844	-0.0591281	0.949263	-0.0751197	2.55735	3	0.988977	-0.0159916	10.0684	3	2.2208e-82	86.178	779
O14326	O14326	E3 ubiquitin-protein ligase pub3	pub3	1	0.925918	-0.111044	0.82303	-0.280983	0	1	0.88888	-0.169939	0	1	3.3865e-28	89.259	786
O14327	O14327	Polyadenylate-binding protein 2	pab2	1	1.10418	0.142976	1.08273	0.114678	5.26056	3	0.980577	-0.0282976	2.95067	3	1.3439e-201	18.461	166
O14328	O14328	Serine/threonine-protein kinase ksp1	ksp1	1	0.871542	-0.198358	0.75737	-0.40093	0	1	0.869	-0.202572	0	1	1.4102e-12	53.522	474
O14329	O14329	Probable zinc transporter zrg17	zrg17	1	1.16472	0.219989	1.3795	0.464145	0	1	1.1844	0.244156	0	1	9.0262e-09	43.089	386
O14330	O14330	Uncharacterized protein C16E9.15	SPBC16E9.15	1	NaN	NaN	0.7369	-0.440459	0.918714	2	NaN	NaN	NaN	0	4.0914e-33	8.3021	75
O14333	O14333	Phosphatidylserine decarboxylase proenzyme 1, mitochondrial;Phosphatidylserine decarboxylase 1 beta chain;Phosphatidylserine decarboxylase 1 alpha chain	psd1	1	0.984111	-0.0231073	1.10555	0.144764	3.74022	2	1.1234	0.167872	0	1	1.9779e-44	49.128	437
O14334	O14334	Probable prefoldin subunit 1	SPBC1D7.01	1	2.33209	1.22162	1.91296	0.935804	72.1802	3	0.820275	-0.28582	4.56615	2	1.8398e-24	12.647	112
O14335	O14335	DNA-binding protein scr1	scr1	1	1.08719	0.120603	0.92678	-0.109701	0	1	0.852455	-0.230304	3.56558	2	4.0794e-26	59.713	565
O14337	O14337	Probable 54S ribosomal protein L7, mitochondrial	mrpl7	1	0.9408	-0.0880394	0.95299	-0.069467	3.69888	2	1.01296	0.0185724	5.81274	3	1.6588e-35	32.384	287
O14338	O14338	Uncharacterized serine-rich protein C2F12.03c	SPBC2F12.03c	1	NaN	NaN	NaN	NaN	NaN	0	1.087	0.120352	0	1	6.6534e-06	98.567	891
O14339	O14339	60S ribosomal protein L17-A	rpl17a	1	0.828974	-0.270601	1.00309	0.00444629	1.67961	3	1.21003	0.275047	6.63977	3	0	20.814	187
O14340	O14340	Oxysterol-binding protein homolog C2F12.05c	SPBC2F12.05c	1	1.21109	0.27631	1.02035	0.0290641	4.7749	3	0.842503	-0.247246	1.97733	3	4.4182e-242	148.47	1310
O14341	O14341	54S ribosomal protein L35, mitochondrial	SPBC2F12.10	1	0.892041	-0.164818	0.97286	-0.0396959	3.68398	2	1.0906	0.125122	0.724372	2	1.7424e-53	35.641	308
O14342	O14342	Uncharacterized protein C2F12.12c	SPBC2F12.12c	1	NaN	NaN	1.01997	0.0285197	3.48394	2	NaN	NaN	NaN	0	1.6023e-12	60.861	517
O14344	O14344	Inosine-5-monophosphate dehydrogenase	gua1	1	1.0632	0.0884153	0.942277	-0.0857774	2.8444	3	0.886263	-0.174193	6.18895	3	0	57.026	524
O14348	O14348	Negative cofactor 2 complex subunit beta	ncb2	1	1.13223	0.179162	1.02471	0.0352156	5.22602	3	0.90504	-0.143947	7.85601	2	1.8647e-58	18.326	161
O14349	O14349	IMP-specific 5-nucleotidase 1	isn1	1	1.08858	0.122452	1.06523	0.0911695	1.22259	3	0.97855	-0.0312825	1.63746	3	1.2832e-215	45.805	405
O14351	O14351	Uncharacterized oxidoreductase C30D10.05c	SPBC30D10.05c	1	0.9335	-0.0992776	0.974823	-0.0367874	5.58566	3	1.04427	0.0624902	4.59061	3	0	26.645	247
O14352	O14352	Probable U6 snRNA-associated Sm-like protein LSm4	lsm4	1	1.07241	0.10085	0.990345	-0.0139969	2.18661	2	0.92348	-0.114847	0	1	1.4395e-155	13.941	121
O14353	O14353	Biotin--protein ligase;Biotin--[methylmalonyl-CoA-carboxytransferase] ligase;Biotin--[propionyl-CoA-carboxylase [ATP-hydrolyzing]] ligase;Biotin--[methylcrotonoyl-CoA-carboxylase] ligase;Biotin--[acetyl-CoA-carboxylase] ligase	bpl1	1	1.08873	0.122652	0.970937	-0.0425509	2.227	3	0.891803	-0.165203	2.32043	3	1.1323e-57	70.631	631
O14354	O14354	Mitochondrial genome maintenance protein mgm101	mgm101	1	1.11765	0.160463	1.086	0.119024	2.35727	2	0.971685	-0.0414394	2.08246	2	1.887e-17	31.178	270
O14356	O14356	Phosphatidylinositol 3-kinase tor1	tor1	1	NaN	NaN	1.1629	0.217727	0	1	NaN	NaN	NaN	0	2.8641e-09	266.18	2335
O14358	O14358	Uncharacterized protein C30D10.12c	SPBC30D10.12c	1	0.495812	-1.01214	0.47884	-1.06238	0	1	0.96577	-0.0502484	0	1	4.4581e-20	10.698	93
O14359	O14359	Uncharacterized AIM2 family protein C30D10.14	SPBC30D10.14	1	1.31604	0.396203	1.06371	0.0891003	8.47395	3	0.808263	-0.307103	13.8448	3	5.3521e-207	27.414	249
O14360	O14360	H/ACA ribonucleoprotein complex non-core subunit NAF1	naf1	1	1.07741	0.107574	0.89169	-0.165386	0	1	0.82762	-0.27296	8.33958	2	3.8624e-93	57.639	516
O14361	O14361	Putative prephenate dehydratase	pha2	1	0.924617	-0.113073	0.79548	-0.330102	6.771	3	0.860335	-0.21703	7.49882	2	1.8195e-61	29.871	272
O14362	O14362	KNR4/SMI1 homolog	smi1	1	1.1471	0.197991	0.95601	-0.0649024	1.30333	2	0.833415	-0.262893	6.59275	2	2.1873e-96	55.557	504
O14363	O14363	60S ribosomal protein L1-A	rpl1a	1	0.938775	-0.0911489	1.06923	0.0965767	2.00195	3	1.13897	0.187725	11.1723	3	0	23.884	216
O14368	O14368	Heat shock protein 16	hsp16	1	9.21465	3.20393	1.05615	0.0788101	7.23432	3	0.114616	-3.12512	26.6769	3	4.2458e-174	15.968	143
O14369	O14369	Probable RNA-binding protein sce3	sce3	1	0.926117	-0.110734	0.931633	-0.102166	3.14736	3	1.00596	0.00856814	8.11649	3	0	42.513	388
O14370	O14370	Branched-chain-amino-acid aminotransferase, mitochondrial	eca39	1	0.911227	-0.134118	0.919063	-0.121764	9.06735	3	1.0086	0.0123541	0.76812	3	0	47.855	427
O14388	O14388	60S ribosomal protein L27-A	rpl27a	1	0.828806	-0.270894	1.017	0.0243196	1.51266	3	1.22707	0.295214	5.35746	3	0	15.389	136
O14399	O14399	Ubiquitin-like protein 1	ubl1	1	1.11493	0.156954	0.990655	-0.0135454	12.6326	2	0.888535	-0.170499	1.99936	2	0	8.6609	78
O14400	O14400	Glycerol-3-phosphate dehydrogenase, mitochondrial	gut2	1	2.4103	1.26921	1.27305	0.348289	19.7125	2	0.52817	-0.920926	0	1	2.2266e-19	71.872	649
O14423	O14423	CENP-B homolog protein 1	cbh1	1	1.54457	0.627202	0.98721	-0.0185711	1.67454	3	0.63915	-0.645774	66.8834	3	6.4609e-84	59.865	514
O14443	O14443	GPN-loop GTPase 3 homolog fet5	fet5	1	1.18233	0.241629	0.89378	-0.162008	4.85019	2	0.75595	-0.403637	0	1	1.9867e-95	31.536	276
O14450	O14450	Probable prefoldin subunit 6		1	0.901618	-0.149412	1.03207	0.0455409	5.39689	3	1.14469	0.194953	17.854	3	3.0915e-95	12.813	114
O14459	O14459	DNA-directed RNA polymerase II subunit rpb7	rpb7	1	1.02751	0.0391589	0.9717	-0.0414171	10.5279	2	0.94568	-0.080576	1.41063	2	5.8958e-46	19.103	172
O14460	O14460	Elongation factor 2	eft201	1	0.92285	-0.115832	0.967823	-0.0471844	2.14255	3	1.04873	0.0686479	2.53922	3	0	93.23	842
O14463	O14463	Thioredoxin-1	trx1	1	1.07641	0.106233	0.95272	-0.0698758	1.71128	3	0.885087	-0.176109	6.16448	3	0	11.297	103
O14466	O14466	Dolichol-phosphate mannosyltransferase	dpm1	1	1.09512	0.131083	1.05407	0.0759661	2.90414	3	0.962517	-0.0551166	3.69416	3	2.2134e-122	26.672	236
O14469	O14469	40S ribosomal protein S22	rps22a	1	0.804565	-0.313719	0.994093	-0.00854675	1.07567	3	1.23557	0.305173	3.86212	3	0	14.76	130
O14470	O14470	SWI/SNF and RSC complexes subunit ssr2	ssr2	1	1.12928	0.175407	1.0399	0.0564449	0.641199	3	0.92085	-0.118962	0.466032	3	0	57.684	503
O36014	O36014	Aspartyl aminopeptidase 1	aap1	1	1.26893	0.343609	1.06015	0.0842684	3.55138	2	0.83547	-0.25934	1.2855	2	1.2598e-84	51.74	467
O36015	O36015	Putative ribosomal RNA methyltransferase C4F10.03c	SPAC4F10.03c	1	1.07314	0.101839	1.0991	0.136323	0	1	1.02419	0.0344833	5.56469	3	1.3434e-271	31.466	285
O36016	O36016	Serine/threonine-protein phosphatase 2A activator 1	rrd1	1	NaN	NaN	0.9049	-0.14417	0	1	NaN	NaN	NaN	0	6.5769e-14	37.169	325
O36017	O36017	Probable octanoyltransferase	SPAC4F10.05c	1	NaN	NaN	0.98118	-0.0274103	2.24424	2	NaN	NaN	NaN	0	1.3013e-14	24.497	219
O36018	O36018	BUD22 family protein C4F10.06	SPAC4F10.06	1	0.992248	-0.0112267	0.865107	-0.20905	12.5107	3	0.871865	-0.197823	16.1074	2	4.3528e-100	44.883	388
O36021	O36021	Ribosome biogenesis protein Noc1 (predicted)	noc1	1	1.0425	0.060042	0.973823	-0.038268	1.88055	3	0.934127	-0.0983099	3.7078	3	3.3369e-277	97.992	860
O36022	O36022	Mannan polymerase complex subunit mnn9	mnn9	1	0.973299	-0.0390444	1.01301	0.0186485	3.23991	3	1.0408	0.0576928	2.19382	3	0	38.296	337
O36023	O36023	Septin homolog spn1	spn1	1	1.08631	0.119434	1.02717	0.0386704	1.89127	3	0.945557	-0.0807641	1.73364	3	8.5455e-228	53.737	469
O36025	O36025	GYF domain-containing protein mpd2	mpd2	1	0.934719	-0.097396	1.01507	0.0215839	1.75024	3	1.08597	0.11898	3.69569	3	0	106.14	992
O36027	O36027	Wiskott-Aldrich syndrome protein homolog 1	wsp1	1	0.945644	-0.0806307	0.978017	-0.032069	1.49938	3	1.03423	0.0485617	15.2008	3	2.1124e-199	59.605	574
O36030	O36030	Uncharacterized WD repeat-containing protein C4F10.18	SPAC4F10.18	1	1.11312	0.154605	1.03116	0.0442729	5.2993	3	0.926375	-0.110332	4.0313	2	8.7633e-07	42.776	391
O36031	O36031	Uncharacterized zinc-finger protein C4F10.19c	SPAC4F10.19c	1	NaN	NaN	0.72505	-0.463848	0	1	NaN	NaN	NaN	0	2.5982e-05	17.427	154
O36032	O36032	Glutaredoxin-1	grx1	1	1.82055	0.864372	1.13333	0.180572	5.79211	3	0.622523	-0.6838	11.1963	3	2.5279e-290	11.261	101
O36033	O36033	TPR repeat-containing protein C19B12.01		1	1.04806	0.0677221	0.9276	-0.108425	3.95568	3	0.885063	-0.176147	5.27567	3	1.9996e-294	94.268	817
O42643	O42643	Pre-mRNA-splicing factor ATP-dependent RNA helicase prp22	prp22	1	1.12777	0.173468	1.0187	0.0267293	0	1	0.90329	-0.146739	2.53075	2	5.9557e-17	131.49	1168
O42644	O42644	CTP synthase	ura7	1	0.960309	-0.0584294	0.97109	-0.0423231	2.90994	3	1.01123	0.0161064	2.84614	3	0	66.867	600
O42646	O42646	Ubiquitin-conjugating enzyme E2 6	ubc6	1	1.93022	0.948764	0.86495	-0.209311	0	1	0.44811	-1.15807	26.527	2	2.7129e-48	25.659	227
O42648	O42648	Ino80 complex HMG box subunit Nhp10 (predicted)	nht10	1	1.08486	0.117513	1.00787	0.0113095	1.11423	2	0.92903	-0.106203	1.88839	3	4.6141e-36	38.243	341
O42649	O42649	Structural maintenance of chromosomes protein 3	psm3	1	1.39615	0.481454	1.054	0.0758749	2.45246	3	0.754933	-0.405579	1.51176	3	4.2125e-180	136.85	1194
O42650	O42650	Serine/threonine-protein kinase rio1	rio1	1	1.30228	0.381035	0.943547	-0.0838342	1.00009	3	0.724537	-0.464869	7.59601	3	8.3369e-28	57.498	497
O42651	O42651	Autophagy-related protein 17	atg17	1	NaN	NaN	0.94809	-0.0769041	0	1	NaN	NaN	NaN	0	3.1838e-18	47.061	411
O42652	O42652	Aspartate aminotransferase, cytoplasmic	aat2	1	1.04613	0.0650583	0.985637	-0.0208722	4.17644	3	0.942177	-0.0859305	6.60732	3	0	46.14	409
O42653	O42653	ABC1 family protein C10F6.14c	SPAC10F6.14c	1	0.987615	-0.0179796	0.87796	-0.187773	5.05262	2	0.88897	-0.169793	2.65251	2	8.0982e-21	61.952	535
O42656	O42656	Protein ric1	ric1	1	NaN	NaN	NaN	NaN	NaN	0	0.81067	-0.302813	0	1	1.0814e-12	119.59	1052
O42657	O42657	GRIP and coiled-coil domain-containing protein C27D7.02c	SPAC27D7.02c	1	1.21358	0.279268	1.06487	0.0906728	0.542199	3	0.87746	-0.188595	5.14896	3	7.9507e-84	87.264	750
O42658	O42658	Pterin-4-alpha-carbinolamine dehydratase	omt2	1	1.30201	0.380741	1.03571	0.0506201	7.1689	3	0.79547	-0.330121	0	1	5.0809e-11	11.101	96
O42661	O42661	Small nuclear ribonucleoprotein Sm D1	smd1	1	1.032	0.0454472	1.0577	0.0809304	2.73234	2	1.0249	0.0354831	0	1	8.0174e-13	13.089	117
O42668	O42668	Tetratricopeptide repeat protein 1	tpr1	1	0.97417	-0.0377548	1.05223	0.0734547	2.53632	3	1.08013	0.111209	2.8813	3	1.5718e-196	119.15	1039
O42699	O42699	60S ribosomal protein L19-B	rpl19b	1	0.865853	-0.207806	1.00945	0.0135765	1.35172	2	1.16585	0.221382	5.76832	2	0	22.753	193
O42700	O42700	Transaldolase	tal1	1	1.21193	0.277309	0.993683	-0.00914192	1.98545	3	0.819917	-0.286451	6.91046	3	0	35.238	322
O42707	O42707	L-type lectin-like domain-containing protein C4F6.05c	SPBC4F6.05c	1	1.12486	0.169748	1.0507	0.0713507	2.08005	3	0.93407	-0.0983974	2.02823	3	7.8669e-118	42.768	384
O42832	O42832	AdoMet-dependent rRNA methyltransferase spb1	spb1	1	0.906451	-0.1417	0.936787	-0.0942076	3.2642	3	1.03347	0.0474919	2.0457	3	4.5914e-95	90.905	802
O42841	O42841	Uncharacterized protein C23A1.02c	SPAC23A1.02c	1	NaN	NaN	0.951265	-0.0720808	3.68194	2	NaN	NaN	NaN	0	1.1188e-08	48.665	430
O42842	O42842	Adenine phosphoribosyltransferase	apt1	1	0.958005	-0.0618952	0.959483	-0.0596704	4.72313	3	1.00154	0.00222477	1.32432	3	3.9294e-85	20.746	188
O42844	O42844	Calcium/calmodulin-dependent protein kinase type II	cmk2	1	0.876693	-0.189857	0.91667	-0.125526	0	1	1.0456	0.064331	0.717292	2	4.5553e-11	56.609	504
O42846	O42846	60S ribosomal protein L34-A	rpl34a	1	0.78516	-0.34894	0.992417	-0.0109821	0.663379	3	1.26397	0.337958	5.28765	3	0	12.87	112
O42847	O42847	Uncharacterized RNA-binding protein C23A1.09	SPAC23A1.09	1	1.08685	0.120154	0.95701	-0.063394	4.39615	3	0.880535	-0.183548	6.46141	2	2.4198e-70	13.677	121
O42848	O42848	60S ribosomal protein L16-A	rpl16a	1	0.838936	-0.253367	0.99674	-0.00471089	1.27074	3	1.1881	0.248656	3.36904	3	0	22.005	197
O42849	O42849	Phenylalanine--tRNA ligase beta subunit	SPAC23A1.12c	1	0.869923	-0.201041	0.94607	-0.0799811	2.04359	3	1.08753	0.12106	4.66101	3	0	66.849	589
O42851	O42851	Uncharacterized trans-sulfuration enzyme C23A1.14c	SPAC23A1.14c	1	1.41442	0.500212	1.06573	0.0918465	2.16176	3	0.753477	-0.408365	2.95714	3	1.1176e-173	43.284	398
O42852	O42852	Protein transport protein sec20	sec20	1	1.00368	0.00530347	0.937515	-0.0930863	0.38986	2	0.934075	-0.0983897	9.02765	2	2.9882e-15	26.289	226
O42854	O42854	SH3 domain-containing protein C23A1.17	SPAC23A1.17	1	1.20597	0.270193	1.05677	0.0796568	0.732227	3	0.87628	-0.190536	1.42999	3	0	170.53	1611
O42855	O42855	37S ribosomal protein mrp51, mitochondrial	mrp51	1	1.61263	0.689411	1.496	0.58111	0	1	0.92768	-0.108301	0	1	1.7863e-06	34.434	303
O42857	O42857	Nitrogen permease regulator 2 homolog	SPAC23H3.03c	1	1.50381	0.58862	0.91423	-0.129371	3.18301	2	0.607943	-0.717991	0.0884204	3	5.5008e-17	47.028	409
O42860	O42860	Mitotic checkpoint protein bub3	bub3	1	1.23435	0.303752	1.0214	0.0305479	0	1	0.82748	-0.273204	0	1	3.8629e-09	35.803	320
O42861	O42861	Uncharacterized ATP-dependent helicase C25A8.01c	SPAC25A8.01c	1	1.05947	0.083343	0.998777	-0.00176597	2.70654	3	0.942713	-0.085109	1.59133	3	9.7863e-187	104.5	922
O42867	O42867	60S ribosomal protein L23	rpl23a	1	0.851084	-0.232626	1.0074	0.0106367	1.51524	3	1.18367	0.243263	6.1902	3	0	14.882	139
O42868	O42868	RNA polymerase II subunit A C-terminal domain phosphatase ssu72	ssu72	1	0.89891	-0.153752	0.98952	-0.0151992	5.61605	3	1.1008	0.138552	0	1	4.8902e-14	22.595	197
O42869	O42869	Uncharacterized protein C3G9.05	SPAC3G9.05	1	0.987887	-0.0175822	1.06293	0.0880511	4.12452	3	1.07597	0.105633	2.73162	3	6.9294e-79	73.872	659
O42870	O42870	Phenylalanine--tRNA ligase alpha subunit	SPAC3G9.06	1	0.949758	-0.0743674	0.983	-0.0247367	1.49808	3	1.035	0.0496307	2.76123	3	0	56.266	499
O42871	O42871	Chromatin modification-related protein png1	png1	1	1.33412	0.415884	1.3299	0.411318	0	1	0.99684	-0.00456613	0	1	8.1948e-15	31.275	283
O42872	O42872	Exosome complex component ski6	ski6	1	1.72922	0.790123	2.1055	1.07416	0	1	1.2176	0.28404	0	1	0.00021601	26.869	242
O42873	O42873	Putative pyruvate decarboxylase C3G9.11c	SPAC3G9.11c	1	18.1343	4.18065	1.1815	0.24062	0	1	0.0651527	-3.94003	25.7368	3	1.5845e-20	62.652	570
O42874	O42874	Protein peg1	peg1	1	0.898829	-0.153882	1.0781	0.108491	5.621	2	1.19945	0.262373	14.9694	2	7.8735e-48	164.09	1462
O42878	O42878	Putative invertase		1	1.04962	0.0698688	1.05795	0.0812715	1.14845	2	1.00794	0.0114027	3.89559	2	6.1556e-16	58.053	508
O42881	O42881	Acyl-protein thioesterase 1	SPAC8E11.04c	1	1.2446	0.315682	0.995987	-0.0058017	2.68718	3	0.800247	-0.321483	0.852713	3	2.538e-257	24.474	224
O42882	O42882	Uncharacterized protein C8E11.05c	SPAC8E11.05c	1	1.09795	0.134812	0.934745	-0.0973552	6.54136	2	0.851355	-0.232167	18.6344	2	4.6619e-50	38.2	338
O42885	O42885	Putative inorganic phosphate transporter C8E4.01c		1	0.660635	-0.598074	1.02887	0.0410654	4.22037	3	1.5574	0.639139	5.38413	3	0	63.645	572
O42887	O42887	Putative agmatinase 2	SPBC8E4.03	1	NaN	NaN	2.0552	1.03928	0	1	NaN	NaN	NaN	0	7.691e-46	45.901	413
O42888	O42888	Uncharacterized oxidoreductase C8E4.04	SPBC8E4.04	1	1.08442	0.116924	1.15447	0.207227	3.45542	3	1.06459	0.0903024	11.8631	3	0	36.628	325
O42890	O42890	Copper amine oxidase-like protein cao2	cao2	1	2.39074	1.25746	1.16405	0.219153	4.47146	2	0.4869	-1.0383	0	1	5.559e-14	90.126	794
O42893	O42893	Neutral trehalase	ntp1	1	2.30577	1.20525	1.04623	0.0652046	7.94406	3	0.453747	-1.14004	7.12271	3	0	84.602	735
O42894	O42894	Exosome complex component rrp46	rrp46	1	1.11955	0.162916	1.01269	0.018188	2.72171	3	0.90455	-0.144728	1.67155	2	2.906e-40	24.926	226
O42895	O42895	Uncharacterized protein C115.02c	SPBC115.02c	1	0.873499	-0.195122	0.97334	-0.0389842	0.556846	2	1.1143	0.156138	0	1	1.022e-16	51.552	454
O42896	O42896	Uncharacterized oxidoreductase C115.03		1	1.32669	0.407833	2.14623	1.10181	8.58376	3	1.61773	0.693974	0.909643	3	2.0347e-169	41.271	368
O42897	O42897	Probable 26S proteasome regulatory subunit rpn3	rpn3	1	1.09466	0.130485	0.976887	-0.0337369	0.612719	3	0.89241	-0.164221	5.13449	3	1.4816e-156	57.346	497
O42898	O42898	Probable catechol O-methyltransferase 1	SPBC119.03	1	3.73439	1.90087	1.00921	0.0132216	7.84531	3	0.270247	-1.88765	10.2518	3	0	30.266	266
O42899	O42899	Protein sco1	sco1	1	1.09948	0.136818	0.96533	-0.0509059	0.235153	2	0.87799	-0.187724	2.426	2	3.4798e-129	30.239	263
O42903	O42903	GRIP domain-containing protein C119.12	SPBC119.12	1	1.09357	0.129042	1.08514	0.117886	8.01653	3	0.992297	-0.0111566	5.71728	3	5.7591e-166	46.153	401
O42904	O42904	Pre-mRNA-processing factor 31	prp31	1	0.880565	-0.183499	0.78365	-0.351719	0	1	0.88994	-0.16822	0	1	1.3343e-12	57.738	518
O42906	O42906	GTPase npa3	npa3	1	1.23946	0.309706	0.94915	-0.0752919	0.650746	3	0.76578	-0.384998	1.97815	3	2.0667e-103	41.642	367
O42907	O42907	Uncharacterized protein C119.16c	SPBC119.16c	1	NaN	NaN	0.86439	-0.210246	0	1	NaN	NaN	NaN	0	1.1835e-08	51.189	448
O42908	O42908	Mitochondrial presequence protease	cym1	1	1.05408	0.0759792	0.97813	-0.0319019	3.68667	3	0.92795	-0.107881	3.00162	3	0	98.969	882
O42909	O42909	Zinc-type alcohol dehydrogenase-like protein C16A3.02c	SPBC16A3.02c	1	2.16208	1.11242	1.08763	0.121192	2.1981	3	0.50305	-0.991226	8.08954	3	1.7683e-226	38.186	347
O42911	O42911	37S ribosomal protein S25, mitochondrial	rsm25	1	1.04932	0.0694594	0.90384	-0.145861	0	1	0.861355	-0.21532	2.86351	2	1.3651e-07	25.931	220
O42914	O42914	Stm1 homolog Oga1	oga1	1	0.920362	-0.119727	0.96773	-0.0473235	0.532632	3	1.05147	0.0724032	3.21755	3	0	30.949	284
O42915	O42915	Ubiquitin fusion degradation protein 1	ufd1	1	0.189816	-2.39733	0.96936	-0.0448955	8.27894	3	5.10685	2.35243	2.53091	2	1.205e-20	38.226	342
O42916	O42916	Lysophospholipid acyltransferase	ale1	1	NaN	NaN	NaN	NaN	NaN	0	0.823897	-0.279465	14.7279	3	1.6856e-07	58.821	509
O42917	O42917	N-acetyltransferase eso1	eso1	1	NaN	NaN	0.42676	-1.2285	0	1	NaN	NaN	NaN	0	4.2509e-10	98.908	872
O42923	O42923	RNA-binding post-transcriptional regulator cip1	cip1	1	1.31222	0.39201	0.899203	-0.153281	2.43209	3	0.685253	-0.545291	17.2101	3	1.0354e-113	53.477	490
O42924	O42924	Probable chromatin modification-related protein eaf7	eaf7	1	NaN	NaN	NaN	NaN	NaN	0	0.88044	-0.183703	0	1	8.7504e-13	30.901	272
O42926	O42926	Vacuolar protein sorting-associated protein 13b	vps13b	1	1.24552	0.316744	1.09992	0.137403	8.29282	3	0.883107	-0.17934	9.6791	3	1.6418e-123	354.02	3131
O42929	O42929	Translation machinery-associated protein 22	tma22	1	1.14748	0.19847	0.914397	-0.129108	1.17664	3	0.796873	-0.327578	14.6919	3	5.3793e-61	21.633	190
O42930	O42930	Vacuolar protein sorting/targeting protein 10	vps10	1	1.22197	0.28921	1.05193	0.0730432	1.65847	3	0.86085	-0.216166	4.64169	3	5.6452e-44	165.06	1466
O42931	O42931	26S protease regulatory subunit 7 homolog	rpt1	1	1.18447	0.244244	1.00243	0.00349664	1.25433	3	0.846307	-0.240748	2.26451	3	0	48.965	438
O42932	O42932	Cytochrome b-c1 complex subunit 6	qcr6	1	0.95711	-0.0632429	1.06297	0.0880964	1.92803	3	1.1106	0.151339	5.91624	3	0	24.307	214
O42933	O42933	Dolichyl-phosphate-mannose--protein mannosyltransferase 4	ogm4	1	0.960452	-0.0582146	0.982763	-0.025084	6.77446	3	1.02323	0.0331306	4.84105	3	4.5213e-194	90.09	778
O42935	O42935	60S ribosomal protein L32-B	rpl32b	1	0.802048	-0.31824	0.99486	-0.0074345	1.62688	3	1.2404	0.310805	5.56495	3	0	14.445	127
O42936	O42936	LAS1-like protein	SPBC16C6.12c	1	1.02883	0.040999	1.3277	0.408929	15.9976	2	1.2905	0.36793	0	1	7.8205e-29	54.306	470
O42937	O42937	Probable coatomer subunit beta	sec27	1	1.01454	0.0208189	1.0258	0.0367495	1.12555	3	1.0111	0.0159305	8.1534	3	0	89.802	796
O42938	O42938	6-phosphofructokinase	pfk1	1	1.0999	0.13737	0.97466	-0.0370291	2.86167	3	0.886137	-0.174399	0.691386	3	0	102.55	942
O42939	O42939	Ubiquitin-activating enzyme E1-like	uba2	1	1.09879	0.135913	1.0792	0.109962	4.231	3	0.982173	-0.0259505	10.497	3	1.2213e-106	70.613	628
O42940	O42940	Inorganic phosphate transport protein pho88	pho88	1	0.959261	-0.0600047	1.03683	0.0521839	3.79066	3	1.08087	0.112189	4.19269	3	3.6534e-158	21.964	194
O42941	O42941	Peptidylprolyl isomerase cyp7	cyp7	1	1.17051	0.22714	1.13695	0.185173	28.74	3	0.97133	-0.0419666	0	1	1.3476e-71	52.174	463
O42943	O42943	Uncharacterized ABC transporter ATP-binding protein C16H5.08c	SPBC16H5.08c	1	1.00989	0.0141993	0.991097	-0.0129023	0.919071	3	0.98139	-0.0271015	2.50569	3	0	69.212	618
O42945	O42945	Probable pre-mRNA-splicing factor ATP-dependent RNA helicase prp43	prp43	1	1.034	0.0482417	0.964857	-0.0516134	1.11502	3	0.933127	-0.0998551	1.02359	3	0	83.803	735
O42947	O42947	Uncharacterized protein C16H5.12c	SPBC16H5.12c	1	1.13802	0.186522	1.00672	0.00966258	1.18673	3	0.884627	-0.176859	4.45911	3	0	82.52	737
O42951	O42951	Putative aminodeoxychorismate lyase	SPBC19G7.02	1	NaN	NaN	0.966615	-0.0489867	12.3922	2	NaN	NaN	NaN	0	1.0601e-13	26.264	231
O42952	O42952	40S ribosomal protein S30	rps30a	1	0.815874	-0.293581	1.0125	0.017922	1.06667	2	1.241	0.311503	2.11926	2	1.1137e-190	6.9101	61
O42955	O42955	Pentatricopeptide repeat-containing protein 3, mitochondrial	ppr3	1	0.901225	-0.150041	0.855605	-0.224983	0.131486	2	0.94938	-0.0749424	15.5702	2	2.1745e-18	79.292	687
O42957	O42957	Ubiquitin-like-specific protease 1	ulp1	1	1.38391	0.468749	1.01	0.0143553	0	1	0.729817	-0.454394	4.9358	3	8.88e-10	64.94	568
O42958	O42958	DNA topoisomerase 2-associated protein pat1	SPBC19G7.10c	1	1.06951	0.0969437	0.992127	-0.0114037	2.63664	3	0.92765	-0.108347	5.12606	3	0	84.116	754
O42963	O42963	Nucleoporin nup44	nup44	1	0.981881	-0.0263792	1.00509	0.0073199	3.0102	3	1.02363	0.0336991	2.26453	3	4.5515e-121	44.483	403
O42964	O42964	Transcription factor iws1	iws1	1	1.09134	0.126096	0.910517	-0.135243	8.48323	3	0.834313	-0.261339	4.17501	3	3.564e-179	49.114	428
O42965	O42965	Uncharacterized protein C19G7.17		1	0.780318	-0.357867	0.995893	-0.00593692	2.06805	3	1.27627	0.35193	0.864434	3	3.0884e-55	52.438	475
O42976	O42976	Uncharacterized membrane protein C20F10.07	SPBC20F10.07	1	NaN	NaN	1.25565	0.328434	2.21797	2	NaN	NaN	NaN	0	3.3484e-11	85.354	764
O42977	O42977	Uncharacterized protein C20F10.08c	SPBC20F10.08c	1	NaN	NaN	1.02898	0.041215	17.6019	2	NaN	NaN	NaN	0	2.6944e-122	84.836	747
O42978	O42978	U6 snRNA-associated Sm-like protein LSm5	lsm5	1	0.974207	-0.0377002	1.07455	0.103733	2.59178	2	1.103	0.141433	5.48504	2	3.5529e-99	8.8533	80
O42979	O42979	PHO85 cyclin-like protein C20F10.10	SPBC20F10.10	1	0.908632	-0.138232	0.792445	-0.335617	9.10032	2	0.87213	-0.197385	0	1	1.1701e-08	27.936	243
O42980	O42980	NEDD8-specific protease 1	nep1	1	0.730275	-0.453488	0.71005	-0.494007	0	1	0.972305	-0.0405192	17.4426	2	1.1711e-15	47.257	420
O42984	O42984	40S ribosomal protein S17-A	rps17a	1	0.853918	-0.22783	0.99991	-0.000129853	1.20097	3	1.17097	0.2277	4.80509	3	0	15.514	131
O42991	O42991	60S ribosomal protein L16-B	rpl16b	1	0.854503	-0.226842	1.05215	0.0733404	2.9416	2	1.2313	0.300182	0	1	0	22.17	197
O42993	O42993	FK506-binding protein		1	1.08932	0.123422	1.11593	0.158251	11.0774	3	1.02443	0.0348285	6.6832	2	3.4994e-40	12.043	112
O42998	O42998	Uncharacterized protein C27B12.08		1	0.975482	-0.0358124	0.980743	-0.0280524	3.4495	3	1.00539	0.00775993	4.15075	3	7.5395e-58	217.69	1919
O43001	O43001	Inositol-1,4,5-trisphosphate 5-phosphatase 1	syj1	1	1.1963	0.25858	1.07799	0.108339	12.7635	3	0.9011	-0.150241	3.62266	3	8.5777e-254	121.82	1076
O43002	O43002	Protein transport protein sec61 subunit beta	sbh1	1	0.853401	-0.228704	0.963973	-0.0529348	1.00292	3	1.12957	0.175769	4.10475	3	1.226e-140	10.444	102
O43003	O43003	Protein mmf1, mitochondrial	mmf1	1	0.919662	-0.120825	1.03183	0.0452052	6.2829	3	1.12197	0.16603	2.38805	3	1.7823e-225	17.543	162
O43004	O43004	60S ribosomal protein L16-C	rpl16c	1	0.649299	-0.623044	1.40635	0.491956	5.08053	2	2.16595	1.115	12.588	2	3.7141e-162	22.353	197
O43005	O43005	AP-2 complex subunit beta	apl1	1	NaN	NaN	0.80848	-0.306716	0	1	NaN	NaN	NaN	0	1.3772e-06	76.534	677
O43006	O43006	Meiotically up-regulated gene 178 protein	mug178	1	0.913499	-0.130524	0.978723	-0.031027	5.35244	3	1.0714	0.0994973	0	1	3.1024e-21	25.672	225
O43007	O43007	C-1-tetrahydrofolate synthase, mitochondrial;Methylenetetrahydrofolate dehydrogenase;Methenyltetrahydrofolate cyclohydrolase;Formyltetrahydrofolate synthetase	ade9	1	0.9283	-0.107337	0.93728	-0.093448	5.46964	3	1.00967	0.0138886	3.29541	3	0	105.76	972
O43010	O43010	Glycylpeptide N-tetradecanoyltransferase	nmt1	1	1.06159	0.086231	0.980473	-0.0284497	2.36358	3	0.923587	-0.114681	3.47066	3	0	53.696	466
O43011	O43011	Histidine--tRNA ligase	hts1	1	0.988268	-0.0170261	0.972357	-0.0404425	0.290877	3	0.9839	-0.0234164	1.57971	3	4.1128e-136	63.304	563
O43012	O43012	Deoxycytidylate deaminase	SPBC2G2.13c	1	0.944382	-0.0825579	1.13	0.176323	5.73016	3	1.19655	0.258881	3.25519	2	1.8667e-42	35.974	322
O43013	O43013	Mitotic chromosome segregation protein Csi1	csi1	1	0.998045	-0.00282362	0.950243	-0.0736311	3.67314	3	0.952105	-0.0708074	0.180127	2	1.1264e-10	59.582	533
O43014	O43014	Mannose-6-phosphate isomerase	pmi40	1	1.03608	0.0511309	1.06307	0.0882321	2.55234	3	1.02605	0.0371012	6.4442	3	0	45.59	412
O43017	O43017	Set1 complex component swd3	swd3	1	0.979972	-0.0291872	0.98693	-0.0189803	0	1	1.0071	0.0102069	0	1	7.5503e-43	42.98	380
O43018	O43018	Uncharacterized protein C354.04	SPBC354.04	1	1.03947	0.0558467	0.961493	-0.0566513	17.9242	3	0.924985	-0.112498	2.63626	2	6.3347e-54	18.83	163
O43019	O43019	Putative transcription factor sre2	sre2	1	NaN	NaN	0.79303	-0.334553	0	1	NaN	NaN	NaN	0	5.7081e-25	86.833	793
O43020	O43020	Probable 37S ribosomal protein S16, mitochondrial	mrps16	1	0.94961	-0.0745929	1.01733	0.0247876	4.41965	3	1.07131	0.0993806	12.559	3	6.7443e-40	10.99	96
O43021	O43021	Oxysterol-binding protein homolog C354.07c	SPBC354.07c	1	1.09694	0.133482	1.0282	0.040121	1.73883	3	0.937337	-0.0933608	1.17547	3	4.9684e-277	45.066	397
O43024	O43024	CUE domain-containing protein C354.10	SPBC354.10	1	0.958557	-0.0610639	0.90043	-0.151314	2.56042	3	0.93936	-0.09025	6.74759	3	0	100.13	963
O43026	O43026	Glyceraldehyde-3-phosphate dehydrogenase 2	gpd3	1	6.27672	2.65001	1.27357	0.348874	2.7734	3	0.202903	-2.30114	18.1967	3	0	35.674	335
O43027	O43027	Probable Rho-GTPase-activating protein 6	rga6	1	0.978185	-0.0318213	0.71384	-0.486327	38.454	2	0.72976	-0.454506	5.52467	3	1.0682e-59	80.776	733
O43028	O43028	Vacuolar protein 8	vac8	1	1.22133	0.288449	1.03593	0.0509312	9.0994	3	0.848203	-0.237518	3.2765	3	4.5093e-22	60.232	550
O43029	O43029	L-pipecolate oxidase	fap1	1	0.973425	-0.0388587	1.32597	0.407045	6.52999	3	1.36217	0.445903	5.61872	3	2.1633e-71	46.319	412
O43030	O43030	Hsp70 nucleotide exchange factor fes1	fes1	1	1.64937	0.721912	1.01892	0.0270454	8.5623	3	0.617767	-0.694866	20.1933	3	0	32.744	287
O43031	O43031	Pre-mRNA-splicing factor cwf28	cwf28	1	NaN	NaN	NaN	NaN	NaN	0	0.96201	-0.0558762	0	1	9.8073e-09	44.214	381
O43032	O43032	Signal recognition particle receptor subunit alpha homolog	srp101	1	0.977359	-0.0330392	1.04568	0.0644369	4.04361	3	1.0699	0.097476	4.16535	3	0	61.077	547
O43034	O43034	Uncharacterized protein C3B9.05	SPBC3B9.05	1	NaN	NaN	NaN	NaN	NaN	0	0.85047	-0.233668	0	1	1.7863e-219	13.521	116
O43035	O43035	Autophagy-related protein 3	atg3	1	1.53614	0.61931	1.0488	0.0687396	0	1	0.68275	-0.550571	0	1	9.291e-11	31.885	275
O43036	O43036	DNA-directed RNA polymerase I subunit rpa43	rpa43	1	0.905629	-0.143008	0.887847	-0.171618	13.1677	3	0.980365	-0.0286091	11.2953	2	5.9707e-12	19.385	173
O43037	O43037	Protein mago nashi homolog	SPBC3B9.08c	1	1.12869	0.174648	1.0119	0.0170714	4.87015	3	0.89653	-0.157576	4.42582	3	2.0586e-75	17.267	147
O43041	O43041	Transport protein particle subunit trs23	trs23	1	1.25889	0.332156	1.0988	0.135929	7.00764	2	0.87283	-0.196227	3.26409	2	1.1913e-30	14.989	132
O43042	O43042	54S ribosomal protein L3, mitochondrial	mrpl3	1	1.05194	0.0730517	0.951967	-0.0710171	2.48264	3	0.904963	-0.144069	11.7118	3	2.9133e-42	37.195	326
O43044	O43044	Nucleoporin nup120	nup120	1	1.10517	0.144265	0.996917	-0.0044552	10.6819	3	0.90205	-0.148721	1.97772	2	1.4108e-85	129.78	1136
O43045	O43045	Iron-sulfur assembly protein 2	isa2	1	1.03873	0.054814	0.913143	-0.131087	15.108	3	0.8791	-0.185901	1.11819	2	2.3795e-12	23.238	205
O43046	O43046	V-type proton ATPase subunit F	vma7	1	1.00724	0.0104026	1.01884	0.0269227	2.48905	3	1.01152	0.0165201	1.79483	3	3.3778e-34	13.618	120
O43047	O43047	GrpE protein homolog, mitochondrial	mge1	1	1.13369	0.181022	0.918093	-0.123287	2.36932	3	0.80983	-0.304309	1.75704	3	1.7039e-172	25.334	223
O43048	O43048	TBC domain-containing protein C215.01		1	1.2338	0.303112	0.965763	-0.0502584	1.45143	3	0.782753	-0.35337	8.61712	3	2.5538e-53	95.005	834
O43049	O43049	Serine/threonine-protein phosphatase T	ppt1	1	0.941045	-0.087665	1.02103	0.0300299	1.63278	3	1.085	0.117695	1.4417	3	4.7612e-284	53.29	473
O43050	O43050	Sterol-4-alpha-carboxylate 3-dehydrogenase, decarboxylating	erg26	1	0.997409	-0.00374358	0.992315	-0.0111299	1.15739	2	0.994893	-0.00738627	7.46528	3	6.3474e-114	38.317	340
O43051	O43051	Probable nucleolar complex protein 14	nop14	1	1.07839	0.108885	0.93532	-0.096468	8.83378	3	0.867327	-0.205353	3.96833	3	4.8219e-121	95.151	827
O43052	O43052	Rho-type GTPase-activating protein 1	rga1	1	0.985026	-0.0217661	1.0534	0.0750534	0	1	1.06941	0.0968195	10.5515	3	1.3262e-97	130.6	1150
O43056	O43056	Probable homoserine kinase	SPBC4C3.03	1	1.04019	0.0568421	0.93191	-0.101737	5.5034	3	0.895907	-0.15858	7.51577	3	1.428e-254	36.608	338
O43057	O43057	Guanine nucleotide exchange factor MSS4 homolog	SPBC4C3.04c	1	1.05519	0.0775086	1.1031	0.141564	6.40921	2	1.0454	0.0640551	0.707863	2	9.1933e-30	11.393	100
O43059	O43059	Cytoskeletal protein syp1	syp1	1	1.11172	0.152787	1.01999	0.0285597	6.78769	3	0.917495	-0.124228	6.62946	2	6.6152e-95	90.756	818
O43060	O43060	Eukaryotic translation initiation factor 3 subunit F	eif3f	1	1.05891	0.0825764	0.938965	-0.0908568	2.74185	2	0.88673	-0.173433	0.554848	2	0	33.251	302
O43062	O43062	Uncharacterized protein C4C3.09	SPBC4C3.09	1	0.98433	-0.0227866	0.963265	-0.0539953	0.279778	2	0.9786	-0.0312088	1.24464	2	6.1197e-34	44.095	376
O43063	O43063	Probable proteasome subunit beta type-6	SPBC4C3.10c	1	1.14651	0.197246	0.98631	-0.0198869	2.73711	3	0.860273	-0.217133	3.46275	3	6.2979e-250	24.564	226
O43065	O43065	Probable helicase mot1	mot1	1	0.941857	-0.0864206	0.967287	-0.0479845	1.11548	3	1.027	0.0384361	1.68607	3	3.6105e-160	217.63	1953
O43066	O43066	Serine/threonine-protein kinase ppk30	ppk30	1	1.14222	0.191841	1.07167	0.0998653	7.05226	3	0.938237	-0.0919762	10.427	3	1.136e-53	105.9	953
O43068	O43068	Monopolin complex subunit mde4	mde4	1	NaN	NaN	1.0298	0.0423642	0	1	NaN	NaN	NaN	0	4.6323e-16	47.663	421
O43070	O43070	DNA repair and telomere maintenance protein nbs1	nbs1	1	1.61421	0.690825	1.15394	0.206568	15.4739	2	0.714865	-0.484257	11.775	2	2.2121e-11	68.806	613
O43071	O43071	Pre-mRNA-processing factor 17	prp17	1	1.04098	0.0579422	0.986707	-0.0193068	4.26708	3	0.947863	-0.077249	4.80152	3	1.8062e-122	63.132	558
O43075	O43075	Probable transcriptional regulatory protein C8D2.12c		1	1.01989	0.0284174	0.94678	-0.0788989	5.30838	3	0.928313	-0.107316	2.56151	3	4.2492e-59	32.926	293
O43078	O43078	Protein sur2	sur2	1	1.39864	0.484025	0.920445	-0.119597	7.51865	2	0.6581	-0.603621	3.89758	2	1.2976e-24	71.732	660
O43079	O43079	AP-1 complex subunit beta-1	apl2	1	0.971705	-0.0414097	1.00931	0.0133694	1.34599	3	1.0387	0.054779	1.74712	3	3.7895e-133	76.681	683
O43080	O43080	Uncharacterized protein C947.03c	SPBC947.03c	1	0.518967	-0.946286	0.90295	-0.147282	0	1	1.7399	0.799004	0	1	1.3236e-08	13.226	116
O43082	O43082	Ribosomal RNA-processing protein 14-C	rrp14c	1	1.09262	0.127785	0.89829	-0.154747	9.46854	3	0.822147	-0.282532	1.82598	3	5.7463e-22	27.125	233
O43083	O43083	Histone promoter control protein 2	hpc2	1	NaN	NaN	1.0408	0.0576928	0	1	NaN	NaN	NaN	0	7.0089e-08	36.628	338
O43087	O43087	Karyogamy meiotic segregation protein 2	kms2	1	NaN	NaN	1.30305	0.381893	8.51464	2	NaN	NaN	NaN	0	9.3661e-07	53.245	457
O43088	O43088	RNA polymerase II-associated protein rba50	rba50	1	1.43702	0.523084	0.80332	-0.315953	5.93163	2	0.559017	-0.839037	18.7408	3	1.8043e-30	50.796	452
O43089	O43089	Cytochrome B pre-mRNA-processing protein 6	cbp6	1	1.07855	0.109095	1.014	0.0200577	0	1	0.94015	-0.0890371	0.492475	2	1.7227e-10	12.394	103
O43090	O43090	Probable NADH-ubiquinone oxidoreductase C947.15c, mitochondrial	SPBC947.15c	1	1.00476	0.00684841	1.06567	0.0917562	1.67411	3	1.06062	0.0849078	9.62039	3	1.8586e-231	60.78	551
O43091	O43091	Decaprenyl-diphosphate synthase subunit 1	dps1	1	1.33967	0.421882	1.1085	0.148609	1.5336	2	0.82744	-0.273273	2.40138	2	2.1313e-20	42.046	378
O43092	O43092	Mitochondrial inner membrane protein oxa1-2	oxa102	1	1.0965	0.132903	0.89239	-0.164254	0	1	0.813855	-0.297156	4.38837	2	9.8395e-12	45.36	409
O43120	O43120	Splicing factor U2AF-associated protein 2	uap2	1	1.20898	0.273789	1.0076	0.0109277	5.95246	3	0.833433	-0.262861	6.32402	3	1.981e-121	41.963	367
O43125	O43125	Protein csh3	csh3	1	1.71586	0.778931	1.07514	0.104525	8.14406	2	0.62659	-0.674406	9.90281	2	1.541e-28	31.736	296
O59666	O59666	Copper-transporting ATPase ccc2	ccc2	1	0.966054	-0.0498247	0.87813	-0.187494	8.58529	2	0.908987	-0.137669	7.5584	3	1.2312e-27	97.894	904
O59667	O59667	Histidine biosynthesis bifunctional protein his7;Phosphoribosyl-AMP cyclohydrolase;Phosphoribosyl-ATP pyrophosphatase	his7	1	0.980095	-0.0290064	0.93439	-0.0979032	4.0205	3	0.953367	-0.0688969	5.11559	3	5.8458e-190	46.182	417
O59668	O59668	LisH domain-containing protein C29A3.03c	SPBC29A3.03c	1	1.37761	0.462172	0.921025	-0.118688	0.138433	2	0.668565	-0.58086	2.23538	2	1.9447e-19	45.63	398
O59672	O59672	Uncharacterized ABC transporter ATP-binding protein C29A3.09c	SPBC29A3.09c	1	1.03431	0.0486645	1.00827	0.0118821	4.12964	3	0.974827	-0.0367824	1.18253	3	7.1836e-282	83.761	736
O59673	O59673	ATP synthase subunit H, mitochondrial	atp14	1	0.82064	-0.285179	1.07537	0.104829	4.80327	3	1.3104	0.390007	10.7462	3	0	11.57	103
O59675	O59675	40S ribosomal protein S9-B	rps9b	1	0.717508	-0.478933	1.02496	0.0355677	4.05284	2	1.4285	0.514501	0	1	0	22.245	192
O59677	O59677	37S ribosomal protein S23, mitochondrial	rsm23	1	0.95662	-0.0639823	0.998297	-0.00245947	2.84052	3	1.04357	0.0615228	2.31944	3	5.9498e-275	53.229	476
O59678	O59678	Ribosome biogenesis regulatory protein homolog	SPBC29A3.16	1	0.994807	-0.00751178	0.9329	-0.100206	1.1684	2	0.93777	-0.0926939	0.0671807	2	1.728e-185	19.044	166
O59680	O59680	Cytochrome c1, heme protein, mitochondrial	cyt1	1	0.789031	-0.341846	1.05357	0.0752816	2.22516	3	1.33527	0.417128	9.17593	3	1.4244e-118	34.34	307
O59682	O59682	Serine palmitoyltransferase 1	lcb1	1	1.06889	0.0961098	0.998483	-0.00218971	6.3291	3	0.934133	-0.0982996	2.70482	3	8.4584e-62	57.468	509
O59683	O59683	Translation initiation factor IF-2, mitochondrial		1	1.07003	0.0976538	1.0263	0.0374571	3.79823	3	0.959133	-0.0601967	6.6742	3	1.0699e-42	75.61	686
O59697	O59697	Serine/threonine-protein kinase ppk25	ppk25	1	NaN	NaN	0.92374	-0.114441	0	1	NaN	NaN	NaN	0	1.4989e-09	47.673	423
O59700	O59700	Uncharacterized transporter C36.03c	SPBC36.03c	1	0.482127	-1.05252	0.69947	-0.515666	0	1	1.4508	0.536849	0	1	1.8543e-07	59.169	538
O59701	O59701	Cysteine synthase 1	cys11	1	0.886055	-0.174532	1.06197	0.0867385	4.81577	3	1.19853	0.26127	3.82856	3	0	37.853	351
O59702	O59702	Histone deacetylase clr6	clr6	1	1.14774	0.198792	1.0268	0.0381553	0.630307	3	0.89463	-0.160637	5.61674	3	3.3372e-58	46.111	405
O59704	O59704	Elongator complex protein 1	iki3	1	0.929917	-0.104826	1.03797	0.0537693	5.26139	3	1.1162	0.158596	7.95314	3	5.6686e-153	141.61	1253
O59705	O59705	Conserved oligomeric Golgi complex subunit 2	cog2	1	1.0291	0.0413879	1.0997	0.13711	2.35519	2	1.0686	0.095722	0	1	1.5082e-18	21.828	191
O59706	O59706	Pre-mRNA-splicing factor sap61	sap61	1	1.03689	0.0522669	0.945563	-0.0807539	4.7367	3	0.91192	-0.133021	8.48451	3	8.1094e-57	57.255	492
O59709	O59709	Glucose-insensitive transcription protein 7	git7	1	1.4274	0.513389	0.941765	-0.0865611	5.82364	2	0.659777	-0.59995	7.83259	3	1.2874e-39	42.961	379
O59710	O59710	Probable NADPH:adrenodoxin oxidoreductase, mitochondrial	arh1	1	1.02772	0.0394512	0.998333	-0.00240641	3.9924	3	0.971403	-0.0418577	4.41522	3	2.3193e-52	52.715	469
O59711	O59711	Saccharopine dehydrogenase [NADP(+), L-glutamate-forming]	lys9	1	0.974217	-0.0376842	0.955983	-0.0649426	2.72994	3	0.981283	-0.0272584	4.12361	3	0	49.938	450
O59712	O59712	Uncharacterized transporter C3B8.04c	SPBC3B8.04c	1	0.895805	-0.158744	1.0996	0.136979	1.45507	2	1.2275	0.295723	0	1	3.5863e-17	97.049	867
O59713	O59713	Diphthamide biosynthesis protein 1	dph1	1	1.15274	0.205073	0.989545	-0.0151628	3.6537	2	0.858425	-0.220236	1.25288	2	4.2078e-32	48.795	436
O59716	O59716	Uncharacterized protein C3B8.8	SPBC3B8.08	1	1.0094	0.0134983	1.00616	0.00885977	1.45504	2	0.99679	-0.00463851	0	1	3.4032e-08	17.186	153
O59718	O59718	Nuclear envelope morphology protein 1	nem1	1	NaN	NaN	1.27775	0.353606	4.75445	2	NaN	NaN	NaN	0	1.9838e-06	54.597	476
O59721	O59721	Probable tRNA pseudouridine synthase 4		1	0.941757	-0.0865733	0.999487	-0.000740747	4.88964	3	1.0613	0.0858326	3.62763	2	1.4413e-125	45.166	407
O59725	O59725	Formation of crista junctions protein C3E7.05c	SPBC3E7.05c	1	0.86646	-0.206795	1.00001	1.44465e-05	5.62482	3	1.15413	0.20681	7.72788	3	0	63.214	550
O59727	O59727	UPF0368 protein C3E7.07c	SPBC3E7.07c	1	1.00141	0.00203209	0.966187	-0.0496262	1.58658	3	0.964827	-0.0516583	2.26255	3	6.5688e-263	17.405	147
O59730	O59730	Probable methionine aminopeptidase 1	SPBC3E7.10	1	1.04875	0.0686646	1.018	0.0257423	10.3525	3	0.970687	-0.0429224	3.23103	3	8.4727e-204	42.139	379
O59731	O59731	Uncharacterized J domain-containing protein C3E7.11c	SPBC3E7.11c	1	1.07576	0.105359	1.01534	0.0219581	3.11887	3	0.94383	-0.0834011	5.11003	2	3.4654e-85	40.53	355
O59732	O59732	Chitin synthase regulatory factor 1	chr1	1	NaN	NaN	0.70623	-0.50179	33.1521	2	NaN	NaN	NaN	0	8.9226e-09	49.568	456
O59734	O59734	Small nuclear ribonucleoprotein F	smf1	1	0.946016	-0.0800637	0.97953	-0.0298384	1.1549	3	1.03543	0.0502253	2.84703	3	9.6476e-93	8.66	78
O59735	O59735	Sphingosine N-acyltransferase lac1	lac1	1	0.953634	-0.0684921	1.05443	0.0764679	3.28657	3	1.1057	0.14496	5.91482	3	1.098e-83	45.335	384
O59736	O59736	2-isopropylmalate synthase	leu3	1	0.953725	-0.0683549	0.837243	-0.256281	6.98363	3	0.877867	-0.187926	9.75245	3	0	64.041	584
O59737	O59737	GTPase-activating protein gyp1	gyp1	1	NaN	NaN	0.94038	-0.0886843	0	1	NaN	NaN	NaN	0	1.4064e-09	58.448	514
O59739	O59739	BAG family molecular chaperone regulator 1B	bag102	1	1.11391	0.155626	1.04833	0.0680975	2.61845	3	0.941133	-0.087529	2.30652	3	7.5706e-146	23.325	206
O59740	O59740	Cell polarity protein mod5	mod5	1	0.956624	-0.0639761	0.8782	-0.187379	14.7688	2	0.91802	-0.123402	0	1	1.0982e-26	56.541	522
O59741	O59741	Uncharacterized transcriptional regulatory protein C530.05	SPBC530.05	1	1.15364	0.206198	1.01301	0.0186437	3.00978	3	0.878093	-0.187554	10.7214	3	3.0702e-39	85.198	762
O59743	O59743	Uncharacterized protein C530.07c	SPBC530.07c	1	0.905524	-0.143176	0.980733	-0.0280672	3.42537	3	1.08306	0.115109	15.7185	3	0	27.839	242
O59748	O59748	CTD kinase subunit beta	lsc1	1	1.27655	0.352255	0.95538	-0.0658534	0	1	0.748405	-0.418109	20.6806	2	1.1215e-10	38.685	335
O59751	O59751	Kinesin-like protein 6	klp6	1	NaN	NaN	0.75647	-0.402645	0	1	NaN	NaN	NaN	0	3.3849e-10	87.795	784
O59753	O59753	DNA repair protein rad14	rhp14	1	1.11205	0.153226	0.84808	-0.237728	9.14536	2	0.762625	-0.390954	1.99508	2	3.4433e-21	34.663	289
O59755	O59755	Spindle pole body-associated protein cut12	cut12	1	1.33088	0.41238	0.72682	-0.46033	0	1	0.54612	-0.87271	0	1	2.3405e-09	61.957	548
O59759	O59759	Uncharacterized protein C1020.05	SPCC1020.05	1	0.970683	-0.0429274	1.05125	0.0721058	1.93579	2	1.083	0.115033	0	1	1.1013e-19	57.822	509
O59760	O59760	Putative uncharacterized hydrolase C1020.07	SPCC1020.07	1	0.992349	-0.0110805	0.987033	-0.0188293	0.917868	3	0.994643	-0.00774881	5.12059	3	1.0682e-229	26.496	236
O59761	O59761	tRNA wybutosine-synthesizing protein 1	tyw1	1	0.917959	-0.123498	0.941897	-0.0863593	2.69444	3	1.02608	0.0371385	8.84253	3	2.4412e-39	78.187	688
O59763	O59763	Serine/threonine-protein kinase oca2	oca2	1	2.00294	1.00212	0.968807	-0.0457193	9.86641	3	0.483693	-1.04784	19.3383	3	2.6962e-40	73.231	650
O59767	O59767	Mitotic spindle checkpoint component mad3	mad3	1	1.33661	0.418584	0.91919	-0.121565	0	1	0.6877	-0.540149	0	1	4.7276e-09	36.086	310
O59770	O59770	Probable proteasome subunit alpha type-3	SPCC1795.04c	1	1.18986	0.250795	0.97587	-0.0352391	0.879353	3	0.820153	-0.286034	4.44518	3	2.3917e-255	28.031	253
O59771	O59771	Probable uridylate kinase	SPCC1795.05c	1	0.94278	-0.0850068	0.962663	-0.0548967	3.74633	3	1.02109	0.0301101	2.28496	3	6.0798e-218	21.716	191
O59773	O59773	Chromatin modification-related protein vid21	vid21	1	1.15574	0.208821	0.960625	-0.0579547	0.973845	2	0.831175	-0.266776	2.79544	2	1.1061e-27	113.5	994
O59778	O59778	Biotin synthase	bio2	1	0.716333	-0.481298	0.960507	-0.0581325	8.60622	3	1.34087	0.423166	10.1197	3	0	40.65	363
O59779	O59779	Uncharacterized protein C1235.01		1	0.957166	-0.0631584	1.07217	0.100529	6.41979	3	1.12015	0.163688	25.552	3	4.2621e-80	69.695	658
O59780	O59780	Uncharacterized transcriptional regulatory protein C320.03	SPCC320.03	1	NaN	NaN	1.3338	0.415542	0	1	NaN	NaN	NaN	0	5.1007e-06	95.111	867
O59781	O59781	Mitochondrial Rho GTPase 1	gem1	1	1.20687	0.271273	0.937625	-0.0929171	4.32422	2	0.776905	-0.36419	7.57815	2	6.426e-55	71.176	630
O59785	O59785	Uncharacterized solute carrier family 35 member C320.08	SPCC320.08	1	NaN	NaN	0.88219	-0.180839	0	1	NaN	NaN	NaN	0	3.0635e-38	56.779	505
O59786	O59786	Ferrochelatase, mitochondrial	SPCC320.09	1	1.16244	0.217159	1.01301	0.0186485	2.64111	3	0.87145	-0.19851	0	1	3.7654e-25	42.713	384
O59787	O59787	Signal recognition particle subunit srp72	srp72	1	1.06549	0.0915132	1.00994	0.0142744	2.89317	3	0.94787	-0.0772389	4.46044	3	0	63.28	561
O59791	O59791	Serine racemase	SRR	1	0.84886	-0.236402	2.14863	1.10342	14.0255	3	2.5312	1.33982	16.7563	3	5.2922e-271	35.048	323
O59792	O59792	Calnexin-independence factor 1	cif1	1	1.07942	0.110261	0.82496	-0.277604	0.0690943	2	0.76426	-0.387865	8.20862	3	2.8451e-46	36.017	320
O59794	O59794	60S ribosomal protein L17-B	rpl17b	1	0.852361	-0.230464	0.96152	-0.0566112	1.62296	3	1.12807	0.173852	1.88857	3	0	20.827	187
O59795	O59795	Protein CASP	coy1	1	1.00818	0.0117465	1.0922	0.127237	5.30882	3	1.08334	0.115491	6.71453	3	6.2358e-135	72.182	633
O59796	O59796	Vacuolar protein sorting-associated protein 3	vps3	1	NaN	NaN	NaN	NaN	NaN	0	0.98999	-0.0145141	0	1	1.0846e-17	104.58	910
O59797	O59797	Putative nucleosome assembly protein C364.06	SPCC364.06	1	0.868034	-0.204176	1.0213	0.0304068	0.82771	3	1.17657	0.234583	2.00301	3	0	44.347	393
O59800	O59800	Pre-mRNA-splicing factor cwf5	cwf5	1	1.08584	0.118815	1.0049	0.00705191	6.18834	3	0.925457	-0.111763	16.091	3	1.1437e-11	39.576	354
O59801	O59801	Putative ATP-dependent RNA helicase C550.03c	SPCC550.03c	1	1.14604	0.196652	1.11858	0.161664	16.3482	3	0.97604	-0.0349878	7.30355	3	6.7168e-123	138.03	1213
O59804	O59804	10 kDa heat shock protein, mitochondrial	hsp10	1	1.33063	0.412111	1.02435	0.0347041	7.92374	3	0.76982	-0.377407	9.38435	3	0	11.282	104
O59807	O59807	Peroxisomal membrane protein pex32	pex32	1	1.51909	0.60321	0.9997	-0.000432859	3.73151	3	0.65809	-0.603643	0	1	1.4206e-14	60.201	535
O59809	O59809	Probable importin c550.11	SPCC550.11	1	0.86208	-0.214106	0.931047	-0.103075	1.78748	3	1.08	0.111031	2.67752	3	0	116.47	1029
O59810	O59810	KH domain-containing protein C550.14	SPCC550.14	1	0.853823	-0.22799	1.01944	0.0277722	1.81374	3	1.19397	0.255763	1.6175	3	0	142.61	1291
O59811	O59811	Zinc finger protein C550.15c	SPCC550.15c	1	1.05794	0.0812513	0.982423	-0.0255832	1.65543	3	0.928623	-0.106835	5.071	3	2.2303e-81	52.25	463
O59812	O59812	Probable glucose-6-phosphate 1-dehydrogenase C794.01c	SPCC794.01c	1	1.54674	0.629234	0.86101	-0.215898	23.2352	3	0.55666	-0.845132	50.8486	3	4.808e-26	53.509	475
O59813	O59813	Uncharacterized amino-acid permease C794.03	SPCC794.03	1	0.902244	-0.14841	0.875363	-0.192046	7.76678	3	0.970207	-0.043636	16.5991	3	4.0584e-40	60.857	554
O59816	O59816	Dihydrolipoyllysine-residue acetyltransferase component of pyruvate dehydrogenase complex, mitochondrial	SPCC794.07	1	0.916247	-0.126192	0.959097	-0.0602519	2.02677	3	1.04677	0.0659398	1.968	3	0	52.06	483
O59817	O59817	Protein efr3	efr3	1	0.924818	-0.112759	0.969443	-0.0447715	0.856173	3	1.04825	0.0679874	8.49248	3	2.4612e-87	90.382	798
O59819	O59819	Probable UTP--glucose-1-phosphate uridylyltransferase	SPCC794.10	1	1.58588	0.665281	1.08503	0.117739	3.04551	3	0.684185	-0.547542	1.31763	2	2.2694e-23	56.74	499
O59821	O59821	Exosome complex component csl4	csl4	1	1.08113	0.11254	1.10385	0.142544	4.6066	2	1.02102	0.030004	3.15226	2	3.016e-48	19.889	181
O59823	O59823	V-type proton ATPase subunit D	vma8	1	0.964652	-0.0519191	1.08557	0.118448	1.81859	3	1.12535	0.170367	17.5817	2	4.8447e-73	32.219	285
O59824	O59824	ATP-dependent zinc metalloprotease YME1 homolog	SPCC965.04c	1	0.527237	-0.923477	0.90632	-0.141908	12.9182	2	1.719	0.78157	0	1	3.7318e-40	78.217	709
O59826	O59826	Putative voltage-gated potassium channel subunit beta	SPCC965.06	1	0.904799	-0.144331	1.59003	0.669057	10.1348	3	1.75733	0.813388	22.4737	3	0	38.43	344
O59827;Q9Y7Q2	O59827	Glutathione S-transferase 2	gst2	2	5.13566	2.36055	1.02766	0.0393677	8.35185	3	0.200103	-2.32118	14.9936	3	1.9287e-223	26.843	230
O59829	O59829	Probable nitrilase C965.09	SPCC965.09	1	1.63744	0.711443	1.7322	0.792605	0	1	1.05787	0.0811624	7.30997	2	5.5134e-31	30.689	272
O59830	O59830	Uncharacterized transcriptional regulatory protein C965.10	SPCC965.10	1	1.01828	0.0261369	0.86891	-0.202721	1.02542	2	0.85331	-0.228858	14.4367	2	1.4637e-08	59.8	525
O59833	O59833	Uncharacterized transporter C965.13	SPCC965.13	1	NaN	NaN	1.876	0.90766	0	1	NaN	NaN	NaN	0	1.9159e-07	59.706	537
O59834	O59834	Probable cytosine deaminase	SPCC965.14c	1	1.15318	0.205624	1.5962	0.674641	6.79492	3	1.38417	0.469018	9.4163	3	4.6243e-27	17.882	162
O59838	O59838	Heat shock protein homolog pss1	pss1	1	1.23047	0.299204	1.02545	0.0362618	4.3722	3	0.833387	-0.262942	8.93292	3	0	80.374	720
O59855	O59855	Probable heat shock protein ssa2	ssa2	1	1.26256	0.33635	1.02774	0.03948	4.55907	3	0.814017	-0.29687	5.98374	3	0	70.232	647
O59856	O59856	Probable 54S ribosomal protein L33, mitochondrial	mrpl33	1	0.882839	-0.179778	1.01518	0.0217308	12.9642	3	1.1499	0.201508	0	1	1.2918e-25	10.897	97
O59858	O59858	Glutathione peroxidase	gpx1	1	1.81708	0.861624	1.05356	0.0752679	6.0094	3	0.579807	-0.786356	10.4383	3	5.0828e-186	18.06	158
O59865	O59865	40S ribosomal protein S24-B	rps24b	1	0.83805	-0.254891	0.997503	-0.00360642	0.655161	3	1.19027	0.251285	5.77517	3	6.3344e-97	15.539	134
O59866	O59866	Dolichyl-diphosphooligosaccharide--protein glycosyltransferase 48 kDa subunit	SPCC338.15	1	1.04407	0.0622189	1.00363	0.00522259	1.50146	3	0.961263	-0.0569964	1.68881	3	7.7413e-302	48.898	437
O59868	O59868	Calcium-transporting ATPase 1	pmr1	1	0.935058	-0.0968724	0.86822	-0.203868	0	1	0.92852	-0.106995	0	1	5.0835e-55	98.358	899
O59945	O59945	Fimbrin	fim1	1	1.03338	0.0473762	1.09167	0.126532	1.88157	3	1.0564	0.0791563	2.91449	3	0	68.617	614
O60052	O60052	Protein farnesyltransferase/geranylgeranyltransferase type-1 subunit alpha	cwp1	1	1.09132	0.126071	0.964053	-0.0528151	1.19556	3	0.883385	-0.178886	2.34496	2	7.3953e-45	34.876	294
O60055	O60055	U3 small nucleolar RNA-associated protein 20	utp20	1	1.04866	0.0685493	1.01206	0.0172947	2.90147	3	0.965097	-0.0512546	4.88626	3	1.1443e-61	285.22	2493
O60057	O60057	Meiotically up-regulated gene 147 protein	mug147	1	2.43123	1.28168	1.19972	0.262704	19.0106	2	0.493465	-1.01898	10.2469	2	1.3375e-20	46.218	411
O60058	O60058	ATPase family gene 2 protein	afg2	1	0.988405	-0.0168263	0.969473	-0.0447268	5.03294	3	0.980847	-0.0279005	1.85376	3	2.2696e-62	88.471	809
O60059	O60059	Pumilio domain-containing protein C56F2.08c	SPBC56F2.08c	1	1.00875	0.0125657	0.96094	-0.0574817	4.77012	3	0.952607	-0.0700475	6.85866	3	1.8454e-237	72.822	661
O60060	O60060	Carbamoyl-phosphate synthase arginine-specific small chain	arg5	1	0.870917	-0.199393	1.0485	0.0683224	4.00235	3	1.2039	0.267715	11.5348	3	0	45.661	415
O60062	O60062	Homoserine O-acetyltransferase	met6	1	0.831516	-0.266184	1.12607	0.171292	1.0915	3	1.35423	0.437476	7.64756	3	1.2447e-58	54.31	489
O60063	O60063	Putative 37S ribosomal protein S4-like	SPBC13G1.01c	1	1.01089	0.0156328	1.03442	0.0488268	3.72513	3	1.02327	0.0331939	4.26327	2	8.8062e-37	37.665	327
O60064	O60064	Probable mannose-1-phosphate guanyltransferase	SPBC13G1.02	1	1.03183	0.0452002	1.00493	0.00709025	3.45836	3	0.97393	-0.03811	2.91759	3	0	46.096	414
O60065	O60065	Peroxisomal membrane protein pex14	pex14	1	1.17849	0.236941	0.978293	-0.031661	1.80577	3	0.830123	-0.268602	5.20538	3	1.6228e-22	32.813	286
O60066	O60066	Alpha-ketoglutarate-dependent dioxygenase abh1	abh1	1	0.812354	-0.29982	0.960487	-0.0581625	8.7462	3	1.18235	0.241657	10.9401	2	6.8657e-21	34.348	302
O60068	O60068	Protein isd11	isd11	1	1.12283	0.16714	0.992515	-0.0108392	2.66847	2	0.88394	-0.17798	5.27072	2	1.1692e-33	12.004	102
O60070	O60070	Set1 complex component ash2	ash2	1	1.08587	0.118848	1.06377	0.0891818	9.80577	3	0.979647	-0.0296666	3.53328	3	2.4935e-28	74.252	652
O60071	O60071	Uncharacterized protein C13G1.09	SPBC13G1.09	1	1.0113	0.0162173	0.943517	-0.0838801	1.72482	3	0.93297	-0.100097	5.14146	3	9.158e-87	51.365	449
O60072	O60072	Putative helicase mug81	mug81	1	1.0752	0.104611	1.02277	0.0324771	2.04944	3	0.95123	-0.0721339	0	1	4.7768e-36	218.56	1935
O60073	O60073	Synaptobrevin homolog ykt6	ykt6	1	1.05185	0.0729309	1.05257	0.0739116	2.78337	3	1.00068	0.000980656	3.31483	3	6.7458e-111	22.651	197
O60074	O60074	Vacuolar protein-sorting-associated protein 46	did2	1	1.1584	0.212137	1.05605	0.0786735	7.5941	3	0.91164	-0.133464	5.07986	2	0	22	200
O60078	O60078	Probable prephenate dehydrogenase [NADP(+)]	SPCC1494.04c	1	1.14872	0.200023	1.10387	0.142566	4.68524	3	0.960957	-0.0574568	0.746398	3	7.3727e-98	48.905	431
O60079	O60079	Probable ubiquitin carboxyl-terminal hydrolase 12	ubp12	1	1.0255	0.0363254	0.99258	-0.0107447	0.574883	3	0.9679	-0.0470701	3.04139	3	1.7918e-278	111.97	979
O60080	O60080	ATP-dependent RNA helicase dbp9	dbp9	1	0.979715	-0.0295662	0.923607	-0.11465	2.23577	3	0.94273	-0.0850834	3.88818	3	2.7785e-136	67.45	595
O60081	O60081	Uncharacterized protein C1494.07	SPCC1494.07	1	0.830293	-0.268308	1.00125	0.00180228	3.07344	3	1.2059	0.27011	0.857709	3	8.1345e-24	171.17	1502
O60084	O60084	Mitochondrial import inner membrane translocase subunit tim44	tim44	1	0.960995	-0.0573988	0.95628	-0.064495	2.79973	3	0.995093	-0.00709623	3.46001	3	2.3287e-166	48.549	427
O60085	O60085	Methionine aminopeptidase 2	fma2	1	1.02436	0.0347266	0.92614	-0.110698	1.48243	3	0.904113	-0.145424	1.50999	3	0	47.271	426
O60086	O60086	Probable acetolactate synthase small subunit	SPBC14C8.04	1	0.993779	-0.0090026	0.922843	-0.115842	0.841059	3	0.92862	-0.10684	2.98896	3	7.8207e-291	31.834	289
O60091	O60091	54S ribosomal protein L24, mitochondrial	mrpl24	1	0.691481	-0.532239	1.03366	0.0477616	8.22745	3	1.49485	0.580001	4.8065	2	5.2507e-17	20.032	176
O60094	O60094	DNA polymerase V	pol5	1	1.04148	0.0586321	0.958087	-0.0617719	1.50661	3	0.91993	-0.120404	0.60755	3	0	109.72	959
O60096	O60096	37S ribosomal protein S35, mitochondrial	bot1	1	0.965391	-0.0508154	1.04314	0.0609283	4.82595	3	1.08053	0.111744	3.16619	3	2.2743e-69	35.752	315
O60097	O60097	Transcription factor spt8	spt8	1	NaN	NaN	NaN	NaN	NaN	0	0.91807	-0.123324	0	1	3.1366e-05	58.418	526
O60099	O60099	Uncharacterized protein C14F5.02	SPBC14F5.02	1	1.48298	0.568496	1.17365	0.231002	13.9778	2	0.791415	-0.337494	6.9679	2	1.1193e-20	57.939	515
O60100	O60100	Probable importin subunit beta-4	kap123	1	0.982203	-0.0259076	0.98216	-0.0259701	1.00822	3	0.999957	-6.25171e-05	3.57498	3	1.0203e-173	117.83	1067
O60101	O60101	Phosphoglycerate kinase	pgk1	1	1.16116	0.215572	0.967853	-0.0471396	5.80456	3	0.83352	-0.262711	10.9489	3	0	43.963	414
O60102	O60102	Uncharacterized ABC transporter ATP-binding protein C14F5.06	SPBC14F5.06	1	1.1548	0.207644	1.07771	0.107969	8.60671	3	0.933243	-0.0996748	5.83262	3	0	66.589	593
O60104	O60104	Mediator of RNA polymerase II transcription subunit 7	med7	1	0.963967	-0.0529447	0.953447	-0.0687758	1.73744	3	0.989087	-0.0158311	9.09736	3	1.1536e-93	43.509	376
O60105	O60105	Adenylosuccinate lyase	ade8	1	0.875912	-0.191141	0.94873	-0.0759305	2.22161	3	1.08313	0.115211	2.66244	3	0	54.307	482
O60107	O60107	Sorting nexin-41	snx41	1	NaN	NaN	1.01254	0.0179789	6.15877	2	NaN	NaN	NaN	0	6.5121e-07	67.001	586
O60108	O60108	CENP-B homolog protein 2	cbh2	1	0.777696	-0.362721	0.9554	-0.0658232	5.74488	3	1.2285	0.296898	14.41	3	1.7041e-26	59.69	514
O60109	O60109	Alkaline phosphatase	SPBC14F5.13c	1	0.795505	-0.330057	0.92443	-0.113364	0	1	1.16207	0.216693	8.38335	3	7.1435e-16	58.666	532
O60110	O60110	TPR repeat protein oca3	oca3	1	0.990499	-0.0137721	1.0092	0.0132121	2.06104	2	1.01888	0.0269842	4.35969	2	6.2842e-17	32.822	282
O60111	O60111	ABC1 family protein C15C4.02	SPBC15C4.02	1	1.11813	0.161083	1.04362	0.0615965	14.3926	3	0.933365	-0.0994867	2.60723	2	6.0097e-20	64.113	557
O60113	O60113	Uncharacterized amino-acid permease C15C4.04c	SPBC15C4.04c	1	0.93969	-0.0897431	1.02492	0.0355113	2.92511	2	1.0907	0.125254	0	1	6.3657e-12	59.726	542
O60114	O60114	Uncharacterized helicase C15C4.05	SPBC15C4.05	1	1.26342	0.337337	1.03217	0.0456807	8.07767	3	0.816963	-0.291657	2.56504	3	2.8462e-183	161.46	1428
O60116	O60116	Putative ribokinase	SPBC16G5.02c	1	1.23015	0.298832	1.00579	0.00833389	7.8703	3	0.81762	-0.290498	4.97485	3	3.7974e-117	33.25	318
O60118	O60118	54S ribosomal protein L23, mitochondrial	mrpl23	1	1.02847	0.0405033	1.0391	0.0553346	1.53987	3	1.01033	0.0148313	3.81733	3	1.2405e-52	17.768	157
O60119	O60119	Vesicle-associated membrane protein-associated protein C16G5.05c	SPBC16G5.05c	1	0.952576	-0.0700944	1.04047	0.0572307	0.316858	3	1.09227	0.127325	3.20301	3	0	41.234	383
O60121	O60121	Uncharacterized protein C16G5.07c	SPBC16G5.07c	1	1.21663	0.282887	0.939333	-0.0902909	2.85907	3	0.77208	-0.373178	4.92536	3	9.7112e-128	39.274	354
O60122	O60122	Anthranilate phosphoribosyltransferase	trp4	1	1.15367	0.206235	1.04587	0.0646989	1.92305	3	0.906553	-0.141536	3.62117	3	1.1502e-94	37.556	354
O60124	O60124	Exosome complex component rrp42	rrp42	1	0.902055	-0.148713	1.00087	0.0012618	2.32047	2	1.10955	0.149975	3.24906	2	3.6459e-38	32.013	299
O60125	O60125	BAG family molecular chaperone regulator 1A	bag101	1	1.1831	0.242575	0.98808	-0.0173003	2.39201	3	0.83516	-0.259875	1.06037	3	3.4054e-68	22.205	195
O60128	O60128	40S ribosomal protein S3	rps3	1	0.808832	-0.306088	1.0077	0.0110614	1.20547	3	1.24587	0.31715	5.91929	3	0	27.553	249
O60129	O60129	Fork head protein homolog 2	fkh2	1	1.22695	0.295082	1.02782	0.0395876	11.8191	3	0.8377	-0.255494	14.9481	2	5.1153e-120	71.173	642
O60135	O60135	Long-chain-fatty-acid--CoA ligase 1	lcf1	1	0.482386	-1.05174	1.0594	0.0832474	1.2387	3	2.19617	1.13499	9.81357	3	0	75.965	676
O60141	O60141	Protein cwc16	cwc16	1	0.981567	-0.0268409	0.92125	-0.118335	0	1	0.93855	-0.0914945	0	1	1.4059e-13	34.693	299
O60143	O60143	60S ribosomal protein L7-C	rpl7c	1	0.827149	-0.273782	1.01182	0.0169574	1.11163	3	1.22327	0.290739	2.10693	3	0	28.73	251
O60144	O60144	40S ribosomal protein S16	rps16a	1	0.823541	-0.280088	1.00263	0.0037941	1.75147	3	1.21747	0.283882	7.04185	3	0	15.395	140
O60145	O60145	Serine/threonine-protein kinase ppk23	ppk23	1	1.28845	0.365634	1.19701	0.259431	16.7021	3	0.92903	-0.106203	6.70915	2	1.7011e-27	46.123	398
O60147	O60147	Uncharacterized protein C18H10.17c	SPBC18H10.17c	1	0.848268	-0.237408	1.02352	0.0335393	7.25128	3	1.2066	0.270947	1.58818	3	1.5861e-54	20.568	175
O60150	O60150	Uncharacterized protein C18H10.20c	SPBC18H10.20c	1	1.02126	0.0303523	0.928167	-0.107544	3.18295	3	0.908843	-0.137897	9.68682	3	1.3663e-39	40.144	361
O60152	O60152	E3 ubiquitin-protein ligase ubr1	ubr1	1	NaN	NaN	NaN	NaN	NaN	0	0.74319	-0.428197	0	1	1.9204e-09	225.76	1958
O60155	O60155	Putative proline--tRNA ligase C19C7.06	SPBC19C7.06	1	0.845732	-0.241728	1.0281	0.0399806	0.687964	3	1.21563	0.281708	2.72878	3	0	78.874	716
O60157	O60157	Leucine carboxyl methyltransferase 2	ppm2	1	1.51246	0.596895	1.15635	0.209578	5.66005	2	0.76455	-0.387317	0	1	1.5985e-15	77.552	681
O60158	O60158	Bouquet formation protein 4	bqt4	1	1.15922	0.213161	1.0345	0.0489337	2.24292	3	0.892407	-0.164227	3.01669	3	0	47.826	432
O60160	O60160	Uncharacterized mannosyltransferase C19C7.12c	SPBC19C7.12c	1	0.96605	-0.0498298	1.00485	0.0069802	2.25837	3	1.04016	0.05681	3.6898	3	2.386e-24	46.514	390
O60161	O60161	U3 small nucleolar RNA-associated protein 4	utp4	1	1.0017	0.0024576	0.93808	-0.0922171	4.19252	3	0.936483	-0.0946748	6.97071	3	7.4098e-57	79.121	710
O60162	O60162	Uncharacterized protein C19F5.03	SPBC19F5.03	1	0.984225	-0.0229398	1.02073	0.029606	0.965521	3	1.03709	0.0525458	3.41471	3	1.1211e-148	68.712	598
O60163	O60163	Probable aspartokinase	SPBC19F5.04	1	0.891277	-0.166054	0.837423	-0.255971	2.65397	3	0.939577	-0.0899172	5.47698	3	1.2275e-275	56.812	519
O60164	O60164	Pescadillo homolog	ppp1	1	1.03001	0.0426652	0.9317	-0.102063	1.39174	3	0.90455	-0.144728	3.51176	3	0	69.188	607
O60166	O60166	Nuclear movement protein nudc	nudc	1	0.90426	-0.14519	0.987	-0.0188779	2.0007	3	1.0915	0.126312	3.02089	3	3.1742e-76	19.443	166
O60167	O60167	ENTH domain-containing protein C19F8.03c	SPBC19F8.03c	1	1.54068	0.623564	1.15998	0.214104	10.3631	3	0.752905	-0.40946	0.674056	2	2.8728e-12	72.984	649
O60169	O60169	Uncharacterized protein C19F8.05	SPBC19F8.05	1	1.17564	0.233447	1.05371	0.0754733	5.76397	3	0.896283	-0.157973	5.20894	3	2.516e-33	25.359	218
O60171	O60171	Transcription initiation factor TFIID subunit 10	taf10	1	1.04566	0.0644152	0.88251	-0.180315	15.124	3	0.843973	-0.244731	1.94138	3	1.1466e-76	23.526	215
O60172	O60172	Thiamine-repressible acid phosphatase SPBC21H7.03c	SPBC21H7.03c	1	NaN	NaN	1.3949	0.480162	0	1	NaN	NaN	NaN	0	4.1213e-06	52.758	463
O60173	O60173	ATP-dependent RNA helicase dbp7	dbp7	1	1.86967	0.902781	1.83997	0.87968	58.0261	3	0.984115	-0.0231012	1.31946	2	6.9116e-27	78.83	709
O60175	O60175	Protein OPI10 homolog	SPBC21H7.06c	1	2.01028	1.0074	1.24837	0.320042	12.8491	3	0.62099	-0.687358	2.39051	3	1.7211e-34	22.035	200
O60176	O60176	Uncharacterized RNA-binding protein C23E6.01c		1	1.12043	0.164058	1.07933	0.110141	4.01009	3	0.963317	-0.0539179	6.22773	3	1.8245e-32	51.704	473
O60179	O60179	U3 small nucleolar RNA-associated protein 10	utp10	1	0.992619	-0.0106874	0.958027	-0.0618623	4.06737	3	0.96515	-0.0511749	2.16601	3	4.5994e-276	186.41	1649
O60180	O60180	Probable metalloprotease arx1	arx1	1	0.971667	-0.0414667	1.0151	0.0216266	3.58462	3	1.0447	0.0630934	7.98637	3	1.1996e-113	45.672	417
O60181	O60181	3,4-dihydroxy-2-butanone 4-phosphate synthase	SPBC23E6.06c	1	1.31361	0.393541	1.00185	0.00267134	1.35647	3	0.76267	-0.390869	6.24002	3	4.3419e-166	22.564	204
O60182	O60182	Replication factor C subunit 1	rfc1	1	1.03169	0.0450117	0.914773	-0.128514	2.19255	3	0.886673	-0.173525	2.34669	3	1.2777e-147	103.49	934
O60184	O60184	General transcriptional corepressor ssn6	ssn6	1	0.972654	-0.0400018	1.03847	0.054455	2.76032	3	1.06766	0.0944568	7.33456	3	1.2776e-248	121.52	1102
O60185	O60185	Methylthioribose-1-phosphate isomerase	mri1	1	0.934129	-0.0983056	1.04171	0.0589537	3.60865	3	1.11517	0.157259	5.19723	3	0	39.379	359
O60186	O60186	37S ribosomal protein S10, mitochondrial	rsm10	1	0.985216	-0.0214887	1.03001	0.0426583	4.39959	3	1.04547	0.0641471	4.22403	3	1.5968e-60	26.568	228
O60188	O60188	U3 small nucleolar RNA-associated protein 6	utp6	1	0.916362	-0.126011	0.98124	-0.027322	0.85606	2	1.0708	0.0986891	3.48338	2	1.0843e-79	55.644	488
O60198	O60198	S-adenosylmethionine synthase	sam1	1	0.935681	-0.0959106	1.06877	0.0959468	4.42635	3	1.14223	0.191857	5.23233	3	0	41.831	382
O74113	O74113	Cell division control protein 45 homolog	sna41	1	5.96411	2.57631	5.544	2.47093	0	1	0.92956	-0.10538	0	1	3.8057e-29	73.378	638
O74135	O74135	Casein kinase I homolog 3	cki3	1	1.11221	0.153423	1.06123	0.0857418	4.05664	3	0.95417	-0.0676818	1.67161	2	1.0896e-98	50.214	439
O74173	O74173	Elongation factor 1-beta	tef5	1	1.00537	0.00772025	0.99244	-0.0109482	2.07646	3	0.987143	-0.0186685	2.40127	3	0	23.484	214
O74174	O74174	V-type proton ATPase subunit G	vma10	1	0.944428	-0.0824874	1.0582	0.0816123	1.72945	3	1.12047	0.1641	1.11253	3	0	12.162	108
O74175	O74175	60S ribosomal protein L13	rpl13	1	0.871884	-0.197792	0.9979	-0.00303283	0.494258	3	1.14453	0.194759	3.57977	3	0	23.529	208
O74178	O74178	Protein kes1	kes1	1	0.979151	-0.0303966	1.01897	0.0271069	0.468354	3	1.04066	0.0575034	9.91623	3	0	44.591	388
O74184	O74184	WD repeat-containing protein wat1	wat1	1	1.14531	0.195735	1.039	0.0551957	2.67565	2	0.90718	-0.140539	0	1	1.1645e-09	35.132	314
O74191	O74191	FK506-binding protein 39 kDa	fkbp39	1	0.930795	-0.103464	0.939657	-0.0897944	5.76339	3	1.00952	0.0136696	7.33367	3	6.0958e-220	39.301	361
O74215	O74215	Dihydroxyacetone kinase 2	dak2	1	NaN	NaN	NaN	NaN	NaN	0	0.52925	-0.917979	0	1	1.1038e-11	62.127	591
O74304	O74304	MAP kinase kinase kinase win1	win1	1	1.04171	0.0589479	0.96238	-0.0553215	10.9333	2	0.92385	-0.114269	0	1	2.9172e-11	163.27	1436
O74306;P52822	O74306;P52822	60S ribosomal protein L5-B;60S ribosomal protein L5-A	rpl5b;rpl5a	2	0.810831	-0.302527	1.0014	0.00202316	1.82853	3	1.23503	0.30455	5.81589	3	0	33.485	294
O74310	O74310	COBW domain-containing protein C15D4.05	SPBC15D4.05	1	0.918573	-0.122534	0.80207	-0.3182	18.7901	2	0.87317	-0.195665	3.61213	2	7.6064e-94	46.314	411
O74314	O74314	Probable cystathionine gamma-synthase	SPBC15D4.09c	1	1.08724	0.120671	1.05837	0.0818395	0.399106	3	0.973443	-0.0388311	2.20787	3	1.3789e-284	68.967	610
O74316	O74316	Uncharacterized protein C15D4.11c	SPBC15D4.11c	1	1.01148	0.016463	0.84388	-0.24489	0	1	0.834305	-0.261353	12.7633	2	6.0716e-16	30.254	263
O74319	O74319	Transcription initiation factor TFIID subunit taf73	taf73	1	1.0696	0.0970648	1.0417	0.0589399	0.115196	2	0.97392	-0.0381248	4.93895	3	4.5408e-25	72.25	642
O74322	O74322	40S ribosomal protein S12-B	rps12b	1	0.753746	-0.407849	0.977157	-0.0333382	3.63698	3	1.2964	0.374511	16.4285	3	0	15.871	148
O74323	O74323	Signal peptidase complex catalytic subunit sec11	sec11	1	1.47996	0.565559	1.10561	0.144843	8.72333	3	0.747053	-0.420717	2.27059	3	9.8896e-07	21.403	189
O74325	O74325	PDZ domain-containing protein C1685.05	SPBC1685.05	1	1.40612	0.49172	1.1381	0.186627	0	1	0.80939	-0.305093	0	1	3.7567e-08	111.29	997
O74329	O74329	40S ribosomal protein S29	rps29	1	0.815379	-0.294457	0.995333	-0.00674836	1.67479	3	1.2207	0.287709	3.80159	3	4.7914e-226	6.6575	56
O74330	O74330	40S ribosomal protein S27	rps27	1	0.827131	-0.273812	1.00849	0.0122015	1.57414	3	1.21927	0.286014	5.34137	3	0	9.1718	83
O74333	O74333	Non-classical export protein 2 homolog	fhn1	1	1.43039	0.516412	1.256	0.328836	0	1	0.87808	-0.187576	0	1	5.4757e-32	20.273	183
O74335	O74335	Rho-GTPase-activating protein 5	rga5	1	NaN	NaN	1.0963	0.132643	0	1	NaN	NaN	NaN	0	1.1149e-12	40.975	361
O74338	O74338	Mitosis inducer protein blt1	blt1	1	0.708035	-0.498107	1.04914	0.0692118	4.73821	3	1.48177	0.567318	7.483	3	7.7174e-45	78.116	700
O74339	O74339	Mitochondrial translocator assembly and maintenance protein 41 homolog	tam41	1	NaN	NaN	0.98347	-0.024047	0	1	NaN	NaN	NaN	0	2.0727e-11	45.235	393
O74340	O74340	Protein sof1	sof1	1	0.903826	-0.145883	0.962997	-0.0543973	2.36056	3	1.06547	0.0914854	4.65588	3	4.6156e-89	49.994	436
O74341	O74341	T-complex protein 1 subunit gamma	cct3	1	1.08842	0.122235	0.97846	-0.0314152	1.92096	3	0.898973	-0.15365	0.954649	3	0	58.48	528
O74342	O74342	Uncharacterized protein C1A4.11c		1	NaN	NaN	1.32205	0.402777	0.162626	2	NaN	NaN	NaN	0	2.0841e-08	14.223	124
O74343	O74343	Putative pseudouridine synthase C1A4.09	SPBC1A4.09	1	1.07639	0.106196	0.985877	-0.0205209	3.71853	3	0.915913	-0.126717	1.7527	3	9.4105e-140	76.437	680
O74349	O74349	E3 ubiquitin-protein ligase listerin	SPBC21D10.09c	1	1.17987	0.238625	1.15717	0.210597	6.62997	3	0.98076	-0.028028	3.44019	2	7.7499e-107	184.37	1610
O74350	O74350	Bromodomain-containing protein 1	bdc1	1	0.61094	-0.710898	0.957605	-0.0624974	7.57045	2	1.56743	0.648401	37.9519	2	1.0326e-17	34.145	299
O74351	O74351	Probable cysteine desulfurase, mitochondrial	SPBC21D10.11c	1	1.07469	0.103918	0.99428	-0.00827585	4.01451	3	0.92518	-0.112194	3.25367	3	9.5117e-59	55.543	501
O74352	O74352	Protein hob1	hob1	1	1.00243	0.00349767	1.00626	0.009003	1.0687	3	1.00382	0.00550531	2.92055	3	3.7419e-273	51.391	466
O74354	O74354	Nucleolar protein dnt1	dnt1	1	0.959961	-0.0589516	1.02233	0.0318657	1.35785	3	1.06497	0.0908173	17.51	3	8.1617e-62	65.977	599
O74360	O74360	Probable Rho-type GTPase-activating protein 4	rga4	1	1.04346	0.0613793	1.0069	0.00992034	0	1	0.96496	-0.051459	0	1	3.1833e-25	104.49	933
O74362	O74362	Pre-rRNA-processing protein esf2	esf2	1	0.950839	-0.0727272	0.90414	-0.145382	3.12233	3	0.950887	-0.0726547	3.42299	3	1.8728e-225	38.92	334
O74363	O74363	G-patch and R3H domain-containing protein C30B4.02c	SPBC30B4.02c	1	1.05401	0.0758945	0.923253	-0.115201	6.48417	3	0.87594	-0.191096	10.9437	2	1.3641e-15	79.051	695
O74364	O74364	Adhesion defective protein 1	adn1	1	NaN	NaN	NaN	NaN	NaN	0	0.9453	-0.0811559	0	1	2.9521e-05	43.837	391
O74366	O74366	RNA polymerase II transcription factor B subunit 4	tfb4	1	NaN	NaN	1.0385	0.0545011	0	1	NaN	NaN	NaN	0	4.8611e-27	33.277	297
O74369	O74369	Inositol phosphosphingolipids phospholipase C	css1	1	0.963423	-0.053758	0.966063	-0.0498103	4.9345	3	1.00274	0.00394762	1.00325	2	1.0288e-13	48.345	424
O74374	O74374	Probable phosphoglucomutase	SPBC32F12.10	1	1.26226	0.336013	0.963347	-0.053873	2.65133	3	0.76319	-0.389886	4.21342	3	0	60.598	554
O74375	O74375	Golgi apparatus membrane protein tvp18	tvp18	1	1.03673	0.0520395	1.01059	0.0151979	6.3367	3	0.974787	-0.0368416	3.1183	3	7.0596e-09	17.922	164
O74378	O74378	2-oxoglutarate dehydrogenase, mitochondrial	kgd1	1	1.34268	0.425115	1.06113	0.085606	5.05018	3	0.79031	-0.339509	8.85401	3	0	114.16	1009
O74379	O74379	Putative 37S ribosomal protein S26B, mitochondrial	SPBC3H7.04	1	1.08004	0.111079	1.00162	0.00234257	3.37202	2	0.9274	-0.108736	8.7341	2	4.6333e-19	25.073	220
O74381	O74381	F-box protein pof9	pof9	1	NaN	NaN	1.158	0.211635	0	1	NaN	NaN	NaN	0	2.3992e-17	52.419	467
O74382	O74382	Probable phosphoserine phosphatase	SPBC3H7.07c	1	0.856028	-0.224269	0.887057	-0.172902	4.92133	3	1.03625	0.0513675	3.24483	3	4.8247e-58	32.411	298
O74385	O74385	Elongator complex protein 6 homolog	elp6	1	1.15361	0.206157	1.18945	0.250295	0.19757	2	1.03107	0.0441376	2.89637	3	1.5345e-18	28.172	249
O74386	O74386	Uncharacterized methyltransferase C3H7.11	SPBC3H7.11	1	0.711661	-0.490738	0.632485	-0.660897	41.986	2	0.888745	-0.170158	3.77217	2	5.7711e-19	28.877	248
O74388	O74388	Uncharacterized protein C3H7.13	SPBC3H7.13	1	1.52449	0.608325	0.97832	-0.0316217	2.45114	2	0.641737	-0.639947	6.3746	3	1.8571e-15	33.904	301
O74391	O74391	60S ribosomal protein L25-B	rpl25b	1	0.79685	-0.327619	1.00358	0.00515559	0.753157	3	1.25943	0.332775	4.01832	3	0	15.767	141
O74393	O74393	ATP-dependent RNA helicase mak5	mak5	1	1.02506	0.0357096	0.947037	-0.0785078	1.64309	3	0.923883	-0.114217	0.389068	3	3.2693e-40	73.249	648
O74395	O74395	Siderophore iron transporter 1	str1	1	NaN	NaN	0.46002	-1.12023	0	1	NaN	NaN	NaN	0	2.8341e-26	68.155	612
O74396	O74396	Vacuolar protein sorting-associated protein 9a	vps901	1	1.27134	0.346352	0.95699	-0.0634242	7.75986	3	0.75274	-0.409776	4.6034	3	8.14e-78	65.553	572
O74397	O74397	Asparagine synthetase domain-containing protein C4F6.11c	SPBC4F6.11c	1	0.916932	-0.125114	0.95978	-0.0592244	0	1	1.04673	0.0658894	13.525	2	2.0862e-13	62.005	548
O74399	O74399	Ribosome biogenesis protein erb1	erb1	1	1.09268	0.12787	0.96414	-0.0526855	1.80629	3	0.882363	-0.180555	2.08806	3	3.3493e-277	82.944	740
O74400	O74400	Uncharacterized RNA-binding protein C4F6.14	SPBC4F6.14	1	1.02878	0.0409358	0.943793	-0.0834571	7.49143	3	0.91739	-0.124393	3.28147	3	3.1675e-113	77.033	674
O74401	O74401	ERO1-like protein 1	ero11	1	1.77035	0.824037	1.0769	0.106884	5.38583	2	0.608297	-0.717153	12.5591	3	1.4912e-39	54.625	467
O74402	O74402	Heat shock protein 78, mitochondrial	hsp78	1	2.68315	1.42393	1.11435	0.156202	9.24776	3	0.415313	-1.26773	16.7561	3	0	90.153	803
O74407	O74407	Aspartate--tRNA ligase, cytoplasmic	dps1	1	0.875996	-0.191004	0.932643	-0.100603	2.53404	3	1.06467	0.0904018	2.59454	3	0	66.67	580
O74409	O74409	Uricase	SPCC1223.09	1	0.934987	-0.0969813	2.8792	1.52567	2.42143	3	3.0794	1.62265	7.46445	3	1.7039e-176	33.61	296
O74413	O74413	Chorismate synthase		1	0.891799	-0.16521	0.890797	-0.166832	5.07469	3	0.998877	-0.00162159	5.13464	3	0	42.324	395
O74414	O74414	Uncharacterized protein C14G10.01		1	0.908284	-0.138784	1.0547	0.0768327	0.486115	3	1.1612	0.215616	6.80331	2	1.3235e-16	26.828	236
O74415	O74415	Uncharacterized protein C14G10.02		1	1.08876	0.122691	0.99157	-0.0122135	11.363	3	0.91073	-0.134905	2.06757	2	7.2951e-34	179.23	1568
O74416	O74416	Probable proteasome maturation factor ump1	SPCC14G10.03c	1	1.48495	0.570412	0.97322	-0.0391621	0	1	0.65539	-0.609574	0	1	6.8582e-17	14.661	129
O74417	O74417	Uncharacterized protein C14G10.04	SPCC14G10.04	1	1.10295	0.141363	0.95133	-0.0719822	3.8049	3	0.862535	-0.213345	2.2115	2	2.2515e-220	52.624	497
O74418	O74418	U4/U6.U5 tri-snRNP-associated protein 3-like protein C162.01c	SPCC162.01c	1	NaN	NaN	NaN	NaN	NaN	0	0.82328	-0.280545	0	1	0.00092926	29.381	244
O74419	O74419	Uncharacterized protein C162.02c	SPCC162.02c	1	0.782636	-0.353587	0.942893	-0.0848335	3.9171	3	1.20477	0.268754	3.09344	3	1.8199e-193	109.85	981
O74421	O74421	Hexaprenyldihydroxybenzoate methyltransferase, mitochondrial	coq3	1	NaN	NaN	0.99341	-0.00953884	0	1	NaN	NaN	NaN	0	1.0382e-12	30.826	274
O74422	O74422	Uncharacterized protein C162.06c	SPCC162.06c	1	1.25479	0.32745	1.10483	0.14382	15.3271	3	0.880485	-0.18363	13.3182	2	6.2966e-21	23.591	210
O74423	O74423	Epsin-1	ent1	1	0.850398	-0.233789	1.11737	0.160103	5.49885	3	1.31393	0.393892	3.2492	3	2.8512e-72	80.173	706
O74424	O74424	Nucleoporin nup211	nup211	1	1.14538	0.19583	1.00066	0.000951782	1.75324	3	0.873647	-0.194878	3.08248	3	0	211.46	1837
O74427	O74427	Uridine kinase	urk1	1	1.11658	0.159086	1.07007	0.0977007	2.80138	3	0.958343	-0.0613855	1.41174	3	9.6315e-41	51.389	454
O74428	O74428	Uncharacterized protein C162.12		1	0.897002	-0.156816	1.0149	0.0213375	0	1	1.13143	0.178154	14.0764	2	1.0555e-15	49.212	451
O74429	O74429	Inositol hexakisphosphate and diphosphoinositol-pentakisphosphate kinase	asp1	1	0.971432	-0.0418157	1.00912	0.013093	3.57066	3	1.03879	0.0549087	4.39037	3	0	105.68	920
O74430	O74430	Probable lipase C1672.09	SPCC1672.09	1	NaN	NaN	NaN	NaN	NaN	0	1.1239	0.168514	5.68556	2	3.3833e-18	54.38	467
O74431	O74431	Probable cation-transporting ATPase C1672.11c	SPCC1672.11c	1	0.765055	-0.386364	1.0049	0.00705191	0	1	1.3135	0.393416	0	1	1.6478e-48	148.78	1315
O74432	O74432	Golgi to ER traffic protein 4	get4	1	1.13358	0.180887	0.992367	-0.0110548	4.12582	3	0.875427	-0.191942	2.39725	3	0	34.352	303
O74433	O74433	Cytochrome b-c1 complex subunit 9	qcr9	1	0.764466	-0.387475	1.13307	0.180233	0.366189	3	1.48217	0.567708	2.77839	3	2.4176e-50	7.7996	67
O74434	O74434	Meiotically up-regulated gene 174 protein	mug174	1	1.04095	0.0579042	0.986833	-0.0191217	9.80704	3	0.94801	-0.0770259	11.2963	2	6.6013e-12	69.24	626
O74435	O74435	Cell division control protein 31	cdc31	1	0.930248	-0.104312	1.04737	0.0667665	0.64211	3	1.1259	0.171079	0	1	0	20.47	176
O74436	O74436	Signal recognition particle subunit srp68	srp68	1	0.979446	-0.0299618	1.02597	0.0369838	0.940306	3	1.0475	0.0669457	11.647	3	0	67.859	597
O74439	O74439	Uncharacterized mitochondrial carrier C1682.09c	SPCC1682.09c	1	0.777973	-0.362209	1.3162	0.396379	4.48008	3	1.69183	0.758587	5.01548	3	1.6811e-209	33.047	300
O74440	O74440	26S proteasome regulatory subunit rpn8	rpn8	1	1.25059	0.322606	1.11725	0.159952	7.77355	2	0.89338	-0.162654	1.02532	2	4.2331e-146	35.595	324
O74442	O74442	Probable ubiquitin carboxyl-terminal hydrolase 16	ubp16	1	0.974727	-0.0369296	0.96048	-0.0581726	2.81681	3	0.985383	-0.021243	7.35444	3	9.0599e-51	51.581	457
O74445	O74445	Probable 26S protease subunit rpt4	rpt4	1	1.23987	0.310192	1.01139	0.0163441	1.64835	3	0.815723	-0.293848	2.14678	3	0	43.608	388
O74447	O74447	Uncharacterized protein C16C4.02c	SPCC16C4.02c	1	0.555118	-0.849133	1.0293	0.0416635	0	1	1.8542	0.890797	0	1	2.027e-30	63.036	548
O74448	O74448	Peptidyl-prolyl cis-trans isomerase pin1	pin1	1	1.32879	0.410117	1.09133	0.126092	2.4621	3	0.821297	-0.284025	3.35959	3	2.4622e-137	19.773	175
O74452	O74452	Cell wall integrity protein scw1	scw1	1	1.01428	0.0204607	1.02186	0.0311976	4.60337	2	1.00747	0.0107369	7.03659	3	4.2156e-20	60.393	561
O74453	O74453	Shk1 kinase-binding protein 15	skb15	1	1.11674	0.159291	0.94364	-0.0836915	4.53054	3	0.844997	-0.242982	6.89758	3	1.0755e-112	37.709	341
O74454	O74454	Protein sts5	sts5	1	1.2502	0.322153	1.0403	0.0569996	1.19196	2	0.83211	-0.265154	3.64135	2	1.5561e-111	117.6	1066
O74455	O74455	Probable 6-phosphogluconolactonase	SPCC16C4.10	1	1.22506	0.292849	1.04267	0.060278	1.4453	3	0.851117	-0.232571	2.86823	3	0	28.351	257
O74456	O74456	Serine/threonine-protein kinase pef1	pef1	1	1.13155	0.178304	0.974983	-0.0365505	1.12521	3	0.861633	-0.214854	3.40638	3	9.837e-65	32.736	288
O74458	O74458	Transcription factor tau subunit sfc4	sfc4	1	NaN	NaN	0.995495	-0.00651408	0.1331	2	NaN	NaN	NaN	0	6.9577e-09	116.4	1006
O74460	O74460	Uncharacterized protein C16C4.16c	SPCC16C4.16c	1	0.742999	-0.428569	0.90456	-0.144712	11.4031	3	1.21745	0.283857	18.5269	2	8.761e-31	23.853	206
O74462	O74462	Transcription initiation factor TFIID subunit 6	taf6	1	0.97509	-0.0363925	0.99284	-0.0103669	1.88614	3	1.0182	0.0260256	6.43818	3	5.3328e-64	50.272	452
O74464	O74464	54S ribosomal protein L22, mitochondrial	mrpl22	1	0.859906	-0.217748	1.0664	0.0927488	3.36647	2	1.24013	0.310497	20.1401	2	2.7475e-09	28.903	249
O74466	O74466	Uncharacterized protein C1739.04c	SPCC1739.04c	1	NaN	NaN	NaN	NaN	NaN	0	2.9742	1.5725	0	1	4.4542e-12	30.653	274
O74468	O74468	Probable uroporphyrinogen-III C-methyltransferase	SPCC1739.06c	1	1.3896	0.47467	1.05775	0.0809987	3.03002	2	0.76119	-0.393672	0	1	3.4178e-59	54.711	496
O74469	O74469	Exosome complex protein C1739.07	SPCC1739.07	1	0.84047	-0.250732	0.67865	-0.55926	0	1	0.807465	-0.308528	3.39272	2	1.127e-23	15.068	133
O74471	O74471	Cytochrome c oxidase subunit 6A, mitochondrial	cox13	1	0.583376	-0.777501	1.03864	0.0547004	8.12514	3	1.7804	0.832201	3.89238	2	0	15.199	130
O74472	O74472	Meiotically up-regulated gene 33 protein	mug33	1	0.915256	-0.127752	0.954243	-0.0675709	2.62182	3	1.0426	0.0601812	6.59763	3	8.4384e-110	37.074	336
O74473	O74473	Septation initiation network scaffold protein cdc11	cdc11	1	NaN	NaN	0.86354	-0.211665	0	1	NaN	NaN	NaN	0	1.1816e-06	118.63	1045
O74475	O74475	1,3-beta-glucan synthase component bgs4	bgs4	1	1.12503	0.169964	0.952323	-0.0704766	5.51911	3	0.846487	-0.240441	5.6058	3	2.8095e-198	225.18	1955
O74476	O74476	Importin subunit beta-3	sal3	1	0.963351	-0.0538659	0.988143	-0.0172078	2.0765	3	1.02574	0.0366581	4.7249	2	0	121.87	1095
O74477	O74477	Metacaspase-1	pca1	1	1.61046	0.687476	1.0774	0.107554	0	1	0.669	-0.579922	0	1	3.5271e-08	46.626	425
O74478	O74478	Phosphoglucomutase-2	SPCC1840.05c	1	1.03118	0.0442982	1.0297	0.0422241	3.24233	3	0.998563	-0.00207414	4.38696	3	5.2261e-297	65.494	587
O74479	O74479	ATP synthase subunit 5, mitochondrial	atp5	1	0.792997	-0.334613	1.04327	0.061108	4.62913	3	1.3156	0.395721	8.01032	3	1.7395e-163	23.988	216
O74480	O74480	Uncharacterized protein C1840.07c	SPCC1840.07c	1	0.986157	-0.0201107	1.06074	0.0850756	7.09302	3	1.07563	0.105186	4.83408	3	9.816e-40	37.435	332
O74481	O74481	Uncharacterized protein C1840.08c	SPCC1840.08c	1	0.939964	-0.089322	0.957673	-0.0623945	3.55275	3	1.01884	0.0269274	10.4118	3	3.2029e-55	64.714	561
O74482	O74482	Uncharacterized protein C1840.09	SPCC1840.09	1	1.20142	0.264742	0.968013	-0.0469012	2.26987	3	0.805723	-0.311644	7.24717	3	9.861e-68	29.919	276
O74484	O74484	Mannose-1-phosphate guanyltransferase	mpg1	1	0.985089	-0.0216739	0.99824	-0.00254139	2.09008	3	1.01335	0.0191326	4.98944	3	0	39.718	363
O74485	O74485	CUE domain-containing protein 3	SPCC1906.02c	1	NaN	NaN	0.92662	-0.10995	0	1	NaN	NaN	NaN	0	2.6672e-08	65.857	581
O74489	O74489	Probable quinone oxidoreductase	zta1	1	1.58801	0.667222	1.0032	0.00460916	2.05122	3	0.631733	-0.662612	14.7825	3	2.9157e-232	34.947	329
O74490	O74490	IST1 homolog		1	1.18247	0.241801	1.1934	0.255078	0	1	1.00924	0.0132763	2.47264	2	1.4537e-20	30.808	271
O74493	O74493	Uncharacterized protein C285.05	SPCC285.05	1	0.828821	-0.270868	7.4322	2.89379	24.6737	2	8.9672	3.16466	27.6541	2	2.409e-06	38.139	348
O74496	O74496	Coatomer subunit delta	ret2	1	1.05814	0.0815314	1.00644	0.00926601	2.24347	3	0.951143	-0.0722653	0.897965	3	1.0102e-35	27.097	240
O74498	O74498	UBX domain-containing protein 10	ucp10	1	1.23354	0.302799	1.12141	0.16531	20.6812	3	0.9091	-0.137489	0	1	2.2672e-14	48.67	427
O74500	O74500	Nucleoporin nup60	nup60	1	1.13116	0.177804	0.94875	-0.0759001	3.46176	3	0.83874	-0.253704	5.56473	3	0	80.252	736
O74501	O74501	Uncharacterized protein CC285.14	SPCC285.14	1	1.12933	0.175466	1.05003	0.0704351	2.94156	3	0.929785	-0.105031	6.69671	2	2.4722e-24	132.87	1150
O74502	O74502	DNA mismatch repair protein msh6	msh6	1	1.28117	0.357467	0.934245	-0.0981272	7.23097	2	0.72921	-0.455594	13.7889	2	2.3879e-18	141.51	1254
O74503	O74503	Upstream activation factor subunit spp27	spp27	1	0.847506	-0.238705	1.05113	0.0719458	1.96527	3	1.24027	0.31065	6.42893	3	1.0638e-270	26.651	233
O74504	O74504	DUF1769 family protein	SPCC594.01	1	1.16918	0.225502	0.977453	-0.0329002	2.90908	3	0.836013	-0.258402	8.20933	3	1.8864e-254	88.748	791
O74505	O74505	Uncharacterized protein C594.02c	SPCC594.02c	1	0.879096	-0.185908	0.974243	-0.0376459	4.9746	3	1.10823	0.148262	1.84927	3	3.6275e-155	54.866	489
O74508	O74508	Set1 complex component spp1	spp1	1	1.19857	0.261315	1.02656	0.0378227	4.17336	3	0.85649	-0.223492	0	1	9.0221e-12	48.682	424
O74509	O74509	Vacuolar morphogenesis protein 7 homolog	SPCC594.06c	1	0.604871	-0.725301	0.55685	-0.844639	0	1	0.92061	-0.119338	0	1	1.0382e-35	38.848	341
O74511	O74511	Extragenic suppressor of kinetochore protein 1	ekc1	1	1.08336	0.115518	1.06127	0.0857872	3.19693	3	0.979603	-0.0297304	2.94981	3	1.1329e-257	94.966	838
O74512	O74512	Uncharacterized protein wtf14	wtf14	1	1.22029	0.287225	1.1275	0.173127	0	1	0.92396	-0.114098	6.82714	2	5.1967e-91	26.108	229
O74515	O74515	Histone chaperone cia1	cia1	1	0.975445	-0.0358673	1.04875	0.0686707	0.76758	2	1.07515	0.104538	1.25099	2	2.428e-40	29.43	262
O74519	O74519	Uncharacterized N-acetyltransferase C663.13c	SPCC663.13c	1	0.952115	-0.0707926	0.991247	-0.0126839	2.1135	3	1.0411	0.0581087	2.40899	3	1.6219e-91	16.323	144
O74521	O74521	Uncharacterized protein C663.15c	SPCC663.15c	1	1.26134	0.334959	1.0978	0.134615	4.63577	3	0.870343	-0.200344	2.61188	3	1.2023e-220	77.086	678
O74522	O74522	Adhesion defective protein 3	adn3	1	0.82654	-0.274844	0.87886	-0.186295	0	1	1.0633	0.0885487	0	1	2.0799e-29	104.59	964
O74523	O74523	Putative ATPase inhibitor, mitochondrial	inh1	1	0.960951	-0.0574657	1.0877	0.121281	1.6089	2	1.1319	0.178746	6.85573	2	1.6219e-145	10.674	90
O74524	O74524	Probable proline dehydrogenase, mitochondrial	SPCC70.03c	1	0.736605	-0.441036	1.3377	0.419755	2.61032	3	1.81603	0.860791	4.56182	3	0	55.812	492
O74526	O74526	Probable serine/threonine-protein kinase C70.05c	SPCC70.05c	1	0.939268	-0.0903908	0.997753	-0.00324492	3.49445	3	1.06227	0.0871459	2.63415	3	6.0017e-63	85.909	781
O74529	O74529	Uncharacterized methyltransferase C70.08c	SPCC70.08c	1	1.45053	0.536578	0.748487	-0.417951	32.1351	3	0.51601	-0.954529	29.2165	2	1.9242e-12	29.688	260
O74533	O74533	Cytochrome b-c1 complex subunit 7	qcr7	1	0.750465	-0.414144	1.06611	0.0923563	5.12159	3	1.4206	0.5065	3.95607	2	7.3083e-220	16.03	137
O74534	O74534	Protein sly1	sly1	1	1.08297	0.114999	1.00774	0.0111283	4.66816	3	0.930533	-0.10387	2.51758	3	5.8897e-278	71.664	639
O74535	O74535	Cleavage and polyadenylation factor complex subunit C74.02c	SPCC74.02c	1	1.06924	0.0965878	1.00331	0.00476019	0.507822	2	0.938333	-0.0918276	2.48475	3	1.23e-34	77.224	710
O74536	O74536	SNF1-like protein kinase ssp2	ssp2	1	1.15237	0.204599	0.98626	-0.0199601	4.42932	3	0.855857	-0.224559	3.30611	3	2.4523e-252	65.995	576
O74537	O74537	Uncharacterized amino-acid permease C74.04	SPCC74.04	1	NaN	NaN	1.3839	0.46874	0	1	NaN	NaN	NaN	0	7.0332e-16	60.155	557
O74538	O74538	60S ribosomal protein L27-B	rpl27b	1	0.709079	-0.495982	0.989803	-0.0147862	1.66615	3	1.3959	0.481196	11.8488	3	0	15.305	136
O74539	O74539	Peroxide stress-activated histidine kinase mak3	mak3	1	1.22168	0.288872	1.15127	0.203222	8.08952	3	0.94236	-0.0856498	0	1	3.1777e-16	266.85	2344
O74544	O74544	GTP-binding protein gtr2	gtr2	1	1.06011	0.0842172	0.96243	-0.0552465	17.0357	3	0.907857	-0.139464	3.39331	3	8.8918e-06	35.591	314
O74545	O74545	Putative hydrolase C777.06c	SPCC777.06c	1	1.26051	0.334011	1.0551	0.0773797	2.76343	3	0.83704	-0.256632	8.64793	3	4.8074e-268	33.805	301
O74548	O74548	Probable acetylornithine aminotransferase, mitochondrial	arg1	1	0.973779	-0.0383344	1.1141	0.155879	3.37209	3	1.1441	0.194213	7.15496	3	0	47.509	441
O74549	O74549	NEDD8-conjugating enzyme ubc12	ubc12	1	1.05449	0.0765392	1.06938	0.0967747	9.26411	3	1.01412	0.0202355	3.9221	2	9.3617e-23	20.062	177
O74551	O74551	Uncharacterized protein C777.12c	SPCC777.12c	1	1.18004	0.238835	1.1008	0.138552	7.26792	3	0.93285	-0.100283	9.38033	3	6.8186e-47	26.889	238
O74552	O74552	Vacuolar protein sorting-associated protein 35	vps35	1	1.20805	0.272681	1.19745	0.259965	3.37801	2	0.991225	-0.0127155	3.10474	2	4.301e-35	96.407	836
O74553	O74553	tRNA-dihydrouridine(20a/20b) synthase [NAD(P)+]	dus4	1	1.26262	0.336416	1.07087	0.0987789	3.91527	3	0.848133	-0.237637	16.9815	3	3.2004e-33	37.212	326
O74555	O74555	Branchpoint-bridging protein	bpb1	1	1.07883	0.109462	1.01292	0.0185203	3.26581	2	0.93891	-0.0909412	2.13759	2	3.9002e-89	63.621	587
O74557	O74557	NADH-cytochrome b5 reductase 1	cbr1	1	0.99742	-0.00372669	0.966567	-0.0490588	2.45663	3	0.969067	-0.0453322	4.39265	3	7.335e-185	33.723	301
O74558	O74558	Maintenance of ploidy protein mob2	mob2	1	NaN	NaN	NaN	NaN	NaN	0	1.0483	0.0680517	0	1	1.6565e-12	28.109	244
O74561	O74561	Uncharacterized inositol polyphosphate kinase C970.08	SPCC970.08	1	1.44647	0.532535	1.1361	0.18409	10.9057	2	0.78543	-0.348445	0	1	6.3945e-68	108.72	967
O74562	O74562	Exocyst complex component sec8	sec8	1	1.02201	0.0314079	1.05316	0.0747291	4.08638	3	1.03048	0.0433212	8.63996	3	9.0573e-43	122.97	1073
O74563	O74563	E3 ubiquitin-protein ligase brl2	brl2	1	1.13037	0.176795	1.05257	0.0739116	3.71995	3	0.93117	-0.102884	5.89896	3	0	78.052	680
O74627	O74627	Cyclin pch1	pch1	1	1.32473	0.405701	0.97503	-0.0364816	3.79168	2	0.73602	-0.442183	0	1	1.0292e-152	38.286	342
O74628	O74628	Uncharacterized oxidoreductase C162.03	SPCC162.03	1	0.95873	-0.060803	1.0354	0.0501883	0.73988	3	1.07997	0.110991	8.68845	3	6.6549e-262	32.614	292
O74635	O74635	DNA-directed RNA polymerase II subunit RPB9	rpb9	1	NaN	NaN	NaN	NaN	NaN	0	1.0531	0.0746424	2.2505	2	4.7792e-22	13.175	113
O74648	O74648	Isoamyl acetate-hydrolyzing esterase	iah1	1	1.11354	0.155157	1.03977	0.0562598	2.01137	3	0.933747	-0.098897	0.855844	3	4.3339e-47	27.991	246
O74653	O74653	Protein pob1	pob1	1	0.921463	-0.118002	0.93726	-0.0934787	9.28127	3	1.01714	0.024523	3.09166	3	1.7356e-271	93.772	871
O74690	O74690	13 kDa ribonucleoprotein-associated protein	snu13	1	0.951518	-0.0716971	1.02227	0.0317715	1.6906	3	1.07435	0.103469	5.83408	3	1.2706e-12	13.535	125
O74718	O74718	Eukaryotic peptide chain release factor GTP-binding subunit	sup35	1	0.938577	-0.0914528	0.996957	-0.00439733	1.14752	3	1.0622	0.0870555	2.49418	3	0	72.555	662
O74728	O74728	Uncharacterized protein C1709.03	SPBC1709.03	1	1.3945	0.479745	1.0547	0.0768327	0	1	0.75633	-0.402912	0	1	2.2151e-13	47.74	428
O74729	O74729	Peptidyl-prolyl cis-trans isomerase cyp3	cyp3	1	1.19853	0.26127	0.895017	-0.160014	2.90468	3	0.74676	-0.421283	12.2834	3	3.7345e-84	18.905	173
O74731	O74731	tRNA-dihydrouridine(20) synthase [NAD(P)+]	dus2	1	1.07364	0.102517	0.986733	-0.0192679	13.8799	3	0.91905	-0.121785	0	1	2.3459e-39	53.146	479
O74732	O74732	3-keto-steroid reductase	erg27	1	1.34135	0.423689	1.34913	0.432033	22.1862	3	1.0058	0.00834347	0	1	2.9316e-125	38.724	338
O74733	O74733	Protein cft1	cft1	1	1.27029	0.345154	1.11693	0.159543	5.21886	3	0.879277	-0.185611	9.16272	3	8.8916e-49	160.3	1441
O74734	O74734	Putative ribosomal recycling factor, mitochondrial	rrf1	1	1.10538	0.144548	0.983143	-0.0245263	2.8272	3	0.889413	-0.169074	8.55168	3	5.7732e-49	27.688	244
O74735	O74735	Metal homeostasis factor atx1	atx1	1	1.16359	0.21858	0.97593	-0.0351505	1.01339	2	0.838725	-0.25373	10.0599	2	4.2497e-156	7.6618	68
O74736	O74736	Chromatin modification-related protein png2	png2	1	NaN	NaN	0.91782	-0.123717	0	1	NaN	NaN	NaN	0	2.3374e-18	34.876	305
O74738	O74738	SET domain-containing protein C1709.13c	SPBC1709.13c	1	0.947102	-0.078409	0.982997	-0.0247416	3.15179	3	1.0379	0.0536674	1.16582	2	5.4402e-112	62.32	547
O74740	O74740	Cleavage factor two protein 2	cft2	1	1.09921	0.136468	1.02187	0.031207	1.83394	3	0.929637	-0.105261	6.62848	3	7.2112e-102	89.45	797
O74741	O74741	4,5-DOPA dioxygenase extradiol-like protein	SPBC1709.16c	1	1.13429	0.181794	0.99304	-0.0100763	2.36982	3	0.87547	-0.19187	3.25768	2	3.4626e-87	33.701	297
O74742	O74742	Probable folylpolyglutamate synthase	met7	1	1.0805	0.111699	1.04896	0.0689596	7.97361	2	0.97081	-0.0427391	3.28489	2	2.1004e-54	56.317	505
O74743	O74743	Eukaryotic translation initiation factor 4E-2	tif452	1	1.11748	0.160251	1.01651	0.0236292	4.00591	3	0.909647	-0.136622	5.34903	3	0	27.653	243
O74745	O74745	Mannan polymerase II complex anp1 subunit	anp1	1	0.944523	-0.0823423	0.994173	-0.00843067	2.60187	3	1.05257	0.0739116	6.434	3	3.1992e-255	48.99	430
O74746	O74746	J domain-containing protein spf31	spf31	1	1.20879	0.27356	1.10186	0.139945	7.70743	3	0.911545	-0.133614	6.15493	2	2.0581e-09	24.609	209
O74747	O74747	Postreplication repair E3 ubiquitin-protein ligase rad18	rhp18	1	NaN	NaN	0.864475	-0.210104	9.07082	2	NaN	NaN	NaN	0	5.1592e-41	43.437	387
O74749	O74749	Class E vacuolar protein-sorting machinery protein hse1	hse1	1	0.975628	-0.0355967	1.05221	0.0734295	5.97644	2	1.0785	0.109026	2.67038	2	7.6122e-42	42.497	373
O74752	O74752	Mitochondrial protein import protein mas5	SPBC1734.11	1	1.55399	0.635975	1.02697	0.0383988	3.84969	3	0.660863	-0.597576	7.78564	3	0	44.821	407
O74754	O74754	ATP synthase subunit gamma, mitochondrial	atp3	1	0.798674	-0.324321	1.04621	0.0651725	4.68694	3	1.30993	0.389493	9.96251	3	1.1641e-89	33.577	301
O74755	O74755	Paired amphipathic helix protein pst3	pst3	1	1.21825	0.284806	0.980233	-0.0288028	3.3462	3	0.804627	-0.313609	1.85232	3	1.8508e-40	132.88	1154
O74760	O74760	Eukaryotic translation initiation factor 3 subunit A	tif32	1	0.977491	-0.0328452	0.994453	-0.00802437	0.565201	3	1.01735	0.0248208	2.38738	3	0	107.07	932
O74761	O74761	DNA primase large subunit	pri2	1	1.12101	0.164797	1.06405	0.0895659	4.10225	2	0.94919	-0.0752312	7.72002	3	3.3813e-54	53.053	459
O74762	O74762	26S proteasome regulatory subunit rpn2	rpn2	1	1.07241	0.100858	1.01933	0.0276165	1.9252	3	0.9505	-0.0732414	2.46624	3	0	107.28	965
O74763	O74763	Uncharacterized WD repeat-containing protein C17D11.08	SPBC17D11.08	1	1.56049	0.641996	1.2488	0.320543	17.8987	3	0.800263	-0.321453	8.98638	3	2.1439e-113	47.742	435
O74764	O74764	ATP-dependent rRNA helicase spb4	spb4	1	1.06412	0.089665	0.90122	-0.150049	9.64667	3	0.846913	-0.239714	23.4064	3	1.0062e-46	68.741	606
O74765	O74765	Probable proline--tRNA ligase, mitochondrial	SPBC24C6.03	1	0.93479	-0.0972852	0.92132	-0.118226	0	1	0.98559	-0.0209405	3.13619	2	4.1392e-15	47.931	425
O74766	O74766	Probable delta-1-pyrroline-5-carboxylate dehydrogenase	SPBC24C6.04	1	0.905779	-0.142769	1.01882	0.0268992	2.92442	3	1.1248	0.169668	7.70018	3	0	60.218	548
O74767	O74767	Probable coatomer subunit epsilon	sec28	1	1.10415	0.142933	1.01321	0.0189333	1.95284	3	0.91764	-0.124	3.49699	3	1.4358e-260	31.774	288
O74770	O74770	Probable phosphoketolase	SPBC24C6.09c	1	NaN	NaN	NaN	NaN	NaN	0	0.21051	-2.24804	64.3196	2	1.8127e-08	92.509	825
O74773	O74773	DNA mismatch repair protein msh2	msh2	1	1.24463	0.315716	0.94045	-0.0885768	1.91314	3	0.755607	-0.404293	14.7692	3	9.0689e-38	109.74	982
O74774	O74774	Elongation factor 1 alpha-like protein	hbs1	1	1.06124	0.0857532	0.901875	-0.149001	1.73583	2	0.84983	-0.234754	4.68447	2	3.5406e-71	66.016	592
O74775	O74775	Protein sip5	sip5	1	1.11309	0.154569	0.898035	-0.155156	1.91028	2	0.806795	-0.309726	3.70912	2	1.1068e-38	61.804	554
O74777	O74777	KRR1 small subunit processome component homolog	mis3	1	1.00356	0.00512286	0.909377	-0.13705	5.98907	3	0.906153	-0.142173	7.78333	3	1.1494e-75	38.587	327
O74778	O74778	BTB/POZ domain-containing protein 2	btb2	1	NaN	NaN	0.85509	-0.225852	0	1	NaN	NaN	NaN	0	1.4985e-45	31.775	284
O74781	O74781	Probable arginine--tRNA ligase, cytoplasmic	SPBC25B2.09c	1	0.87835	-0.187133	0.980033	-0.0290973	2.29548	3	1.11577	0.158035	0.853783	3	0	70.689	618
O74782	O74782	Universal stress protein A family protein C25B2.10	SPBC25B2.10	1	1.27396	0.349318	1.02858	0.0406492	3.5068	3	0.807387	-0.308668	3.96404	3	3.4396e-150	34.082	307
O74786	O74786	Protein transport protein sec9	sec9	1	1.32701	0.408184	0.839695	-0.252063	1.64762	2	0.63277	-0.660247	11.0609	2	1.7026e-73	46.43	419
O74787	O74787	Phosphatidylethanolamine N-methyltransferase	cho2	1	1.0395	0.0558936	1.09083	0.125431	1.99365	3	1.04938	0.0695371	4.83694	3	2.2816e-285	102.76	905
O74788	O74788	Vacuolar membrane-associated protein iml1	iml1	1	1.21391	0.279663	1.02682	0.0381879	2.70742	3	0.84588	-0.241475	2.12087	2	2.377e-60	169.99	1496
O74790	O74790	Monothiol glutaredoxin-4	grx4	1	1.07248	0.100953	0.93919	-0.0905111	3.81957	3	0.875717	-0.191464	6.66017	3	8.6107e-61	27.099	244
O74791	O74791	GTPase grn1	grn1	1	0.884126	-0.177676	0.91174	-0.133306	3.31804	3	1.03123	0.0443708	2.13093	3	1.8547e-191	52.434	470
O74792	O74792	SWI/SNF global transcription activator complex subunit snf59	snf59	1	0.877341	-0.18879	0.92849	-0.107042	17.4383	3	1.0583	0.0817487	0	1	9.3867e-38	59.038	515
O74793	O74793	Uncharacterized protein C26H8.11c	SPBC26H8.11c	1	1.1835	0.243054	1.16325	0.218161	22.4971	3	0.982893	-0.0248932	13.9653	3	1.0335e-41	19.59	175
O74794	O74794	Putative cytochrome c heme lyase	SPBC26H8.12	1	1.12368	0.168235	0.968573	-0.0460668	4.41208	3	0.861963	-0.214302	3.58329	3	1.2853e-159	42.879	377
O74797	O74797	UPF0587 protein C2D10.03c	SPBC2D10.03c	1	1.1285	0.174404	1.1106	0.151339	4.68215	2	0.98414	-0.0230646	0	1	9.772e-48	17.662	157
O74798	O74798	Putative arrestin-related trafficking adapter C2D10.04	SPBC2D10.04	1	1.2248	0.292548	0.91489	-0.12833	0	1	0.74697	-0.420878	0	1	6.5715e-07	72.731	658
O74799	O74799	Glucan 1,3-beta-glucosidase 3	exg3	1	1.44003	0.526097	1.1432	0.193078	1.60844	3	0.793873	-0.333019	4.24565	3	2.0083e-144	53.701	464
O74801	O74801	54S ribosomal protein yml6, mitochondrial	yml6	1	NaN	NaN	NaN	NaN	NaN	0	1.1371	0.185359	0	1	0.0011797	29.549	261
O74802	O74802	3-hydroxyisobutyryl-CoA hydrolase, mitochondrial	ehd3	1	1.03834	0.0542814	0.989277	-0.015554	0.416425	3	0.952747	-0.0698354	0.436397	3	3.8857e-142	47.934	429
O74803	O74803	UV excision repair protein rhp23	rhp23	1	1.03702	0.0524472	1.00904	0.0129786	0.873833	3	0.973013	-0.0394685	1.66038	3	0	40.135	368
O74805	O74805	Myosin-51	myo51	1	1.8937	0.921209	1.94229	0.957755	59.3381	2	1.02565	0.0365456	9.96875	2	5.1707e-30	167.66	1471
O74809	O74809	Uncharacterized protein C2D10.19c	SPBC2D10.19c	1	0.787656	-0.344363	0.98134	-0.027175	7.95443	2	1.2459	0.317188	2.92158	2	3.4676e-39	11.637	105
O74810	O74810	Ubiquitin-conjugating enzyme E2 1	ubc1	1	0.94831	-0.07657	0.925645	-0.111469	10.6796	2	0.9761	-0.0348991	0.103473	2	8.4504e-30	24.506	217
O74814	O74814	UPF0400 protein C337.03	SPBC337.03	1	0.979835	-0.0293887	0.995647	-0.00629426	4.31568	3	1.01614	0.0230944	7.89201	3	3.9406e-79	42.927	387
O74818	O74818	Uncharacterized carboxypeptidase C337.07c	SPBC337.07c	1	NaN	NaN	NaN	NaN	NaN	0	1.1146	0.156526	0	1	3.6882e-36	57.485	497
O74820	O74820	Ergosterol biosynthetic protein 28	erg28	1	NaN	NaN	1.1104	0.151079	0	1	NaN	NaN	NaN	0	3.2524e-06	15.252	136
O74821	O74821	Fe-S cluster assembly protein dre2	dre2	1	1.21283	0.278375	1.11953	0.162897	6.71774	3	0.923077	-0.115478	10.0319	3	6.0797e-85	31.534	288
O74823	O74823	Zinc finger CCCH domain-containing protein C337.12	SPBC337.12	1	NaN	NaN	0.906575	-0.141502	3.10564	2	NaN	NaN	NaN	0	1.3331e-11	42.324	376
O74825	O74825	DNA-directed RNA polymerase II subunit rpb4	rpb4	1	1.09825	0.135211	1.07193	0.100215	3.78246	3	0.976035	-0.0349952	4.08438	2	5.6086e-67	15.361	135
O74826	O74826	Ubiquinone biosynthesis protein coq7	coq7	1	1.17199	0.228955	0.97719	-0.033289	6.05921	2	0.83379	-0.262244	4.99766	2	3.6327e-75	24.397	216
O74828	O74828	Pre-rRNA-processing protein esf1	esf1	1	0.927428	-0.108693	0.94474	-0.0820107	3.70042	3	1.01867	0.026682	4.84096	3	8.3311e-194	77.753	682
O74830	O74830	Putative glutathione S-transferase C1183.02	SPCC1183.02	1	1.04243	0.0599507	0.900833	-0.150668	4.68222	3	0.864167	-0.210618	0.448651	3	0	25.503	220
O74831	O74831	Frataxin homolog, mitochondrial	SPCC1183.03c	1	1.02534	0.036102	0.950695	-0.0729455	1.30483	2	0.9272	-0.109048	0	1	1.8723e-11	18.387	158
O74834	O74834	Uracil-DNA glycosylase	ung1	1	1.08942	0.123557	1.04697	0.0662155	1.42382	3	0.961033	-0.0573416	1.88355	3	7.6788e-51	36.705	322
O74835	O74835	rRNA biogenesis protein rrp5	rrp5	1	0.966552	-0.0490804	0.950723	-0.0729025	3.06048	3	0.983623	-0.0238222	4.2567	3	0	187.52	1690
O74836	O74836	60S ribosomal protein L1-B	rpl1b	1	0.806415	-0.310405	0.997213	-0.00402597	1.37558	3	1.2366	0.306379	6.88463	3	0	23.917	216
O74839	O74839	Uncharacterized MscS family protein C1183.11		1	1.33994	0.422165	0.929715	-0.105139	10.5285	2	0.69385	-0.527304	4.56871	2	9.931e-22	114.27	1011
O74840	O74840	Smr domain-containing protein C1235.03	SPCC1235.03	1	NaN	NaN	0.718	-0.477944	0	1	NaN	NaN	NaN	0	8.1899e-09	57.496	502
O74842	O74842	Uncharacterized ATP-dependent helicase fft2	fft2	1	0.962757	-0.0547562	0.97578	-0.0353722	5.23646	3	1.01353	0.0193841	6.72787	3	3.6314e-113	143.67	1284
O74843	O74843	Sad1-interacting factor 1	sif1	1	0.392023	-1.35099	0.922783	-0.115936	7.13567	3	2.3539	1.23505	0	1	2.5583e-06	28.868	257
O74845	O74845	Uncharacterized WD repeat-containing protein C1235.09	SPCC1235.09	1	1.03457	0.0490332	0.955875	-0.0651061	0.333203	2	0.923933	-0.114139	19.7907	3	1.9475e-30	62.758	564
O74846	O74846	Exocyst complex component sec6	sec6	1	0.90253	-0.147953	0.896605	-0.157455	2.59367	2	0.993435	-0.00950248	2.93577	2	1.1648e-43	85.853	752
O74847	O74847	UPF0041 protein C1235.11	SPCC1235.11	1	0.961099	-0.0572426	0.83298	-0.263646	1.6399	2	0.866695	-0.206404	5.48232	2	2.5498e-32	16.055	141
O74850	O74850	Diacylglycerol O-acyltransferase 1	dga1	1	1.16645	0.222129	1.01688	0.0241542	4.42285	3	0.871773	-0.197975	4.9108	3	4.9304e-40	39.485	345
O74853	O74853	FKBP12-associated protein 1 homolog	fap1	1	1.20019	0.263257	0.90596	-0.142481	1.82214	3	0.75485	-0.405738	13.0779	3	6.8691e-97	121.09	1077
O74855	O74855	Ribosome assembly protein C18.05c	SPCC18.05c	1	1.17663	0.234657	0.93283	-0.100314	0	1	0.7928	-0.334971	9.09435	2	1.0787e-14	56.003	502
O74856	O74856	Poly(A) ribonuclease pop2	caf1	1	1.29056	0.367995	1.26565	0.339878	16.6515	2	0.9807	-0.0281162	1.97818	2	1.1687e-08	37.533	335
O74857	O74857	DNA-directed RNA polymerase III subunit rpc4	rpc53	1	0.97233	-0.0404824	0.883945	-0.177972	7.1673	2	0.9091	-0.137489	0	1	2.5248e-116	36.871	330
O74858	O74858	Lysine--tRNA ligase, mitochondrial	msk1	1	1.08589	0.118883	1.0538	0.0756011	2.75195	2	0.970445	-0.0432816	6.44601	2	5.2255e-35	60.285	531
O74859	O74859	Aprataxin-like protein	hnt3	1	1.15679	0.210122	1.12157	0.165524	7.89046	3	0.96956	-0.0445979	5.07859	2	2.1111e-18	26.922	232
O74860	O74860	Putative pyridoxal kinase C18.10	SPCC18.10	1	NaN	NaN	1.0411	0.0581087	0.979733	2	NaN	NaN	NaN	0	1.1195e-27	38.079	340
O74861	O74861	Set1 complex component sdc1	sdc1	1	1.03777	0.0534873	1.02649	0.0377242	2.90473	3	0.989133	-0.0157631	3.13694	3	7.4677e-54	11.856	109
O74862	O74862	rRNA-processing protein utp23	utp23	1	1.02971	0.0422435	0.988573	-0.0165801	7.12477	3	0.960047	-0.0588236	1.84619	3	1.3423e-127	29.638	260
O74863	O74863	tRNA (guanine-N(7)-)-methyltransferase subunit trm82	trm82	1	1.0398	0.0563035	0.946923	-0.0786805	6.12834	3	0.91068	-0.134984	7.2953	3	0	47.498	421
O74864	O74864	60S acidic ribosomal protein P0	rpp0	1	0.804835	-0.313235	1.00038	0.00055299	0.892335	3	1.24297	0.313788	2.9936	3	0	33.565	312
O74865	O74865	WD repeat-containing protein C18.15	SPCC18.15	1	0.92948	-0.105505	1.03065	0.0435592	5.68704	3	1.10885	0.149064	4.14393	2	6.5592e-74	37.04	326
O74866	O74866	Riboflavin kinase	fmn1	1	0.990087	-0.0143726	1.03475	0.0492822	2.62382	2	1.04511	0.0636548	10.7443	2	3.1255e-121	18.913	163
O74867	O74867	Uncharacterized protein C18.17c	SPCC18.17c	1	0.989731	-0.0148916	0.899557	-0.152714	2.31999	3	0.90889	-0.137822	1.46453	3	6.2346e-110	55.357	488
O74871	O74871	Uncharacterized protein C31H12.03c	SPCC31H12.03c	1	1.00504	0.00725573	1.02323	0.0331351	1.58415	3	1.0181	0.0258793	2.1247	3	1.9898e-207	26.781	245
O74873	O74873	Protein transport protein sec23-1	sec231	1	1.0502	0.0706631	1.08927	0.123357	1.25278	3	1.0372	0.0526941	1.79505	3	6.4736e-221	84.844	759
O74874	O74874	Glucose-repressible alcohol dehydrogenase transcriptional effector	ccr4	1	1.00951	0.0136597	0.955063	-0.0663317	12.5169	3	0.946063	-0.0799913	4.40728	3	3.5871e-147	76.455	690
O74875	O74875	Uncharacterized heme-binding protein C330.03c	SPCC330.03c	1	0.791179	-0.337924	1.00321	0.00463076	7.03588	2	1.268	0.342555	9.1877	2	5.3118e-18	16.336	145
O74878	O74878	GDP-Man:Man(3)GlcNAc(2)-PP-Dol alpha-1,2-mannosyltransferase	alg11	1	1.11825	0.161249	1.00675	0.00970545	2.78619	2	0.900287	-0.151544	7.53682	3	3.9171e-48	53.277	471
O74879	O74879	Ribosome biogenesis protein enp2 homolog	enp2	1	1.03556	0.0504067	0.96488	-0.0515786	3.25431	3	0.93175	-0.101985	5.32382	3	1.1663e-94	72.238	634
O74880	O74880	mRNA cap guanine-N7 methyltransferase	pcm1	1	1.18918	0.249972	0.959307	-0.059936	6.77328	3	0.806693	-0.309908	3.3398	3	5.4962e-27	41.44	360
O74883	O74883	DNA-directed RNA polymerase III subunit rpc5	rpc37	1	0.903661	-0.146146	0.851565	-0.231811	4.0543	2	0.94235	-0.0856651	1.07179	2	6.178e-77	27.385	242
O74884;Q92354	O74884;Q92354	60S ribosomal protein L24-B;60S ribosomal protein L24-A	rpl24b;rpl24a	2	0.812483	-0.29959	1.00816	0.0117198	0.879705	3	1.24083	0.311309	7.38342	3	0	16.912	149
O74886	O74886	Uncharacterized protein C576.02	SPCC576.02	1	0.891825	-0.165167	1.3566	0.439995	0	1	1.52115	0.605162	5.15071	2	1.7291e-05	24.953	236
O74887	O74887	Peroxiredoxin tpx1	tpx1	1	1.05154	0.0725085	1.02468	0.0351735	8.41402	3	0.974453	-0.037335	7.09369	3	0	21.191	192
O74890	O74890	Tyrosine--tRNA ligase, mitochondrial	msy1	1	1.16347	0.218431	0.97174	-0.0413577	0	1	0.83521	-0.259789	2.72866	2	5.3505e-11	49.498	445
O74891	O74891	Probable coatomer subunit zeta	ret3	1	0.998448	-0.00224087	0.943533	-0.0838547	2.59586	3	0.945	-0.0816138	6.82559	3	0	21.686	190
O74892	O74892	40S ribosomal protein S2	rps2	1	0.827559	-0.273066	1.00206	0.00297361	1.15425	3	1.21087	0.27604	4.82451	3	0	27.637	253
O74893	O74893	40S ribosomal protein S20	rps20	1	0.822485	-0.281939	0.996797	-0.00462885	1.32484	3	1.21193	0.27731	5.23912	3	0	13.544	118
O74894	O74894	26S protease regulatory subunit 6B homolog	rpt3	1	1.21979	0.286635	0.98883	-0.0162055	3.55673	2	0.810655	-0.30284	3.95544	2	5.1643e-91	43.552	389
O74895	O74895	60S ribosomal protein L15-A	rpl15a	1	0.809965	-0.304068	0.99866	-0.00193455	2.29964	3	1.23297	0.302134	2.70191	3	0	23.806	201
O74897	O74897	SWR1-complex protein 5	swc5	1	1.18895	0.249693	0.969937	-0.0440375	5.99764	3	0.81579	-0.29373	14.5148	2	1.6877e-70	24.557	215
O74898	O74898	Diphthine synthase	dph5	1	1.16802	0.224066	0.991467	-0.0123639	9.61967	3	0.848843	-0.23643	5.71743	3	7.8601e-183	32.043	283
O74901	O74901	Uncharacterized protein CC613.01		1	NaN	NaN	NaN	NaN	NaN	0	1.2526	0.324926	0	1	4.1162e-09	55.125	497
O74903	O74903	Uncharacterized calcium-binding protein C613.03	SPCC613.03	1	1.12137	0.165264	0.93907	-0.0906954	7.60238	3	0.83743	-0.25596	0.952915	2	4.2392e-118	22.475	189
O74904	O74904	60S ribosomal protein L35	rpl35	1	0.827123	-0.273826	1.00788	0.0113191	1.32445	3	1.21853	0.285146	4.47745	3	0	14.302	122
O74905	O74905	60S ribosomal protein L9-B	rpl9b	1	0.761054	-0.393929	0.978107	-0.0319363	2.89145	3	1.2852	0.361993	8.0751	3	1.3893e-204	21.382	189
O74906	O74906	Putative box C/D snoRNA protein SPCC613.07	SPCC613.07	1	1.242	0.312661	1.0843	0.116764	0	1	0.87303	-0.195897	0	1	7.8907e-14	39.31	345
O74907	O74907	Protein bcp1	bcp1	1	0.997912	-0.00301586	0.938217	-0.0920069	5.05897	3	0.94018	-0.0889911	0.423361	3	1.3871e-239	32.368	282
O74908	O74908	Probable tRNA-splicing endonuclease subunit sen54	sen54	1	1.29186	0.369453	0.994295	-0.00825414	0.0950422	2	0.76966	-0.377707	0	1	2.684e-14	44.15	384
O74915	O74915	Uncharacterized transcriptional regulatory protein C757.04	SPCC757.04	1	1.14937	0.200848	0.93659	-0.0945104	0	1	0.81487	-0.295358	4.3148	2	6.4766e-38	72.886	636
O74918	O74918	Exosome complex component rrp45	rrp45	1	1.11874	0.161873	1.09388	0.129455	30.6542	2	0.97778	-0.0324181	6.64047	3	1.976e-48	32.378	291
O74919	O74919	RNA-binding protein rnc1	rnc1	1	0.93647	-0.0946946	1.01794	0.0256573	5.05057	3	1.087	0.120352	5.43816	3	0	43.377	398
O74925	O74925	Vacuolar membrane protein pep3	pep3	1	1.18651	0.246728	1.01558	0.022304	5.14189	2	0.855937	-0.224424	6.45645	3	5.5156e-25	103.72	900
O74927	O74927	Methylenetetrahydrofolate reductase 2	met11	1	0.879652	-0.184995	1.02629	0.0374384	2.04194	3	1.1667	0.222434	1.2554	3	3.4752e-254	72.139	641
O74928	O74928	Bifunctional purine biosynthesis protein ade10;Phosphoribosylaminoimidazolecarboxamide formyltransferase;IMP cyclohydrolase	ade10	1	0.794176	-0.332469	0.98417	-0.0230206	1.11512	3	1.23923	0.309448	2.61951	3	0	64.123	585
O74940	O74940	Putative glutamine-dependent NAD(+) synthetase	SPCC553.02	1	1.18747	0.247894	1.00387	0.00557727	1.4538	3	0.845387	-0.242317	5.63868	3	2.3715e-217	79.519	700
O74942	O74942	Peptidyl-prolyl cis-trans isomerase 9	cyp9	1	0.978137	-0.031891	1.06705	0.0936277	5.5912	3	1.0909	0.125519	0	1	9.5363e-25	69.047	610
O74943	O74943	Uncharacterized protein C553.06	SPCC553.06	1	1.02864	0.0407344	0.98623	-0.0200039	2.29724	3	0.958773	-0.0607383	1.15349	3	1.0362e-32	29.329	271
O74945	O74945	Ribosome assembly protein 1	ria1	1	0.907654	-0.139786	1.02659	0.0378554	2.24243	3	1.13103	0.177641	5.90249	3	4.4324e-221	112.13	1000
O74946	O74946	DNA polymerase alpha subunit B	pol12	1	1.20487	0.268872	0.995363	-0.00670491	0.55447	3	0.82612	-0.275577	3.09816	3	7.4066e-51	64.184	574
O74952	O74952	Phenylalanine--tRNA ligase, mitochondrial	mfs1	1	NaN	NaN	1.0652	0.0911244	6.11153	2	NaN	NaN	NaN	0	8.7235e-36	50.188	429
O74953	O74953	Uncharacterized protein C736.07c	SPCC736.07c	1	1.12315	0.167556	0.953	-0.0694519	8.86242	3	0.848503	-0.237008	7.70364	3	1.1535e-57	78.258	699
O74954	O74954	Transcription factor cbf11	cbf11	1	NaN	NaN	0.96926	-0.0450444	0.380703	2	NaN	NaN	NaN	0	3.5734e-09	67.172	613
O74956	O74956	37S ribosomal protein subunit S8, mitochondrial	mrps8	1	0.934749	-0.097349	0.977903	-0.0322363	5.84736	3	1.04617	0.0651127	3.47963	3	6.5022e-62	16.937	152
O74958	O74958	YTH domain-containing protein mmi1	mmi1	1	0.984367	-0.0227314	0.981785	-0.026521	9.75927	2	0.997377	-0.00378962	8.3722	3	7.977e-20	54.538	488
O74959	O74959	Uncharacterized oxidoreductase C736.13	SPCC736.13	1	1.18609	0.246215	1.03954	0.05595	3.15629	3	0.876445	-0.190265	5.0277	2	2.783e-43	38.513	339
O74960	O74960	Probable sphingolipid long chain base-responsive protein C736.15	SPCC736.15	1	1.31677	0.397003	1.02835	0.040336	5.96161	3	0.780967	-0.356667	2.94692	3	2.1226e-269	39.805	351
O74962	O74962	Pantothenate kinase	SPBC4B4.01c	1	0.92436	-0.113473	1.01125	0.0161397	10.5686	3	1.094	0.129613	3.04036	3	1.7523e-24	44.861	403
O74963	O74963	Nuclear control of ATPase protein 2	nca2	1	NaN	NaN	0.739325	-0.435719	11.2136	2	NaN	NaN	NaN	0	2.6007e-40	65.808	573
O74964	O74964	Chromatin structure-remodeling complex subunit rsc1	rsc1	1	0.965463	-0.0507067	1.01639	0.0234493	2.60543	3	1.05275	0.074156	5.47663	2	8.4956e-105	90.131	803
O74965	O74965	Eukaryotic translation initiation factor 2A	SPBC4B4.04	1	1.00182	0.00262207	0.998633	-0.00197296	2.09683	3	0.99682	-0.00459503	2.07158	3	0	63.496	576
O74968	O74968	U1 small nuclear ribonucleoprotein usp102	usp102	1	1.02579	0.0367416	0.991683	-0.0120486	3.78221	3	0.966747	-0.0487902	2.22613	3	5.5551e-52	28.339	249
O74969	O74969	High-affinity glucose transporter ght2	ght2	1	NaN	NaN	0.98348	-0.0240324	0	1	NaN	NaN	NaN	0	1.366e-05	58.845	531
O74970	O74970	Pre-mRNA-processing factor 39	prp39	1	0.994947	-0.00730883	0.98446	-0.0225955	1.10822	2	0.98946	-0.0152867	10.5402	3	1.0938e-33	71.246	612
O74972	O74972	Protein fyv4, mitochondrial	fyv4	1	NaN	NaN	NaN	NaN	NaN	0	1.4239	0.509848	0	1	0.00080639	13.328	113
O74974	O74974	U3 small nucleolar RNA-associated protein 25	utp25	1	1.06001	0.0840793	0.932757	-0.100427	4.78409	3	0.87995	-0.184507	9.60788	3	4.3893e-61	75.651	652
O74975	O74975	Probable choline-phosphate cytidylyltransferase	SPCC1827.02c	1	0.959241	-0.0600345	1.02156	0.0307739	6.6244	3	1.06497	0.0908083	3.57031	3	8.7266e-256	41.75	362
O74976	O74976	Putative peroxisomal-coenzyme A synthetase	SPCC1827.03c	1	1.5332	0.616547	1.05673	0.0796114	5.85109	3	0.689233	-0.536936	7.96736	3	0	56.274	512
O74977	O74977	VMS1 homolog C1827.04	SPCC1827.04	1	1.29179	0.36937	0.914883	-0.12834	1.72119	3	0.70823	-0.49771	8.86001	3	4.0595e-275	68.792	600
O74978	O74978	Uncharacterized RNA-binding protein C1827.05c	SPCC1827.05c	1	0.936171	-0.0951554	1.01965	0.0280693	3.30671	3	1.08917	0.123225	3.0723	3	7.9367e-142	31.404	276
O74982	O74982	Caffeine-induced death protein 2	cid2	1	1.26451	0.338575	0.95127	-0.0720732	6.62557	3	0.752285	-0.410649	2.09827	2	1.3559e-14	19.649	167
O74983	O74983	Ubiquitin-conjugating enzyme spm2	spm2	1	1.12101	0.164793	0.980513	-0.0283908	4.23661	3	0.874673	-0.193184	0.0926287	3	0	15.554	139
O74984	O74984	Heat shock protein homolog C338.06c	SPCC338.06c	1	2.17167	1.11881	0.99291	-0.0102651	0	1	0.45721	-1.12907	25.7934	3	1.9563e-98	15.807	139
O74985	O74985	N-terminal acetyltransferase A complex subunit nat1	nat1	1	0.950291	-0.0735594	1.00268	0.00386134	2.12708	3	1.05513	0.0774208	4.29482	3	0	83.677	729
O74988	O74988	Cytochrome c oxidase polypeptide 5, mitochondrial	cox5	1	0.751022	-0.413073	1.10863	0.148782	4.59888	3	1.47617	0.561856	10.193	3	1.5906e-291	20.735	186
O74989	O74989	Proteinase B inhibitor Pbi2	pbi2	1	1.74806	0.805755	1.4196	0.505485	7.54676	3	0.8121	-0.300271	6.11387	3	1.9674e-11	8.5515	77
O74990	O74990	Conserved oligomeric Golgi complex subunit 4	cog4	1	1.04136	0.0584635	1.06533	0.0913049	5.5743	3	1.02303	0.0328415	8.90252	2	4.1301e-19	85.349	738
O74994	O74994	Ring assembly protein 3	rng3	1	NaN	NaN	1.03106	0.0441353	10.7302	2	NaN	NaN	NaN	0	3.0049e-16	84.471	746
O75000	O75000	60S ribosomal protein L12	rpl1201	1	0.765363	-0.385784	0.94558	-0.0807286	12.8867	3	1.23547	0.305056	5.2375	3	0	17.666	165
O75001	O75001	DNA replication licensing factor mcm7	mcm7	1	0.857124	-0.222424	1.03822	0.0541121	3.69602	3	1.21128	0.276536	36.2068	3	1.2932e-23	85.621	760
O75002	O75002	Nuclear import protein mog1	mog1	1	0.922861	-0.115816	1.00789	0.0113334	4.1383	3	1.09213	0.127149	1.29129	3	3.5089e-87	20.884	190
O75005	O75005	Valine--tRNA ligase	vas2	1	0.814139	-0.296653	0.973493	-0.038757	1.19763	3	1.19573	0.257896	1.25929	3	0	111.32	980
O75006	O75006	Exocyst complex component sec15	sec15	1	1.04053	0.0573159	1.1271	0.172616	15.2693	2	1.0832	0.1153	2.58493	2	8.8892e-47	88.549	768
O75011	O75011	Serine/threonine-protein kinase nak1	nak1	1	0.785551	-0.348223	0.93567	-0.0959283	3.97255	2	1.1911	0.252294	0	1	8.2944e-56	71.119	652
O94235	O94235	Serine/threonine-protein kinase mph1	mph1	1	NaN	NaN	0.88679	-0.173336	0	1	NaN	NaN	NaN	0	4.1121e-08	75.354	678
O94236	O94236	Eukaryotic translation initiation factor 3 subunit D	moe1	1	0.982614	-0.0253039	0.970567	-0.0431008	1.03507	3	0.98774	-0.0177968	2.42604	3	0	62.635	567
O94238	O94238	60S ribosomal protein L14	rpl14	1	0.807329	-0.308772	0.993983	-0.00870644	1.67324	3	1.2312	0.300065	5.1952	3	0	15.21	134
O94242	O94242	Aspartate--tRNA ligase, mitochondrial	msd1	1	1.06473	0.0904816	1.0546	0.0766959	2.74038	2	0.99049	-0.0137857	0	1	8.2197e-40	69.406	611
O94244	O94244	Histone acetyltransferase type B subunit 2	mis16	1	NaN	NaN	1.02	0.0285691	0	1	NaN	NaN	NaN	0	5.8082e-09	48.434	430
O94246	O94246	Putative glutamate--cysteine ligase regulatory subunit	SPCC737.06c	1	1.19395	0.255743	0.995993	-0.00579203	2.84352	3	0.8342	-0.261535	2.74733	3	2.6831e-220	32.66	287
O94247	O94247	DNA polymerase alpha-associated DNA helicase A	hcs1	1	1.20877	0.273545	1.17405	0.231494	7.26119	2	0.971273	-0.0420508	17.7328	3	1.7807e-41	75.002	660
O94248	O94248	Midasin	mdn1	1	1.0521	0.0732708	0.982243	-0.0258476	2.36597	3	0.933603	-0.0991184	1.01242	3	4.6085e-194	537.78	4717
O94252	O94252	Uncharacterized protein P8B7.02	SPBP8B7.02	1	NaN	NaN	0.968475	-0.0462133	12.259	2	NaN	NaN	NaN	0	7.0303e-05	30.025	261
O94255	O94255	Carbonic anhydrase	SPBP8B7.05c	1	0.890361	-0.167538	1.2054	0.269512	3.43227	3	1.35383	0.43705	8.93159	3	0	37.009	328
O94257	O94257	Leucine carboxyl methyltransferase 1	ppm1	1	1.15994	0.214055	1.02531	0.0360673	8.49349	2	0.883935	-0.177988	1.70544	2	9.6842e-18	35.855	310
O94258	O94258	Exportin-T	los1	1	0.987468	-0.0181943	0.94344	-0.0839973	4.85595	3	0.955413	-0.0658031	6.20934	3	1.0093e-38	110.11	978
O94259	O94259	Probable U3 small nucleolar RNA-associated protein 16	utp16	1	0.910176	-0.135783	0.853627	-0.228323	4.93365	3	0.93787	-0.0925402	6.64867	3	1.4876e-22	37.808	327
O94260	O94260	Putative G3BP-like protein	nxt3	1	0.866147	-0.207317	0.96968	-0.0444194	2.08159	3	1.11953	0.162897	4.42557	3	0	47.972	434
O94263	O94263	DNA polymerase epsilon subunit B	dpb2	1	1.05665	0.0795037	1.0064	0.00920381	0	1	0.95244	-0.0702998	0	1	3.0271e-17	67.223	594
O94264	O94264	Uncharacterized RING finger protein P8B7.15c	SPBP8B7.15c	1	1.38053	0.465222	1.09748	0.134195	9.62485	3	0.79497	-0.331028	6.30416	3	3.1738e-136	53.163	482
O94265	O94265	Putative hydroxymethylpyrimidine/phosphomethylpyrimidine kinase 1	SPBP8B7.17c	1	1.29109	0.368591	1.19383	0.255601	3.03968	3	0.92467	-0.11299	0.857494	3	7.7617e-95	55.753	506
O94266	O94266	Putative hydroxymethylpyrimidine/phosphomethylpyrimidine kinase 2	SPBP8B7.18c	1	0.910338	-0.135525	1.0063	0.00906521	3.27587	3	1.10542	0.14459	10.3433	3	0	61.354	551
O94267	O94267	FACT complex subunit spt16	spt16	1	1.18556	0.245573	1.01035	0.0148599	3.82262	3	0.852213	-0.230713	3.11717	3	0	116.45	1019
O94268	O94268	Putative ribosomal RNA methyltransferase nop2	SPBP8B7.20c	1	1.07601	0.105688	0.968643	-0.0459625	1.86981	3	0.90022	-0.15165	2.25803	3	0	68.934	608
O94269	O94269	Probable ubiquitin carboxyl-terminal hydrolase 3	ubp3	1	4.37972	2.13084	3.59146	1.84457	76.3962	2	0.82002	-0.286269	0	1	2.8292e-31	58.081	512
O94271	O94271	Uncharacterized RING finger protein P8B7.23	SPBP8B7.23	1	NaN	NaN	NaN	NaN	NaN	0	0.49055	-1.02753	0	1	6.5384e-13	76.459	673
O94272	O94272	Autophagy-related protein 8	atg8	1	1.37371	0.458082	0.94936	-0.0749728	0	1	0.69109	-0.533054	6.05578	3	4.5119e-13	14.155	121
O94273	O94273	Peptidyl-prolyl cis-trans isomerase B	cyp4	1	1.16328	0.218199	0.981033	-0.0276259	1.96728	3	0.843333	-0.245825	8.23164	3	0	22.156	201
O94274	O94274	Uncharacterized protein P8B7.26	SPBP8B7.26	1	1.00968	0.013896	0.95663	-0.0639671	7.87361	3	0.94746	-0.0778631	13.8372	3	4.2309e-66	27.489	262
O94277	O94277	Putative aminodeoxychorismate synthase	SPBP8B7.29	1	1.14601	0.19662	1.00436	0.00628122	4.02598	3	0.8764	-0.190339	6.91903	3	1.6926e-32	80.598	718
O94279	O94279	Putative magnesium-dependent phosphatase P8B7.31	SPBP8B7.31	1	1.22778	0.296052	1.0098	0.0140695	0	1	0.82246	-0.281983	0	1	2.4014e-11	19.909	172
O94280	O94280	UPF0674 endoplasmic reticulum membrane protein C2G5.01	SPBC2G5.01	1	1.02016	0.0287959	1.0581	0.081476	2.37218	2	1.03719	0.0526802	5.72798	2	1.4531e-11	43.097	374
O94281	O94281	Probable casein kinase II subunit beta-2	SPBC2G5.02c	1	1.23162	0.300554	0.963827	-0.0531544	5.6211	3	0.78257	-0.353708	0	1	1.4215e-08	29.061	254
O94282	O94282	Cytoplasmic tRNA 2-thiolation protein 1	ncs6	1	NaN	NaN	NaN	NaN	NaN	0	0.8394	-0.25257	0	1	2.7536e-06	37.861	335
O94283	O94283	ER-derived vesicles protein 41	erv41	1	NaN	NaN	NaN	NaN	NaN	0	1.8803	0.910963	0	1	1.8959e-05	37.609	333
O94284	O94284	Sulfide:quinone oxidoreductase, mitochondrial	hmt2	1	0.991805	-0.0118711	1.0106	0.0152168	6.61613	3	1.01895	0.027088	4.70168	3	0	51.574	459
O94286	O94286	1,2-dihydroxy-3-keto-5-methylthiopentene dioxygenase	adi1	1	1.08422	0.116661	1.07366	0.10253	9.56965	2	0.990253	-0.0141304	0.569756	3	1.0143e-67	20.936	178
O94287	O94287	Uncharacterized chloride channel protein C887.02	SPBC887.02	1	NaN	NaN	0.9306	-0.103767	0	1	NaN	NaN	NaN	0	2.322e-07	76.605	696
O94288	O94288	Nucleolar complex-associated protein 3	noc3	1	1.01907	0.0272481	0.952447	-0.0702897	3.52569	3	0.934627	-0.0975379	9.89934	3	4.8658e-35	85.099	747
O94289	O94289	Ubiquitin homeostasis protein lub1	lub1	1	1.33763	0.419683	1.04857	0.0684186	0.914751	3	0.783897	-0.351265	4.73147	3	9.2321e-199	79.221	718
O94291	O94291	Sorting nexin-3	snx3	1	NaN	NaN	NaN	NaN	NaN	0	0.77977	-0.358879	0	1	0.00027626	16.961	143
O94292	O94292	54S ribosomal protein L38, mitochondrial	mrpl38	1	1.04561	0.0643441	1.1348	0.182438	0	1	1.0853	0.118094	0	1	7.1593e-39	14.742	136
O94295	O94295	tRNA pseudouridine synthase 2	pus2	1	1.09478	0.130647	0.94604	-0.0800269	8.35694	2	0.864133	-0.210674	2.25968	3	1.5696e-16	52.271	451
O94296	O94296	Probable phospholipid-transporting ATPase C887.12	SPBC887.12	1	1.02479	0.0353265	1.01244	0.0178364	5.07295	3	0.98795	-0.0174901	0.438281	2	1.3039e-19	142.38	1258
O94298	O94298	Uncharacterized hydroxylase C887.15c	SPBC887.15c	1	1.98476	0.988963	1.00463	0.00667141	4.84405	2	0.506175	-0.982292	8.84773	2	3.7912e-41	34.19	293
O94300	O94300	Putative xanthine/uracil permease C887.17	SPBC887.17	1	0.975455	-0.0358523	1.16245	0.217169	7.78098	2	1.1917	0.253021	0	1	2.6434e-10	68.562	625
O94301	O94301	Transcriptional coactivator hfi1	hfi1	1	1.01952	0.0278944	0.93111	-0.102976	0	1	0.91328	-0.130871	0	1	1.2665e-07	37.945	339
O94303	O94303	Imidazole glycerol phosphate synthase hisHF;Glutamine amidotransferase;Cyclase	his4	1	0.88773	-0.171808	0.843103	-0.246219	4.95993	3	0.94973	-0.0744107	4.31853	3	0	59.399	541
O94305	O94305	Putative monoglyceride lipase	mgl1	1	1.18784	0.24834	1.01131	0.0162205	3.99513	3	0.851383	-0.232119	6.67658	3	0	41.623	378
O94307	O94307	Probable prefoldin subunit 5	bob1	1	1.03873	0.0548275	0.940187	-0.0889809	4.71493	3	0.905127	-0.143808	1.9762	3	4.0689e-156	16.774	154
O94308	O94308	COP9 signalosome complex subunit 1	csn1	1	1.12534	0.170356	0.955675	-0.065408	4.86829	2	0.849235	-0.235764	5.63154	2	4.8547e-36	48.657	422
O94311	O94311	UPF0743 protein C215.06c	SPBC215.06c	1	0.931674	-0.102103	0.871003	-0.19925	9.0438	3	0.93488	-0.0971469	5.84353	2	1.2922e-45	20.532	180
O94312	O94312	PWWP domain-containing protein2	pdp2	1	1.11152	0.152538	1.039	0.0551957	0.906046	3	0.934753	-0.0973423	0.227979	3	0	62.824	568
O94313	O94313	Carbamoyl-phosphate synthase arginine-specific large chain	arg4	1	0.850265	-0.234016	1.02706	0.0385252	3.63941	3	1.20793	0.272541	3.83483	3	0	127.48	1160
O94314	O94314	Uncharacterized hydrolase C215.10	SPBC215.10	1	1.01704	0.024383	0.999653	-0.000500298	1.86952	3	0.9829	-0.0248834	4.08818	3	9.5762e-71	33.261	302
O94315	O94315	Uncharacterized oxidoreductase C215.11c	SPBC215.11c	1	1.39163	0.476777	1.05907	0.0828025	11.8307	3	0.76103	-0.393975	9.05731	3	0	33.922	306
O94316	O94316	Pre-mRNA-splicing factor cwf10	cwf10	1	1.0384	0.054361	0.969197	-0.0451386	3.24346	3	0.933357	-0.0994996	4.33622	3	6.1029e-149	111.31	984
O94319	O94319	Protein transport protein sec13	sec13	1	1.07968	0.110603	1.0543	0.0762854	2.31977	3	0.976493	-0.0343179	5.48306	3	4.7434e-159	32.568	297
O94320	O94320	Aspartate aminotransferase, mitochondrial	SPBC725.01	1	0.864429	-0.21018	1.07567	0.105231	3.11432	3	1.24437	0.315412	2.34474	3	1.0185e-256	48.243	437
O94321	O94321	Multistep phosphorelay regulator 1	mpr1	1	1.11398	0.155723	0.900887	-0.150583	5.06464	3	0.80871	-0.306306	8.20195	2	6.8053e-150	32.55	295
O94323	O94323	Uncharacterized pyrophosphatase/phosphodiesterase C725.05c	SPBC725.05c	1	0.88388	-0.178077	1.0177	0.0253123	0	1	1.1514	0.203389	0	1	2.0997e-09	55.148	485
O94325	O94325	Peroxisomal targeting signal receptor	pex5	1	1.00986	0.0141508	0.84165	-0.248708	11.0867	3	0.833435	-0.262858	0.41095	2	1.4703e-46	67.103	598
O94326	O94326	Zinc finger protein C725.08	SPBC725.08	1	1.07513	0.104505	1.01428	0.0204512	2.80616	3	0.943403	-0.0840534	0.38051	3	2.6229e-227	70.864	609
O94330	O94330	Amino-acid acetyltransferase, mitochondrial	arg6	1	0.853539	-0.22847	1.04055	0.0573463	1.9557	2	1.2191	0.285816	0	1	7.8831e-35	55.777	500
O94331	O94331	Orotate phosphoribosyltransferase	ura5	1	0.948927	-0.0756316	1.0417	0.0589399	1.20225	3	1.09777	0.134571	2.04257	3	4.4746e-172	23.716	215
O94335	O94335	Dolichyl-diphosphooligosaccharide--protein glycosyltransferase subunit stt3	stt3	1	1.01691	0.0241975	1.01829	0.0261533	6.21931	3	1.00136	0.00195584	3.83791	3	3.9177e-66	84.973	752
O94336	O94336	Uncharacterized FCP1 homology domain-containing protein C1271.03c	SPBC1271.03c	1	1.20053	0.263666	1.097	0.133564	5.96171	2	0.913767	-0.130102	3.18265	3	1.81e-42	27.929	244
O94337	O94337	Probable deoxyhypusine synthase	SPBC1271.04c	1	1.02504	0.0356791	0.941423	-0.0870844	3.85414	3	0.918427	-0.122763	3.09048	3	0	38.811	350
O94340	O94340	Uncharacterized N-acetyltransferase C1271.07c	SPBC1271.07c	1	0.759745	-0.396412	0.77959	-0.359212	14.3286	3	1.02612	0.0371994	10.5541	3	6.2624e-49	18.478	163
O94345	O94345	54S ribosomal protein L8, mitochondrial	mrpl8	1	0.854462	-0.226912	1.00442	0.00636272	7.76222	3	1.1755	0.233275	6.2777	3	7.3427e-62	23.967	207
O94346	O94346	Arginine biosynthesis bifunctional protein ArgJ, mitochondrial;Glutamate N-acetyltransferase;Amino-acid acetyltransferase;Arginine biosynthesis bifunctional protein ArgJ alpha chain;Arginine biosynthesis bifunctional protein ArgJ beta chain	SPBC1271.14	1	0.93207	-0.101489	1.36937	0.453509	2.86499	3	1.46917	0.554998	10.6469	3	0	47.287	445
O94347	O94347	ATP-dependent (S)-NAD(P)H-hydrate dehydratase	SPCC61.03	1	1.70762	0.771985	1.03799	0.0537879	3.83356	3	0.607857	-0.718197	10.3408	3	3.0185e-109	36.093	327
O94349	O94349	Uncharacterized membrane protein C61.05	SPCC61.05	1	0.728787	-0.45643	1.00835	0.0119965	0.808251	2	1.3836	0.468427	0	1	4.1598e-15	53.644	469
O94350	O94350	Cystathionine beta-lyase	str3	1	1.16607	0.221659	1.17457	0.232128	1.89466	3	1.00728	0.0104695	5.94097	3	4.4219e-245	42.773	390
O94353	O94353	Nuclear membrane organization protein apq12	apq12	1	1.14002	0.189064	0.99678	-0.004653	0	1	0.87435	-0.193717	0	1	2.0369e-30	12.762	115
O94354	O94354	Argininosuccinate synthase	arg12	1	0.975514	-0.035765	1.10623	0.145656	6.89403	3	1.134	0.181421	5.76934	3	8.1348e-170	46.084	410
O94358	O94358	Uncharacterized protein C428.10	SPBC428.10	1	0.576413	-0.794826	1.021	0.0299829	0	1	1.7713	0.824809	0	1	1.9516e-12	93.694	845
O94360	O94360	Maintenance of ploidy protein mob1	mob1	1	NaN	NaN	1.036	0.051024	0	1	NaN	NaN	NaN	0	4.3887e-16	24.744	210
O94361	O94361	Uncharacterized acyltransferase C428.14	SPBC428.14	1	1.09687	0.133394	0.99431	-0.00823243	5.46044	3	0.906497	-0.141626	1.87962	3	1.1191e-44	41.354	350
O94362	O94362	Uncharacterized GTP-binding protein C428.15	SPBC428.15	1	0.93961	-0.0898656	0.96954	-0.0446277	2.77674	3	1.03185	0.0452379	3.1408	3	0	44.461	409
O94363	O94363	GTP-binding protein rhb1	rhb1	1	1.02928	0.0416309	0.90552	-0.143182	10.4308	3	0.879763	-0.184813	5.84019	3	5.0285e-193	20.515	185
O94365	O94365	U3 small nucleolar RNA-associated protein 15	utp15	1	1.03715	0.0526195	0.996207	-0.00548298	2.58502	3	0.960527	-0.0581025	1.70267	3	2.0131e-196	54.111	494
O94368	O94368	Pentatricopeptide repeat-containing protein 1, mitochondrial	ppr1	1	1.05119	0.0720192	1.0149	0.0213375	0	1	0.96548	-0.0506818	17.2474	2	5.0119e-05	81.069	697
O94369	O94369	Uncharacterized protein C1604.03c	SPBC1604.03c	1	1.26667	0.341039	1.1155	0.157691	7.04878	3	0.880657	-0.183348	4.51883	3	8.9782e-103	37.372	330
O94370	O94370	Uncharacterized mitochondrial carrier C1604.04	SPBC1604.04	1	1.02142	0.0305707	0.98281	-0.0250156	2.44454	3	0.962203	-0.0555863	2.97256	3	0	31.025	283
O94372	O94372	Uncharacterized protein C1604.06c	SPBC1604.06c	1	0.934917	-0.0970901	0.899245	-0.153214	11.0843	2	0.961845	-0.0561237	11.702	2	5.6989e-13	55.404	485
O94373	O94373	ATP synthase subunit 4, mitochondrial	atp4	1	0.782975	-0.352961	1.03173	0.0450609	2.97319	3	1.3177	0.398022	8.29812	3	0	26.7	244
O94374	O94374	Importin subunit alpha-2	imp1	1	1.33198	0.413572	1.03023	0.042971	1.00744	3	0.77346	-0.370601	4.08637	3	8.5208e-147	59.852	539
O94375	O94375	RNA exonuclease 4	rex4	1	1.01254	0.0179721	0.99919	-0.00116901	7.86737	2	0.98682	-0.0191412	2.93671	2	4.2464e-31	29.602	260
O94378	O94378	Uncharacterized protein C1604.12	SPBC1604.12	1	1.06324	0.0884722	0.974583	-0.0371426	3.10352	3	0.916613	-0.125615	8.38974	3	9.3345e-93	93.285	860
O94380	O94380	GPI transamidase component PIG-T homolog	SPBC1604.15	1	NaN	NaN	0.91882	-0.122146	0	1	NaN	NaN	NaN	0	5.9141e-07	62.065	545
O94383	O94383	Structural maintenance of chromosomes protein 1	psm1	1	1.27868	0.354656	1.017	0.0243244	6.95847	3	0.795353	-0.330332	1.63931	3	1.5552e-213	140.52	1228
O94384	O94384	Uncharacterized protein ely5	ely5	1	1.04801	0.067659	0.96555	-0.0505771	0.860311	3	0.921313	-0.118236	1.51667	3	1.8564e-32	35.117	298
O94385	O94385	Probable nucleoporin POM152-like	SPBC29A10.07	1	0.992447	-0.0109383	1.05817	0.0815668	1.66448	3	1.06622	0.0925052	7.40935	3	9.6663e-208	139.58	1250
O94387	O94387	Uncharacterized ATP-dependent helicase C29A10.10c	SPBC29A10.10c	1	NaN	NaN	1.0125	0.017922	0	1	NaN	NaN	NaN	0	2.6387e-07	222.21	1944
O94388	O94388	Vacuolar protein sorting-associated protein 9b	vps902	1	1.06772	0.0945326	0.855873	-0.224531	29.3931	3	0.80159	-0.319063	6.16514	3	1.1801e-68	45.297	402
O94389	O94389	Coiled-coil domain-containing protein 124 homolog	SPBC29A10.12	1	1.11792	0.160821	0.933	-0.100051	16.6433	3	0.834583	-0.260872	10.6122	3	6.7107e-47	24.069	207
O94390	O94390	ATP synthase subunit d, mitochondrial	atp7	1	0.798979	-0.32377	1.03838	0.0543345	3.06299	3	1.29963	0.378105	8.35271	3	0	19.138	175
O94391	O94391	Probable cytochrome b5 1	SPBC29A10.16c	1	0.784776	-0.349647	1.00831	0.0119344	1.45227	3	1.28483	0.361581	14.9722	3	0	13.91	124
O94393	O94393	Probable 26S proteasome regulatory subunit p27	nas2	1	1.2985	0.376844	0.83361	-0.262555	7.43393	2	0.64198	-0.6394	0	1	1.2393e-61	23.891	213
O94394	O94394	Uncharacterized WD repeat-containing protein C126.01c		1	1.20619	0.270457	1.03625	0.0513721	1.45235	2	0.85911	-0.219085	0	1	1.3076e-14	42.031	369
O94396	O94396	tRNA pseudouridine synthase 1	pus1	1	0.895415	-0.159372	0.950333	-0.0734944	5.64177	3	1.06133	0.0858778	2.71242	3	1.2196e-63	60.323	534
O94398	O94398	54S ribosomal protein L17, mitochondrial	mrpl17	1	1.03257	0.0462388	1.01008	0.0144695	4.08377	3	0.97822	-0.0317692	0.119605	2	1.3813e-26	31.028	268
O94399	O94399	Twinfilin	twf1	1	1.20245	0.265978	1.0244	0.0347792	0.686943	3	0.851927	-0.231199	1.17822	3	0	36.78	328
O94401	O94401	L-type lectin-like domain-containing protein C126.08c	SPCC126.08c	1	1.05338	0.0750319	1.02653	0.0377758	2.27976	3	0.974507	-0.037256	4.66023	3	3.7445e-40	35.128	312
O94403	O94403	Uncharacterized RNA-binding protein C126.11c	SPCC126.11c	1	0.916644	-0.125567	1.00209	0.00301205	4.46751	3	1.09322	0.128579	8.23369	3	6.491e-53	19.765	183
O94404	O94404	Protein NIF3 homolog	SPCC126.12	1	1.21214	0.277561	1.1243	0.169027	3.91759	3	0.92753	-0.108534	3.30941	3	8.5413e-39	29.85	278
O94406	O94406	Pre-mRNA-splicing factor 18	prp18	1	0.927007	-0.109348	0.93637	-0.0948494	0	1	1.0101	0.0144981	0	1	3.9581e-10	40.297	343
O94407	O94407	Signal recognition particle sec65 subunit	sec65	1	1.0214	0.0305469	0.973547	-0.0386779	2.60356	3	0.95315	-0.0692249	6.10848	3	5.4147e-132	23.5	213
O94408	O94408	U6 snRNA-associated Sm-like protein LSm2	lsm2	1	0.987016	-0.0188548	1.01255	0.0179884	2.91547	3	1.02587	0.0368432	1.15871	3	2.3014e-23	10.989	96
O94412	O94412	Geranylgeranyl transferase type-2 subunit alpha	bet4	1	1.17106	0.227819	0.908985	-0.137672	4.31635	2	0.776205	-0.36549	9.94389	2	2.946e-58	41.194	344
O94413	O94413	Ribose-phosphate pyrophosphokinase 2	SPCC1620.06c	1	1.04386	0.0619306	1.05413	0.0760575	1.30602	3	1.00984	0.0141268	1.69354	3	3.4997e-241	34.779	321
O94414	O94414	Protein lunapark homolog	SPCC1620.07c	1	1.0337	0.0478235	1.10513	0.14422	5.41486	3	1.0691	0.0963968	4.58571	3	3.8139e-72	37.436	334
O94415	O94415	Probable succinyl-CoA ligase [GDP-forming] subunit beta, mitochondrial	SPCC1620.08	1	0.972957	-0.0395517	1.06377	0.0891817	0.467913	3	1.09333	0.128733	1.60003	3	0	47.287	433
O94416	O94416	Transcription initiation factor IIF subunit alpha	tfg1	1	1.38887	0.473909	0.974087	-0.037878	2.95647	3	0.701353	-0.511787	7.18085	3	3.3069e-44	61.611	540
O94418	O94418	Meiotically up-regulated gene 87 protein	mug87	1	0.955527	-0.0656309	0.979607	-0.0297255	3.45255	3	1.0252	0.0359054	0.0975419	2	2.5498e-52	97.563	851
O94421	O94421	SWI/SNF chromatin-remodeling complex subunit snf22	snf22	1	1.19966	0.262631	0.985037	-0.0217507	5.68405	3	0.821093	-0.284382	26.9891	3	2.762e-39	189.91	1680
O94424	O94424	Transcription initiation factor IIF subunit beta	tfg2	1	1.36903	0.453156	0.97889	-0.0307812	3.95448	2	0.715023	-0.483938	3.46963	3	2.917e-114	34.622	307
O94429	O94429	Ribosome-releasing factor 2, mitochondrial	mef2	1	NaN	NaN	0.86055	-0.216669	0	1	NaN	NaN	NaN	0	2.129e-11	90.852	813
O94431	O94431	Uncharacterized aminotransferase C660.12c	SPBC660.12c	1	1.06566	0.0917537	1.0453	0.0639171	3.08373	3	0.98089	-0.0278367	7.24862	3	0	44.535	392
O94432	O94432	Uncharacterized RNA-binding protein C660.15	SPBC660.15	1	0.79006	-0.339966	0.875887	-0.191184	1.37873	3	1.10863	0.148782	1.85224	3	3.4814e-82	52.818	474
O94435	O94435	Meiotically up-regulated gene 35 protein	mug35	1	1.77955	0.831516	1.09999	0.137486	14.8256	3	0.618125	-0.69403	2.50516	2	3.9499e-197	27.521	234
O94436	O94436	Transcription initiation factor TFIID subunit 14	tfg3	1	1.28285	0.359349	1.065	0.0908535	3.78404	2	0.830185	-0.268495	4.70437	2	6.724e-174	27.638	241
O94437	O94437	Abhydrolase domain-containing protein C22H12.03	SPAC22H12.03	1	1.15356	0.206092	0.954193	-0.0676465	2.53653	3	0.827173	-0.273738	11.9147	3	6.5882e-57	30.749	270
O94438	O94438	40S ribosomal protein S1-B	rps102	1	0.840348	-0.250941	0.993543	-0.00934521	2.14246	3	1.1823	0.241596	6.27164	3	0	28.521	252
O94439	O94439	FAS1 domain-containing protein C22H12.05c	SPAC22H12.05c	1	1.44663	0.532693	0.964413	-0.0522765	5.59309	3	0.666663	-0.58497	11.6666	3	2.7395e-23	82.588	728
O94441	O94441	Putative cargo-transport protein ypp1	ypp1	1	1.1222	0.16633	1.03695	0.0523417	3.1413	3	0.92403	-0.113988	3.00223	3	7.5858e-46	98.306	862
O94442	O94442	Cytosolic Fe-S cluster assembly factor nbp35	nbp35	1	0.994159	-0.00845221	0.977453	-0.0329002	5.27166	3	0.983197	-0.0244481	4.18998	3	3.976e-94	34.261	317
O94443	O94443	Uncharacterized exonuclease C637.09	SPAC637.09	1	1.07792	0.108254	0.982273	-0.0258036	4.55119	3	0.911265	-0.134057	0.785172	2	0	71.47	631
O94444	O94444	26S proteasome regulatory subunit rpn10	rpn10	1	1.09421	0.129889	0.970283	-0.043522	3.0799	3	0.886743	-0.173411	5.33385	3	0	27.14	243
O94447	O94447	Uncharacterized PH domain-containing protein C637.13c	SPAC637.13c	1	0.923082	-0.115469	0.98185	-0.0264254	1.53486	2	1.06367	0.0890439	7.28002	2	2.0576e-100	56.087	498
O94449	O94449	Replication factor C subunit 4	rfc4	1	1.0854	0.118222	1.03746	0.0530557	6.98244	2	0.955835	-0.0651665	2.86817	2	2.0278e-196	37.654	342
O94450	O94450	UPF0616 protein C1687.04	SPAC1687.04	1	0.900902	-0.150557	1.0682	0.0951818	0	1	1.1857	0.245739	0	1	1.0458e-11	56.6	501
O94451	O94451	E3 SUMO-protein ligase pli1	pli1	1	NaN	NaN	1.01614	0.0230992	9.23692	2	NaN	NaN	NaN	0	1.4303e-12	80.722	727
O94453	O94453	Ubiquinone biosynthesis protein coq4, mitochondrial	coq4	1	NaN	NaN	0.97868	-0.0310909	3.23088	2	NaN	NaN	NaN	0	1.2469e-10	31.1	272
O94454	O94454	COP9 signalosome complex subunit 5	csn5	1	1.28675	0.363727	0.904775	-0.144369	5.76221	2	0.70315	-0.508096	1.70661	2	4.0795e-12	34.393	299
O94460	O94460	Probable queuine tRNA-ribosyltransferase	SPAC1687.19c	1	1.0757	0.105271	1.03137	0.0445574	1.4838	3	0.95879	-0.0607132	3.91275	3	5.2558e-199	45.176	404
O94461	O94461	Probable phosphoglycerate mutase C1687.21		1	1.08233	0.114134	1.08147	0.112989	3.70738	3	0.999207	-0.001145	4.49361	3	1.336e-230	23.698	209
O94462	O94462	mRNA-binding protein puf3	puf3	1	NaN	NaN	NaN	NaN	NaN	0	0.51662	-0.952825	9.06469	2	1.3731e-30	81.068	732
O94464	O94464	Uncharacterized protein C23G7.06c	SPBC23G7.06c	1	NaN	NaN	0.90779	-0.13957	0	1	NaN	NaN	NaN	0	7.1584e-07	87.111	779
O94465	O94465	Protein cms1	cms1	1	1.23891	0.309068	1.03284	0.0466168	7.91023	3	0.83367	-0.262452	6.8113	3	2.0802e-46	31.625	277
O94466	O94466	Probable Rho-GTPase-activating protein 7	rga7	1	1.12176	0.165766	1.07823	0.10867	5.16556	3	0.961197	-0.0570965	2.60138	3	1.007e-92	76.678	695
O94467	O94467	Putative NADPH dehydrogenase C23G7.10c	SPBC23G7.10c	1	4.80566	2.26473	0.836105	-0.258244	3.33391	2	0.173983	-2.52298	13.0718	3	3.3359e-39	43.683	395
O94472	O94472	Protein pbn1	pbn1	1	0.976013	-0.0350278	1.0864	0.119555	1.98822	2	1.1131	0.154583	4.5279	2	5.6615e-10	38.482	332
O94474	O94474	Superkiller protein 3	ski3	1	1.02072	0.0295931	1.09177	0.126665	3.23861	3	1.0696	0.0970714	4.23523	2	3.1889e-51	157.87	1389
O94475	O94475	Uncharacterized protein C1919.07	SPCC1919.07	1	NaN	NaN	0.80239	-0.317624	0	1	NaN	NaN	NaN	0	2.2567e-29	24.048	206
O94476	O94476	Eukaryotic translation initiation factor 6	tif6	1	1.05182	0.0728897	1.01465	0.0209821	1.02991	2	0.96466	-0.0519075	6.51421	2	6.1765e-153	26.232	244
O94477	O94477	Myosin-52	myo52	1	1.03265	0.0463572	0.97544	-0.035875	5.21488	3	0.944595	-0.0822322	1.36514	2	1.1694e-135	175.15	1516
O94481	O94481	Transcription factor TFIIIB component B	bdp1	1	1.14115	0.190486	1.0969	0.133432	0	1	0.961225	-0.0570539	13.4594	2	3.2142e-12	59.082	520
O94488	O94488	Microtubule organizer protein 1	mbo1	1	1.1257	0.170827	1.00949	0.0136314	5.82993	3	0.896767	-0.157195	2.89912	3	5.3863e-139	128.47	1115
O94489	O94489	Elongation factor 3	tef3	1	0.95895	-0.0604729	0.9788	-0.030914	1.643	3	1.0207	0.0295589	1.80212	3	0	115.8	1047
O94493	O94493	Uncharacterized esterase/lipase C417.12	SPCC417.12	1	0.737588	-0.439113	1.7545	0.81106	0	1	2.3787	1.25017	0	1	4.2289e-17	61.253	539
O94495	O94495	Elongator complex protein 5	iki1	1	0.947159	-0.0783214	0.927245	-0.108978	13.9073	2	0.978975	-0.0306561	2.44388	2	2.7418e-68	35.703	314
O94497	O94497	Uncharacterized serine-rich protein C18E5.07	SPBC18E5.07	1	1.23508	0.304601	1.01912	0.0273239	5.52596	3	0.825147	-0.277278	3.66493	3	0	65.328	615
O94501	O94501	T-complex protein 1 subunit alpha	cct1	1	1.02919	0.0415083	0.972097	-0.0408283	1.41429	3	0.944527	-0.0823366	1.97192	3	0	60.046	556
O94504	O94504	Thioredoxin-2, mitochondrial	trx2	1	1.28954	0.366856	1.02071	0.0295777	2.62858	3	0.791533	-0.337278	4.60207	3	3.8542e-27	15.079	133
O94505	O94505	3(2),5-bisphosphate nucleotidase	tol1	1	1.03468	0.0491873	1.00529	0.00761179	1.35438	3	0.971593	-0.0415755	3.71305	3	2.3592e-302	38.747	353
O94506	O94506	mRNA export factor rsm1	rsm1	1	NaN	NaN	1.0054	0.00776951	0	1	NaN	NaN	NaN	0	1.8396e-07	34.649	296
O94508	O94508	Pre-mRNA-splicing factor cwf11	cwf11	1	1.14394	0.194014	1.04059	0.0573972	5.37508	3	0.90965	-0.136617	2.78782	3	6.3014e-106	148.37	1284
O94511	O94511	Putative enoyl reductase C646.07c	SPBC646.07c	1	0.737393	-0.439493	1.02898	0.0412196	5.95388	3	1.39543	0.480713	2.84212	3	2.587e-57	34.64	295
O94512	O94512	Oxysterol-binding protein-like protein 1	obp1	1	1.13975	0.188723	1.04223	0.0596783	1.57078	3	0.914437	-0.129045	3.43615	3	0	58.691	516
O94513	O94513	Eukaryotic translation initiation factor 3 subunit E	int6	1	0.994227	-0.00835352	0.97527	-0.0361265	3.27758	3	0.980933	-0.027773	2.04261	3	0	57.114	501
O94514	O94514	Nucleolar protein 56	nop56	1	0.975453	-0.0358551	0.974263	-0.0376164	2.44319	3	0.99878	-0.00176123	0.813861	3	0	55.388	497
O94515	O94515	T-complex protein 1 subunit zeta	cct6	1	1.03038	0.0431787	0.986917	-0.0189998	3.01195	3	0.957817	-0.0621786	1.95922	3	0	58.548	535
O94517	O94517	Probable proteasome subunit alpha type-6	SPBC646.16	1	1.21213	0.277541	1.0235	0.0335111	1.25437	3	0.844383	-0.24403	2.05341	3	0	26.539	244
O94519	O94519	Splicing factor spf30	spf30	1	1.27234	0.347489	1.0157	0.0224743	0	1	0.79829	-0.325015	0	1	3.4569e-27	34.626	311
O94520	O94520	Uncharacterized membrane protein C1281.03c	SPCC1281.03c	1	1.11957	0.162939	0.99036	-0.013975	5.96147	2	0.884593	-0.176914	10.0015	3	1.4628e-45	21.551	193
O94522	O94522	Chromatin structure-remodeling complex subunit rsc7	rsc7	1	1.20285	0.266457	1.13733	0.185657	13.6604	2	0.945533	-0.0807998	7.32171	3	2.7312e-59	44.008	390
O94523	O94523	Probable acyl-CoA desaturase	SPCC1281.06c	1	0.932815	-0.100338	1.16673	0.222475	6.14827	3	1.25077	0.322813	0.368951	3	0	54.438	479
O94524	O94524	Glutathione S-transferase omega-like 2	gto2	1	NaN	NaN	NaN	NaN	NaN	0	0.56132	-0.833105	0	1	1.1017e-10	37.055	313
O94525	O94525	Uncharacterized ribonuclease C609.01	SPBC609.01	1	1.23366	0.302944	1.10935	0.149715	6.03507	2	0.899235	-0.15323	0.162916	2	2.0775e-09	128.57	1157
O94529	O94529	FACT complex subunit pob3	pob3	1	1.03796	0.0537511	0.982997	-0.0247415	2.05343	3	0.947047	-0.0784926	5.1758	3	8.0429e-119	57.456	512
O94530	O94530	tRNA threonylcarbamoyladenosine biosynthesis protein sua5	sua5	1	1.05413	0.0760553	0.98568	-0.0208087	2.98273	3	0.935063	-0.096864	4.58538	3	7.1664e-63	44.773	408
O94531	O94531	Syntaxin ufe1	ufe1	1	1.42631	0.512288	1.06325	0.0884809	4.09593	2	0.745455	-0.423807	0.0771341	2	1.5855e-26	36.371	319
O94532	O94532	Formin-3	for3	1	NaN	NaN	1.03805	0.0538759	2.42281	2	NaN	NaN	NaN	0	4.5325e-11	166.23	1461
O94533	O94533	Elongator complex protein 2	elp2	1	1.01858	0.0265535	0.968357	-0.0463896	1.76158	3	0.950697	-0.072943	3.63903	3	1.0846e-28	84.948	760
O94534	O94534	Spindle pole body component alp14	alp14	1	1.24151	0.312094	0.961267	-0.0569914	6.46851	3	0.774273	-0.369085	7.04287	3	2.1167e-76	89.445	809
O94536	O94536	Putative ATP-dependent RNA helicase ucp12	ucp12	1	1.01607	0.023002	0.966447	-0.049238	4.85719	3	0.95116	-0.07224	6.76959	3	2.5897e-52	149.88	1327
O94537	O94537	Serine/threonine-protein kinase ppk4	ppk4	1	NaN	NaN	1.13055	0.177025	7.91208	2	NaN	NaN	NaN	0	3.4492e-08	121.22	1072
O94538	O94538	U4/U6.U5 tri-snRNP-associated protein snu66	snu66	1	1.50628	0.59099	0.95099	-0.072498	6.59418	2	0.63135	-0.663488	3.36739	2	2.1134e-45	74.733	649
O94539	O94539	Presequence translocated-associated motor subunit pam17, mitochondrial	pam17	1	NaN	NaN	1.416	0.501821	0	1	NaN	NaN	NaN	0	9.8403e-14	24.4	209
O94544	O94544	Leukotriene A-4 hydrolase homolog	SPCC1322.05c	1	1.23981	0.310119	1.07427	0.103352	2.14577	3	0.866477	-0.206767	1.80494	3	0	69.521	612
O94545	O94545	Importin beta-like protein kap113	kap113	1	1.87976	0.910551	1.7485	0.806118	0	1	0.93017	-0.104434	11.9941	3	5.4896e-18	112.93	983
O94547	O94547	Serine/threonine-protein kinase srk1	srk1	1	1.31953	0.400019	1.11966	0.163056	9.44418	3	0.84853	-0.236962	3.78503	3	5.1346e-51	66.135	580
O94548	O94548	Maintenance of telomere capping protein 1	SPCC1322.09	1	0.995941	-0.00586775	0.88333	-0.178976	5.09239	3	0.88693	-0.173108	5.17035	3	1.2282e-98	50.886	455
O94550	O94550	Prohibitin-2	phb2	1	1.09572	0.131877	1.01812	0.0259123	1.79762	3	0.929183	-0.105965	2.22154	3	1.5196e-133	32.338	288
O94552	O94552	Fumarate hydratase, mitochondrial	fum1	1	0.944007	-0.0831309	1.0863	0.119423	2.53544	3	1.15073	0.202554	11.2255	3	0	56.321	520
O94559	O94559	Uncharacterized protein C23C4.05c	SPAC23C4.05c	1	1.26101	0.334581	1.09937	0.136673	4.95492	3	0.871813	-0.197909	4.61694	3	3.5276e-207	49.532	431
O94560	O94560	Uncharacterized WD repeat-containing protein C1773.01	SPBC1773.01	1	1.18824	0.248824	0.911957	-0.132963	8.53816	3	0.767487	-0.381786	6.87489	3	9.0583e-46	69.494	612
O94561	O94561	Peroxiredoxin C1773.02c	SPBC1773.02c	1	1.53306	0.616412	1.07577	0.105365	3.19159	3	0.701713	-0.511046	4.14426	3	9.5853e-35	21.164	195
O94562	O94562	Uncharacterized aminotransferase C1771.03c	SPBC1773.03c	1	3.02201	1.59551	2.4876	1.31475	0	1	0.82316	-0.280755	21.7017	2	4.3959e-21	50.496	459
O94563	O94563	Putative uncharacterized oxidoreductase C1773.04	SPBC1773.04	1	0.974745	-0.0369036	1.02253	0.0321478	0.627998	3	1.04903	0.0690514	5.09673	3	1.763e-299	37.806	336
O94564	O94564	Zinc-type alcohol dehydrogenase-like protein C1773.06c	SPBC1773.06c	1	NaN	NaN	NaN	NaN	NaN	0	0.19574	-2.35299	30.9742	3	3.6256e-22	37.32	346
O94567	O94567	Probable asparagine--tRNA ligase, cytoplasmic	SPBC1773.10c	1	0.871738	-0.198033	0.98088	-0.0278515	2.39783	3	1.1252	0.170182	0.6823	3	0	63.869	568
O94574	O94574	Putative 2-hydroxyacid dehydrogenase C1773.17c		1	0.911732	-0.133318	1.9708	0.978781	1.40225	3	2.1616	1.1121	29.4551	3	3.1261e-41	37.658	340
O94577	O94577	Reduced meiotic recombination protein C1442.04c	SPCC1442.04c	1	NaN	NaN	NaN	NaN	NaN	0	0.632065	-0.661855	9.147	2	1.5137e-06	55.842	502
O94578	O94578	Uncharacterized protein C1442.05c	SPCC1442.05c	1	0.792617	-0.335304	1.04071	0.0575634	4.52422	3	1.313	0.392867	10.6538	3	1.0674e-58	20.036	177
O94579	O94579	Probable proteasome subunit alpha type-2	SPCC1442.06	1	1.22589	0.293829	1.0307	0.0436291	5.22457	3	0.84078	-0.2502	4.87348	3	2.055e-156	26.404	245
O94580	O94580	Ubiquitin and WLM domain-containing protein C1442.07c	SPCC1442.07c	1	1.49388	0.579067	0.91525	-0.127762	7.03851	2	0.612665	-0.70683	3.26524	2	6.8451e-14	32.464	282
O94581	O94581	Cytochrome c oxidase subunit 6B	cox12	1	0.910885	-0.134659	1.1138	0.15549	2.93959	3	1.22277	0.290149	6.16102	3	2.7617e-64	10.264	86
O94582	O94582	Probable anthranilate synthase component 1	trp3	1	0.995478	-0.00653913	0.930397	-0.104082	2.20999	3	0.934623	-0.097543	2.96035	3	0	54.959	489
O94586	O94586	Hit family protein 1	hnt1	1	1.15635	0.20958	1.08167	0.113256	2.02441	3	0.935413	-0.0963241	4.89857	3	4.8363e-169	14.58	133
O94589	O94589	RanBD1 domain-containing protein C584.03c	SPCC584.03c	1	0.749509	-0.415982	0.96355	-0.0535686	1.42805	2	1.28558	0.362414	39.6807	2	7.5291e-31	61.284	551
O94590	O94590	Protein transport protein sec1	sec1	1	1.21555	0.281606	1.00368	0.00530416	5.59419	3	0.825705	-0.276302	2.83576	2	6.4118e-27	79.637	693
O94598	O94598	Exocyst complex component sec5	sec5	1	0.865742	-0.20799	1.04434	0.0625982	5.62601	2	1.2063	0.270589	9.18511	2	6.0061e-24	92.71	815
O94600	O94600	TEL2-interacting protein 1	tti1	1	1.44449	0.530564	1.077	0.107018	3.89972	2	0.74559	-0.423546	1.64702	2	2.7286e-25	124.76	1098
O94601	O94601	Uncharacterized protein C622.14	SPCC622.14	1	0.830526	-0.267903	0.987993	-0.0174268	2.23835	3	1.1896	0.250476	6.80921	3	0	35.518	321
O94602	O94602	Uncharacterized protein C622.15c	SPCC622.15c	1	2.15754	1.10939	1.0745	0.103665	0	1	0.49802	-1.00572	0	1	5.5533e-33	61.801	557
O94606	O94606	JmjC domain-containing protein 4	jmj4	1	0.974339	-0.0375043	0.98873	-0.0163515	18.9415	3	1.01477	0.0211528	3.57027	2	5.2536e-36	52.74	473
O94609	O94609	Ubiquitin-activating enzyme E1 1	ptr3	1	1.04934	0.0694888	1.0513	0.0721745	2.56042	3	1.00186	0.00268576	1.28006	3	0	112.95	1012
O94613	O94613	Probable NADPH reductase TAH18	tah18	1	1.07192	0.100204	1.08666	0.119896	14.1647	3	1.01374	0.0196924	2.95481	3	1.8347e-38	67.266	584
O94614	O94614	Chitin synthase regulatory factor 4	chr4	1	1.13331	0.180546	1.02851	0.0405558	7.04806	2	0.907525	-0.139991	2.83243	2	1.2259e-19	70.015	633
O94615	O94615	Pentatricopeptide repeat-containing protein 8, mitochondrial	ppr8	1	1.22594	0.293889	0.90324	-0.146819	2.96745	3	0.736773	-0.440707	5.69182	3	1.8267e-157	54.652	481
O94616	O94616	DNA-directed RNA polymerases I and III subunit RPAC1	rpc40	1	0.913783	-0.130077	0.896643	-0.157394	2.09008	3	0.981243	-0.0273172	5.46604	3	0	39.154	348
O94617	O94617	Probable UDP-N-acetylglucosamine pyrophosphorylase	SPBC1289.08	1	1.12392	0.168536	1.098	0.134878	2.26776	2	0.97694	-0.0336582	0	1	3.4221e-73	53.121	475
O94618	O94618	Mitochondrial import inner membrane translocase subunit tim21	tim21	1	1.13003	0.176358	1.00131	0.00189349	1.11674	3	0.886097	-0.174464	14.3398	3	1.0302e-29	25.568	223
O94619	O94619	Adhesion defective protein 2	adn2	1	0.996829	-0.00458166	0.935823	-0.0956919	7.97315	3	0.9388	-0.0911103	9.84893	3	7.0408e-205	81.158	743
O94620	O94620	Pre-mRNA-splicing factor cwf17	cwf17	1	1.24426	0.315292	1.19157	0.252868	13.7797	3	0.957653	-0.0624246	8.5562	3	3.4676e-48	37.427	340
O94621	O94621	Uncharacterized RNA-binding protein C1289.12	SPBC1289.12	1	1.02036	0.029073	1.0451	0.063641	0.937709	2	1.02425	0.0345679	1.94777	2	1.1689e-44	41.552	365
O94624	O94624	Mitochondrial import inner membrane translocase subunit tim54	tim54	1	1.21854	0.285158	0.985335	-0.0213138	3.9139	2	0.808617	-0.306472	6.21201	3	1.0349e-99	39.803	347
O94625	O94625	DnaJ-related protein spj1	spj1	1	1.22009	0.286991	1.01973	0.0281919	2.87752	3	0.835783	-0.258799	1.21085	3	2.0026e-229	42.383	381
O94626	O94626	Probable oligoribonuclease	rex2	1	1.17435	0.231862	0.9153	-0.127683	0	1	0.77941	-0.359546	0	1	6.6548e-07	29.286	252
O94627	O94627	Ribonuclease H2 subunit B	rnh202	1	NaN	NaN	NaN	NaN	NaN	0	0.72196	-0.470009	0	1	1.9306e-05	33.719	293
O94628	O94628	Uncharacterized methyltransferase C1347.09	SPBC1347.09	1	1.24236	0.313083	1.00378	0.00543832	4.36728	3	0.80796	-0.307644	6.93608	3	7.5091e-53	31.71	284
O94631	O94631	rRNA methyltransferase, mitochondrial	mrm1	1	NaN	NaN	1.07343	0.102233	5.79956	3	NaN	NaN	NaN	0	3.1119e-14	33.402	301
O94632	O94632	Meiotically up-regulated gene 158 protein	mug158	1	NaN	NaN	NaN	NaN	NaN	0	0.2067	-2.27439	21.3836	2	1.9324e-82	89.712	773
O94634	O94634	Threonine dehydratase, mitochondrial	SPBC1677.03c	1	0.90199	-0.148816	0.957703	-0.0623492	4.82822	3	1.06177	0.0864667	4.52741	3	0	66.543	600
O94636	O94636	tRNA (guanine(10)-N2)-methyltransferase	trm11	1	1.3091	0.388572	0.93586	-0.0956353	9.39228	3	0.71489	-0.484207	10.4436	2	3.2336e-29	53.589	469
O94637	O94637	Probable tRNA threonylcarbamoyladenosine biosynthesis protein kae1	pgp2	1	1.17839	0.236812	0.950875	-0.0726723	4.01262	2	0.80693	-0.309485	4.93599	2	3.8748e-40	37.515	346
O94639	O94639	Zinc-regulated transporter 1	zrt1	1	NaN	NaN	0.0976293	-3.35654	8.30279	3	NaN	NaN	NaN	0	7.7749e-94	45.271	408
O94640	O94640	NAD-dependent histone deacetylase sir2	sir2	1	1.12495	0.169864	1.0945	0.130272	0	1	0.97293	-0.0395921	0	1	2.2227e-14	53.442	475
O94641	O94641	Heat shock protein 104	hsp104	1	2.23703	1.16159	1.05044	0.0709891	9.27025	3	0.469567	-1.0906	28.8772	3	0	100.51	905
O94642	O94642	tRNA-specific adenosine deaminase subunit tad2	tad2	1	1.03482	0.0493763	1.05867	0.0822483	1.01067	3	1.02305	0.032872	4.97344	3	7.8703e-122	43.603	389
O94650	O94650	Ubiquitin-like modifier hub1	hub1	1	1.0209	0.0298392	0.91986	-0.120514	20.3212	3	0.90103	-0.150353	4.67687	2	2.7392e-17	8.4347	73
O94651	O94651	Syntaxin pep12	pep12	1	1.22195	0.289181	1.07597	0.105634	1.90738	3	0.880535	-0.183548	3.19522	2	5.6227e-77	29.56	263
O94652	O94652	Nucleoporin gle1	gle1	1	0.796223	-0.328755	1.03095	0.0439745	2.2552	2	1.2948	0.372729	0	1	1.3624e-11	56.294	480
O94653	O94653	Ribosome biogenesis protein bms1	bms1	1	0.977745	-0.0324698	0.930373	-0.104118	3.44598	3	0.95155	-0.0716486	7.9621	3	1.3866e-90	127.64	1121
O94655	O94655	GTP-binding protein ypt7	ypt7	1	1.12545	0.170506	1.0902	0.124593	4.09083	3	0.968677	-0.0459129	5.99555	3	3.98e-119	22.994	205
O94657	O94657	DnaJ protein homolog xdj1	xdj1	1	1.15558	0.208621	0.980447	-0.028489	1.41984	3	0.848443	-0.23711	4.3872	3	4.9077e-34	46.126	413
O94658;Q92365	O94658;Q92365	60S ribosomal protein L36-B;60S ribosomal protein L36-A	rpl36b;rpl36a	2	0.813451	-0.297872	1.00266	0.00383253	1.84056	3	1.2326	0.301705	5.95371	3	0	11.258	99
O94659	O94659	Probable nucleolar GTP-binding protein 1	nog1	1	0.924927	-0.112589	0.947107	-0.0784012	3.48058	3	1.02398	0.0341876	2.23244	3	0	72.798	642
O94660	O94660	Probable hydrolase nit2	nit2	1	1.22751	0.295732	1.10173	0.139775	3.38719	3	0.897537	-0.155957	2.29265	3	1.5814e-45	30.421	276
O94666	O94666	DNA-directed RNA polymerase III subunit rpc1	rpc1	1	1.02321	0.0330965	1.00399	0.00574001	1.25413	3	0.981217	-0.0273564	3.85707	3	5.4315e-109	157.56	1405
O94667	O94667	RNA polymerase-associated protein C651.09c	SPBC651.09c	1	1.08637	0.119518	0.982117	-0.0260337	4.31127	3	0.904033	-0.145552	4.26334	3	3.7373e-104	63.679	560
O94669	O94669	AP-3 complex subunit mu	apm3	1	1.15669	0.210002	0.964513	-0.0521269	2.78791	3	0.833857	-0.262129	6.68749	3	1.0304e-96	48.422	425
O94671	O94671	Probable homoserine dehydrogenase	SPBC776.03	1	0.92752	-0.108549	0.98447	-0.0225808	2.37644	3	1.0614	0.0859684	3.98062	3	0	40.037	376
O94672	O94672	Protein transport protein sec23-2	sec232	1	0.932036	-0.101543	1.04087	0.0577852	2.4642	3	1.11677	0.159328	0.925743	3	2.8058e-185	85.381	765
O94675	O94675	Mitochondrial acidic protein mam33	SPBC776.07	1	1.15725	0.210697	1.01916	0.0273759	2.8721	3	0.880673	-0.183321	1.75143	3	4.9897e-49	30.616	269
O94676	O94676	U3 small nucleolar RNA-associated protein 22	utp22	1	1.12267	0.16694	0.945883	-0.0802658	7.64015	3	0.842527	-0.247206	1.32138	3	1.5391e-58	126.08	1097
O94679	O94679	Condensin complex subunit 1	cnd1	1	1.09958	0.136956	1.0354	0.0501883	0	1	0.94163	-0.0867678	0	1	1.6736e-24	131.32	1158
O94680	O94680	Phospholipid:diacylglycerol acyltransferase	plh1	1	1.26749	0.341973	1.0068	0.00977703	0.794597	2	0.794327	-0.332196	6.37412	3	9.1386e-49	70.832	632
O94681	O94681	Probable dihydrolipoyllysine-residue succinyltransferase component of 2-oxoglutarate dehydrogenase complex, mitochondrial	SPBC776.15c	1	1.22471	0.292435	1.05673	0.0796114	3.40792	3	0.862847	-0.212824	7.4693	3	4.5265e-297	48.964	452
O94683	O94683	Ribosomal RNA-processing protein 7	rrp7	1	1.15194	0.204068	0.991933	-0.0116849	12.0053	3	0.861097	-0.215753	2.82573	3	4.8064e-15	27.974	238
O94684	O94684	RNA polymerase II transcription factor B subunit 3	pmh1	1	1.7532	0.809991	1.18083	0.239805	35.9167	3	0.67353	-0.570186	0	1	2.7396e-14	36.674	318
O94685	O94685	UBA domain-containing protein 8	ucp8	1	1.11903	0.162249	1.02216	0.0316258	3.63754	3	0.913437	-0.130623	1.58051	3	7.7701e-238	91.118	829
O94686	O94686	60S ribosomal protein L43-B	rpl43b	1	NaN	NaN	1.06475	0.0905147	0.192533	2	NaN	NaN	NaN	0	3.3057e-18	10.38	94
O94689	O94689	Mitochondrial escape protein 2	yme2	1	1.34276	0.425203	1.0824	0.114234	0	1	0.8061	-0.310969	0	1	6.8151e-23	88.2	773
O94692	O94692	RuvB-like helicase 2	rvb2	1	1.09236	0.127443	0.995493	-0.00651641	0.274212	3	0.911327	-0.13396	2.08836	3	0	51.561	465
O94693	O94693	LIN1-like protein	SPBC83.09c	1	NaN	NaN	1.1121	0.153286	1.87933	2	NaN	NaN	NaN	0	1.3009e-11	47.387	408
O94694	O94694	UPF0620 protein C83.10	SPBC83.10	1	1.22266	0.290027	1.01325	0.0189949	3.11399	3	0.828727	-0.271032	3.27243	3	3.2904e-21	21.528	189
O94695	O94695	Putative transporter C83.11	SPBC83.11	1	NaN	NaN	0.89024	-0.167734	0	1	NaN	NaN	NaN	0	1.7523e-26	50.343	449
O94697	O94697	Replication factor C subunit 5	rfc5	1	1.08827	0.122039	0.966647	-0.0489394	9.7171	3	0.88824	-0.170979	5.23825	3	3.3185e-123	40.403	358
O94698	O94698	Ribosome biogenesis protein nsa1	nsa1	1	1.03146	0.0446944	0.945533	-0.0807998	3.54671	3	0.91669	-0.125494	6.532	3	2.5089e-209	43.767	387
O94699	O94699	Mitochondrial outer membrane protein C83.16c	SPBC83.16c	1	1.36058	0.444217	1.03583	0.0507919	2.25106	3	0.76132	-0.393425	4.20018	3	1.2187e-116	63.484	563
O94700	O94700	Multiprotein-bridging factor 1	mbf1	1	1.22692	0.295044	0.98463	-0.0223464	5.24197	3	0.80252	-0.317391	7.14164	3	0	15.979	148
O94701	O94701	Ingression protein fic1	fic1	1	0.716681	-0.480596	0.806625	-0.31003	32.3044	2	1.1255	0.170566	11.7459	2	9.2615e-24	30.855	272
O94702	O94702	Uncharacterized zinc metalloprotease C1259.02c	SPCC1259.02c	1	1.27081	0.34575	1.1167	0.159242	0.680577	2	0.87873	-0.186508	0	1	6.195e-50	91.841	822
O94703	O94703	DNA-directed RNA polymerase I subunit RPA12	rpa12	1	1.13151	0.17825	0.91985	-0.120529	0	1	0.81294	-0.298779	0	1	1.2247e-77	13.116	119
O94704	O94704	Uncharacterized protein C1259.04	SPCC1259.04	1	1.23694	0.306779	0.97969	-0.0296028	0.0581817	2	0.792025	-0.336382	7.1898	2	7.4485e-77	18.765	168
O94705	O94705	Cytochrome c oxidase subunit 7A	cox9	1	0.628551	-0.669899	1.06261	0.0876077	5.27415	3	1.69057	0.757507	11.4447	3	6.9401e-10	6.6437	58
O94706	O94706	Transcription initiation factor TFIID subunit 8	taf8	1	1.14796	0.199078	0.95521	-0.0661102	0	1	0.83209	-0.265188	0	1	2.9021e-10	25.003	222
O94707	O94707	RXT3-like protein C1259.07	rxt3	1	NaN	NaN	0.9557	-0.0653703	0	1	NaN	NaN	NaN	0	2.4988e-09	39.421	351
O94709	O94709	Probable pyruvate dehydrogenase protein X component, mitochondrial	SPCC1259.09c	1	0.821174	-0.28424	0.894177	-0.161368	2.95435	3	1.0889	0.122871	6.6374	3	7.0783e-298	50.883	456
O94712	O94712	Uncharacterized protein C1259.12c	SPCC1259.12c	1	1.10187	0.139949	0.991377	-0.0124948	2.44179	3	0.899725	-0.152444	4.41079	2	4.7546e-34	55.962	491
O94715	O94715	40S ribosomal protein S15-A	rps15a	1	0.871789	-0.197949	0.954987	-0.0664475	2.99881	3	1.09543	0.131502	4.29817	3	4.5004e-293	17.519	153
O94718	O94718	Pre-rRNA-processing protein ipi1	ipi1	1	1.29636	0.37447	1.0115	0.0164963	0	1	0.78026	-0.357973	5.62377	2	2.2868e-07	46.918	413
O94721	O94721	RWD domain-containing protein C1393.09c	SPCC1393.09c	1	1.13912	0.187915	1.00744	0.0106939	9.45096	3	0.884405	-0.177221	1.11657	2	1.6387e-133	24.688	215
O94723	O94723	54S ribosomal protein L20, mitochondrial	mrpl20	1	1.12152	0.165461	1.0319	0.0453079	5.56257	3	0.92009	-0.120153	2.15848	2	2.321e-64	22.698	197
O94724	O94724	Uncharacterized protein C1393.12	SPCC1393.12	1	NaN	NaN	NaN	NaN	NaN	0	0.256915	-1.96064	44.3863	2	4.0694e-18	12.054	108
O94725	O94725	UPF0364 protein C1393.13	SPCC1393.13	1	1.09431	0.130021	1.06024	0.0843864	4.81934	3	0.968863	-0.045635	8.79935	3	3.7497e-266	50.117	442
O94730	O94730	Uncharacterized protein C1604.18c	SPBC1604.18c	1	NaN	NaN	0.88165	-0.181722	0	1	NaN	NaN	NaN	0	3.887e-11	50.787	449
O94740	O94740	Hsp90 co-chaperone Cdc37	cdc37	1	1.20847	0.273177	0.9866	-0.0194628	9.34163	3	0.816407	-0.29264	9.55538	3	0	52.553	466
O94745	O94745	Probable mitochondrial-processing peptidase subunit alpha	mas2	1	1.2503	0.322279	1.07762	0.107849	13.9753	3	0.861887	-0.21443	5.07124	3	2.7137e-94	55.577	502
O94754	O94754	40S ribosomal protein S18	rps18a	1	0.833797	-0.262232	1.0087	0.0124972	1.5774	3	1.20977	0.274729	4.42303	3	0	17.435	152
P00046	P00046	Cytochrome c	cyc1	1	0.895017	-0.160014	1.14523	0.195641	7.33316	3	1.27957	0.355655	9.43438	3	2.3543e-293	12.021	109
P00332	P00332	Alcohol dehydrogenase	adh1	1	1.26098	0.334543	1.04767	0.0671798	3.29822	3	0.830837	-0.267363	8.70285	3	0	37.396	350
P01129	P01129	Start control protein cdc10	cdc10	1	NaN	NaN	1.1572	0.210638	0	1	NaN	NaN	NaN	0	2.393e-74	85.512	767
P04551	P04551	Cyclin-dependent kinase 1	cdc2	1	0.945206	-0.0812989	0.949455	-0.0748284	3.36772	2	1.00449	0.00647042	11.011	2	1.1155e-62	34.358	297
P04688	P04688	Tubulin alpha-1 chain	nda2	1	1.04289	0.0605874	1.03997	0.0565373	0.233476	3	0.997197	-0.00405002	1.57101	3	0	51.152	455
P04689	P04689	Tubulin alpha-2 chain	tub1	1	1.03049	0.0433304	1.03094	0.0439651	3.06544	3	1.00044	0.000634648	4.5293	3	0	50.535	449
P04909;P04910	P04909;P04910	Histone H2A-alpha;Histone H2A-beta	hta1;hta2	2	0.896032	-0.158378	1.00338	0.0048632	7.2741	3	1.1198	0.163241	6.48468	3	1.1614e-299	13.878	132
P04913	P04913	Histone H2B-alpha	htb1	1	0.918354	-0.122877	1.05207	0.0732262	1.71022	3	1.1456	0.196103	3.49677	3	3.2161e-296	13.819	126
P05219	P05219	Tubulin beta chain	nda3	1	1.10043	0.138071	1.04923	0.0693355	0.249059	3	0.953473	-0.0687355	1.11035	3	0	49.471	448
P05511	P05511	Uncharacterized 91 kDa protein in cob intron	SPMIT.06	1	0.917232	-0.124641	1.00595	0.00856335	2.02187	3	1.09673	0.133204	22.2011	3	2.6371e-07	91.637	807
P05732	P05732	60S ribosomal protein L20	rpl20a	1	0.808527	-0.306633	1.00322	0.00463796	1.23311	3	1.2408	0.311271	4.86484	3	0	20.599	176
P05734	P05734	60S ribosomal protein L19-A	rpl19a	1	0.833064	-0.263501	1.00665	0.00955734	2.08881	3	1.20837	0.273058	4.1085	3	0	22.723	193
P05752	P05752	40S ribosomal protein S6-A	rps6a	1	NaN	NaN	0.72143	-0.471069	0	1	NaN	NaN	NaN	0	0	27.499	239
P05764	P05764	40S ribosomal protein S21	rps21	1	0.8099	-0.304184	0.994747	-0.00759891	1.23777	3	1.22823	0.296585	3.80181	3	0	9.6166	87
P05767	P05767	60S ribosomal protein L39	rpl39	1	0.86042	-0.216888	1.00931	0.0133765	1.31624	2	1.17305	0.230264	0.67772	2	6.5545e-56	6.3084	51
P05933	P05933	Calmodulin	cam1	1	1.17327	0.230537	1.02973	0.0422707	1.812	3	0.87766	-0.188266	7.97525	3	2.5305e-111	16.905	150
P07669	P07669	Triosephosphate isomerase	tpi1	1	1.19246	0.253938	0.958927	-0.0605076	2.3888	3	0.80416	-0.314445	5.08853	3	0	27.227	249
P07799	P07799	DNA topoisomerase 1	top1	1	1.11232	0.15357	0.907337	-0.14029	1.07549	3	0.815717	-0.29386	3.36277	3	7.1017e-110	93.979	814
P08091	P08091	Acid phosphatase	pho1	1	1.14108	0.190401	0.9599	-0.0590439	6.85488	2	0.84122	-0.249445	12.2275	2	2.3181e-236	50.557	453
P08093	P08093	60S ribosomal protein L2	rpl2a	1	0.834814	-0.260473	1.00592	0.00852044	0.995832	3	1.20497	0.268993	5.34395	3	0	27.1	253
P08094	P08094	60S acidic ribosomal protein P2-alpha	rpp201	1	0.763829	-0.388679	0.965403	-0.0507963	5.25585	3	1.2639	0.337882	3.96985	3	0	11.158	110
P08096	P08096	DNA topoisomerase 2	top2	1	1.15069	0.202501	1.0424	0.059909	2.01185	3	0.90589	-0.142592	0.79309	3	3.7005e-268	167.89	1485
P08647	P08647	Ras-like protein 1	ras1	1	1.06506	0.0909312	1.00797	0.0114481	2.37364	3	0.946397	-0.0794831	5.39626	3	1.1704e-66	24.734	219
P09322	P09322	Histone H4	hhf1	1	0.785833	-0.347706	1.02229	0.0318045	5.37427	3	1.3009	0.37951	8.56461	3	1.9766e-154	11.423	103
P09627;P28876	P09627	Plasma membrane ATPase 1	pma1	2	0.913366	-0.130736	1.06447	0.0901307	3.48627	3	1.16543	0.220866	6.29966	3	0	99.883	919
P09988;P10651	P09988;P10651	Histone H3.1/H3.2;Histone H3.3	hht1;hht3	2	0.836867	-0.25693	1.05523	0.0775621	0.266395	3	1.26093	0.334492	3.18682	3	1.3404e-101	15.357	136
P0C016;P0C8R3;P0CG72	P0C016;P0C8R3	Ubiquitin-40S ribosomal protein S27a;Ubiquitin;40S ribosomal protein S27a;Ubiquitin-40S ribosomal protein S27b;Ubiquitin;40S ribosomal protein S27b	ubi3;ubi5	3	1.45748	0.543473	1.03847	0.054455	2.12284	3	0.71251	-0.489018	4.31495	3	0	17.258	150
P0CAN9	P0CAN9	Uncharacterized protein PB1A10.16, mitochondrial	SPAPB1A10.16	1	1.33482	0.41665	1.10135	0.139273	3.52749	2	0.82509	-0.277377	2.9318	2	5.308e-32	16.838	143
P0CS92	P0CS92	Uncharacterized protein C959.06c	SPAC959.06c	1	NaN	NaN	1.142	0.191563	0	1	NaN	NaN	NaN	0	2.2597e-07	25.216	225
P0CT34;P0CT35;P0CT36;P0CT37;P0CT38;P0CT39;P0CT40;P0CT41;P0CT42;P0CT43;Q9UR07	P0CT34;P0CT35;P0CT36;P0CT37;P0CT38;P0CT39;P0CT40;P0CT41;P0CT42;P0CT43;Q9UR07	Retrotransposable element Tf2 155 kDa protein type 3	Tf2-11	11	0.971565	-0.0416169	0.833827	-0.262181	6.5186	3	0.85823	-0.220564	0	1	4.4623e-47	154.93	1333
P10815	P10815	G2/mitotic-specific cyclin cdc13	cdc13	1	1.12058	0.16424	0.948113	-0.0768686	7.01519	3	0.846095	-0.241109	0.587995	2	0	55.609	482
P10989	P10989	Actin	act1	1	1.17319	0.23044	1.04777	0.0673175	0.555657	3	0.89309	-0.163123	1.01944	3	0	41.764	375
P11620	P11620	GTP-binding protein ypt1	ypt1	1	0.994279	-0.00827723	1.07753	0.107732	3.22216	3	1.08373	0.11601	2.59867	3	0	22.816	203
P12000	P12000	DNA ligase 1	cdc17	1	1.32243	0.403196	1.06559	0.091648	9.89758	3	0.805777	-0.311548	7.52749	3	5.0837e-50	86.58	768
P13681	P13681	Serine/threonine-protein phosphatase PP1-1	dis2	1	1.22587	0.293802	1.0575	0.0806577	0	1	0.862655	-0.213144	0.158232	2	1.8919e-05	37.636	327
P14068	P14068	Exportin-1	xpo1	1	1.13554	0.183372	1.01487	0.0212996	2.03018	3	0.89374	-0.162073	4.45863	3	4.3457e-203	123.57	1078
P14605	P14605	Adenylate cyclase	cyr1	1	1.62963	0.704547	1.2013	0.264597	0	1	0.73716	-0.43995	0	1	3.1532e-22	190.33	1692
P14965	P14965	Orotidine 5-phosphate decarboxylase	ura4	1	1.00581	0.00836262	0.986767	-0.0192191	1.37415	3	0.981063	-0.0275818	1.24584	3	3.7428e-282	29.361	264
P15258	P15258	Protein ral2	ral2	1	NaN	NaN	1.00843	0.012111	8.64413	2	NaN	NaN	NaN	0	1.289e-09	69.847	611
P15398	P15398	DNA-directed RNA polymerase I subunit rpa1	rpa1	1	1.05156	0.0725276	0.970503	-0.0431949	2.09267	3	0.92292	-0.115723	6.64444	3	0	189.24	1689
P15567	P15567	Phosphoribosylaminoimidazole carboxylase	ade6	1	0.948327	-0.076544	1.02957	0.0420372	1.68039	3	1.08567	0.118581	2.85238	3	0	60.013	552
P17476	P17476	60S acidic ribosomal protein P1-alpha 1	rpa1	1	0.816377	-0.292693	0.935445	-0.0962753	2.02524	2	1.14585	0.196418	1.80216	2	1.508e-135	11.141	109
P17477	P17477	60S acidic ribosomal protein P1-alpha 3	rpa3	1	0.792089	-0.336266	0.94714	-0.0783504	2.03771	2	1.19575	0.257916	4.80452	2	7.9261e-47	11.171	110
P17478	P17478	60S acidic ribosomal protein P2-beta	rpp202	1	0.962069	-0.0557875	0.786953	-0.34565	10.4084	3	0.81798	-0.289863	26.3277	3	1.0292e-202	11.12	110
P17608	P17608	GTP-binding protein ryh1	ryh1	1	0.946383	-0.0795035	1.10553	0.144743	2.68723	3	1.16817	0.224246	5.85797	3	1.8276e-22	23.136	201
P17609	P17609	GTP-binding protein ypt2	ypt2	1	1.03337	0.0473609	1.02591	0.0368972	3.70356	2	0.992773	-0.0104638	5.97761	3	2.3176e-51	22.755	200
P17610	P17610	GTP-binding protein ypt3	ypt3	1	0.896656	-0.157373	1.09237	0.127457	3.23663	3	1.21827	0.28483	6.17466	3	6.6707e-133	23.861	214
P17871	P17871	TATA-box-binding protein	tbp1	1	1.00741	0.0106466	0.966107	-0.0497456	8.19498	3	0.959003	-0.0603923	9.61363	3	2.5504e-21	25.442	231
P17937	P17937	60S ribosomal protein L7-A	rpl7a	1	0.918969	-0.121912	0.94591	-0.0802251	1.64068	3	1.02932	0.0416869	5.96375	3	4.8387e-156	29.165	249
P18253	P18253	Peptidyl-prolyl cis-trans isomerase	ppi1	1	1.20724	0.271707	1.04697	0.0662155	1.87529	3	0.867243	-0.205491	5.6192	3	0	17.402	162
P18869	P18869	3-isopropylmalate dehydrogenase	leu1	1	0.901942	-0.148893	0.93805	-0.0922632	2.97396	3	1.04003	0.0566298	1.052	3	0	39.732	371
P19117	P19117	Inorganic pyrophosphatase	ppa1	1	0.957999	-0.0619041	1.01423	0.0203896	0.847791	3	1.0587	0.0822938	3.4643	3	0	32.467	289
P20772	P20772	Bifunctional purine biosynthetic protein ADE1;Phosphoribosylamine--glycine ligase;Phosphoribosylformylglycinamidine cyclo-ligase	ade1	1	0.74617	-0.422424	0.968877	-0.0456151	6.95882	3	1.29847	0.376809	3.74583	3	0	85.23	788
P21135	P21135	Securin	cut2	1	1.02839	0.0403932	1.1771	0.235237	0	1	1.1446	0.194844	0	1	1.8246e-07	32.854	301
P21547	P21547	Ribosomal protein S3, mitochondrial	rps3	1	1.04806	0.0677181	1.11477	0.156742	7.14847	3	1.06365	0.0890235	0.897852	2	9.1049e-54	25.348	227
P21565	P21565	Signal recognition particle 54 kDa protein homolog	srp54	1	1.03209	0.0455695	0.975147	-0.0363089	0.766458	3	0.944827	-0.0818784	3.113	3	3.8536e-180	56.697	522
P21696	P21696	Glycerol-3-phosphate dehydrogenase [NAD(+)] 1	gpd1	1	1.62158	0.697398	0.891073	-0.166384	9.00409	3	0.54951	-0.863782	13.5496	3	0	41.995	385
P21911	P21911	Succinate dehydrogenase [ubiquinone] iron-sulfur subunit, mitochondrial	sdh2	1	1.12621	0.171475	1.18056	0.239467	15.453	3	1.04826	0.067992	14.2846	3	1.6559e-78	31.425	275
P22068	P22068	ATP synthase subunit beta, mitochondrial	atp2	1	0.799461	-0.3229	1.03386	0.0480455	4.88424	3	1.2932	0.370945	7.37289	3	0	56.875	525
P22192	P22192	Double-strand-specific pac1 ribonuclease	pac1	1	1.31115	0.390833	0.982607	-0.0253141	8.26705	3	0.749423	-0.416147	10.0259	3	1.6527e-30	41.538	363
P22194	P22194	Protein phosphatase 1 regulatory subunit SDS22	sds22	1	1.15495	0.207834	1.10623	0.145645	9.71547	2	0.95781	-0.0621886	2.2447	2	4.3872e-97	38.066	332
P22774;P22774-2	P22774;P22774-2	Heat shock 70 kDa protein, mitochondrial	ssp1	2	1.24385	0.314808	0.96656	-0.0490688	2.76827	3	0.777073	-0.363877	2.54026	3	0	72.976	674
P22987	P22987	Protein kinase kin1	kin1	1	1.35505	0.438344	1.03753	0.0531576	1.62109	3	0.76568	-0.385186	1.97269	3	8.2616e-51	98.748	891
P23566	P23566	Ubiquitin-conjugating enzyme E2 2	rhp6	1	1.28536	0.362171	1.06898	0.0962303	12.4052	3	0.831657	-0.26594	8.18591	3	5.3198e-56	17.097	151
P23636	P23636	Major serine/threonine-protein phosphatase PP2A-2 catalytic subunit	ppa2	1	0.660904	-0.597487	0.97067	-0.0429472	0	1	1.4687	0.55454	31.7696	2	1.171e-61	36.489	322
P24339	P24339	Kinesin-like protein cut7	cut7	1	0.906208	-0.142085	1.0889	0.122871	3.43466	2	1.2016	0.264957	0	1	1.2225e-15	122.13	1085
P24487	P24487	ATP synthase subunit alpha, mitochondrial	atp1	1	0.821418	-0.283812	1.04331	0.0611678	5.07742	3	1.27013	0.34498	9.47433	3	0	58.587	536
P24488	P24488	Transcriptional activator hap2	hap2	1	1.12754	0.173177	1.07552	0.105041	7.27784	2	0.95387	-0.0681354	0	1	6.2099e-10	34.892	334
P24782	P24782	ATP-dependent RNA helicase dbp2	dbp2	1	0.977799	-0.0323904	1.03471	0.0492219	4.50657	3	1.0582	0.0816123	3.54518	3	0	61.547	550
P25295	P25295	Tubulin gamma chain	tug1	1	1.23186	0.300834	1.03212	0.0456154	6.44171	3	0.83786	-0.255219	0	1	3.7702e-32	49.965	446
P25457	P25457	60S ribosomal protein L7-B	rpl7b	1	0.70194	-0.51058	0.9866	-0.0194628	1.57058	3	1.40553	0.491118	14.5352	3	0	28.449	250
P26659	P26659	DNA repair helicase rad15	rad15	1	22.5602	4.49571	18.161	4.18277	0	1	0.805	-0.312939	0	1	5.1434e-08	88.148	772
P27574	P27574	Tyrosine-protein phosphatase 1	pyp1	1	NaN	NaN	1.08765	0.121215	0.813681	2	NaN	NaN	NaN	0	5.7844e-23	61.587	550
P28040	P28040	DNA polymerase alpha catalytic subunit	pol1	1	1.06164	0.0862906	0.941953	-0.0862725	9.86284	3	0.887265	-0.172563	8.77472	2	4.5061e-106	159.35	1405
P28189	P28189	40S ribosomal protein S13	rps13	1	0.805499	-0.312045	1.00185	0.00267134	2.14506	3	1.24377	0.314716	6.00838	3	0	16.953	151
P28745	P28745	Protein pim1	pim1	1	1.0164	0.0234747	1.0029	0.00418257	2.24583	3	0.986717	-0.0192922	4.30689	3	7.389e-94	58.349	539
P28748	P28748	GTP-binding nuclear protein spi1	spi1	1	1.13472	0.182333	1.0116	0.0166342	2.95613	3	0.891497	-0.165699	4.38021	3	4.6461e-177	24.555	216
P28758	P28758	Superoxide dismutase [Cu-Zn]	sod1	1	0.883732	-0.178319	1.08413	0.116542	1.68517	3	1.22677	0.294861	5.74667	3	0	15.912	154
P29458	P29458	DNA replication licensing factor mcm4	mcm4	1	0.988522	-0.0166552	1.04467	0.0630427	1.35294	3	1.0568	0.0796978	10.2422	3	2.8582e-55	103.73	931
P30261	P30261	DNA polymerase delta subunit 3	cdc27	1	1.42322	0.509163	1.23268	0.301802	30.6467	3	0.86612	-0.207361	6.68497	3	4.0334e-26	42.35	372
P30316	P30316	DNA polymerase delta catalytic subunit	pol3	1	1.15837	0.212097	0.931963	-0.101655	8.89842	3	0.804547	-0.313752	1.96775	3	1.2746e-170	123.57	1086
P30655	P30655	Proteasome subunit beta type-5	pts1	1	1.28818	0.365337	0.997783	-0.00320148	2.06469	3	0.774567	-0.368539	7.62014	3	3.7291e-129	29.986	272
P30666	P30666	DNA replication licensing factor mcm3	mcm3	1	1.25978	0.333167	0.961965	-0.0559436	0.478708	2	0.7636	-0.389111	0.286799	2	1.0858e-144	97.48	879
P30776	P30776	Cohesin subunit rad21	rad21	1	1.44356	0.52963	0.94914	-0.0753073	21.0675	2	0.6575	-0.604937	0	1	2.918e-25	67.853	628
P30821	P30821	P25 protein	obr1	1	3.55177	1.82854	0.745695	-0.423342	0.963531	2	0.20995	-2.25188	6.83496	2	3.3172e-206	21.898	202
P31209	P31209	Polyadenylate-binding protein, cytoplasmic and nuclear	pab1	1	0.919924	-0.120413	0.98714	-0.0186734	0.461701	3	1.07307	0.10174	2.23891	3	0	71.512	653
P31317	P31317	Ornithine carbamoyltransferase, mitochondrial	arg3	1	1.08959	0.123788	1.0924	0.127501	3.25809	3	1.00258	0.00371262	9.48516	3	1.1467e-150	36.119	327
P31318	P31318	Protein arg11, mitochondrial;N-acetyl-gamma-glutamyl-phosphate reductase;Acetylglutamate kinase	arg11	1	1.0008	0.00115784	1.1218	0.165815	6.3953	3	1.1209	0.164658	7.03756	3	0	97.704	885
P31406	P31406	V-type proton ATPase catalytic subunit A	vma1	1	0.960756	-0.0577575	1.03313	0.0470265	2.2157	3	1.07533	0.104784	1.83103	3	0	68.805	619
P31411	P31411	V-type proton ATPase subunit B	vma2	1	0.959132	-0.0601992	1.02637	0.0375463	1.19864	3	1.0701	0.0977456	1.76602	3	9.0069e-294	55.841	503
P32235	P32235	GTP-binding protein 1	gtp1	1	1.06474	0.0904993	0.996013	-0.00576311	1.93586	3	0.935453	-0.0962624	1.26393	3	6.0669e-169	40.848	364
P32372	P32372	S-M checkpoint control protein rad4	rad4	1	1.06313	0.0883194	0.96999	-0.0439582	0	1	0.91239	-0.132277	0	1	2.8425e-07	74.168	648
P32390	P32390	Actin-related protein 3	act2	1	1.05701	0.0799839	1.04107	0.0580624	0.162697	3	0.98492	-0.0219215	2.59368	3	3.8162e-297	47.373	427
P32747	P32747	Dihydroorotate dehydrogenase (quinone), mitochondrial	ura3	1	1.08556	0.118444	0.935893	-0.095584	3.83209	3	0.862127	-0.214028	12.3108	3	0	48.295	443
P33075	P33075	Adenylate kinase 1	adk1	1	0.849378	-0.235522	1.02557	0.0364213	0.382259	3	1.20743	0.271944	0.329227	3	0	24.375	220
P33277	P33277	GTPase-activating protein	gap1	1	NaN	NaN	0.93372	-0.0989381	0	1	NaN	NaN	NaN	0	2.5871e-06	87.539	766
P33520	P33520	Cell division cycle-related protein res1/sct1	res1	1	NaN	NaN	1.11777	0.160617	16.8045	2	NaN	NaN	NaN	0	2.2266e-26	72.441	637
P33532	P33532	Vitamin B6 transporter bsu1	bsu1	1	0.576895	-0.793619	0.90186	-0.149025	13.1034	3	1.5633	0.644595	23.0638	3	0	58.484	526
P33886	P33886	Protein kinase wis1	wis1	1	0.978622	-0.0311758	1.0506	0.0712136	1.53246	2	1.07355	0.102389	1.81175	2	4.2646e-74	64.762	605
P35551	P35551	rRNA 2-O-methyltransferase fibrillarin	fib1	1	0.984401	-0.022682	0.97984	-0.0293819	4.63434	3	0.995367	-0.00669998	1.44368	3	0	32.04	305
P35669	P35669	Glutathione synthetase large chain	gsa1	1	1.19106	0.252243	0.983313	-0.0242769	5.2244	3	0.82558	-0.27652	2.4379	3	0	56.152	498
P35679	P35679	60S ribosomal protein L4-A	rpl4a	1	0.78955	-0.340897	0.99536	-0.00670966	1.32095	3	1.26067	0.334187	5.19605	3	0	39.767	363
P36209	P36209	Delta(24(24(1)))-sterol reductase	sts1	1	0.977027	-0.0335294	1.12775	0.173447	9.51009	2	1.15427	0.206977	10.471	3	3.5847e-20	52.545	453
P36579	P36579	ADP-ribosylation factor 1	arf1	1	1.04661	0.0657174	1.04843	0.0682351	1.08371	3	1.00175	0.00251769	2.44457	3	3.3669e-146	20.618	180
P36580	P36580	Fructose-bisphosphate aldolase	fba1	1	1.03467	0.049175	0.945257	-0.081222	0.964262	3	0.91358	-0.130397	7.27744	3	0	39.57	358
P36581	P36581	Calnexin homolog	cal1	1	1.31689	0.397132	1.05823	0.0816577	3.90915	3	0.803587	-0.315474	9.91407	3	0	63.465	560
P36582	P36582	Protein kinase C-like 1	pck1	1	1.14583	0.196398	1.02936	0.0417477	12.0731	3	0.89835	-0.15465	7.12611	3	1.6934e-129	111.78	988
P36583	P36583	Protein kinase C-like 2	pck2	1	1.37241	0.456706	0.966923	-0.0485266	2.97428	3	0.704547	-0.505233	3.04696	3	2.5598e-270	116	1016
P36584;P40372	P36584;P40372	60S ribosomal protein L3-B;60S ribosomal protein L3-A	rpl3b;rpl3a	2	0.830355	-0.2682	1.00611	0.00879276	1.07651	3	1.21167	0.276993	4.12535	3	0	43.816	388
P36585	P36585	60S ribosomal protein L28-A	rpl28a	1	0.82571	-0.276293	1.0061	0.00877379	0.472303	3	1.21847	0.285067	6.09806	3	0	16.653	148
P36586	P36586	GTP-binding protein ypt5	ypt5	1	0.982531	-0.0254258	1.08923	0.123313	3.98286	3	1.1086	0.148739	3.8379	3	3.117e-283	22.985	211
P36587	P36587	NADPH--cytochrome P450 reductase	ccr1	1	1.12987	0.176162	1.00575	0.00827165	1.87348	3	0.890143	-0.16789	3.24944	3	1.9189e-259	76.774	678
P36590	P36590	Thymidylate kinase	tmp1	1	0.997887	-0.00305222	1.0317	0.0450235	0	1	1.03388	0.0480757	10.6409	2	2.0625e-10	24.249	210
P36591	P36591	Dihydrofolate reductase	dfr1	1	1.05747	0.080612	1.112	0.153157	4.36963	3	1.05157	0.0725448	14.7911	3	0	51.522	461
P36594	P36594	DNA-directed RNA polymerase II subunit rpb1	rpb1	1	1.26216	0.335896	0.999143	-0.0012364	2.30604	3	0.791613	-0.337132	3.15376	3	9.8193e-163	194.16	1752
P36595	P36595	DNA-directed RNA polymerases I, II, and III subunit RPABC2	rpb6	1	NaN	NaN	NaN	NaN	NaN	0	1.05645	0.0792245	4.18856	2	1.2338e-07	15.728	142
P36596	P36596	Squalene synthase	erg9	1	1.01014	0.0145547	1.0115	0.0164963	0.71378	3	1.00135	0.00194158	2.79752	3	0	53.321	460
P36597	P36597	Pyrimidine precursor biosynthesis enzyme thi3	thi3	1	0.812139	-0.300201	1.14937	0.200839	5.23834	3	1.41523	0.50104	10.9665	3	0	38.965	346
P36598	P36598	Thiamine repressible genes regulatory protein thi1	thi1	1	0.9749	-0.0366734	1.0021	0.00302647	0	1	1.0279	0.0396999	0	1	1.4069e-08	88.059	775
P36599	P36599	3,5-cyclic-nucleotide phosphodiesterase	cgs2	1	NaN	NaN	1.01849	0.0264318	7.139	2	NaN	NaN	NaN	0	1.139e-12	38.65	346
P36600	P36600	cAMP-dependent protein kinase regulatory subunit	cgs1	1	1.48021	0.565799	1.01647	0.0235723	5.89217	3	0.68671	-0.542227	5.77519	3	2.7117e-62	46.468	412
P36602	P36602	Ribonucleoside-diphosphate reductase large chain	cdc22	1	1.11947	0.162812	1.00867	0.012459	3.0723	3	0.90103	-0.150353	12.0214	3	0	91.998	811
P36603	P36603	Ribonucleoside-diphosphate reductase small chain	suc22	1	1.07663	0.106524	1.03035	0.0431298	6.80535	3	0.95701	-0.063394	2.38235	3	0	45.405	391
P36604	P36604	78 kDa glucose-regulated protein homolog	bip1	1	1.92177	0.942438	1.04466	0.063038	3.99995	3	0.543593	-0.8794	6.83511	3	0	73.226	663
P36605	P36605	Histidinol-phosphate aminotransferase	his3	1	0.95062	-0.0730587	0.970843	-0.0426896	4.24136	3	1.02127	0.0303691	3.67052	3	0	42.733	384
P36606	P36606	Na(+)/H(+) antiporter	sod2	1	0.981341	-0.027173	0.94039	-0.0886689	0	1	0.95827	-0.0614959	0	1	0.00079316	52.176	468
P36607	P36607	DNA repair protein rad5	rad8	1	NaN	NaN	NaN	NaN	NaN	0	0.873805	-0.194617	5.18823	2	2.681e-11	128.61	1133
P36612	P36612	26S protease regulatory subunit 4 homolog	mts2	1	1.20334	0.26705	0.99507	-0.00713011	1.14425	3	0.82692	-0.27418	5.62151	3	0	50.06	448
P36613	P36613	Cyclin mcs2	mcs2	1	NaN	NaN	NaN	NaN	NaN	0	0.79193	-0.336555	0	1	1.178e-10	37.673	322
P36614;Q10298	P36614	Serine/threonine-protein phosphatase ppe1	ppe1	2	1.00154	0.00221618	1.04025	0.0569257	6.60496	3	1.03865	0.0547096	0.235883	2	1.2581e-58	35.259	305
P36616	P36616	Protein kinase dsk1	dsk1	1	1.25382	0.326332	1.04122	0.0582795	7.65683	3	0.83044	-0.268052	3.99788	2	1.8086e-25	61.055	544
P36619	P36619	Leptomycin B resistance protein pmd1	pmd1	1	1.24388	0.31485	0.885725	-0.175069	4.67922	2	0.712065	-0.489919	17.5665	2	1.0937e-125	149.63	1362
P36620	P36620	Acetolactate synthase, mitochondrial	ilv1	1	0.912224	-0.132541	0.902943	-0.147293	3.6564	3	0.989827	-0.0147522	4.78428	3	0	73.193	669
P36621	P36621	Adenylyl cyclase-associated protein	cap1	1	1.26039	0.333875	1.04874	0.0686571	3.38846	3	0.832073	-0.265217	4.65175	3	0	60.243	551
P36623	P36623	Phosphoglycerate mutase	gpm1	1	1.09053	0.125035	0.934777	-0.0973064	3.31361	3	0.857173	-0.222341	8.09826	3	0	23.765	211
P36624	P36624	Putative sorbitol dehydrogenase	tms1	1	3.70065	1.88778	0.88559	-0.175289	0	1	0.239307	-2.06307	17.2754	3	8.0721e-22	38.851	360
P36627	P36627	Cellular nucleic acid-binding protein homolog	byr3	1	0.757785	-0.400139	1.022	0.0313951	0	1	1.34867	0.431534	6.95646	3	2.6238e-64	19.342	179
P36629	P36629	Splicing factor U2AF 59 kDa subunit	prp2	1	1.12725	0.172807	0.98918	-0.015695	4.07071	3	0.877517	-0.188501	1.61011	3	1.8484e-158	58.932	517
P37202	P37202	Exosome complex exonuclease dis3	dis3	1	0.967826	-0.0471805	0.96269	-0.0548568	4.52096	3	0.994693	-0.00767628	2.6397	3	3.0285e-96	110.14	970
P37382	P37382	DNA-directed RNA polymerase II subunit RPB3	rpb3	1	NaN	NaN	0.98859	-0.0165558	0	1	NaN	NaN	NaN	0	3.4739e-05	33.716	297
P38938	P38938	Serine/threonine-protein kinase cek1	cek1	1	1.31605	0.396219	1.00625	0.00899582	4.35725	2	0.7646	-0.387223	0	1	2.431e-21	149.9	1338
P39750	P39750	Flap endonuclease 1	rad2	1	0.833743	-0.262325	0.941713	-0.0866401	2.30344	3	1.1295	0.175684	1.15095	2	1.034e-64	42.866	380
P39825	P39825	Profilin	cdc3	1	1.06056	0.084824	1.05323	0.0748252	0.971245	3	0.993093	-0.00999873	5.48041	3	1.1641e-138	13.411	127
P39964	P39964	Pre-mRNA-splicing factor cdc5	cdc5	1	1.02082	0.0297311	1.01199	0.0171902	5.46143	3	0.991345	-0.0125409	5.55357	2	2.8707e-65	86.843	757
P40231	P40231	Casein kinase II subunit alpha	cka1	1	1.06208	0.0868951	1.08805	0.121745	2.77101	2	1.02445	0.0348497	0.912685	2	1.0732e-161	39.527	332
P40232	P40232	Casein kinase II subunit beta	ckb1	1	1.02551	0.0363348	1.04513	0.063687	1.51838	3	1.01914	0.0273523	2.85426	3	1.3036e-23	26.677	231
P40233	P40233	Casein kinase I homolog 1	cki1	1	1.12237	0.166542	1.04032	0.0570228	4.98781	3	0.926897	-0.10952	7.63608	3	2.0416e-128	50.424	446
P40234	P40234	Casein kinase I homolog 2	cki2	1	0.973922	-0.0381214	0.88699	-0.17301	0	1	0.91074	-0.134889	1.56796	2	6.5622e-09	49.746	435
P40235	P40235	Casein kinase I homolog hhp1	hhp1	1	1.04272	0.0603567	1.05647	0.0792473	1.79945	3	1.01318	0.0188905	6.3245	3	5.8791e-180	42.45	365
P40236	P40236	Casein kinase I homolog hhp2	hhp2	1	0.972797	-0.0397897	0.919517	-0.121052	5.8899	3	0.94523	-0.0812627	6.20062	3	1.5795e-22	45.831	400
P40369	P40369	Argininosuccinate lyase	arg7	1	0.343731	-1.54065	1.9614	0.971884	5.03339	3	5.7062	2.51253	5.91988	2	0	51.738	461
P40370	P40370	Enolase 1-1	eno101	1	1.07324	0.10197	0.94343	-0.0840126	2.44112	3	0.87905	-0.185983	7.00897	3	0	47.435	439
P40371	P40371	Protein phosphatase 2C homolog 1	ptc1	1	1.24159	0.31219	1.0252	0.0359054	0	1	0.825715	-0.276284	9.26167	2	3.0556e-65	38.676	347
P40373	P40373	ATP phosphoribosyltransferase	his1	1	0.786011	-0.34738	1.00704	0.0101162	1.19022	3	1.2812	0.357496	0.950055	3	0	34.029	310
P40374	P40374	Imidazoleglycerol-phosphate dehydratase	his5	1	0.922883	-0.115781	1.07697	0.106982	8.04948	3	1.16697	0.222763	2.78475	3	5.146e-140	23.52	216
P40375;Q9P3E3	P40375	NAD-dependent malic enzyme	mae2	2	1.2075	0.272029	1.05178	0.0728284	4.7579	3	0.871033	-0.1992	18.6387	3	0	62.534	565
P40376	P40376	cAMP-dependent protein kinase catalytic subunit	pka1	1	1.08852	0.12237	0.95029	-0.0735602	7.82706	3	0.87301	-0.19593	6.38955	3	1.3336e-17	57.577	512
P40377	P40377	DNA replication licensing factor mcm2	mcm2	1	1.1447	0.194972	1.10329	0.141808	8.87196	3	0.96382	-0.0531644	2.97981	2	5.3002e-25	92.83	830
P40381	P40381	Chromatin-associated protein swi6	swi6	1	1.04794	0.0675516	1.11053	0.151253	7.63526	3	1.05973	0.0837012	1.87585	3	9.099e-106	37.292	328
P40383	P40383	5-3 exoribonuclease 1	exo2	1	1.05608	0.0787184	1.0699	0.097476	3.64487	3	1.01309	0.0187576	6.61662	3	2.893e-199	152.59	1328
P40386	P40386	Probable thiamine biosynthetic bifunctional enzyme;Thiamine-phosphate synthase;Hydroxyethylthiazole kinase	thi4	1	1.02002	0.0286022	0.986913	-0.0190047	2.20846	3	0.96754	-0.0476068	4.84886	3	0	55.565	518
P40387	P40387	Alpha,alpha-trehalose-phosphate synthase [UDP-forming]	tps1	1	2.16234	1.1126	1.05584	0.0783958	8.13987	3	0.488287	-1.0342	12.5595	3	1.6124e-249	58.493	513
P40389	P40389	Rapid response to glucose protein 1	rrg1	1	NaN	NaN	0.92271	-0.116051	3.90697	2	NaN	NaN	NaN	0	2.0199e-65	34.534	303
P40847	P40847	Switch-activating protein 1	sap1	1	0.904784	-0.144355	1.00178	0.00256096	3.01345	3	1.1072	0.146916	4.36519	3	0	29.127	254
P40848	P40848	5-3 exoribonuclease 2	dhp1	1	1.05479	0.0769498	0.912207	-0.132567	4.5322	3	0.864827	-0.209517	4.12049	3	1.3982e-299	112.37	991
P40900	P40900	Sexual differentiation process protein isp4	isp4	1	2.00394	1.00284	11.746	3.5541	5.25285	2	5.86145	2.55126	18.2915	2	1.4844e-79	89.191	785
P40902	P40902	Sexual differentiation process protein isp7	isp7	1	0.694434	-0.526091	1.9774	0.983605	7.41378	2	2.8475	1.5097	8.98332	2	1.5083e-43	43.81	397
P40903	P40903	Sexual differentiation process putative subtilase-type proteinase isp6	isp6	1	1.36918	0.453312	1.8996	0.925696	9.27564	2	1.3874	0.472384	1.41271	2	2.326e-189	49.366	467
P40921	P40921	Elongation factor 1-gamma	tef3	1	1.08502	0.117723	1.00537	0.00773136	0.594768	3	0.926593	-0.109992	3.15748	3	0	45.786	409
P40976	P40976	L-aminoadipate-semialdehyde dehydrogenase	lys1	1	0.791277	-0.337746	0.882273	-0.180702	4.97999	3	1.115	0.157044	3.73964	3	0	156.89	1419
P40984	P40984	SUMO-conjugating enzyme ubc9	hus5	1	1.22472	0.292453	1.07747	0.107643	3.61193	3	0.879765	-0.18481	5.84758	2	4.6692e-26	17.989	157
P40995	P40995	Rho guanine nucleotide exchange factor scd1	scd1	1	1.08484	0.117482	1.064	0.0894982	3.78759	2	0.98079	-0.0279838	8.96955	3	7.8198e-15	99.101	872
P40996	P40996	Protein scd2/ral3	scd2	1	1.07172	0.099933	1.01922	0.0274655	11.9091	2	0.95101	-0.0724676	0	1	4.5592e-09	60.042	536
P40997	P40997	mRNA-capping enzyme subunit alpha	ceg1	1	1.232	0.300999	1.06374	0.0891501	11.1367	3	0.86343	-0.211849	6.70002	2	2.3076e-35	46.874	402
P40998	P40998	Thiamine thiazole synthase	thi2	1	0.92946	-0.105536	0.9418	-0.0865074	4.50725	3	1.01328	0.0190282	12.8423	3	0	35.274	328
P41003	P41003	Structural maintenance of chromosomes protein 2	cut14	1	1.08255	0.11444	1.01426	0.0204276	2.42674	3	0.936913	-0.0940125	1.92464	3	0	134.14	1172
P41004	P41004	Structural maintenance of chromosomes protein 4	cut3	1	1.24284	0.31364	1.0429	0.060601	3.75161	3	0.839127	-0.253039	3.84473	3	0	150.65	1324
P41389	P41389	DNA replication licensing factor mcm5	mcm5	1	1.11446	0.156342	1.02339	0.0333561	3.18782	3	0.918285	-0.122986	1.40752	2	2.7466e-84	80.099	720
P41390	P41390	Amidophosphoribosyltransferase	ade4	1	0.938333	-0.0918281	1.04433	0.0625823	2.08674	3	1.11297	0.15441	1.95895	3	2.1235e-108	59.831	533
P41391	P41391	Ran GTPase-activating protein 1	rna1	1	1.038	0.0538066	0.934927	-0.0970749	4.91616	3	0.9007	-0.150882	6.49037	3	3.8099e-187	43.235	386
P41410	P41410	DNA repair protein rhp54	rhp54	1	NaN	NaN	0.740925	-0.432601	17.7636	2	NaN	NaN	NaN	0	1.3899e-14	96.653	852
P41820	P41820	Brefeldin A resistance protein	bfr1	1	0.992785	-0.0104464	0.77472	-0.368253	19.5038	3	0.78035	-0.357807	9.771	3	0	171.75	1530
P41831	P41831	Ribose-phosphate pyrophosphokinase 1	SPAC4A8.14	1	1.11882	0.16198	0.93755	-0.0930325	1.44044	3	0.83798	-0.255012	0.262196	3	2.7153e-54	45.352	409
P41836	P41836	26S protease regulatory subunit 8 homolog	let1	1	1.14735	0.1983	0.972047	-0.0409025	2.47017	3	0.847213	-0.239203	3.64886	3	0	45.069	403
P41838	P41838	Poly(A)+ RNA export protein	rae1	1	1.23381	0.303121	1.01617	0.0231371	0.788106	3	0.8236	-0.279984	2.33332	3	3.5963e-159	38.626	352
P41878	P41878	26S proteasome regulatory subunit rpn11	rpn11	1	1.28861	0.365819	0.999597	-0.000582021	2.02846	3	0.775715	-0.366401	4.54613	2	1.6661e-111	34.572	308
P41887	P41887	Heat shock protein 90 homolog	swo1	1	1.24278	0.313566	1.03937	0.0557048	5.96292	3	0.836327	-0.257862	10.8716	3	0	80.595	704
P41888	P41888	Thiamine pyrophosphokinase	tnr3	1	1.1332	0.180405	0.961107	-0.0572315	9.16948	3	0.848133	-0.237637	8.57985	3	2.0965e-22	64.235	569
P41889	P41889	Anaphase-promoting complex subunit cut9	cut9	1	NaN	NaN	1.0076	0.010923	0	1	NaN	NaN	NaN	0	1.249e-14	75.888	671
P41890	P41890	Cut9-interacting protein scn1	scn1	1	2.03438	1.02459	1.2662	0.340505	0	1	0.6224	-0.684086	0	1	7.4786e-12	38.458	335
P41891	P41891	Protein gar2	gar2	1	0.897475	-0.156057	1.02089	0.0298227	16.1885	3	1.13751	0.185879	11.4642	3	8.1699e-109	52.987	500
P41892	P41892	Cell division control protein 7	cdc7	1	NaN	NaN	1.0133	0.0190613	0	1	NaN	NaN	NaN	0	2.3601e-07	119.29	1062
P41893	P41893	Low molecular weight phosphotyrosine protein phosphatase	stp1	1	1.06673	0.093199	1.05337	0.0750077	1.21598	3	0.98747	-0.0181912	2.64756	3	4.9601e-21	17.391	156
P42656	P42656	DNA damage checkpoint protein rad24	rad24	1	1.1094	0.149776	0.968363	-0.0463796	2.46468	3	0.872873	-0.196156	6.33799	3	0	30.082	270
P42657	P42657	DNA damage checkpoint protein rad25	rad25	1	1.22201	0.289252	1.06387	0.0893173	0.226417	3	0.87059	-0.199935	4.57849	3	0	30.369	270
P46595	P46595	Ubiquitin-conjugating enzyme E2 4	ubc4	1	1.35956	0.443137	1.04574	0.0645242	3.38075	3	0.769177	-0.378613	3.73941	3	0	16.476	147
P46960	P46960	Geranylgeranyl transferase type-2 subunit beta	ptb1	1	NaN	NaN	NaN	NaN	NaN	0	0.91889	-0.122036	0	1	4.2579e-06	35.092	311
P47943	P47943	ATP-dependent RNA helicase eIF4A	tif1	1	0.943197	-0.0843691	1.0151	0.0216219	0.78452	3	1.07623	0.105991	1.64257	3	0	44.436	392
P47979	P47979	Zinc finger protein zfs1	zfs1	1	1.01158	0.016607	1.0747	0.103934	0	1	1.0624	0.087327	0	1	4.0416e-13	43.435	404
P48008	P48008	Septin homolog spn3	spn3	1	1.17417	0.231644	1.04604	0.0649312	9.27933	2	0.89087	-0.166713	0.630844	2	1.0037e-102	46.66	412
P48009	P48009	Septin homolog spn4	spn4	1	1.21557	0.281637	1.09547	0.131546	2.12778	3	0.901193	-0.150091	3.02094	3	5.6562e-157	44.773	380
P48383	P48383	Protein sak1	sak1	1	1.02989	0.042491	1.04503	0.0635444	5.61419	2	1.0147	0.0210533	0	1	1.0884e-81	86.404	766
P49373	P49373	Transcription elongation factor S-II	tfs1	1	0.890085	-0.167985	0.967463	-0.0477211	0.42181	3	1.08693	0.120263	1.50211	3	3.9106e-169	32.734	293
P49731	P49731	DNA replication licensing factor mcm6	mcm6	1	1.02473	0.0352371	1.0788	0.109427	6.28476	2	1.05277	0.0741903	5.17017	2	9.1209e-25	99.549	892
P49740	P49740	Nucleoside diphosphate kinase	ndk1	1	1.4368	0.522863	1.0409	0.0578315	0.297819	2	0.724455	-0.465032	1.84622	2	1.0825e-109	17.012	151
P49776	P49776	Bis(5-nucleosyl)-tetraphosphatase [asymmetrical]	aph1	1	1.3548	0.438081	1.0434	0.0612924	4.32296	3	0.77015	-0.376789	0	2	1.6139e-286	20.685	182
P49777	P49777	ARS-binding protein 1	abp1	1	0.881766	-0.181533	1.08337	0.115522	5.25556	3	1.22863	0.297054	12.7868	3	7.0663e-16	59.839	522
P50514	P50514	Probable argininosuccinate lyase	argx	1	0.779246	-0.359849	1.14017	0.189245	2.86318	3	1.46317	0.549094	4.26924	3	0	51.571	460
P50519	P50519	Heat shock protein hsp9	hsp9	1	2.67503	1.41956	1.04098	0.0579423	15.6702	3	0.389147	-1.36161	15.4261	3	2.1026e-300	7.5031	68
P50521	P50521	Hexokinase-2	hxk2	1	1.118	0.160925	0.918563	-0.122549	0.374981	3	0.82161	-0.283474	3.56328	3	0	50.92	455
P50522;Q10119	P50522;Q10119	Elongation factor 1-alpha-A;Elongation factor 1-alpha-B/C	tef1a;tef1b	2	0.976446	-0.0343883	1.02947	0.0418971	1.72268	3	1.0543	0.0762854	0.806166	3	0	49.66	460
P50523	P50523	Cytochrome b-c1 complex subunit 8	qcr8	1	0.783987	-0.351099	1.1701	0.226632	2.44424	2	1.4925	0.577731	4.0067	2	1.4027e-192	10.467	92
P50524	P50524	26S proteasome regulatory subunit rpn12	rpn12	1	1.14389	0.193954	1.071	0.0989585	2.42764	2	0.936275	-0.0949958	0.805853	2	7.9709e-99	30.899	270
P50526	P50526	Serine/threonine-protein kinase ssp1	ssp1	1	0.89594	-0.158527	0.976623	-0.0341258	9.25676	3	1.09005	0.124401	9.90271	2	8.0378e-32	73.991	652
P50527	P50527	Serine/threonine-protein kinase shk1/pak1	shk1	1	1.14207	0.191646	1.10723	0.146959	0.347006	3	0.9695	-0.0446872	2.98763	3	1.4263e-109	72.357	658
P50528	P50528	Serine/threonine-protein kinase plo1	plo1	1	NaN	NaN	NaN	NaN	NaN	0	0.76041	-0.395151	0	1	1.4239e-13	77.301	683
P50530	P50530	Serine/threonine-protein kinase sck1	sck1	1	1.19781	0.260402	0.960167	-0.0586432	11.4226	3	0.8016	-0.319046	13.4111	3	8.128e-21	78.594	696
P50537	P50537	Malic acid transport protein	mae1	1	0.967932	-0.0470221	1.12696	0.172441	13.5522	3	1.1643	0.219463	8.70051	2	4.1921e-54	49.304	438
P50998	P50998	AMP deaminase	ada1	1	1.02213	0.0315853	0.991593	-0.0121796	5.67244	3	0.97012	-0.0437649	2.44615	3	1.8109e-236	95.886	831
P50999	P50999	T-complex protein 1 subunit delta	cct4	1	1.02648	0.0377117	1.00551	0.00793218	0.57506	3	0.97957	-0.0297795	0.690736	3	0	56.968	527
P52808	P52808	60S ribosomal protein L30-1	rpl30a	1	0.804441	-0.313941	1.01252	0.0179551	3.35195	3	1.25867	0.331896	6.14646	3	1.5955e-195	11.591	109
P52890	P52890	Transcription factor atf1	atf1	1	1.01358	0.0194597	0.840055	-0.251444	5.81093	2	0.8288	-0.270904	0	1	1.025e-14	59.71	566
P53692	P53692	Structural maintenance of chromosomes protein 6	smc6	1	NaN	NaN	1.1325	0.179511	0	1	NaN	NaN	NaN	0	1.7349e-12	130.93	1140
P53694	P53694	Reticulon-like protein 1	rtn1	1	1.32216	0.402899	1.01956	0.0279514	4.0194	3	0.771133	-0.374948	12.2466	3	0	33.659	308
P54069	P54069	Protein bem46	bem46	1	1.07198	0.100282	1.05853	0.0820667	2.55739	3	0.987453	-0.0182155	2.45379	3	1.7444e-56	33.133	299
P54280	P54280	DNA mismatch repair protein pms1	pms1	1	NaN	NaN	0.968375	-0.0463622	4.85607	2	NaN	NaN	NaN	0	3.133e-11	88.008	794
P54874	P54874	Hydroxymethylglutaryl-CoA synthase	hcs1	1	0.889608	-0.168758	1.03527	0.0500024	0.512117	3	1.16373	0.218761	5.07375	3	0	49.238	447
P55306	P55306	Catalase	cta1	1	2.37855	1.25008	1.3776	0.462157	14.0253	3	0.579177	-0.787925	29.7269	3	1.546e-51	58.279	512
P55877	P55877	Eukaryotic translation initiation factor 1A	tif11	1	1.10645	0.14594	1.04393	0.0620295	0.958947	3	0.943497	-0.0839107	4.30583	3	5.0386e-268	15.677	138
P56286	P56286	Eukaryotic translation initiation factor 2 subunit alpha	tif211	1	1.07902	0.109719	0.989553	-0.0151506	0.995791	3	0.917087	-0.12487	3.54563	3	0	34.525	306
P56287	P56287	Probable translation initiation factor eIF-2B subunit epsilon	tif225	1	0.972117	-0.0407976	0.98051	-0.0283958	8.29243	3	1.00863	0.0124019	6.22419	3	2.1077e-77	76.325	678
P56288	P56288	Probable translation initiation factor eIF-2B subunit gamma	tif223	1	1.00769	0.0110544	0.96511	-0.0512347	6.15447	3	0.957743	-0.062289	3.08468	3	1.1286e-193	50.461	458
P56289	P56289	Eukaryotic translation initiation factor 5A-1	tif51a	1	1.0047	0.00676077	1.01243	0.0178269	0.480532	3	1.0077	0.0110662	3.88453	3	0	17.152	157
P56329	P56329	Probable eukaryotic translation initiation factor 2 subunit beta	tif212	1	0.989601	-0.0150809	0.97861	-0.0311941	0.845339	3	0.988893	-0.0161132	2.89307	3	0	35.96	321
P56523	P56523	Histone deacetylase clr3	clr3	1	1.05186	0.0729495	1.0498	0.0701191	14.1155	3	0.99804	-0.00283043	0	1	1.5727e-15	76.791	687
P57728	P57728	60S ribosomal protein L28-B	rpl28b	1	0.878441	-0.186982	1.0258	0.0367495	0.994346	2	1.16775	0.223731	3.1642	2	0	16.685	148
P58234;P79016	P58234;P79016	40S ribosomal protein S19-A;40S ribosomal protein S19-B	rps19a;rps19b	2	0.860749	-0.216335	1.02857	0.0406352	1.65321	3	1.19497	0.25697	3.99153	3	4.4363e-147	16.15	144
P59289;P05733	P59289;P05733	60S ribosomal protein L37-A;60S ribosomal protein L37-B	rpl37a;rpl37b	2	0.787287	-0.345039	0.97823	-0.0317544	0	1	1.24253	0.313285	6.08284	3	2.2541e-49	9.9605	89
P62506	P62506	Probable 54S ribosomal protein L44, mitochondrial	SPBC56F2.14	1	0.802936	-0.316644	0.99556	-0.00641984	3.66134	3	1.2399	0.310224	8.72651	2	2.498e-43	11.107	100
P78750	P78750	Probable U3 small nucleolar RNA-associated protein 18	SPBC29A3.06	1	1.13494	0.182619	0.896733	-0.157249	2.8342	3	0.790113	-0.339869	3.54995	3	2.1149e-114	58.444	519
P78753	P78753	Probable asparagine synthetase [glutamine-hydrolyzing]	asn1	1	1.03064	0.0435462	0.886783	-0.173346	6.73119	3	0.860417	-0.216893	11.1331	3	0	63.24	557
P78761	P78761	Cytochrome b-c1 complex subunit 2, mitochondrial	qcr2	1	0.783334	-0.352301	1.03183	0.0452099	1.67702	3	1.31723	0.397511	9.75651	3	0	45.651	426
P78763	P78763	Uncharacterized mitochondrial carrier C83.13	SPBC83.13	1	0.609994	-0.713132	1.2158	0.281906	3.14878	3	1.99313	0.995038	14.2853	3	6.056e-32	31.575	293
P78773	P78773	Probable acetyl-coenzyme A synthetase		1	0.861232	-0.215526	1.04307	0.0608313	0.525186	3	1.21113	0.276358	2.42131	3	0	73.035	662
P78774	P78774	Actin-related protein 2/3 complex subunit 1	arc1	1	1.1279	0.173638	1.04031	0.0570135	4.66713	3	0.922343	-0.116624	2.27259	3	9.5852e-282	41.596	377
P78780	P78780	Probable aspartate-semialdehyde dehydrogenase	SPCC1827.06c	1	0.998025	-0.00285145	0.807053	-0.309264	7.23079	3	0.80865	-0.306413	10.7456	3	0	38.55	357
P78789	P78789	Uncharacterized protein C1919.03c	SPCC1919.03c	1	1.15904	0.212936	1.06473	0.0904922	3.859	3	0.91863	-0.122444	3.71855	3	6.3316e-50	32.969	298
P78790	P78790	Probable electron transfer flavoprotein subunit alpha, mitochondrial	SPAC27D7.06	1	1.13546	0.183278	1.01626	0.0232649	4.42164	3	0.895017	-0.160014	1.05646	3	1.3086e-303	36.393	341
P78794	P78794	Pre-mRNA-splicing factor cwf15	cwf15	1	1.28905	0.366308	0.984705	-0.0222366	0.539756	2	0.7639	-0.388544	20.9347	2	2.4981e-42	30.432	265
P78795	P78795	Eukaryotic translation initiation factor 3 subunit G	tif35	1	1.04876	0.0686792	0.97592	-0.0351652	0.892279	3	0.93055	-0.103845	1.786	3	0	31.494	282
P78804	P78804	NADP-specific glutamate dehydrogenase	gdh1	1	1.02494	0.03554	1.05643	0.0791971	12.2278	3	1.03072	0.0436571	13.0723	3	0	48.789	451
P78810	P78810	Vacuolar transporter chaperone 4	vtc4	1	0.982537	-0.0254163	1.1009	0.138683	4.94516	3	1.12047	0.1641	8.95368	3	7.9164e-175	83.634	721
P78811	P78811	Probable UTP--glucose-1-phosphate uridylyltransferase	SPCC1322.04	1	1.24999	0.321921	1.03672	0.0520263	6.77485	3	0.82938	-0.269895	8.99182	3	0	56.429	506
P78812	P78812	6-phosphogluconate dehydrogenase, decarboxylating	SPBC660.16	1	0.976541	-0.0342477	0.94161	-0.0867985	2.77847	3	0.96423	-0.0525508	5.76219	3	0	53.679	492
P78813	P78813	ENTH domain-containing protein C794.11c	SPCC794.11c	1	1.01061	0.0152197	1.00438	0.00630519	2.57204	3	0.99384	-0.00891443	2.1597	3	2.2497e-262	51.751	476
P78814	P78814	Pre-mRNA-splicing factor srp2	srp2	1	0.974262	-0.0376187	1.01331	0.0190803	1.00841	3	1.04008	0.0566991	5.34596	3	0	42.566	365
P78817	P78817	Uncharacterized alpha-1,2-galactosyltransferase C637.06	SPAC637.06	1	1.08974	0.123986	1.00934	0.0134075	1.48198	3	0.926217	-0.110578	13.1196	3	3.0615e-52	41.127	347
P78820	P78820	Acetyl-CoA carboxylase;Biotin carboxylase	cut6	1	0.556779	-0.844823	1.11233	0.153589	3.52503	3	1.9978	0.998412	7.57254	3	0	256.84	2280
P78825	P78825	Adenosine kinase	ado1	1	0.93531	-0.0964837	1.03473	0.049259	1.84075	3	1.1063	0.145743	4.18406	3	0	36.708	340
P78827	P78827	Probable ketol-acid reductoisomerase, mitochondrial	ilv5	1	0.861457	-0.21515	0.945937	-0.0801845	2.60717	3	1.09807	0.134966	3.13546	3	0	45.188	404
P78831	P78831	High-affinity glucose transporter ght5	ght5	1	1.16107	0.215456	0.693225	-0.528604	20.453	2	0.597057	-0.74406	34.8909	3	7.2764e-69	60.32	546
P78833	P78833	Uncharacterized protein C21B10.08c	SPBC21B10.08c	1	1.38275	0.467535	1.02879	0.0409485	6.35694	3	0.74402	-0.426587	9.36602	3	2.9507e-270	21.833	198
P78847	P78847	Nucleoporin nup186	nup186	1	1.18863	0.249298	1.0432	0.0610158	1.46341	3	0.87765	-0.188282	5.69923	3	3.5774e-84	186.41	1647
P78854	P78854	Lysophospholipase 1	plb1	1	1.12235	0.166527	1.05701	0.0799889	5.39803	3	0.94178	-0.0865381	4.2724	3	1.9172e-201	67.118	613
P78859	P78859	Iron-sulfur assembly protein 1	isa1	1	0.771939	-0.373441	1.0151	0.0216219	0	1	1.315	0.395063	0	1	2.1979e-05	21.222	190
P78870	P78870	Probable S-(hydroxymethyl)glutathione dehydrogenase 1	SPBC1539.07c	1	0.918736	-0.122278	1.05933	0.0831566	2.19342	3	1.15303	0.205434	10.4758	3	1.0045e-231	40.444	378
P78871	P78871	Zinc finger protein rst2	rst2	1	0.992004	-0.0115829	0.83489	-0.260342	0	1	0.84162	-0.248759	0	1	2.6676e-15	62.559	567
P78875	P78875	Trehalose-phosphatase	tpp1	1	1.41932	0.505202	0.983273	-0.0243356	6.43897	3	0.692777	-0.529538	10.1343	3	0	93.876	817
P78890	P78890	Uncharacterized protein C23H3.15c		1	8.29366	3.05201	1.06278	0.087843	8.25452	3	0.128144	-2.96417	28.1299	3	0	34.692	325
P78898	P78898	Probable lipase C16A3.12c	SPBC16A3.12c	1	NaN	NaN	1.4092	0.494876	0	1	NaN	NaN	NaN	0	1.1981e-06	51.547	443
P78917	P78917	Glucose-6-phosphate isomerase	pgi1	1	1.08169	0.113292	0.971177	-0.0421943	0.847252	3	0.89783	-0.155486	10.5167	3	0	60.883	550
P78920	P78920	Putative nucleosome assembly protein C2D10.11C	SPBC2D10.11c	1	1.11523	0.157336	1.00467	0.00672174	1.52586	3	0.900867	-0.150615	1.01393	3	0	43.37	379
P78921	P78921	Probable T-complex protein 1 subunit theta	cct8	1	0.989543	-0.0151653	0.976603	-0.0341554	0.522989	3	0.986923	-0.0189901	1.38748	3	0	59.955	546
P78929	P78929	Cofilin	cof1	1	1.01064	0.0152638	1.02937	0.0417571	1.09693	3	1.01853	0.0264932	4.59905	3	8.3675e-292	15.62	137
P78937	P78937	Sulfate adenylyltransferase	sua1	1	0.92993	-0.104806	1.0542	0.0761485	1.36322	3	1.13363	0.180954	2.74452	3	0	54.754	490
P78946	P78946	60S ribosomal protein L26	rpl26	1	0.825828	-0.276087	1.00016	0.000230782	0.705886	3	1.2111	0.276318	7.21537	3	0	14.341	126
P78953	P78953	Division mal foutue 1 protein	mid1	1	NaN	NaN	NaN	NaN	NaN	0	0.9181	-0.123277	0	1	1.3376e-19	102.37	920
P78954	P78954	Eukaryotic translation initiation factor 4E-1	tif451	1	0.990509	-0.0137581	0.980317	-0.0286803	4.41052	3	0.98971	-0.0149223	3.33253	3	5.3749e-77	24.958	218
P78958	P78958	Glyceraldehyde-3-phosphate dehydrogenase 1	tdh1	1	0.961525	-0.0566038	0.919997	-0.120299	2.01132	3	0.95681	-0.0636956	8.71012	3	0	35.869	336
P78963	P78963	Protein arginine N-methyltransferase skb1	skb1	1	0.853412	-0.228686	0.95878	-0.0607283	14.5974	3	1.12347	0.167957	11.7041	3	2.4545e-138	73.166	645
P78965	P78965	Glutathione reductase	pgr1	1	1.02331	0.0332373	0.9869	-0.0190242	2.79903	3	0.964423	-0.0522615	5.78146	3	2.0426e-269	49.999	464
P78968	P78968	Serine/threonine-protein phosphatase PP-Z	pzh1	1	1.26037	0.33385	0.994543	-0.0078938	4.38571	3	0.789087	-0.341744	2.52372	3	3.4996e-19	57.131	515
P78974	P78974	Delta-aminolevulinic acid dehydratase	hem2	1	1.1535	0.206024	0.958493	-0.0611597	5.32807	3	0.83094	-0.267184	2.48884	3	0	36.12	329
P79005	P79005	Telomere length regulator taz1	taz1	1	NaN	NaN	0.95751	-0.0626406	0	1	NaN	NaN	NaN	0	1.0531e-06	74.646	663
P79007	P79007	Transcriptional activator hap5	hap5	1	1.0002	0.000293201	1.01662	0.0237757	3.57543	3	1.01641	0.0234825	7.23035	2	2.5423e-27	46.674	415
P79009	P79009	40S ribosomal protein S25-A	rps25a	1	0.871794	-0.197942	1.008	0.0114909	2.18817	3	1.15623	0.209432	1.66423	3	0	9.9586	89
P79010	P79010	Cytochrome c oxidase subunit 4, mitochondrial	cox4	1	NaN	NaN	0.92947	-0.10552	0	1	NaN	NaN	NaN	0	8.6656e-103	18.161	164
P79011	P79011	Transcription initiation factor IIE subunit beta	tfa2	1	1.28838	0.365555	0.97	-0.0439433	1.67216	2	0.752885	-0.409499	5.12362	2	1.4726e-12	32.161	285
P79013	P79013	40S ribosomal protein S11	rps11a	1	0.828138	-0.272058	1.00147	0.00211435	0.879017	3	1.2093	0.274172	7.71866	3	0	17.5	152
P79015	P79015	60S ribosomal protein L32-A	rpl32a	1	0.772317	-0.372735	0.9413	-0.0872735	3.33445	3	1.2188	0.285461	1.85495	3	0	14.458	127
P79057	P79057	40S ribosomal protein S23	rps23a	1	0.853071	-0.229263	0.993657	-0.00918069	1.30259	3	1.1648	0.220082	3.90793	3	4.1385e-290	15.655	143
P79058	P79058	Uncharacterized protein C10F6.16	SPAC10F6.16	1	1.07578	0.10538	0.98093	-0.0277779	4.85938	3	0.911833	-0.133158	7.25049	3	8.0379e-177	15.441	139
P79060	P79060	Protein translation factor sui1	sui1	1	0.947093	-0.0784214	1.00104	0.00149479	0.566716	3	1.05696	0.0799162	8.10004	3	0	12.434	109
P79063	P79063	Eukaryotic peptide chain release factor subunit 1	sup45	1	0.934093	-0.0983626	1.00882	0.0126689	2.88315	3	1.08	0.111031	2.61999	3	0	48.803	433
P79064	P79064	DNA damage tolerance protein rad31	rad31	1	1.30868	0.388118	1.04088	0.0578037	4.11383	2	0.795363	-0.330314	28.571	3	1.8625e-14	34.703	307
P79065	P79065	Tip elongation protein 1	tip1	1	1.26608	0.340367	1.0837	0.115965	0.872293	3	0.85595	-0.224402	5.19409	3	2.6177e-42	52.607	461
P79071	P79071	60S ribosomal protein L6	rpl6	1	0.833136	-0.263376	1.00287	0.00413935	0.820453	3	1.20373	0.267516	5.28966	3	0	21.248	195
P79081	P79081	N-acetyltransferase ats1	ats1	1	1.66117	0.732201	0.894367	-0.161062	7.34869	3	0.538395	-0.893263	0.433696	2	1.3734e-35	19.149	168
P79082	P79082	Protein mgr2	mgr2	1	NaN	NaN	1.0625	0.0874628	0	1	NaN	NaN	NaN	0	2.7605e-05	12.917	120
P79083	P79083	Eukaryotic translation initiation factor 3 subunit I	tif34	1	1.0404	0.0571324	0.993547	-0.00934036	2.59948	3	0.95497	-0.0664727	0.539446	3	0	36.811	328
P79088	P79088	Protein transport protein sec61 subunit alpha	sec61	1	0.900511	-0.151184	1.05087	0.0715797	1.76786	3	1.16697	0.222763	2.43012	3	5.6281e-82	53.253	479
P87027	P87027	Septum-promoting GTP-binding protein 1	spg1	1	1.20103	0.264267	1.00632	0.00909393	4.41859	3	0.837887	-0.255173	5.33103	3	2.4964e-120	22.543	198
P87041	P87041	UDP-galactose transporter	gms1	1	NaN	NaN	0.94921	-0.0752008	0	1	NaN	NaN	NaN	0	5.8816e-08	39.101	353
P87048	P87048	26S proteasome regulatory subunit rpn1	rpn1	1	1.14984	0.201438	1.00512	0.00736302	2.61897	3	0.874133	-0.194075	3.88694	3	0	97.998	891
P87050	P87050	Mitosis inducer protein kinase cdr2	cdr2	1	1.02586	0.0368281	1.0157	0.0224743	5.21808	2	0.9901	-0.0143538	0	1	2.38e-14	85.971	775
P87051	P87051	Peptidyl-prolyl cis-trans isomerase ppi1	ppi1	1	1.00719	0.0103336	1.01066	0.0153024	5.05852	3	1.00345	0.00496878	9.35394	3	2.6616e-52	16.864	155
P87053	P87053	F-box/WD repeat-containing protein pof1	pof1	1	NaN	NaN	0.80102	-0.32009	4.67279	2	NaN	NaN	NaN	0	8.5889e-12	67.11	605
P87055	P87055	Uncharacterized protein C57A10.07	SPAC57A10.07	1	1.22455	0.292257	1.281	0.35727	0	1	1.04609	0.0650139	5.5927	2	3.3185e-47	35.128	311
P87057	P87057	Non-histone chromosomal protein 6	nhp6	1	1.23715	0.30702	1.08547	0.118316	4.61994	3	0.877393	-0.188704	3.88004	3	7.5335e-174	12.361	108
P87058	P87058	La protein homolog	sla1	1	1.09118	0.125884	0.953433	-0.068796	3.36026	3	0.873767	-0.19468	4.43735	3	0	34.616	298
P87059	P87059	Mitochondrial intermembrane space import and assembly protein 40	mia40	1	1.37737	0.461911	0.88313	-0.179302	4.73081	3	0.641173	-0.641214	8.96516	3	1.6166e-158	34.914	313
P87061	P87061	Tip elongation aberrant protein 1	tea1	1	1.05794	0.0812533	1.05063	0.0712592	3.06151	3	0.993097	-0.00999397	3.62889	3	4.7243e-211	127.43	1147
P87109	P87109	Probable phospholipase C20G8.02, mitochondrial	SPAC20G8.02	1	0.715904	-0.482162	0.64796	-0.626023	0	1	0.905093	-0.143862	7.07867	3	8.4984e-11	85.69	757
P87110	P87110	Myo-inositol transporter 2	itr2	1	1.28051	0.356722	0.923677	-0.11454	8.78697	3	0.721333	-0.471262	7.97908	3	6.1531e-31	61.136	557
P87111	P87111	Probable electron transfer flavoprotein-ubiquinone oxidoreductase, mitochondrial	SPAC20G8.04c	1	1.27554	0.351108	1.01603	0.0229384	11.897	3	0.796547	-0.328169	12.2381	3	0	69.472	632
P87112	P87112	General negative regulator of transcription subunit 1	not1	1	1.04999	0.0703696	1.01647	0.0235628	0.637187	3	0.968077	-0.0468068	2.98961	3	0	237.13	2100
P87115	P87115	ribosome biogenesis ATPase	nat10	1	1.06649	0.0928681	0.95894	-0.0604875	0.647974	3	0.899157	-0.153356	4.63194	3	0	116.46	1033
P87117	P87117	Vacuolar protein sorting-associated protein atg6	atg6	1	1.60743	0.684756	1.0592	0.0829751	0	1	0.65894	-0.601781	0	1	1.0992e-16	53.959	464
P87118	P87118	Putative inorganic pyrophosphatase C3A12.02	SPAC3A12.02	1	1.0461	0.0650226	1.08805	0.121745	0.0781214	2	1.0401	0.0567222	0.326892	2	2.3943e-18	32.898	286
P87121	P87121	Transcription initiation factor TFIID subunit 2	taf2	1	1.11679	0.159359	1.00629	0.00904607	9.90867	2	0.901055	-0.150313	9.71694	2	2.423e-18	133.91	1172
P87123	P87123	DNA-directed RNA polymerase II subunit RPB11	rpb11	1	1.04109	0.0580965	1.00964	0.0138457	3.55764	3	0.969793	-0.0442508	8.312	3	1.571e-26	14.127	123
P87124	P87124	Uncharacterized protein C3A12.08	SPAC3A12.08	1	1.31783	0.398169	1.0929	0.128161	3.2202	3	0.829315	-0.270008	1.50184	2	4.6637e-11	23.922	214
P87126	P87126	Pre-mRNA-splicing factor cwf2	cwf2	1	0.942081	-0.0860777	0.992023	-0.011554	1.58791	3	1.05301	0.0745237	15.1844	3	4.9305e-46	44.281	388
P87127	P87127	Protein atp11, mitochondrial	atp11	1	1.54949	0.631792	0.96819	-0.0466379	6.55395	3	0.624845	-0.67843	6.16713	2	5.1123e-54	32.855	286
P87128	P87128	Probable eukaryotic translation initiation factor 3 subunit J	SPAC3A12.13c	1	0.968662	-0.0459353	0.92523	-0.112116	2.92533	3	0.955163	-0.0661807	1.7431	3	4.0493e-238	30.532	274
P87131	P87131	Cysteine synthase 2	cys12	1	0.862053	-0.214151	1.09357	0.129041	4.39239	3	1.26856	0.343192	40.065	3	4.019e-138	43.086	395
P87132	P87132	Uncharacterized protein C167.05		1	1.24782	0.31941	1.00326	0.00469556	6.63846	3	0.80401	-0.314715	9.02958	3	7.8467e-55	65.947	601
P87133	P87133	Meiotically up-regulated gene 143 protein	mug143	1	1.32008	0.40063	1.0468	0.0659858	11.1423	3	0.79298	-0.334644	6.78706	2	6.9291e-44	13.357	121
P87137	P87137	U3 snoRNP protein Utp14 (predicted)	utp14	1	1.07525	0.104677	0.911933	-0.133	6.19722	3	0.84811	-0.237677	4.35567	3	1.3441e-218	105.06	929
P87138	P87138	Uncharacterized protein C57A7.07c	SPAC57A7.07c	1	1.09726	0.133909	1.09453	0.130307	15.6338	3	0.997507	-0.00360159	6.07612	3	2.4142e-22	34.541	308
P87140	P87140	Probable coatomer subunit gamma	sec21	1	1.12152	0.16546	1.00521	0.0074922	2.12859	3	0.896287	-0.157968	4.87082	3	0	100.93	905
P87141	P87141	WD repeat-containing protein mip1	mip1	1	1.04211	0.0595026	1.0568	0.0797024	5.13815	2	1.0141	0.0201999	0	1	3.538e-10	148.53	1313
P87142	P87142	Heat shock protein 70 homolog C57A7.12	ssz1	1	0.989785	-0.0148129	0.943437	-0.0840024	3.02828	3	0.953173	-0.0691895	4.51077	3	0	61.285	566
P87144	P87144	Threonine--tRNA ligase, cytoplasmic	ths1	1	0.855012	-0.225983	0.972007	-0.0409619	1.77217	3	1.13683	0.185021	1.51768	3	0	80.137	703
P87145	P87145	Protein VAC14 homolog	SPBC25H2.03	1	NaN	NaN	0.8983	-0.154731	2.1819	2	NaN	NaN	NaN	0	4.0051e-08	92.452	811
P87146	P87146	Mitochondrial import inner membrane translocase subunit tim22	tim22	1	0.940475	-0.0885383	1.03923	0.055508	6.17527	2	1.105	0.144046	4.54299	2	6.4153e-26	18.641	175
P87147	P87147	Nascent polypeptide-associated complex subunit alpha	egd2	1	0.869185	-0.202265	1.00246	0.00354468	0.387469	3	1.15333	0.20581	6.75556	3	0	18.785	173
P87150	P87150	Uncharacterized protein C25H2.09	SPBC25H2.09	1	0.85021	-0.234109	1.07415	0.103195	2.57413	2	1.26339	0.337304	23.0619	3	5.5201e-101	18.767	162
P87151	P87151	Uncharacterized protein C25H2.10c	SPBC25H2.10c	1	0.983137	-0.0245363	1.04415	0.062329	8.57635	2	1.06206	0.0868653	9.28761	2	1.5848e-25	33.123	287
P87152	P87152	Transcriptional activator spt7	spt7	1	1.06644	0.0927965	0.99925	-0.00108252	1.26595	2	0.937	-0.093879	7.19317	2	2.354e-28	112.9	992
P87153	P87153	Probable T-complex protein 1 subunit eta	cct7	1	1.01758	0.0251482	0.964293	-0.052456	1.74497	3	0.94763	-0.0776042	1.23184	3	3.2914e-206	60.686	558
P87154	P87154	DNA polymerase epsilon catalytic subunit A	pol2	1	NaN	NaN	0.977937	-0.032187	2.08253	3	NaN	NaN	NaN	0	2.3937e-23	252.88	2199
P87157	P87157	Probable ADP-ribosylation factor-binding protein C25H2.16c	SPBC25H2.16c	1	0.960983	-0.0574169	1.0081	0.0116436	3.31259	3	1.04903	0.0690604	1.95994	3	2.7495e-131	59.481	533
P87158	P87158	40S ribosomal protein S4-A	rps4a	1	0.844276	-0.244213	1.00719	0.0103406	1.5015	3	1.19297	0.254554	3.90354	3	0	29.688	262
P87167	P87167	Uba3-binding protein but2	but2	1	0.973093	-0.0393497	1.1356	0.183455	2.50531	3	1.167	0.222804	2.38043	3	2.7159e-279	43.625	390
P87169	P87169	Spindle assembly checkpoint component mad1	mad1	1	1.06362	0.0889825	0.982373	-0.0256567	2.2912	3	0.923613	-0.114639	8.19572	3	3.0409e-55	79.889	689
P87171	P87171	Ribose-phosphate pyrophosphokinase 5	SPBC3D6.06c	1	0.990158	-0.0142691	1.09327	0.128645	1.44344	3	1.10413	0.142914	2.03393	3	5.4187e-141	37.338	341
P87173	P87173	U6 snRNA-associated Sm-like protein LSm1	lsm1	1	0.793423	-0.333838	0.980195	-0.0288593	5.94831	2	1.2354	0.304978	0	1	3.0336e-09	16.171	140
P87174	P87174	DNA polymerase epsilon subunit D	dpb4	1	1.25143	0.323577	0.9956	-0.00636189	0	1	0.79557	-0.329939	0	1	7.2397e-11	23.55	210
P87177	P87177	Uncharacterized WD repeat-containing protein C3D6.12	SPBC3D6.12	1	1.11106	0.151943	1.04816	0.0678589	4.46238	3	0.943383	-0.084084	3.17154	3	2.2307e-118	103.43	922
P87178	P87178	Uncharacterized protein C3D6.13c	SPBC3D6.13c	1	0.858776	-0.219646	0.992573	-0.0107544	2.80963	3	1.1558	0.208892	8.87113	3	5.0855e-254	81.236	726
P87214	P87214	Uroporphyrinogen-III synthase	ups1	1	0.971207	-0.0421496	1.0249	0.0354831	0.731779	2	1.05529	0.0776326	5.24171	2	2.4268e-14	28.515	251
P87216	P87216	Protein vip1	vip1	1	1.46901	0.554843	1.05694	0.079889	4.29535	3	0.71949	-0.474953	6.71376	3	0	27.459	257
P87228	P87228	Putative D-3-phosphoglycerate dehydrogenase		1	0.934919	-0.0970874	0.75672	-0.402168	4.53995	3	0.809397	-0.305081	3.93187	3	0	50.882	466
P87230	P87230	2-methoxy-6-polyprenyl-1,4-benzoquinol methylase, mitochondrial	coq5	1	0.972389	-0.040394	0.93621	-0.0950959	3.4918	3	0.962793	-0.0547019	7.60868	3	1.2681e-225	33.887	305
P87232	P87232	54S ribosomal protein L4, mitochondrial	mrpl4	1	0.925702	-0.11138	1.0715	0.0996319	3.10779	2	1.1575	0.211012	0	1	1.5763e-25	16.586	144
P87233	P87233	SWM histone demethylase complex subunit phf1	phf1	1	1.1521	0.204265	0.97266	-0.0399925	0	1	0.84425	-0.244258	0	1	2.2897e-06	51.284	461
P87234	P87234	GTPase-activating protein gyp3	gyp3	1	1.28724	0.364285	1.0641	0.0896338	0	1	0.82665	-0.274651	2.60933	2	2.4726e-07	72.789	635
P87238	P87238	CUE domain-containing protein 4, mitochondrial	SPCC4G3.13c	1	1.60222	0.680071	1.0442	0.0624028	8.83825	3	0.651723	-0.617668	3.77793	3	2.2965e-202	23.524	215
P87239	P87239	DnaJ homolog 1, mitochondrial	mdj1	1	1.6015	0.67942	1.02787	0.0396532	1.59303	3	0.641817	-0.639767	1.75675	3	8.4064e-102	57.188	528
P87240	P87240	General negative regulator of transcription subunit 2	not2	1	1.04432	0.0625625	0.88788	-0.171563	6.45555	3	0.8502	-0.234126	2.51512	3	2.6494e-40	34.478	306
P87241	P87241	Diaminohydroxyphosphoribosylamino-pyrimidine deaminase	rib2	1	1.01997	0.0285266	1.04006	0.0566714	12.0576	3	1.0197	0.0281448	0	1	4.0651e-14	45.604	405
P87242	P87242	HD domain-containing protein C4G3.17	SPCC4G3.17	1	0.882796	-0.179849	1.01324	0.0189807	3.90554	3	1.14777	0.198829	7.77376	3	2.1202e-136	22.929	198
P87243	P87243	Ribosome biogenesis protein Rix1 (predicted)	rix1	1	0.972711	-0.0399173	0.927823	-0.108078	2.18379	3	0.953853	-0.0681607	2.32842	3	2.4065e-23	91.995	828
P87294	P87294	Putative RNA polymerase II transcriptional coactivator	SPAC16A10.02	1	0.984239	-0.0229196	1.11593	0.158247	12.4174	2	1.1338	0.181166	0.87317	2	3.1745e-23	15.448	136
P87295	P87295	Pep5-like zinc finger protein C16A10.03c	SPAC16A10.03c	1	1.61016	0.687201	1.059	0.0827026	4.87252	2	0.6577	-0.604498	0	1	4.7436e-08	97.485	847
P87303	P87303	RNA polymerase II transcription factor B subunit 2	tfb2	1	NaN	NaN	1.0506	0.0712136	0	1	NaN	NaN	NaN	0	4.2191e-46	51.192	447
P87305	P87305	Cation transport regulator-like protein	SPBC31F10.03	1	NaN	NaN	0.941405	-0.0871126	11.8647	2	NaN	NaN	NaN	0	7.5627e-07	23.568	203
P87306	P87306	Mediator of RNA polymerase II transcription subunit 17	med17	1	0.11155	-3.16424	1.23765	0.307603	15.485	2	11.095	3.47184	0	1	1.1535e-15	62.479	545
P87308	P87308	Protein lsb5	lsb5	1	0.967684	-0.047392	1.04786	0.0674414	3.70046	3	1.08285	0.114833	5.12998	2	2.951e-27	34.195	304
P87312	P87312	Pre-mRNA-splicing factor cwf4	cwf4	1	1.0446	0.062947	1.00039	0.000562618	8.96211	3	0.95768	-0.0623844	2.73995	2	1.5108e-163	80.84	674
P87313	P87313	Translation machinery-associated protein 20	tma20	1	1.09264	0.127818	0.998993	-0.00145304	3.78999	3	0.914293	-0.129271	3.70273	3	1.75e-152	20.249	181
P87314	P87314	Protein hir1	hip1	1	1.054	0.0758757	0.974223	-0.0376756	4.07665	3	0.92431	-0.113551	1.41835	3	6.7106e-65	103.69	932
P87315	P87315	Histone transcription regulator 3 homolog	hip3	1	1.27648	0.352172	1.093	0.128293	6.23056	2	0.85626	-0.223879	0	1	2.4143e-16	186.7	1630
P87316	P87316	Putative ATP synthase subunit epsilon, mitochondrial	atp15	1	0.896582	-0.157493	1.07097	0.0989137	1.9327	3	1.1945	0.256407	6.17687	3	2.0452e-141	7.7406	67
P87317	P87317	Uncharacterized protein C31F10.16	SPBC31F10.16	1	1.15309	0.205501	1.0094	0.0134932	10.8623	3	0.875387	-0.192008	9.33574	3	3.4304e-138	74.094	649
P87319	P87319	Vacuolar protein sorting-associated protein 13a	vps13a	1	1.70504	0.769806	1.0338	0.0479571	0	1	0.60632	-0.721849	0	1	1.9637e-10	346.89	3011
P87320	P87320	Protein msp1, mitochondrial	msp1	1	1.33682	0.418805	0.956775	-0.0637485	3.63147	2	0.71571	-0.482553	0	1	6.0847e-35	101.9	903
P87323	P87323	Response regulator mcs4	mcs4	1	1.17354	0.230862	1.21025	0.275305	9.48151	2	1.03129	0.044443	6.96364	2	1.7248e-11	57.239	522
P87324	P87324	DNA polymerase subunit delta-2	cdc1	1	NaN	NaN	NaN	NaN	NaN	0	0.75587	-0.40379	0	1	5.2029e-06	51.326	462
Q00472	Q00472	4-nitrophenylphosphatase	pho2	1	1.09276	0.127974	0.98416	-0.0230352	1.57965	3	0.90062	-0.151009	2.90013	3	0	32.793	298
Q01112	Q01112	Cell division control protein 42 homolog	cdc42	1	1.03076	0.0437127	1.01782	0.0254777	2.19523	3	0.98744	-0.018235	3.35411	3	1.0689e-194	21.329	192
Q01475	Q01475	Small COPII coat GTPase sar1	sar1	1	1.08421	0.116642	1.042	0.0593552	2.85453	3	0.96107	-0.0572866	2.549	3	2.2188e-135	21.28	190
Q01663	Q01663	AP-1-like transcription factor	pap1	1	1.59571	0.674195	0.93427	-0.0980885	3.05479	2	0.58549	-0.772284	2.19561	3	1.0519e-169	61.531	552
Q01682	Q01682	Thiamine-repressible acid phosphatase pho4	pho4	1	0.980741	-0.0280554	1.04531	0.0639355	4.24526	3	1.06584	0.0919909	4.72424	3	0	52.118	463
Q02061	Q02061	DNA-directed RNA polymerase II subunit RPB2	rpb2	1	1.26058	0.33409	1.03293	0.0467472	0.235066	3	0.81941	-0.287343	1.60685	3	1.399e-269	137.85	1210
Q02088	Q02088	Tropomyosin	cdc8	1	1.03826	0.0541696	1.02421	0.0345068	4.33541	3	0.986463	-0.0196627	5.26306	3	0	18.964	161
Q02592	Q02592	Heavy metal tolerance protein	hmt1	1	1.18354	0.243108	0.999073	-0.00133753	5.95925	3	0.84414	-0.244446	5.57097	3	4.455e-209	93.993	830
Q02787	Q02787	Adenylosuccinate synthetase	ade2	1	0.871013	-0.199235	0.938197	-0.0920377	5.04985	3	1.07713	0.107197	5.22219	3	1.9663e-272	47.876	434
Q02953	Q02953	Heat shock factor protein	hsf1	1	1.06205	0.0868556	0.71114	-0.491795	0	1	0.66959	-0.57865	0	1	1.6579e-10	66.947	609
Q03319	Q03319	Probable ATP-dependent RNA helicase prh1	prh1	1	0.892985	-0.163292	0.979605	-0.029728	7.19627	2	1.097	0.133564	0	1	3.076e-11	80.604	719
Q03392	Q03392	Proliferating cell nuclear antigen	pcn1	1	1.12526	0.170257	0.99046	-0.0138293	1.02003	3	0.880207	-0.184086	0.146594	3	4.9539e-294	28.969	260
Q04665	Q04665	Guanine nucleotide-binding protein alpha-2 subunit	gpa2	1	1.66374	0.734434	1.0862	0.119294	9.77396	3	0.652867	-0.61514	12.0764	3	5.6259e-56	40.522	354
Q06975	Q06975	H/ACA ribonucleoprotein complex subunit 1	gar1	1	0.952577	-0.0700924	0.978297	-0.0316561	7.48934	3	1.027	0.0384363	2.20205	3	0	20.131	194
Q09100	Q09100	RNA-binding protein rnp24	rnp24	1	0.936042	-0.0953546	0.84914	-0.235926	5.40769	3	0.90716	-0.140571	6.12271	3	4.9495e-61	42.073	369
Q09116	Q09116	Septin homolog spn2	spn2	1	1.06241	0.0873439	1.0054	0.0077743	1.14469	3	0.94634	-0.0795695	2.03712	3	1.6616e-70	38.129	331
Q09127	Q09127	60S ribosomal protein L10-A	rpl10a	1	0.8308	-0.267427	1.00084	0.00120647	0.591294	3	1.20467	0.268634	7.89826	3	0	25.373	221
Q09130	Q09130	Eukaryotic translation initiation factor 2 subunit gamma	tif213	1	0.984669	-0.0222887	0.99491	-0.00736207	1.03885	3	1.0104	0.0149266	2.72938	3	0	48.78	446
Q09140	Q09140	UDP-glucose:glycoprotein glucosyltransferase	gpt1	1	1.04233	0.0598121	0.985943	-0.0204233	1.54191	3	0.945903	-0.0802354	3.53438	3	0	165.47	1448
Q09146	Q09146	Brefeldin A resistance protein	hba1	1	1.03066	0.0435632	0.9464	-0.079478	7.38092	3	0.91825	-0.123041	2.50571	3	3.3177e-282	43.2	399
Q09170	Q09170	Serine/threonine-protein kinase cds1	cds1	1	1.02578	0.036727	0.89951	-0.152789	41.2007	3	0.8769	-0.189516	3.11188	3	8.1054e-39	52.013	460
Q09171	Q09171	Pyruvate dehydrogenase E1 component subunit beta, mitochondrial	pdb1	1	0.94954	-0.0746992	0.99527	-0.00684012	2.53865	3	1.04816	0.0678591	7.1824	3	5.5847e-293	39.623	366
Q09172	Q09172	Protein phosphatase 2C homolog 2	ptc2	1	1.09115	0.125855	0.945543	-0.0807845	12.1505	3	0.866553	-0.20664	20.032	3	3.0484e-36	40.878	370
Q09173	Q09173	Protein phosphatase 2C homolog 3	ptc3	1	1.00587	0.00844316	1.0648	0.0905825	1.3834	3	1.05859	0.0821393	6.25359	3	0	44.856	414
Q09174	Q09174	Alpha-1,2-galactosyltransferase	gma12	1	1.0752	0.104603	0.98853	-0.0166433	2.64062	3	0.919393	-0.121246	3.86618	3	2.2458e-110	42.621	375
Q09176	Q09176	Splicing factor U2AF 23 kDa subunit	SPAP8A3.06	1	1.14275	0.192516	1.04252	0.0600751	11.8689	3	0.912287	-0.132441	4.00622	3	3.3994e-88	25.03	216
Q09177	Q09177	DNA-directed RNA polymerases I and III subunit RPAC2	rpc19	1	0.937985	-0.0923632	0.942825	-0.0849382	2.2703	2	1.00516	0.00742513	1.69525	2	0	13.721	125
Q09179	Q09179	Glutamine synthetase	gln1	1	0.934233	-0.098145	1.39543	0.480713	6.38183	3	1.49367	0.578858	5.76856	3	0	40.018	359
Q09181	Q09181	Putative ATP-dependent RNA helicase ste13	ste13	1	1.02425	0.0345671	1.01189	0.0170478	3.90142	3	0.98793	-0.0175193	3.28367	3	0	54.794	485
Q09184	Q09184	Curved DNA-binding protein	cdb4	1	0.867384	-0.205258	0.93689	-0.0940484	2.84654	3	1.08013	0.111209	4.71222	3	0	41.597	381
Q09188	Q09188	ADP,ATP carrier protein	anc1	1	0.950045	-0.0739323	1.03046	0.0432885	3.49631	3	1.08464	0.117221	7.85185	3	0	35.02	322
Q09189	Q09189	5-azacytidine resistance protein azr1	azr1	1	0.966344	-0.0493919	1.4356	0.521654	0	1	1.4856	0.571046	0	1	2.5652e-10	33.062	299
Q09191	Q09191	DNA-directed RNA polymerases I, II, and III subunit RPABC1	rpb5	1	0.974536	-0.0372125	0.97196	-0.0410311	3.41155	3	0.997357	-0.00381859	2.50637	3	4.3553e-266	23.915	210
Q09196	Q09196	Myosin regulatory light chain cdc4	cdc4	1	1.02415	0.0344207	1.01684	0.0240927	3.60807	3	0.992867	-0.0103281	6.46442	3	1.9113e-58	15.661	141
Q09329	Q09329	Protein mlo2	mlo2	1	0.987617	-0.0179763	0.95229	-0.0705271	0	1	0.96423	-0.0525508	0	1	6.5412e-12	38.078	329
Q09330	Q09330	mRNA export protein mlo3	mlo3	1	0.915559	-0.127275	1.00034	0.000490411	3.24503	3	1.0926	0.127765	1.55163	3	0	21.791	199
Q09668	Q09668	60S ribosomal protein L22	rpl22	1	0.794218	-0.332392	1.00191	0.00274807	1.63569	3	1.2615	0.33514	5.64056	3	0	13.32	117
Q09669	Q09669	Alcohol dehydrogenase 4	adh4	1	0.368685	-1.43954	0.416077	-1.26508	34.8689	3	1.12854	0.174462	13.1211	3	1.2289e-92	45.527	422
Q09671	Q09671	Putative NADPH dehydrogenase C5H10.10	SPAC5H10.10	1	1.13867	0.187349	0.596613	-0.745132	6.1972	3	0.523957	-0.932481	10.0436	3	4.7958e-166	44.983	392
Q09672	Q09672	Probable 3-methyl-2-oxobutanoate hydroxymethyltransferase	SPAC5H10.09c	1	1.10565	0.144891	1.077	0.107018	3.38904	2	0.97409	-0.037873	0.944471	2	3.1685e-06	29.111	267
Q09673	Q09673	Pantoate--beta-alanine ligase	pan6	1	0.96809	-0.0467866	1.06993	0.0975209	2.05946	3	1.1052	0.144307	1.16949	3	3.2641e-78	31.876	283
Q09674	Q09674	UPF0317 protein C5H10.01	SPAC5H10.01	1	0.381345	-1.39083	3.84667	1.94361	17.5699	3	10.0871	3.33444	46.8474	3	3.4341e-159	33.756	301
Q09676	Q09676	Uncharacterized protein C5H10.03	SPAC5H10.03	1	1.05128	0.0721434	1.01415	0.0202758	3.22348	3	0.964687	-0.0518676	13.2244	3	0	24.716	219
Q09677	Q09677	Uncharacterized protein C5H10.05c	SPAC5H10.05c	1	1.56745	0.648423	0.82691	-0.274198	1.17667	2	0.52755	-0.92262	2.41304	2	9.2272e-38	22.104	196
Q09680	Q09680	Uncharacterized protein C5H10.12c	SPAC5H10.12c	1	NaN	NaN	1.1539	0.206518	6.99367	2	NaN	NaN	NaN	0	7.5037e-17	43.688	371
Q09681	Q09681	Probable alpha-1,2-galactosyltransferase gmh2	gmh2	1	0.8901	-0.167961	1.04803	0.0676846	2.48765	3	1.17743	0.235645	10.4636	3	7.4683e-63	39.107	346
Q09682	Q09682	Probable proteasome subunit alpha type-4		1	1.19727	0.259743	0.972527	-0.0401903	3.23298	3	0.81229	-0.299933	5.3357	3	0	27.925	248
Q09683	Q09683	DNA repair protein rad32	rad32	1	NaN	NaN	1.1171	0.159758	1.02945	2	NaN	NaN	NaN	0	6.8894e-10	73.688	649
Q09685	Q09685	DNA replication protein 4	dre4	1	1.07677	0.106708	1.12415	0.168835	20.5805	3	1.044	0.0621264	11.9445	3	3.6746e-24	48.519	411
Q09686	Q09686	Putative glutamine amidotransferase-like protein C13C5.04	SPAC13C5.04	1	1.79143	0.841115	1.1301	0.176446	11.1999	3	0.630833	-0.664669	4.50806	3	5.266e-140	28.003	248
Q09687	Q09687	Probable phosphoacetylglucosamine mutase 1	SPAC13C5.05c	1	1.29285	0.370555	1.02729	0.0388435	2.40133	3	0.794593	-0.331711	4.14433	3	3.8184e-128	56.347	518
Q09689	Q09689	Probable eukaryotic translation initiation factor 5	SPAC2F7.05c	1	0.848509	-0.236998	1.00554	0.00797049	4.55894	3	1.18507	0.244968	7.22848	3	1.1601e-69	44.944	395
Q09690	Q09690	Dual specificity protein kinase pom1	pom1	1	1.03515	0.0498449	1.08805	0.121745	2.76182	2	1.0511	0.0719	3.85311	2	4.3491e-157	121.14	1087
Q09692	Q09692	Tryptophan--tRNA ligase, cytoplasmic	wrs1	1	0.906881	-0.141015	0.97535	-0.036008	0.771376	3	1.0755	0.105008	0.932616	3	0	44.91	395
Q09694	Q09694	Saccharopine dehydrogenase [NAD(+), L-lysine-forming]	lys3	1	1.03451	0.0489441	0.842217	-0.247737	4.54874	3	0.814123	-0.296681	7.33661	3	0	41.392	368
Q09696	Q09696	Mediator of RNA polymerase II transcription subunit 1	med1	1	1.25094	0.323018	1.0343	0.0486547	0	1	0.826815	-0.274363	1.35036	2	2.8642e-05	51.389	454
Q09697	Q09697	Rho-GTPase-activating protein 8	rga8	1	1.08196	0.11365	1.02667	0.0379678	1.61288	3	0.948893	-0.0756822	2.68864	3	0	88.207	777
Q09698	Q09698	Uncharacterized protein C2F7.07c	SPAC2F7.07c	1	1.05024	0.0707125	0.993365	-0.00960411	1.91621	2	0.94585	-0.0803167	0	1	5.6271e-38	68.776	607
Q09699	Q09699	SWI/SNF chromatin-remodeling complex subunit snf5	snf5	1	NaN	NaN	1.13965	0.188591	2.7333	2	NaN	NaN	NaN	0	2.6352e-20	71.915	632
Q09702	Q09702	Negative regulator of differentiation 1	nrd1	1	1.14756	0.198564	1.03068	0.0435919	12.272	3	0.89815	-0.154972	1.27499	3	2.2919e-15	57.76	529
Q09704	Q09704	Exosome complex component rrp4	rrp4	1	0.97661	-0.0341458	0.963865	-0.0530969	2.14812	2	0.98695	-0.0189511	0	1	2.0285e-19	36.687	329
Q09705	Q09705	Uncharacterized protein C2F7.15	SPAC2F7.15	1	0.967871	-0.0471133	1.00214	0.00308894	2.93728	3	1.03541	0.0502022	3.6146	3	2.1384e-75	29.839	258
Q09706	Q09706	Uncharacterized protein C2F7.16c	SPAC2F7.16c	1	1.17462	0.232198	0.980617	-0.0282388	13.3663	3	0.834835	-0.260437	6.17907	2	1.365e-24	157.73	1369
Q09709	Q09709	Uncharacterized protein C18B11.02c	SPAC18B11.02c	1	NaN	NaN	NaN	NaN	NaN	0	1.15125	0.203201	0.725299	2	1.8335e-07	44.899	394
Q09710	Q09710	Uncharacterized protein C18B11.03c	SPAC18B11.03c	1	1.44008	0.52615	0.96561	-0.0504874	6.2023	2	0.670525	-0.576637	38.5183	2	1.6418e-10	50.516	447
Q09711	Q09711	Calcium-binding protein NCS-1	ncs1	1	1.37088	0.455097	1.0558	0.0783365	2.82677	3	0.770165	-0.376761	0.725169	2	2.8226e-61	22.033	190
Q09713	Q09713	U3 snoRNP-associated protein Lcp5 (predicted)	lcp5	1	1.05015	0.0705899	0.90636	-0.141844	2.27495	3	0.86308	-0.212434	7.26564	3	5.0219e-191	37.645	327
Q09714	Q09714	Uncharacterized protein C18B11.08c	SPAC18B11.08c	1	1.06274	0.0877827	1.1044	0.143263	0	1	1.0392	0.0554802	17.715	2	0.00058517	10.295	95
Q09715	Q09715	Transcriptional repressor tup11	tup11	1	0.954384	-0.0673587	1.02162	0.0308587	2.79734	3	1.07045	0.0982175	0.910832	2	4.4045e-91	67.33	614
Q09716	Q09716	Uncharacterized protein C18B11.11		1	0.9816	-0.0267929	1.1203	0.163885	3.11524	2	1.1413	0.190678	0	1	3.1333e-09	149.19	1294
Q09717	Q09717	Ran-specific GTPase-activating protein 1	sbp1	1	1.15748	0.210993	0.986543	-0.0195456	1.60215	3	0.852317	-0.230539	0.565708	3	0	24.15	215
Q09718	Q09718	AP-2 complex subunit mu	apm4	1	0.635074	-0.655002	1.0031	0.00446549	0	1	1.5795	0.659468	0	1	1.8636e-09	50.821	446
Q09719	Q09719	ATP-dependent RNA helicase dbp10	dbp10	1	0.999882	-0.000170961	0.927817	-0.108088	7.81585	3	0.927927	-0.107917	2.62173	3	2.0124e-100	94.66	848
Q09720	Q09720	Probable proteasome subunit beta type-2	SPAC31A2.04c	1	1.27567	0.351255	1.03977	0.0562691	3.11555	3	0.81508	-0.294986	1.41895	3	7.5454e-89	21.967	194
Q09721	Q09721	Uncharacterized protein C31A2.10	SPAC31A2.10	1	NaN	NaN	1.20735	0.271844	10.5727	2	NaN	NaN	NaN	0	1.1599e-10	51.35	460
Q09722	Q09722	Eukaryotic translation initiation factor 3 subunit M	eif3m	1	1.01034	0.0148432	0.975667	-0.0355397	1.09091	3	0.96568	-0.0503829	3.76727	3	0	45.085	402
Q09723	Q09723	Multifunctional methyltransferase subunit trm112	trm112	1	1.12173	0.165724	1.05606	0.0786963	16.8397	3	0.94146	-0.0870283	1.57946	2	5.3259e-100	14.075	126
Q09724	Q09724	Putative 54S ribosomal protein C31A2.03, mitochondrial	SPAC31A2.03	1	0.821497	-0.283672	0.94987	-0.074198	7.24625	2	1.15627	0.209474	7.47071	3	2.6964e-37	24.306	216
Q09725	Q09725	Sister chromatid cohesion protein mis4	mis4	1	1.2517	0.323891	0.98385	-0.0234897	0.853789	2	0.78601	-0.34738	0	1	1.0522e-18	180.72	1587
Q09726	Q09726	ATPase synthesis protein 25, mitochondrial	atp25	1	0.765014	-0.386443	0.851575	-0.231794	2.58051	2	1.11315	0.154648	7.22724	2	2.9909e-71	62.618	542
Q09727	Q09727	Uncharacterized protein C31A2.08	SPAC31A2.08	1	0.990497	-0.0137748	1.04235	0.0598399	2.75819	2	1.05235	0.0736147	6.76185	3	8.3319e-47	18.977	161
Q09728	Q09728	Metal-binding regulatory protein cuf1	cuf1	1	NaN	NaN	0.80431	-0.314176	0	1	NaN	NaN	NaN	0	4.1425e-06	45.472	411
Q09729	Q09729	Arrestin domain-containing protein C31A2.12	SPAC31A2.12	1	1.04344	0.0613517	0.841375	-0.249179	30.5126	2	0.806345	-0.310531	0.636824	2	1.0394e-13	65.902	596
Q09731	Q09731	UBP9-binding protein bun107	bun107	1	1.16515	0.220521	1.1944	0.256286	9.44105	3	1.0251	0.0357646	1.8047	2	6.0994e-74	107.28	962
Q09732	Q09732	Sister chromatid cohesion protein dcc1	dcc1	1	1.07246	0.100917	0.97913	-0.0304276	1.55342	2	0.91298	-0.131345	0	1	8.3745e-08	41.953	357
Q09733	Q09733	Rho guanine nucleotide exchange factor gef2	gef2	1	1.08717	0.120575	0.965487	-0.0506718	13.4509	3	0.888075	-0.171247	18.4022	2	9.1445e-20	126.54	1101
Q09735	Q09735	Putative aminopeptidase C13A11.05	SPAC13A11.05	1	1.08652	0.119712	0.95255	-0.0701333	3.5602	3	0.8767	-0.189845	5.92953	3	3.6406e-128	56.194	513
Q09736	Q09736	Lanosterol 14-alpha demethylase erg11	erg11	1	1.15105	0.202945	1.11963	0.163026	2.44253	3	0.97271	-0.0399183	2.2422	3	1.655e-286	56.331	495
Q09740	Q09740	Probable glucosamine--fructose-6-phosphate aminotransferase [isomerizing]		1	1.1517	0.203769	1.03613	0.0512096	2.78827	3	0.899653	-0.152559	2.92642	3	1.347e-234	77.321	696
Q09741	Q09741	Spermidine synthase	SPBC12C2.07c	1	0.856074	-0.224192	1.03753	0.0531576	2.34976	3	1.21197	0.27735	7.39145	3	2.1714e-301	33.149	298
Q09744	Q09744	Uncharacterized FAD-binding protein C12C2.03c	SPBC12C2.03c	1	1.12332	0.167771	0.96812	-0.0467422	8.79472	3	0.861837	-0.214514	15.8516	3	4.9687e-72	63.976	571
Q09745	Q09745	Uncharacterized protein C12C2.04	SPBC12C2.04	1	1.8972	0.923871	0.860317	-0.21706	5.53822	3	0.453467	-1.14093	10.7963	3	0	43.031	384
Q09746	Q09746	Protein BZZ1	bzz1	1	1.16993	0.226425	1.03486	0.0494356	4.884	3	0.884547	-0.17699	5.58296	3	3.2745e-240	72.216	642
Q09747	Q09747	ATP-dependent RNA helicase dbp5	dbp5	1	1.03166	0.0449659	0.96544	-0.0507414	3.1638	3	0.935813	-0.0957073	1.42599	3	0	56.304	503
Q09748	Q09748	Dynamin-like protein C12C2.08	SPBC12C2.08	1	1.27654	0.352238	0.976433	-0.0344065	4.056	3	0.764907	-0.386644	1.37108	3	4.1206e-135	87.008	781
Q09750	Q09750	Paired amphipathic helix protein pst1	pst1	1	1.04211	0.0595026	1.00235	0.00338632	2.70313	3	0.96185	-0.0561162	0.473149	3	2.9323e-129	171.45	1522
Q09751	Q09751	Lactoylglutathione lyase	glo1	1	1.29892	0.377312	1.19617	0.258418	8.12213	3	0.920893	-0.118894	4.36172	3	3.9349e-184	34.41	302
Q09755	Q09755	Putative phospho-2-dehydro-3-deoxyheptonate aldolase	SPAC24H6.10c	1	0.871502	-0.198424	0.887977	-0.171406	1.68084	3	1.0189	0.0270172	2.37462	3	0	39.76	368
Q09756	Q09756	Hexokinase-1	hxk1	1	1.13536	0.183156	1.04287	0.0605546	1.02637	3	0.91853	-0.122601	2.22385	3	0	53.597	484
Q09757	Q09757	40S ribosomal protein S9-A	rps9a	1	0.848034	-0.237807	1.00698	0.0100399	1.0708	3	1.18743	0.247847	3.92978	3	0	22.161	191
Q09758	Q09758	Putative membrane-bound O-acyltransferase C24H6.01c		1	NaN	NaN	NaN	NaN	NaN	0	1.1941	0.255924	0	1	4.4861e-06	68.233	583
Q09760	Q09760	Cullin-3	cul3	1	1.21893	0.285611	1.0474	0.0668171	22.582	3	0.859283	-0.218794	1.74777	3	6.1631e-27	90.511	785
Q09764	Q09764	Uncharacterized protein C24H6.11c	SPAC24H6.11c	1	1.28155	0.357885	2.3451	1.22965	0	1	1.8299	0.871765	0	1	3.7314e-06	107.12	958
Q09765	Q09765	NEDD8-activating enzyme E1 catalytic subunit	uba3	1	0.900354	-0.151435	1.0418	0.0590784	2.65125	3	1.1571	0.210513	8.0719	2	3.9122e-26	48.942	444
Q09766	Q09766	Uncharacterized membrane protein C24H6.13	SPAC24H6.13	1	0.600737	-0.735194	0.967207	-0.0481039	4.20073	3	1.61003	0.687091	1.42761	3	0	98.441	871
Q09768	Q09768	Glutamate--cysteine ligase	gcs1	1	1.2046	0.26856	0.9826	-0.0253239	0.477853	3	0.815703	-0.293884	3.83144	3	1.3507e-203	76.522	669
Q09769	Q09769	Lon protease homolog, mitochondrial	pim1	1	1.12127	0.165132	0.955157	-0.0661908	0.811115	3	0.851853	-0.231323	1.25245	3	0	118.64	1067
Q09770	Q09770	Probable phosphoacetylglucosamine mutase 2		1	1.09814	0.135057	1.03253	0.0461883	1.81596	3	0.94026	-0.0888684	16.7307	3	2.3503e-104	58.915	542
Q09774	Q09774	ATP synthase subunit g, mitochondrial	atp20	1	0.744204	-0.42623	1.00257	0.00369821	2.4438	3	1.34717	0.429928	7.20998	3	1.6389e-299	13.64	118
Q09775	Q09775	ATP-dependent RNA helicase rok1	rok1	1	0.936613	-0.094475	0.95572	-0.0653402	6.65258	2	1.0204	0.0291349	18.248	3	1.552e-120	54.025	481
Q09776	Q09776	U4/U6.U5 small nuclear ribonucleoprotein component snu23	snu23	1	1.05269	0.0740867	0.98688	-0.0190534	0	1	0.93748	-0.0931402	0	1	2.193e-79	20.139	173
Q09778	Q09778	Tuberous sclerosis 1 protein homolog	tsc1	1	0.957403	-0.062802	1.2032	0.266877	5.02703	3	1.25673	0.329678	10.4329	3	8.2796e-125	103.43	899
Q09779	Q09779	Uncharacterized protein C1D4.14		1	1.0775	0.107689	1.00668	0.00960039	4.05475	3	0.93427	-0.0980885	7.10168	3	2.3487e-56	188.83	1628
Q09780	Q09780	Putative mevalonate kinase	erg12	1	0.793988	-0.33281	0.926717	-0.1098	7.98203	3	1.16717	0.223011	9.47108	3	1.2303e-103	43.406	404
Q09781	Q09781	40S ribosomal protein S1-A	rps101	1	0.81584	-0.293642	1.01123	0.0161159	0.387593	3	1.2395	0.309758	6.46463	3	0	28.488	252
Q09782	Q09782	GPI ethanolamine phosphate transferase 2	las21	1	1.43755	0.523617	1.02962	0.0421119	4.03907	3	0.71623	-0.481505	3.47366	3	3.0511e-35	85.645	758
Q09783	Q09783	Mitochondrial import inner membrane translocase subunit tim8	tim8	1	1.22796	0.296268	1.06295	0.0880738	10.1651	2	0.86562	-0.208194	1.60232	2	7.2535e-168	11.355	98
Q09785	Q09785	Putative glycine dehydrogenase [decarboxylating], mitochondrial	gcv2	1	0.768691	-0.379524	1.2492	0.321005	4.24373	3	1.6251	0.700528	5.53923	3	0	114.23	1031
Q09787	Q09787	Uncharacterized protein C13G6.09	SPAC13G6.09	1	1.00266	0.00383561	0.95285	-0.069679	1.12361	3	0.95032	-0.0735147	2.93632	3	2.4708e-107	31.089	274
Q09790	Q09790	Diphosphoinositol polyphosphate phosphohydrolase aps1	aps1	1	0.894769	-0.160413	0.919137	-0.121649	1.68623	3	1.02723	0.038764	5.71134	3	1.4278e-22	23.724	210
Q09793	Q09793	Nucleoporin nup45	nup45	1	0.863995	-0.210904	0.924095	-0.113887	0.104426	2	1.06956	0.0970175	7.5302	2	5.056e-59	44.983	425
Q09794	Q09794	Protein ura1;Glutamine-dependent carbamoyl-phosphate synthase;Aspartate carbamoyltransferase	ura1	1	0.983894	-0.0234252	0.983323	-0.0242622	1.13941	3	0.99942	-0.000837024	0.265891	3	0	248.31	2244
Q09795	Q09795	Uncharacterized peptidase C22G7.01c		1	1.06223	0.087101	1.05773	0.0809759	3.87346	3	0.995763	-0.00612516	1.68439	3	0	66.68	598
Q09796	Q09796	Importin beta-like protein kap111	kap111	1	1.38543	0.470334	0.98031	-0.0286901	18.1361	2	0.707585	-0.499025	32.5155	2	2.4029e-14	111.47	990
Q09798	Q09798	PAB-dependent poly(A)-specific ribonuclease subunit pan2	ubp13	1	1.09762	0.134377	1.02833	0.0403081	5.4029	3	0.936877	-0.094069	3.39882	3	3.1981e-142	123.87	1088
Q09799	Q09799	Protein kri1	kri1	1	1.074	0.102997	0.90538	-0.143405	5.28803	3	0.842997	-0.246401	4.53818	3	3.8744e-212	69.523	598
Q09801	Q09801	Pre-mRNA polyadenylation factor fip1	iss1	1	1.13923	0.188061	1.00451	0.00649199	6.59511	3	0.881743	-0.181569	4.25022	3	7.3858e-27	37.29	344
Q09803	Q09803	Suppressor protein of bem1/bed5 double mutants	vps4	1	1.03687	0.052238	0.983193	-0.024453	1.28027	3	0.94823	-0.076691	1.17539	3	1.1659e-289	48.401	432
Q09804	Q09804	Probable nucleolar pre-ribosomal-associated protein 2	urb2	1	1.02248	0.0320694	0.938047	-0.0922684	5.35721	3	0.917425	-0.124338	16.9251	2	9.4826e-23	151.57	1318
Q09805	Q09805	Putative vacuolar protein sorting-associated protein C2G11.03c	SPAC2G11.03c	1	1.37423	0.458628	1.0945	0.130272	4.48775	3	0.796443	-0.328356	4.2728	3	5.2267e-249	63.551	558
Q09807	Q09807	pH-response regulator protein palA/rim20	rim20	1	1.18717	0.247523	1.05652	0.0793269	10.6836	2	0.889955	-0.168196	3.64457	2	6.1437e-11	81.769	701
Q09809	Q09809	Uncharacterized membrane protein C2G11.09	SPAC2G11.09	1	1.10138	0.139309	1.0221	0.0315363	0	1	0.92802	-0.107772	0	1	4.7285e-09	90.572	793
Q09810	Q09810	Adenylyltransferase and sulfurtransferase uba4;Adenylyltransferase uba4;Sulfurtransferase uba4	uba4	1	1.40748	0.49311	1.02004	0.0286258	3.74103	2	0.72473	-0.464485	7.32687	2	1.1411e-29	44.415	401
Q09813	Q09813	Putative transcription initiation factor TFIID 111 kDa subunit	taf111	1	1.197	0.259422	0.989543	-0.0151652	3.32087	3	0.826687	-0.274587	2.01128	3	4.1001e-70	111.01	979
Q09814	Q09814	Trimethylguanosine synthase	tgs1	1	NaN	NaN	0.67286	-0.571622	0	1	NaN	NaN	NaN	0	8.4703e-09	27.157	239
Q09815	Q09815	Serine/threonine-protein kinase ppk5	ppk5	1	1.54585	0.628402	0.899103	-0.153441	11.6981	3	0.581623	-0.781843	37.5279	3	3.7986e-36	94.231	836
Q09816	Q09816	S-methyl-5-thioadenosine phosphorylase	SPAC16C9.02c	1	1.0865	0.119694	0.93066	-0.103674	1.5935	3	0.856563	-0.223368	2.45374	3	3.3393e-48	33.847	307
Q09817	Q09817	60S ribosomal export protein nmd3	nmd3	1	0.942099	-0.0860498	0.996803	-0.00461919	1.20424	3	1.05807	0.0814306	1.04407	3	9.3183e-124	56.55	498
Q09818	Q09818	Putative general negative regulator of transcription C16C9.04c	SPAC16C9.04c	1	1.19474	0.256701	1.01294	0.0185535	2.6044	3	0.847833	-0.238147	0.299104	3	9.1016e-166	54.417	489
Q09819	Q09819	Uncharacterized protein C16C9.05	SPAC16C9.05	1	1.12924	0.175352	0.94846	-0.0763412	9.69361	2	0.83991	-0.251693	14.9242	2	1.9393e-20	44.984	404
Q09820	Q09820	Regulator of nonsense transcripts 1 homolog	SPAC16C9.06c	1	1.13559	0.183442	1.02306	0.032886	2.29279	3	0.900903	-0.150556	3.60518	3	4.5606e-223	104.53	925
Q09822	Q09822	Cell division control protein 15	cdc15	1	1.22305	0.290483	0.948867	-0.0757227	4.86964	3	0.77582	-0.366206	2.07143	3	3.6477e-129	102.12	927
Q09826	Q09826	Protein sds23/moc1	sds23	1	1.18946	0.250303	0.96505	-0.0513244	3.78322	3	0.811337	-0.301627	2.28205	3	4.4268e-84	44.288	408
Q09827	Q09827	Probable protein transport protein Sec61 subunit gamma	SPAC4G8.02c	1	0.902045	-0.148729	1.06453	0.0902211	1.78501	3	1.18013	0.23895	6.24637	3	3.0017e-15	7.7912	70
Q09828	Q09828	Putative leucine--tRNA ligase, mitochondrial	SPAC4G8.09	1	0.875433	-0.191931	0.956043	-0.0648521	7.04687	3	1.09208	0.127079	29.6883	2	2.1273e-35	100.89	874
Q09831	Q09831	Serine/threonine-protein kinase ppk14	ppk14	1	1.2168	0.283094	1.03362	0.0477059	5.7724	3	0.849457	-0.235388	6.86839	3	1.1734e-67	63.482	566
Q09833	Q09833	tRNA (uracil(54)-C(5))-methyltransferase	SPAC4G8.07c	1	1.02055	0.0293513	1.0333	0.0472637	4.8167	3	1.01249	0.0179125	2.38908	3	5.473e-113	59.613	527
Q09834	Q09834	Uncharacterized mitochondrial carrier C4G8.08	SPAC4G8.08	1	1.40514	0.490717	1.0633	0.0885487	0	1	0.75672	-0.402168	0	1	1.6764e-06	30.002	271
Q09835	Q09835	Protein transport protein gos1	gos1	1	1.30883	0.388274	0.92411	-0.113864	0	1	0.70606	-0.502137	0.301674	2	4.8304e-41	21.067	182
Q09836	Q09836	Probable mitochondrial ATPase complex subunit atp10	atp10	1	0.984494	-0.0225456	0.879675	-0.184957	3.54847	2	0.89353	-0.162412	0	1	3.9692e-67	31.381	267
Q09839	Q09839	Uncharacterized protein C16C9.01c		1	1.14422	0.194359	1.06553	0.0915758	3.89616	3	0.931235	-0.102783	2.70233	2	9.1952e-21	40.05	361
Q09841	Q09841	Probable proteasome subunit beta type-7	SPAC23D3.07	1	1.16662	0.222333	1.00185	0.00267134	2.34286	3	0.858767	-0.219662	2.60231	3	9.4938e-109	29.337	267
Q09843	Q09843	Replication factor C subunit 2	rfc2	1	1.23197	0.300966	1.0567	0.0795613	4.97565	3	0.85773	-0.221405	6.41697	3	3.7082e-69	37.876	340
Q09845	Q09845	Glycerol-3-phosphate dehydrogenase [NAD(+)] 2	gpd2	1	1.00946	0.0135783	1.00061	0.000884579	3.75827	3	0.99124	-0.0126937	5.09831	3	0	40.874	373
Q09847	Q09847	Nucleoporin nup146	nup146	1	1.06304	0.0881956	0.98036	-0.0286164	3.87647	3	0.922223	-0.116812	2.56826	3	7.8583e-286	145.78	1325
Q09848	Q09848	KH domain-containing protein C23D3.08	SPAC23D3.08	1	0.84734	-0.238988	1.05265	0.0740258	1.62922	2	1.2423	0.313014	2.80931	2	9.0808e-63	36.487	337
Q09849	Q09849	SWI/SNF and RSC complexes subunit arp42	arp42	1	1.03287	0.0466636	1.06963	0.0971164	2.801	3	1.03559	0.0504529	4.27585	3	8.3035e-40	47.1	424
Q09851	Q09851	NADPH-dependent 1-acyldihydroxyacetone phosphate reductase	ayr1	1	1.85479	0.891255	0.963513	-0.0536235	1.8946	3	0.519473	-0.944878	13.9256	3	6.6941e-71	32.73	296
Q09852	Q09852	Putative inorganic phosphate transporter C23D3.12	SPAC23D3.12	1	0.301074	-1.73181	0.724213	-0.465513	11.8005	3	2.40543	1.2663	26.2571	3	4.1088e-83	62.315	559
Q09853	Q09853	Protein MON2 homolog	mon2	1	0.959316	-0.0599226	0.983145	-0.0245239	7.02389	2	1.02484	0.0353987	11.2564	2	5.4654e-13	181.45	1616
Q09856	Q09856	Uncharacterized protein C29E6.02		1	0.907161	-0.140569	0.85265	-0.229974	0	1	0.93991	-0.0894055	0	1	1.444e-22	62.588	542
Q09857	Q09857	Uncharacterized protein C29E6.03c		1	1.05089	0.0716133	1.00668	0.00960039	4.39669	3	0.957927	-0.0620128	4.84398	3	5.0704e-148	121.57	1067
Q09859	Q09859	Probable peptide methionine sulfoxide reductase		1	1.7143	0.77762	1.07287	0.101471	1.50879	3	0.625833	-0.67615	5.88117	3	1.5998e-33	19.437	170
Q09860	Q09860	Probable cysteine--tRNA ligase		1	0.937045	-0.0938102	0.994767	-0.00756995	1.65589	3	1.0616	0.0862402	2.50901	3	0	85.554	754
Q09863	Q09863	Stress response protein nst1	nst1	1	0.936393	-0.0948141	0.955745	-0.0653024	2.14963	2	1.02067	0.0295117	3.59607	3	2.1411e-53	122.94	1085
Q09864	Q09864	Heat shock protein 60, mitochondrial	hsp60	1	1.30977	0.389318	0.99411	-0.00852262	5.79146	3	0.758993	-0.397841	10.0578	3	0	62.167	582
Q09866	Q09866	Uncharacterized WD repeat-containing protein C12G12.01c		1	1.0946	0.130399	1.0428	0.0604624	0	1	0.95268	-0.0699364	0	1	4.524e-11	101.95	905
Q09867	Q09867	rRNA-processing protein efg1	efg1	1	NaN	NaN	0.868093	-0.204078	4.88387	3	NaN	NaN	NaN	0	4.1736e-32	21.804	183
Q09868	Q09868	RNA-binding post-transcriptional regulator cip2	cip2	1	1.07518	0.10458	0.97768	-0.0325657	7.22896	3	0.909317	-0.137145	12.0563	3	3.6249e-41	62.068	576
Q09869	Q09869	Transcription initiation factor TFIID subunit 9	taf9	1	1.26516	0.339325	0.977985	-0.0321157	6.52515	2	0.77301	-0.371441	0	1	1.744e-09	18.448	163
Q09870	Q09870	Probable RNA 3-terminal phosphate cyclase-like protein	SPAC12G12.06c	1	1.1713	0.228111	1.02234	0.031875	1.86777	3	0.872825	-0.196236	4.92596	2	3.2491e-111	39.525	363
Q09871	Q09871	Uncharacterized protein C12G12.07c	SPAC12G12.07c	1	1.05905	0.0827651	0.97536	-0.0359932	2.62454	3	0.92098	-0.118758	4.20053	3	0	45.724	412
Q09875	Q09875	Uncharacterized protein C12G12.12	SPAC12G12.12	1	1.1259	0.171073	1.08095	0.1123	0.837227	2	0.96008	-0.0587734	0	1	5.6433e-05	35.746	324
Q09878	Q09878	Probable sulfite reductase [NADPH] flavoprotein component	SPCC584.01c	1	0.96377	-0.0532395	0.968283	-0.0464988	4.56115	3	1.00468	0.00674074	6.60648	3	0	111.35	1006
Q09879	Q09879	Probable ubiquitin carboxyl-terminal hydrolase 5	ubp5	1	1.17422	0.231707	0.9927	-0.0105702	3.41498	3	0.84541	-0.242277	8.26642	3	7.7419e-135	128.67	1108
Q09882	Q09882	Pre-mRNA-processing protein 45	prp45	1	0.810481	-0.30315	1.03425	0.048592	6.99489	2	1.2761	0.351741	0	1	1.8448e-19	62.696	557
Q09885	Q09885	Survival factor 1	svf1	1	0.961774	-0.0562303	1.02653	0.0377805	2.1931	3	1.06733	0.0940108	4.57122	3	1.8942e-276	42.961	380
Q09889	Q09889	Arrestin domain-containing protein C584.15c	SPCC584.15c	1	1.90425	0.929222	1.1487	0.200002	0	1	0.60323	-0.72922	11.8877	2	8.3516e-11	65.326	594
Q09891	Q09891	Putative phospholipid-transporting ATPase C24B11.12c	SPAC24B11.12c	1	1.00882	0.0126639	0.92968	-0.105194	4.9232	2	0.921555	-0.117858	10.4546	2	1.3972e-71	159.35	1402
Q09892	Q09892	Mitogen-activated protein kinase sty1	sty1	1	1.22861	0.297029	1.0694	0.0968015	2.23681	3	0.870413	-0.200227	1.25441	3	2.7845e-96	40.222	349
Q09893	Q09893	Uncharacterized protein C24B11.05	SPAC24B11.05	1	1.29136	0.368896	1.0236	0.033652	3.66354	2	0.79265	-0.335244	2.63546	2	1.3558e-67	26.513	226
Q09894	Q09894	Uncharacterized protein C24B11.07c	SPAC24B11.07c	1	1.13697	0.185195	1.0176	0.0251707	0	1	0.89501	-0.160024	0	1	1.6489e-09	62.463	561
Q09895	Q09895	Uncharacterized protein C24B11.08c	SPAC24B11.08c	1	1.203	0.266639	1.03917	0.0554364	7.26523	3	0.863817	-0.211203	7.17472	3	2.4361e-32	43.707	390
Q09896	Q09896	UPF0041 protein C24B11.09	SPAC24B11.09	1	NaN	NaN	0.94479	-0.0819344	0	1	NaN	NaN	NaN	0	1.2077e-10	13.536	118
Q09897	Q09897	Chitin synthase regulatory factor 3	chr3	1	0.997522	-0.00357978	1.1136	0.155231	5.26813	3	1.11637	0.158811	1.18187	3	2.3742e-185	103.18	932
Q09898	Q09898	Serine/threonine-protein kinase sid2	sid2	1	1.1904	0.251452	0.946257	-0.0796966	4.63493	3	0.794903	-0.331149	3.89441	3	1.1561e-28	70.491	607
Q09899	Q09899	Porphobilinogen deaminase	hem3	1	1.27533	0.350876	1.24737	0.318886	8.3143	3	0.97807	-0.0319904	9.86799	3	3.9768e-93	36.826	336
[truncated: 1,117 more rows]
