# Supplementary material for: Targeting of SUMO substrates to a Cdc48–Ufd1–Npl4 segregase and STUbL pathway in fission yeast
Source: Nat Commun. 2015 Nov 5;6:8827. doi: 10.1038/ncomms9827 (PMC4667616; doi:10.1038/ncomms9827)
Supplement: Supplementary Data 5 — Absolute abundance of proteins detected in this study. Values were extracted from Table S8 in Marguerat et al. (2012)1. [file ncomms9827-s6.xlsx]

## Sheet: Table S1
Supplementary Data 5. Absolute abundance of proteins detected in this study according to data by Marguerat et al. (2012)
Abundance of proteins in Supplementary Table 2							Abundance of proteins in Supplementary Table 3							Abundance of proteins in Supplementary Table 4
Proteins	PomBase ID	Protein names	Gene names	abundance (exp)	abundance (stat)		Proteins	PomBase ID	Protein names	Gene names	abundance (exp)	abundance (stat)		Protein IDs	PomBase ID	Majority protein IDs	Protein names	Gene names	abundance (exp)	abundance (stat)
A6X972	SPAC6B12.18	EKC/KEOPS complex subunit Gon7 (predicted)	gon7	7350	0		O13351	SPBC365.06	Ubiquitin-like protein pmt3/smt3	pmt3	29295	27901		A0ZWU1	SPCC1223.10c	A0ZWU1	Ell1-associated factor 1	eaf1	431	0
O13282	SPCC5E4.03c	Transcription initiation factor TFIID subunit 5	taf5	4263	2382		O13682	SPAC11E3.01c	Helicase swr1	swr1	238	0		A9ZLL8	SPBC16E9.16c	A9ZLL8	Protein lsd90	lsd90	12378	18752
O13351	SPBC365.06	Ubiquitin-like protein pmt3/smt3	pmt3	29295	27901		O13710	SPAC14C4.02c	Structural maintenance of chromosomes protein 5	smc5	0	2329		B5BP45	SPBC460.01c	B5BP45	Uncharacterized amino-acid permease C460.01c	SPBC460.01c	0	0
O13620	SPBP22H7.02c	Multiple RNA-binding domain-containing protein 1	mrd1	2765	0		O13734	SPAC15A10.15	Shugoshin-2	sgo2	0	2584		B5BP46	SPBC460.02c	B5BP46	Putative glutathione S-transferase C1183.02	SPBC460.02c	33372	11449
O13639	SPBC8D2.18c	Adenosylhomocysteinase	SPBC8D2.18c	278679	51914		O13788	SPAC17G6.10	SWI/SNF and RSC complexes subunit ssr1	ssr1	8935	3751		C6Y4A3	SPAC25H1.10c	C6Y4A3	ATP synthase subunit K, mitochondrial	atp19	16263	22152
O13651	SPBC8D2.06	Isoleucine--tRNA ligase, cytoplasmic	irs1	32018	16078		O13791	SPAC17G6.13	Protein slt1	slt1	5648	4459		C6Y4B8	SPAC22F3.15	C6Y4B8	Uncharacterized protein C22F3.15	SPAC22F3.15	2881	0
O13658	SPBC27B12.11c	Transcription factor Pho7	pho7	2728	0		O13794	SPAC17G6.16c	Endoribonuclease ysh1	ysh1	2418	283		C6Y4C4	SPBC26H8.16	C6Y4C4	Protein fmp21, mitochondrial	fmp21	4041	4998
O13672	SPBC29A3.04	60S ribosomal protein L8	rpl8	193645	47848		O13801	SPAC17H9.04c	Uncharacterized RNA-binding protein C17H9.04c	SPAC17H9.04c	4320	3102		C6Y4C6	SPBC29A10.17	C6Y4C6	Uncharacterized protein C29A10.17	SPBC29A10.17	3103	11007
O13682	SPAC11E3.01c	Helicase swr1	swr1	238	0		O13803	SPAC17H9.06c	Uncharacterized protein C17H9.06c	SPAC17H9.06c	0	0		C6Y4C7	SPCC757.15	C6Y4C7	Uncharacterized membrane protein C757.15	SPCC757.15	3242	0
O13710	SPAC14C4.02c	Structural maintenance of chromosomes protein 5	smc5	0	2329		O13852	SPAC19G12.13c	Protection of telomeres protein poz1	poz1	73	0		C6Y4D2	SPCC1442.19	C6Y4D2	Probable 54S ribosomal protein MRP49, mitochondrial	mrp49	2644	1591
O13722	SPAC15A10.02	Transcription initiation factor TFIID subunit 12	taf12	3824	4898		O13910	SPAC23C11.03	U3 small nucleolar ribonucleoprotein protein mpp10	mpp10	4192	1895		G2TRJ8	SPAC4F10.22	G2TRJ8	Cx9C motif-containing protein 4, mitochondrial	cmc4	0	11071
O13724	SPAC15A10.04c	Zinc finger protein zpr1	zpr1	19054	5963		O13959	SPAC23H4.18c	RING-box protein pip1	pip1	0	6655		G2TRK9	SPAC4D7.14	G2TRK9	Uncharacterized protein new13	new13	0	1066
O13734	SPAC15A10.15	Shugoshin-2	sgo2	0	2584		O13964	SPAC24C9.04	Uncharacterized protein C24C9.04	SPAC24C9.04	0	0		G2TRL4	SPAC19A8.16	G2TRL4	Uncharacterized protein prl65	prl65	2705	11456
O13741	SPAC16E8.06c	Nucleolar protein 12	nop12	3237	1192		O14007	SPAC29A4.04c	H/ACA ribonucleoprotein complex subunit 4	cbf5	46675	22779		G2TRL5	SPAC1805.18	G2TRL5	Uncharacterized protein new2	new2	1102	0
O13743	SPAC16E8.08	Spa2 interacting protein Pos1	pos1	3381	4833		O14027	SPAC29B12.04	Probable pyridoxine biosynthesis PDX1-like protein	snz1	117815	36049		G2TRL7	SPAC3F10.19	G2TRL7	S-phase delaying protein 2	spd2	15979	32972
O13758	SPAC17A2.08c	Spliceosome complex disassembly protein Ntr2 (predicted)	ntr2	0	0		O14086	SPAC2F3.03c	DNA-directed RNA polymerase I subunit rpa49	rpa49	5420	2531		G2TRM0	SPAC1486.11	G2TRM0	ATP synthase assembly factor fmc1, mitochondrial	fmc1	4415	8636
O13777	SPAC1610.01	Splicing factor Saf5	saf5	2140	4335		O14114	SPAC31G5.19	ATPase with bromodomain protein (predicted)	abo1	1599	801		G2TRM6	SPAC3H5.13	G2TRM6	Uncharacterized protein new4	new4	1072	0
O13788	SPAC17G6.10	SWI/SNF and RSC complexes subunit ssr1	ssr1	8935	3751		O14139	SPAC3G6.01	Chromodomain helicase hrp3	hrp3	3061	0		G2TRM7	SPAC16E8.18c	G2TRM7	Uncharacterized protein tam5	tam5	0	0
O13791	SPAC17G6.13	Protein slt1	slt1	5648	4459		O14174	SPAC4D7.10c	SAGA complex subunit Spt20	spt20	717	918		G2TRP3	SPBC21B10.14	G2TRP3	37S ribosomal protein YMR-31, mitochondrial	ymr31	20032	6581
O13792	SPAC17G6.14c	ATP-dependent RNA helicase uap56	uap56	48908	33645		O14206	SPAC1B9.03c	Brix domain-containing protein C1B9.03c	SPAC1B9.03c	2759	0		G2TRP6	SPBC24C6.13	G2TRP6	Cytochrome c oxidase subunit 6B-like protein new16	new16	3769	3330
O13794	SPAC17G6.16c	Endoribonuclease ysh1	ysh1	2418	283		O14246	SPAC6F6.16c	Protection of telomeres protein tpz1	tpz1	0	0		G2TRP7	SPBC19G7.19	G2TRP7	Mitochondrial import receptor subunit tom5	tom5	6598	5587
O13801	SPAC17H9.04c	Uncharacterized RNA-binding protein C17H9.04c	SPAC17H9.04c	4320	3102		O14258	SPAC6G10.12c	Metallothionein expression activator	ace2	0	0		G2TRP9	SPBC25H2.18	G2TRP9	Cytochrome c oxidase protein 20, mitochondrial	cox20	4750	4419
O13803	SPAC17H9.06c	Uncharacterized protein C17H9.06c	SPAC17H9.06c	0	0		O14270	SPAC1142.08	Fork head transcription factor 1	fhl1	0	0		G2TRQ0	SPBC56F2.15	G2TRQ0	Uncharacterized protein tam13	tam13	12715	6191
O13813	SPAC17H9.16	Mitochondrial import receptor subunit tom22	tom22	14113	12578		O14277;Q9P3T6	SPAC8C9.08;SPAC328.10c	40S ribosomal protein S5-A;40S ribosomal protein S5-B	rps5a;rps5b	81145	6109		G2TRQ2	SPBC3H7.18	G2TRQ2	Uncharacterized protein tam8	tam8	2427	10060
O13817	SPAC19A8.01c	Protein transport protein sec73	sec73	0	0		O14308	SPAC9G1.13c	SWR1-complex protein 4	swc4	0	0		G2TRQ6	SPBC17D1.17	G2TRQ6	Uncharacterized protein tam11	tam11	36595	14945
O13849	SPAC19G12.10c	Carboxypeptidase Y	cpy1	14355	43926		O14325	SPBC16E9.10c	AAA family ATPase Rix7 (predicted)	rix7	2666	418		G2TRQ8	SPBC1711.18	G2TRQ8	54S ribosomal protein L36, mitochondrial	tam9	0	0
O13852	SPAC19G12.13c	Protection of telomeres protein poz1	poz1	73	0		O14362	SPBC30D10.17c	KNR4/SMI1 homolog	smi1	12271	4807		G2TRQ9	SPBC14C8.19	G2TRQ9	Uncharacterized protein tam10	tam10	6723	0
O13910	SPAC23C11.03	U3 small nucleolar ribonucleoprotein protein mpp10	mpp10	4192	1895		O14463	SPAC7D4.07c	Thioredoxin-1	trx1	79992	74947		G2TRT3	SPCC330.20	G2TRT3	Protein tam14	tam14	0	4919
O13919	SPAC23C11.15	Paired amphipathic helix protein pst2	pst2	900	827		O36021	SPAC4F10.09c	Ribosome biogenesis protein Noc1 (predicted)	noc1	4805	1682		G2TRU5	SPCC4B3.20	G2TRU5	COX assembly mitochondrial protein 2	cmc2	2814	0
O13923	SPAC23C4.02	Coronin-like protein crn1	crn1	36383	23659		O42649	SPAC10F6.09c	Structural maintenance of chromosomes protein 3	psm3	1280	1138		O00084	SPAC1952.11c	O00084	Urease	ure1	12767	12909
O13943	SPAC23H3.14	Late secretory pathway protein avl9	avl9	0	0		O42700	SPCC1020.06c	Transaldolase	tal1	150633	70616		O00087	SPAC1002.09c	O00087	Dihydrolipoyl dehydrogenase, mitochondrial	dld1	62711	34368
O13952	SPAC23H4.11c	Centromere-localized protein 2	cnl2	0	0		O42848	SPAC23A1.11	60S ribosomal protein L16-A	rpl16a	90460	5137		O00091	SPAC3A12.18	O00091	Glucose-6-phosphate 1-dehydrogenase	zwf1	58434	26790
O13953	SPAC23H4.12	Chromatin modification-related protein eaf3	alp13	4837	3702		O42848;O42991	SPAC23A1.11;SPBC839.13c	60S ribosomal protein L16-A;60S ribosomal protein L16-B	rpl16a;rpl16b	90460	5137		O00102	SPBP16F5.04	O00102	Ubiquitin-conjugating enzyme E2-18 kDa	ubc7	5711	9760
O13959	SPAC23H4.18c	RING-box protein pip1	pip1	0	6655		O42939	SPBC16H5.03c	Ubiquitin-activating enzyme E1-like	uba2	1434	909		O00103	SPCC1259.15c	O00103	Ubiquitin-conjugating enzyme E2-20 kDa	ubc11	30140	26571
O13963	SPAC24C9.03	Diphosphomevalonate decarboxylase	mvd1	22876	12795		O42957	SPBC19G7.09	Ubiquitin-like-specific protease 1	ulp1	0	0		O13282	SPCC5E4.03c	O13282	Transcription initiation factor TFIID subunit 5	taf5	4263	2382
O13964	SPAC24C9.04	Uncharacterized protein C24C9.04	SPAC24C9.04	0	0		O42984	SPBC839.05c	40S ribosomal protein S17-A	rps17a	29373	30336		O13310	SPAC821.12	O13310	Serine/threonine-protein kinase orb6	orb6	787	3182
O13972	SPAC24C9.12c	Probable serine hydroxymethyltransferase, cytosolic	shm1	184036	56512		O42991	SPBC839.13c	60S ribosomal protein L16-B	rpl16b	1480	4858		O13326	SPBC428.11	O13326	O-acetylhomoserine (thiol)-lyase	SPBC428.11	204352	15717
O13987	SPAC26H5.05	Ankyrin and IPT/TIG repeat-containing protein C26H5.05	mga2	1455	373		O43004	SPBC2G2.05	60S ribosomal protein L16-C	rpl16c	3231	0		O13351	SPBC365.06	O13351	Ubiquitin-like protein pmt3/smt3	pmt3	29295	27901
O13988	SPAC26H5.06	Protection of telomeres protein 1	pot1	0	0		O43019	SPBC354.05c	Putative transcription factor sre2	sre2	3153	0		O13370	SPCC1795.11	O13370	ATP-dependent RNA helicase ded1	ded1	68662	25905
O14007	SPAC29A4.04c	H/ACA ribonucleoprotein complex subunit 4	cbf5	46675	22779		O43051	SPBC3F6.04c	Probable nucleolar complex protein 14	nop14	2138	3895		O13453	SPBC1685.01	O13453	Tyrosine-protein phosphatase pmp1	pmp1	269	0
O14027	SPAC29B12.04	Probable pyridoxine biosynthesis PDX1-like protein	snz1	117815	36049		O43065	SPBC1826.01c	Probable helicase mot1	mot1	3172	704		O13598	SPBC11B10.08	O13598	WW domain-containing protein C11B10.08		0	2950
O14053	SPCC1672.07	Uncharacterized WD repeat-containing protein C1672.07	SPCC1672.07	8606	2684		O43083	SPBC947.08c	Histone promoter control protein 2	hpc2	0	1760		O13602	SPBC11B10.04c	O13602	Probable 37S ribosomal protein S28, mitochondrial	mrps28	1577	0
O14064	SPCC962.02c	Protein bir1	bir1	0	0		O59702	SPBC36.05c	Histone deacetylase clr6	clr6	8424	4175		O13610	SPBC32H8.04c	O13610	rRNA-processing protein fcf1	fcf1	0	2199
O14079	SPACUNK4.14	Uncharacterized protein mdb1	mdb1	452	809		O59732	SPBC3E7.12c	Chitin synthase regulatory factor 1	chr1	1474	0		O13614	SPBP22H7.08	O13614	40S ribosomal protein S10-B	rps10b	596957	23841
O14082	SPACUNK4.17	NAD binding dehydrogenase family protein	SPACUNK4.17	1916	4331		O59855	SPCC1739.13	Probable heat shock protein ssa2	ssa2	364293	68852		O13615	SPBP22H7.07	O13615	Pre-mRNA-splicing factor prp5	prp5	5267	915
O14086	SPAC2F3.03c	DNA-directed RNA polymerase I subunit rpa49	rpa49	5420	2531		O60016	SPBC428.08c	Histone-lysine N-methyltransferase, H3 lysine-9 specific	clr4	0	0		O13620	SPBP22H7.02c	O13620	Multiple RNA-binding domain-containing protein 1	mrd1	2765	0
O14105	SPAC31G5.05c	Ribulose-phosphate 3-epimerase	SPAC31G5.05c	46806	24023		O60094	SPBC14C8.14c	DNA polymerase V	pol5	2496	0		O13621	SPBC691.05c	O13621	Uncharacterized protein C691.05c		4400	5425
O14114	SPAC31G5.19	ATPase with bromodomain protein (predicted)	abo1	1599	801		O60101	SPBC14F5.04c	Phosphoglycerate kinase	pgk1	691819	227211		O13622	SPBC691.04	O13622	ATP-dependent RNA helicase mss116, mitochondrial	mss116	3969	0
O14139	SPAC3G6.01	Chromodomain helicase hrp3	hrp3	3061	0		O60104	SPBC14F5.08	Mediator of RNA polymerase II transcription subunit 7	med7	4276	0		O13632	SPBC17A3.06	O13632	Tyrosine-protein phosphatase yvh1	yvh1	272	1442
O14148	SPAC29B12.01	Putative DNA helicase ino80	ino80	1321	1240		O60108	SPBC14F5.12c	CENP-B homolog protein 2	cbh2	1616	3408		O13633	SPBC17A3.05c	O13633	Uncharacterized J domain-containing protein C17A3.05c		11099	850
O14174	SPAC4D7.10c	SAGA complex subunit Spt20	spt20	717	918		O60177	SPBC23E6.02	ATP-dependent DNA helicase, ubiquitin-protein ligase E3 (predicted)	rrp2	0	0		O13636	SPBC17A3.01c	O13636	Mitochondrial import inner membrane translocase subunit tim50	tim50	2415	2125
O14196	SPAC5D6.02c	Meiotically up-regulated gene 165 protein	mug165	0	0		O74175	SPAC664.05	60S ribosomal protein L13	rpl13	210858	47419		O13637	SPBC8D2.20c	O13637	Protein transport protein sec31	sec31	29527	20886
O14206	SPAC1B9.03c	Brix domain-containing protein C1B9.03c	SPAC1B9.03c	2759	0		O74319	SPBC15D4.14	Transcription initiation factor TFIID subunit taf73	taf73	692	1887		O13639	SPBC8D2.18c	O13639	Adenosylhomocysteinase	SPBC8D2.18c	278679	51914
O14207	SPAC6B12.02c	Protein mms22	mus7	0	0		O74340	SPBC1A4.07c	Protein sof1	sof1	925	2212		O13640	SPBC8D2.17	O13640	Uncharacterized alpha-1,2-galactosyltransferase C8D2.17		9836	10880
O14233	SPAC6F12.17	mRNA 3'-end-processing protein rna14	rna14	4878	3189		O74354	SPBC25D12.02c	Nucleolar protein dnt1	dnt1	2697	3845		O13641	SPBC8D2.16c	O13641	Uncharacterized protein C8D2.16c		3076	1025
O14246	SPAC6F6.16c	Protection of telomeres protein tpz1	tpz1	0	0		O74391	SPBC4F6.04	60S ribosomal protein L25-B	rpl25b	41945	6921		O13642	SPBC8D2.15	O13642	Lipoyl synthase, mitochondrial	lip5	4173	1986
O14252	SPAC6G10.06	Putative oxidoreductase C6G10.06	SPAC6G10.06	0	0		O74424	SPCC162.08c	Nucleoporin nup211	nup211	1883	159		O13644	SPBC8D2.14c	O13644	Integral membrane protein sed5	sed5	479	1564
O14258	SPAC6G10.12c	Metallothionein expression activator	ace2	0	0		O74434	SPCC1682.03c	Meiotically up-regulated gene 174 protein	mug174	0	340		O13648	SPBC8D2.10c	O13648	Ribosomal protein arginine N-methytransferase rmt3	rmt3	7627	1729
O14269	SPAC7D4.14c	Mmi1-driven selective elimination factor Iss10	iss10	36	0		O74458	SPCC16C4.14c	Transcription factor tau subunit sfc4	sfc4	559	0		O13651	SPBC8D2.06	O13651	Isoleucine--tRNA ligase, cytoplasmic	irs1	32018	16078
O14270	SPAC1142.08	Fork head transcription factor 1	fhl1	0	0		O74500	SPCC285.13c	Nucleoporin nup60	nup60	9062	2503		O13656	SPBC27B12.13	O13656	Probable mitochondrial import receptor subunit tom40	tom40	38260	18639
O14273	SPAC8C9.04	Meiotically up-regulated protein C8C9.04	SPAC8C9.04	39450	55540		O74502	SPCC285.16c	DNA mismatch repair protein msh6	msh6	697	231		O13666	SPBC27B12.03c	O13666	C-5 sterol desaturase erg32	erg32	343	4575
O14277;Q9P3T6	SPAC8C9.08;SPAC328.10c	40S ribosomal protein S5-A;40S ribosomal protein S5-B	rps5a;rps5b	81145	6109		O74504	SPCC594.01	DUF1769 family protein	SPCC594.01	6628	1143		O13671	SPBC30B4.05	O13671	Importin-alpha re-exporter	kap109	3532	281
O14279	SPAC8C9.10c	Ribosomal RNA-processing protein 14-N	rrp14n	2380	6585		O74522	SPCC1494.10	Adhesion defective protein 3	adn3	2038	4147		O13672	SPBC29A3.04	O13672	60S ribosomal protein L8	rpl8	193645	47848
O14293	SPAC9E9.09c	Putative aldehyde dehydrogenase-like protein C9E9.09c	atd1	130580	56699		O74792	SPBC26H8.09c	SWI/SNF global transcription activator complex subunit snf59	snf59	1110	4115		O13682	SPAC11E3.01c	O13682	Helicase swr1	swr1	238	0
O14295	SPAC9E9.11	Pyridoxal reductase	plr1	27125	33630		O74857	SPCC18.07	DNA-directed RNA polymerase III subunit rpc4	rpc53	1805	0		O13683	SPAC11E3.02c	O13683	Uncharacterized protein C11E3.02c	SPAC11E3.02c	441	0
O14297	SPAC9E9.15	Uncharacterized protein C9E9.15	SPAC9E9.15	2930	18369		O74883	SPCC330.13	DNA-directed RNA polymerase III subunit rpc5	rpc37	2479	4238		O13685	SPAC11E3.04c	O13685	Ubiquitin-conjugating enzyme E2 13	ubc13	12561	19703
O14308	SPAC9G1.13c	SWR1-complex protein 4	swc4	0	0		O74887	SPCC576.03c	Peroxiredoxin tpx1	tpx1	439097	130559		O13686	SPAC11E3.05	O13686	Uncharacterized RWD, RING finger and WD repeat-containing protein C11E3.05	SPAC11E3.05	0	710
O14317	SPAC1071.08	60S acidic ribosomal protein P2-C	rpp203	141635	60031		O74954	SPCC736.08	Transcription factor cbf11	cbf11	1053	0		O13687	SPAC11E3.07	O13687	V-type proton ATPase subunit E	vma4	12694	27052
O14325	SPBC16E9.10c	AAA family ATPase Rix7 (predicted)	rix7	2666	418		O74964	SPBC4B4.03	Chromatin structure-remodeling complex subunit rsc1	rsc1	2767	1322		O13690	SPAC11E3.11c	O13690	PH and SEC7 domain-containing protein C11E3.11c	SPAC11E3.11c	2843	0
O14339;O59794	SPBC2F12.04;SPCC364.03	60S ribosomal protein L17-A;60S ribosomal protein L17-B	rpl17a;rpl17b	85501	15041		O94259	SPBP8B7.10c	Probable U3 small nucleolar RNA-associated protein 16	utp16	0	0		O13693	SPAC11E3.14	O13693	Uncharacterized protein C11E3.14	SPAC11E3.14	1879	1013
O14362	SPBC30D10.17c	KNR4/SMI1 homolog	smi1	12271	4807		O94305	SPCC5E4.05c	Putative monoglyceride lipase	mgl1	33935	35415		O13696	SPAC11G7.03	O13696	Isocitrate dehydrogenase [NAD] subunit 1, mitochondrial	idh1	20630	28464
O14368	SPBC3E7.02c	Heat shock protein 16	hsp16	8801	14144		O94383	SPBC29A10.04	Structural maintenance of chromosomes protein 1	psm1	664	646		O13698	SPAC11G7.05c	O13698	Malonyl CoA-acyl carrier protein transacylase, mitochondrial	mct1	0	0
O14423	SPAC9E9.10c	CENP-B homolog protein 1	cbh1	2351	6661		O94416	SPCC1620.09c	Transcription initiation factor IIF subunit alpha	tfg1	787	0		O13701	SPAC13F5.02c	O13701	Transcription initiation factor TFIID subunit 7	taf7	1188	6300
O14460	SPAC513.01c	Elongation factor 2	eft201	0	0		O94451	SPAC1687.05	E3 SUMO-protein ligase pli1	pli1	424	3161		O13703	SPAC13F5.04c	O13703	Vacuolar protein sorting-associated protein vts1	vts1	1497	5176
O14463	SPAC7D4.07c	Thioredoxin-1	trx1	79992	74947		O94476	SPCC1919.09	Eukaryotic translation initiation factor 6	tif6	46319	21869		O13704	SPAC13F5.05	O13704	Thioredoxin domain-containing protein C13F5.05, mitochondrial	SPAC13F5.05	2761	0
O14469	SPAC22A12.04c	40S ribosomal protein S22	rps22a	0	0		O94603	SPCC622.16c	Putative JmjC domain-containing histone demethylation protein 1	epe1	0	0		O13705	SPAC13F5.06c	O13705	Exocyst complex component sec10	sec10	528	308
O36021	SPAC4F10.09c	Ribosome biogenesis protein Noc1 (predicted)	noc1	4805	1682		O94643	SPBC21.01	Kinetochore protein mis17	mis17	0	0		O13710	SPAC14C4.02c	O13710	Structural maintenance of chromosomes protein 5	smc5	0	2329
O42648	SPAC10F6.08c	Ino80 complex HMG box subunit Nhp10 (predicted)	nht10	2497	1782		O94698	SPBC83.15	Ribosome biogenesis protein nsa1	nsa1	9438	2406		O13711	SPAC14C4.04	O13711	Uncharacterized protein C14C4.04	SPAC14C4.04	11150	11332
O42649	SPAC10F6.09c	Structural maintenance of chromosomes protein 3	psm3	1280	1138		O94716	SPCC1393.04	Kinetochore protein fta4	fta4	0	0		O13712	SPAC14C4.05c	O13712	Meiotically up-regulated gene 61 protein	mug61	502	0
O42700	SPCC1020.06c	Transaldolase	tal1	150633	70616		O94720	SPCC1393.08	GATA zinc finger domain-containing protein C1393.08	SPCC1393.08	0	0		O13713	SPAC14C4.06c	O13713	Nuclear polyadenylated RNA-binding protein nab2	nab2	2745	4185
O42848	SPAC23A1.11	60S ribosomal protein L16-A	rpl16a	90460	5137		O94754	SPBC16D10.11c	40S ribosomal protein S18	rps18a	155364	62234		O13718	SPAC14C4.11	O13718	Vacuolar transporter chaperone 2	vtc2	11374	26576
O42848;O42991	SPAC23A1.11;SPBC839.13c	60S ribosomal protein L16-A;60S ribosomal protein L16-B	rpl16a;rpl16b	90460	5137		P00332	SPCC13B11.01	Alcohol dehydrogenase	adh1	839308	261089		O13722	SPAC15A10.02	O13722	Transcription initiation factor TFIID subunit 12	taf12	3824	4898
O42890;Q9P7F2	SPBC1289.16c;SPAC2E1P3.04	Copper amine oxidase-like protein cao2;Copper amine oxidase 1	cao2;cao1	0	6699		P04909	SPCC622.08c	Histone H2A-alpha	hta1	1580	0		O13724	SPAC15A10.04c	O13724	Zinc finger protein zpr1	zpr1	19054	5963
O42906	SPBC119.15	GTPase npa3	npa3	24264	835		P04909;P04910	SPCC622.08c;SPAC19G12.06c	Histone H2A-alpha;Histone H2A-beta	hta1;hta2	1580	0		O13725	SPAC15A10.05c	O13725	NAD(P)H-hydrate epimerase	mug182	1838	12106
O42909	SPBC16A3.02c	Zinc-type alcohol dehydrogenase-like protein C16A3.02c	SPBC16A3.02c	12448	65340		P04913	SPCC622.09	Histone H2B-alpha	htb1	101924	69846		O13727	SPAC15A10.07	O13727	Uncharacterized protein C15A10.07	SPAC15A10.07	5942	2915
O42914	SPBC16A3.08c	Stm1 homolog Oga1	oga1	83565	35861		P07799	SPBC1703.14c	DNA topoisomerase 1	top1	1937	832		O13728	SPAC15A10.08	O13728	Alpha-actinin-like protein 1	ain1	982	527
O42924	SPBC16A3.19	Probable chromatin modification-related protein eaf7	eaf7	581	0		P08096	SPBC1A4.03c	DNA topoisomerase 2	top2	2034	495		O13729	SPAC15A10.09c	O13729	Uncharacterized protein C15A10.09c	SPAC15A10.09c	1381	0
O42932	SPBC16C6.08c	Cytochrome b-c1 complex subunit 6	qcr6	39195	52433		P09322	SPAC1834.03c	Histone H4	hhf1	0	0		O13731	SPAC15A10.11	O13731	E3 ubiquitin-protein ligase ubr11	ubr11	3034	808
O42939	SPBC16H5.03c	Ubiquitin-activating enzyme E1-like	uba2	1434	909		P09988;P10651	SPAC1834.04;SPBC1105.11c	Histone H3.1/H3.2;Histone H3.3	hht1;hht3	0	0		O13733	SPAC15A10.13	O13733	Protein kinase domain-containing protein ppk3	ppk3	2565	0
O42957	SPBC19G7.09	Ubiquitin-like-specific protease 1	ulp1	0	0		P0C016;P0C8R3;P0CG72;P0CH06;P0CH07	SPAC6G10.11c;SPAC589.10c;SPBC337.08c;SPAC11G7.04;SPAC1805.12c	Ubiquitin-40S ribosomal protein S27a;Ubiquitin;Ubiquitin-40S ribosomal protein S27b;Ubiquitin;Polyubiquitin;Ubiquitin;Ubiquitin-60S ribosomal protein L40;Ubiquitin;Ubiquitin-60S ribosomal protein L40;Ubiquitin	ubi3;ubi5;ubi4;ubi1;ubi2	146159	23244		O13735	SPAC15A10.16	O13735	Actin-interacting protein 3 homolog	fat1	1836	3469
O42964	SPBC19G7.16	Transcription factor iws1	iws1	4942	2657		P15398	SPBC4C3.05c	DNA-directed RNA polymerase I subunit rpa1	rpa1	8500	2441		O13736	SPAC16E8.01	O13736	Actin cytoskeleton-regulatory complex protein sla1	sla1	9394	9370
O42984	SPBC839.05c	40S ribosomal protein S17-A	rps17a	29373	30336		P28189	SPAC6F6.07c	40S ribosomal protein S13	rps13	145065	42491		O13739	SPAC16E8.04c	O13739	Probable chorismate mutase	SPAC16E8.04c	11605	11450
O42984;Q9P7J6	SPBC839.05c;SPCC24B10.09	40S ribosomal protein S17-A;40S ribosomal protein S17-B	rps17a;rps17b	29373	30336		P28706	SPBC3E7.08c	DNA repair protein rad13	rad13	0	0		O13741	SPAC16E8.06c	O13741	Nucleolar protein 12	nop12	3237	1192
O42991	SPBC839.13c	60S ribosomal protein L16-B	rpl16b	1480	4858		P30776	SPCC338.17c	Cohesin subunit rad21	rad21	173	0		O13742	SPAC16E8.07c	O13742	V-type proton ATPase subunit a	vph1	14260	21409
O43003	SPBC2G2.04c	Protein mmf1, mitochondrial	mmf1	104351	70035		P35679	SPBP8B7.03c	60S ribosomal protein L4-A	rpl4a	92586	28457		O13743	SPAC16E8.08	O13743	Spa2 interacting protein Pos1	pos1	3381	4833
O43004	SPBC2G2.05	60S ribosomal protein L16-C	rpl16c	3231	0		P36585;P57728	SPCC5E4.07;SPBC776.11	60S ribosomal protein L28-A;60S ribosomal protein L28-B	rpl28a;rpl28b	36482	15749		O13744	SPAC16E8.10c	O13744	37S ribosomal protein S7, mitochondrial	SPAC16E8.10c	866	0
O43013	SPBC2G2.14	Mitotic chromosome segregation protein Csi1	csi1	598	3866		P36597	SPCC1223.02	Pyrimidine precursor biosynthesis enzyme thi3	thi3	347641	57312		O13745	SPAC16E8.11c	O13745	RNA polymerase II transcription factor B subunit 1	tfb1	1157	2199
O43019	SPBC354.05c	Putative transcription factor sre2	sre2	3153	0		P36623	SPAC26F1.06	Phosphoglycerate mutase	gpm1	378886	194042		O13747	SPAC16E8.13	O13747	RING finger protein ETP1 homolog	SPAC16E8.13	931	0
O43026;P78958	SPBC354.12;SPBC32F12.11	Glyceraldehyde-3-phosphate dehydrogenase 2;Glyceraldehyde-3-phosphate dehydrogenase 1	gpd3;tdh1	4466	84934		P40370	SPBC1815.01	Enolase 1-1	eno101	815575	292253		O13748	SPAC16E8.14c	O13748	Alpha N-terminal protein methyltransferase 1	tae1	11006	0
O43030	SPBC3B9.01	Hsp70 nucleotide exchange factor fes1	fes1	20980	10708		P40381	SPAC664.01c	Chromatin-associated protein swi6	swi6	2394	3469		O13749	SPAC16E8.16	O13749	Transcription initiation factor IIB	sua7	855	0
O43035	SPBC3B9.06c	Autophagy-related protein 3	atg3	0	753		P40921	SPAC29A4.02c	Elongation factor 1-gamma	tef3	124343	48597		O13750	SPAC16E8.17c	O13750	Probable succinyl-CoA ligase [ADP-forming] subunit alpha, mitochondrial	SPAC16E8.17c	11712	13102
O43051	SPBC3F6.04c	Probable nucleolar complex protein 14	nop14	2138	3895		P40998	SPBC26H8.01	Thiamine thiazole synthase	thi2	703233	97097		O13752	SPAC17A2.02c	O13752	Uncharacterized TLC domain-containing protein C17A2.02c	SPAC17A2.02c	14365	7973
O43065	SPBC1826.01c	Probable helicase mot1	mot1	3172	704		P41003	SPBP4H10.06c	Structural maintenance of chromosomes protein 2	cut14	616	0		O13753	SPAC17A2.03c	O13753	V-type proton ATPase subunit d	vma6	12526	26263
O43068	SPBC6B1.04	Monopolin complex subunit mde4	mde4	404	0		P41004	SPBC146.03c	Structural maintenance of chromosomes protein 4	cut3	1020	437		O13754	SPAC17A2.04c	O13754	Hsp70/Hsp90 co-chaperone cns1	cns1	9172	2828
O43071	SPBC6B1.10	Pre-mRNA-processing factor 17	prp17	6958	3510		P41887	SPAC926.04c	Heat shock protein 90 homolog	swo1	284621	60585		O13755	SPAC17A2.05	O13755	Putative fumarate reductase	SPAC17A2.05	8804	23150
O43083	SPBC947.08c	Histone promoter control protein 2	hpc2	0	1760		P48011	SPBC19C2.03	DNA-directed RNA polymerases I, II, and III subunit RPABC4	rpc10	20748	1927		O13759	SPAC17A2.09c	O13759	RNA-binding post-transcriptional regulator csx1	csx1	5354	0
O43114	SPBC646.14c	Origin recognition complex subunit 5	orc5	608	0		P50522;Q10119	SPCC794.09c;SPAC23A1.10	Elongation factor 1-alpha-A;Elongation factor 1-alpha-B/C	tef1a;tef1b	8166	2755		O13764	SPAC17A5.01	O13764	Peroxisomal ATPase pex6	pex6	1266	2856
O59702	SPBC36.05c	Histone deacetylase clr6	clr6	8424	4175		P53692	SPCC5E4.06	Structural maintenance of chromosomes protein 6	smc6	35	0		O13765	SPAC17A5.02c	O13765	Lariat debranching enzyme	dbr1	1912	0
O59714	SPBC3B8.06	Uncharacterized membrane protein C3B8.06	SPBC3B8.06	2055	0		P56289;Q9UST4	SPAC26H5.10c;SPBC336.10c	Eukaryotic translation initiation factor 5A-1;Eukaryotic translation initiation factor 5A-2	tif51a;tif51b	295637	61011		O13768	SPAC17A5.06	O13768	Probable DNA repair helicase ercc3	ercc3	180	805
O59732	SPBC3E7.12c	Chitin synthase regulatory factor 1	chr1	1474	0		P78958;O43026	SPBC32F12.11;SPBC354.12	Glyceraldehyde-3-phosphate dehydrogenase 1;Glyceraldehyde-3-phosphate dehydrogenase 2	tdh1;gpd3	1017701	272090		O13769	SPAC17A5.07c	O13769	Ubiquitin-like-specific protease 2	ulp2	0	1685
O59757	SPCC1020.02	Kinetochore protein spc7	spc7	0	0		P79005	SPAC16A10.07c	Telomere length regulator taz1	taz1	449	0		O13770	SPAC17A5.08	O13770	Uncharacterized membrane protein C17A5.08	SPAC17A5.08	0	4106
O59827	SPCC965.07c	Glutathione S-transferase 2	gst2	14680	12226		P79013	SPAC144.11	40S ribosomal protein S11	rps11a	0	0		O13771	SPAC17A5.09c	O13771	Uncharacterized protein C17A5.09c	SPAC17A5.09c	2864	5971
O59855	SPCC1739.13	Probable heat shock protein ssa2	ssa2	364293	68852		Q01663	SPAC1783.07c	AP-1-like transcription factor	pap1	2711	2321		O13773	SPAC17A5.12	O13773	UBA domain-containing protein 7	ucp7	2129	811
O59855;Q10265	SPCC1739.13;SPAC13G7.02c	Probable heat shock protein ssa2;Probable heat shock protein ssa1	ssa2;ssa1	364293	68852		Q09715	SPAC18B11.10	Transcriptional repressor tup11	tup11	9282	3367		O13774	SPAC17A5.13	O13774	GTP cyclohydrolase 1	SPAC17A5.13	4869	5350
O60016	SPBC428.08c	Histone-lysine N-methyltransferase, H3 lysine-9 specific	clr4	0	0		Q09728	SPAC31A2.11c	Metal-binding regulatory protein cuf1	cuf1	990	0		O13775	SPAC17A5.15c	O13775	Probable glutamate--tRNA ligase, cytoplasmic	SPAC17A5.15c	23061	11053
O60094	SPBC14C8.14c	DNA polymerase V	pol5	2496	0		Q09750	SPBC12C2.10c	Paired amphipathic helix protein pst1	pst1	2293	4971		O13776	SPAC17A5.16	O13776	Hid-1 family protein C17A5.16	SPAC17A5.16	1556	645
O60101	SPBC14F5.04c	Phosphoglycerate kinase	pgk1	691819	227211		Q09799	SPAC22G7.05	Protein kri1	kri1	5524	1214		O13777	SPAC1610.01	O13777	Splicing factor Saf5	saf5	2140	4335
O60104	SPBC14F5.08	Mediator of RNA polymerase II transcription subunit 7	med7	4276	0		Q09814	SPAC2G11.15c	Trimethylguanosine synthase	tgs1	863	0		O13779	SPAC17A2.14	O13779	Putative metal ion transporter C17A12.14		1539	3430
O60108	SPBC14F5.12c	CENP-B homolog protein 2	cbh2	1616	3408		Q09869	SPAC12G12.05c	Transcription initiation factor TFIID subunit 9	taf9	6873	9418		O13781	SPAC17G6.03	O13781	Uncharacterized protein C17G6.03	SPAC17G6.03	0	3745
O60112	SPBC15C4.03	Uncharacterized Rab geranylgeranyltransferase C15C4.03	SPBC15C4.03	839	1379		Q09948	SPBC1734.15	Chromatin structure-remodeling complex subunit rsc4	rsc4	3446	2846		O13782	SPAC17G6.04c	O13782	Protein farnesyltransferase subunit beta	cpp1	1095	0
O60143	SPBC18H10.12c	60S ribosomal protein L7-C	rpl7c	118138	43713		Q10109	SPAC18G6.10	LEM domain protein Heh1/Lem2	lem2	934	1245		O13783	SPAC17G6.05c	O13783	Vacuolar protein-sorting protein bro1	bro1	4328	1904
O60143;P25457	SPBC18H10.12c;SPAC3H5.07	60S ribosomal protein L7-C;60S ribosomal protein L7-B	rpl7c;rpl7b	118138	43713		Q10134	SPAC23E2.01	Iron-sensing transcription factor 1	fep1	2814	1417		O13784	SPAC17G6.06	O13784	40S ribosomal protein S24-A	rps24a	76807	16917
O60158	SPBC19C7.10	Bouquet formation protein 4	bqt4	4467	10351		Q10198	SPBC11C11.03	Kinetochore protein ndc80	ndc80	0	0		O13785	SPAC17G6.07c	O13785	Protein transport protein use1	use1	896	0
O60177	SPBC23E6.02	ATP-dependent DNA helicase, ubiquitin-protein ligase E3 (predicted)	rrp2	0	0		Q10330	SPBC106.18	60S ribosomal protein L25-A	rpl25a	111385	10486		O13787	SPAC17G6.09	O13787	Translocation protein sec62	sec62	10128	6974
O60182	SPBC23E6.07c	Replication factor C subunit 1	rfc1	3262	2404		Q10424	SPAC25G10.03	Transcription factor zip1	zip1	0	0		O13788	SPAC17G6.10	O13788	SWI/SNF and RSC complexes subunit ssr1	ssr1	8935	3751
O60184	SPBC23E6.09	General transcriptional corepressor ssn6	ssn6	2633	2186		Q10425	SPAC25G10.08	Eukaryotic translation initiation factor 3 subunit B	SPAC25G10.08	49906	13495		O13789	SPAC17G6.11c	O13789	Uncharacterized beta-glucan synthesis-associated protein C17G6.11c	SPAC17G6.11c	2814	0
O74173	SPCC1450.04	Elongation factor 1-beta	tef5	119081	74468		Q10429	SPCC188.03	Condensin complex subunit 3	cnd3	1267	0		O13790	SPAC17G6.12	O13790	Cullin-1	cul1	2903	5886
O74175	SPAC664.05	60S ribosomal protein L13	rpl13	210858	47419		Q10432	SPCC188.07	Coiled-coil quantitatively-enriched protein 1	ccq1	205	279		O13791	SPAC17G6.13	O13791	Protein slt1	slt1	5648	4459
O74191	SPBC1347.02	FK506-binding protein 39 kDa	fkbp39	13229	24301		Q4PIR3	SPAC16A10.06c	E3 SUMO-protein ligase nse2	nse2	0	0		O13792	SPAC17G6.14c	O13792	ATP-dependent RNA helicase uap56	uap56	48908	33645
O74306;P52822	SPBC11C11.09c;SPAC3H5.12c	60S ribosomal protein L5-B;60S ribosomal protein L5-A	rpl5b;rpl5a	0	0		Q92345	SPAC1F8.07c	Probable pyruvate decarboxylase C1F8.07c	SPAC1F8.07c	500408	200256		O13793	SPAC17G6.15c	O13793	Probable mitochondrial transport protein fsf1	fsf1	14422	6671
O74319	SPBC15D4.14	Transcription initiation factor TFIID subunit taf73	taf73	692	1887		Q92351	SPAC6G9.06c	Spindle pole body protein pcp1	pcp1	210	2241		O13794	SPAC17G6.16c	O13794	Endoribonuclease ysh1	ysh1	2418	283
O74322;O14062	SPBC1685.02c;SPCC962.04	40S ribosomal protein S12-B;40S ribosomal protein S12-A	rps12b;rps12a	34187	18844		Q96TL7	SPBC1778.02	DNA-binding protein rap1	rap1	249	0		O13795	SPAC17G6.17	O13795	Protein pof8	pof8	0	0
O74324	SPBC1685.04	Uncharacterized protein C1685.04	SPBC1685.04	0	427		Q96UP3	SPAC6F6.17	Telomere length regulator protein rif1	rif1	135	0		O13796	SPAC1142.01	O13796	Uncharacterized protein C1142.01		2975	0
O74330	SPBC1685.10	40S ribosomal protein S27	rps27	220743	58669		Q9HDZ6	SPAC589.08c	DASH complex subunit dam1	dam1	0	0		O13797	SPAC1142.02c	O13797	Small glutamine-rich tetratricopeptide repeat-containing protein 2	sgt2	34042	18839
O74340	SPBC1A4.07c	Protein sof1	sof1	925	2212		Q9HGP4	SPAC631.02	BET family double bromodomain protein Bdf2	bdf2	2421	2704		O13798	SPAC17H9.01	O13798	Caffeine-induced protein 16	cid16	0	0
O74354	SPBC25D12.02c	Nucleolar protein dnt1	dnt1	2697	3845		Q9P3A7	SPAC1565.08	Cell division cycle protein 48	cdc48	52690	34070		O13799	SPAC17H9.02	O13799	Uncharacterized helicase C17H9.02	SPAC17H9.02	0	0
O74364	SPBC30B4.03c	Adhesion defective protein 1	adn1	1358	1537		Q9P3W6	SPAC458.02c	Uncharacterized protein C458.02c	SPAC458.02c	14387	15388		O13801	SPAC17H9.04c	O13801	Uncharacterized RNA-binding protein C17H9.04c	SPAC17H9.04c	4320	3102
O74391	SPBC4F6.04	60S ribosomal protein L25-B	rpl25b	41945	6921		Q9P6Q5	SPAC644.05c	Probable deoxyuridine 5'-triphosphate nucleotidohydrolase	dut1	29004	20820		O13802	SPAC17H9.05	O13802	Probable rRNA-processing protein ebp2	ebp2	6209	1222
O74398	SPBC4F6.12	LIM domain-containing protein C4F6.12	pxl1	0	0		Q9P6R0	SPBC13E7.10c	Transcription factor IIIB 60 kDa subunit	brf1	279	0		O13804	SPAC17H9.07	O13804	Uncharacterized protein C17H9.07	SPAC17H9.07	5025	4249
O74399	SPBC4F6.13c	Ribosome biogenesis protein erb1	erb1	8884	7691		Q9P6S5	SPBC27.02c	DASH complex subunit ask1	ask1	0	0		O13807	SPAC17H9.10c	O13807	DNA damage-binding protein 1	ddb1	1230	0
O74424	SPCC162.08c	Nucleoporin nup211	nup211	1883	159		Q9P7B0	SPBC1652.01	Protein STB3 homolog	stb3	0	0		O13808	SPAC17H9.11	O13808	Uncharacterized protein C17H9.11	SPAC17H9.11	11943	15867
O74434	SPCC1682.03c	Meiotically up-regulated gene 174 protein	mug174	0	340		Q9P7C0	SPAC2E1P5.05	U3 snoRNP-associated protein Rrp9 (predicted)	rrp9	4164	1648		O13809	SPAC17H9.12c	O13809	Uncharacterized FAD-binding protein C17H9.12c	SPAC17H9.12c	53721	34407
O74458	SPCC16C4.14c	Transcription factor tau subunit sfc4	sfc4	559	0		Q9P7H9	SPAC105.03c	Uncharacterized transcriptional regulatory protein C105.03c	SPAC105.03c	0	0		O13810	SPAC17H9.13c	O13810	Probable glutamate 5-kinase	SPAC17H9.13c	10521	2410
O74500	SPCC285.13c	Nucleoporin nup60	nup60	9062	2503		Q9P7J6	SPCC24B10.09	40S ribosomal protein S17-B	rps17b	69861	17516		O13811	SPAC17H9.14c	O13811	Protein disulfide-isomerase C17H9.14c	SPAC17H9.14c	33044	19417
O74502	SPCC285.16c	DNA mismatch repair protein msh6	msh6	697	231		Q9P7S3	SPAC23G3.10c	SWI/SNF and RSC complexes subunit ssr3	ssr3	5445	5659		O13813	SPAC17H9.16	O13813	Mitochondrial import receptor subunit tom22	tom22	14113	12578
O74503	SPCC285.17	Upstream activation factor subunit spp27	spp27	24066	17852		Q9P7S4	SPAC23G3.09	Transcription initiation factor TFIID subunit 4	taf4	2304	6262		O13816	SPAC17H9.20	O13816	Cohesin subunit psc3	psc3	723	2719
O74504	SPCC594.01	DUF1769 family protein	SPCC594.01	6628	1143		Q9P7S7	SPAC23G3.06	Nucleolar protein 58	nop58	19673	15886		O13818	SPAC19A8.02	O13818	Uncharacterized PH domain-containing protein C19A8.02	SPAC19A8.02	233	1885
O74522	SPCC1494.10	Adhesion defective protein 3	adn3	2038	4147		Q9P7W8	SPBC1703.02	Chromatin structure-remodeling complex subunit rsc9	rsc9	5841	2189		O13819	SPAC19A8.03	O13819	Phosphoinositide 3-phosphatase	SPAC19A8.03	0	0
O74538	SPCC74.05	60S ribosomal protein L27-B	rpl27b	126681	21973		Q9P7X8	SPBP23A10.07	Probable DNA-directed RNA polymerase I subunit RPA2	rpa2	9681	2472		O13820	SPAC19A8.04	O13820	Cytochrome P450 61	erg5	32540	20265
O74548	SPCC777.09c	Probable acetylornithine aminotransferase, mitochondrial	arg1	103914	38160		Q9UR39	SPAC1783.04c	NAD-dependent protein deacetylase hst4	hst4	0	0		O13821	SPAC19A8.05c	O13821	Vacuolar protein sorting-associated protein 27	sst4	3133	5157
O74733	SPBC1709.08	Protein cft1	cft1	1796	1033		Q9URX6	SPAC890.08	60S ribosomal protein L31	rpl31	83276	41453		O13822	SPAC19A8.06	O13822	Uncharacterized oxidoreductase C19A8.06	SPAC19A8.06	1849	0
O74740	SPBC1709.15c	Cleavage factor two protein 2	cft2	2726	4467		Q9US25	SPAC1783.05	Chromodomain helicase hrp1	hrp1	2184	378		O13823	SPAC19A8.07c	O13823	U3 small nucleolar ribonucleoprotein protein imp4	imp4	4725	1845
O74743	SPBC1709.18	Eukaryotic translation initiation factor 4E-2	tif452	4912	5462		Q9UST7	SPBC336.07	Transcription factor tau subunit sfc3	sfc3	0	0		O13827	SPAC19A8.11c	O13827	Uncharacterized protein C19A8.11c	SPAC19A8.11c	505	1804
O74766	SPBC24C6.04	Probable delta-1-pyrroline-5-carboxylate dehydrogenase	SPBC24C6.04	104068	39160		Q9USU7	SPBC28F2.11	HMG box-containing protein C28F2.11	hmo1	43440	25497		O13828	SPAC19A8.12	O13828	mRNA decapping complex subunit 2	dcp2	1865	1376
O74792	SPBC26H8.09c	SWI/SNF global transcription activator complex subunit snf59	snf59	1110	4115		Q9USU8	SPBC28F2.10c	Chromatin-remodeling complexes subunit ngg1	ngg1	332	0		O13829	SPAC19A8.13	O13829	U1 small nuclear ribonucleoprotein 70 kDa homolog	usp101	4914	2495
O74808	SPBC2D10.17	Cryptic loci regulator protein 1	clr1	0	0		Q9USZ4	SPBC11G11.05	DNA-directed RNA polymerase I subunit rpa34	rpa34	9824	8507		O13830	SPAC19A8.14	O13830	Probable peptidyl-tRNA hydrolase 2	SPAC19A8.14	5230	0
O74842	SPCC1235.05c	Uncharacterized ATP-dependent helicase fft2	fft2	2112	842		Q9UT79	SPAC343.11c	Multicopy suppressor of chk1 protein 1	msc1	2030	1364		O13831	SPAC19A8.15	O13831	Tryptophan synthase	trp2	77683	22459
O74857	SPCC18.07	DNA-directed RNA polymerase III subunit rpc4	rpc53	1805	0		Q9UTI5	SPAC15E1.06	Vacuolar protein sorting-associated protein 29	vps29	1169	0		O13834	SPAC19D5.04	O13834	E3 ubiquitin-protein ligase ptr1	ptr1	2451	1132
O74862	SPCC18.12c	rRNA-processing protein utp23	utp23	2931	2147		Q9UTK5	SPAC1486.04c	Abnormal long morphology protein 1	alm1	2129	1048		O13835	SPAC19D5.05c	O13835	U3 small nucleolar ribonucleoprotein protein imp3	imp3	5256	3432
O74874	SPCC31H12.08c	Glucose-repressible alcohol dehydrogenase transcriptional effector	ccr4	4447	1862		Q9UTM3	SPAC1420.03	26S proteasome regulatory subunit rpn5	rpn5a	0	0		O13837	SPAC19D5.07	O13837	4-aminobutyrate aminotransferase	SPAC19D5.07	680	3391
O74883	SPCC330.13	DNA-directed RNA polymerase III subunit rpc5	rpc37	2479	4238		Q9UTN6	SPAC1250.01	Chromatin structure-remodeling complex subunit snf21	snf21	2254	2093		O13838	SPAC19E9.01c	O13838	Nucleoporin nup40	nup40	6684	1511
O74887	SPCC576.03c	Peroxiredoxin tpx1	tpx1	439097	130559		Q9UTQ7	SPAC1071.06	SWI/SNF and RSC complexes subunit arp9	arp9	6058	1995		O13842	SPAC19G12.03	O13842	Chitin deacetylase 1	cda1	3204	17111
O74895;Q9US22	SPCC576.11;SPAC1783.08c	60S ribosomal protein L15-A;60S ribosomal protein L15-B	rpl15a;rpl15b	51265	14370		Q9UU80	SPCP1E11.07c	Pre-mRNA-splicing factor cwf18	cwf18	1835	0		O13844	SPAC19G12.05	O13844	Uncharacterized mitochondrial carrier C19G12.05	SPAC19G12.05	18488	3333
O74904	SPCC613.05c	60S ribosomal protein L35	rpl35	122472	36204		Q9UU96	SPCC830.03	Polynucleotide 5'-hydroxyl-kinase grc3	grc3	2972	0		O13845	SPAC19G12.07c	O13845	RNA-binding protein rsd1	rsd1	8194	1559
O74910	SPCC613.12c	Rik1-associated factor 1	raf1	0	0		Q9UUB5	SPBC409.09c	Kinetochore protein mis13	mis13	168	364		O13846	SPAC19G12.08	O13846	Ceramide very long chain fatty acid hydroxylase-like protein C19G12.08	SPAC19G12.08	19929	2496
O74954	SPCC736.08	Transcription factor cbf11	cbf11	1053	0		Q9UUG8	SPAC630.14c	Transcriptional repressor tup12	tup12	12475	5672		O13848	SPAC19G12.09	O13848	NAD/NADP-dependent indole-3-acetaldehyde reductase	SPAC19G12.09	34752	51711
O74964	SPBC4B4.03	Chromatin structure-remodeling complex subunit rsc1	rsc1	2767	1322		Q9Y705	SPBC365.15	Spindle pole body component alp4	alp4	32	0		O13849	SPAC19G12.10c	O13849	Carboxypeptidase Y	cpy1	14355	43926
O74986	SPCC338.08	DNA endonuclease ctp1	ctp1	0	0		Q9Y794	SPBP23A10.13	Origin recognition complex subunit 4	orc4	0	0		O13850	SPAC19G12.11	O13850	Ubiquinone biosynthesis protein coq9, mitochondrial	coq9	12057	4178
O74989	SPCC338.12	Proteinase B inhibitor Pbi2	pbi2	27228	61268		Q9Y7N0	SPCC1450.02	SWR1 complex bromodomain subunit bdf1	bdf1	5189	3939		O13851	SPAC19G12.12	O13851	Decaprenyl-diphosphate synthase subunit 2	dlp1	0	0
O75000	SPCC16C4.13c	60S ribosomal protein L12	rpl1201	248939	51168		Q9Y7N1	SPCC1450.03	Uncharacterized protein C1450.03	SPCC1450.03	0	2823		O13853	SPAC19G12.14	O13853	Phosphatidylinositol 4-phosphate 5-kinase its3	its3	1312	2325
O94258	SPBP8B7.09c	Exportin-T	los1	1438	913		Q9Y7R3	SPCC306.03c	Condensin complex subunit 2	cnd2	3503	0		O13855	SPAC1A6.01c	O13855	Uncharacterized protein C1A6.01c		291	0
O94259	SPBP8B7.10c	Probable U3 small nucleolar RNA-associated protein 16	utp16	0	0									O13856	SPAC1A6.02	O13856	Uncharacterized WD repeat-containing protein C1A6.02		5687	1424
O94267	SPBP8B7.19	FACT complex subunit spt16	spt16	12870	8636									O13857	SPAC1A6.03c	O13857	Putative lysophospholipase C1A6.03c	SPAC1A6.03c	3764	11949
O94289	SPBC887.04c	Ubiquitin homeostasis protein lub1	lub1	6745	4672									O13858	SPAC1A6.07	O13858	Uncharacterized protein C1A6.07	SPAC1A6.07	11702	2847
O94301	SPBC887.18c	Transcriptional coactivator hfi1	hfi1	962	571									O13861	SPAC1A6.10	O13861	Uncharacterized protein C1A6.10		14619	8851
O94305	SPCC5E4.05c	Putative monoglyceride lipase	mgl1	33935	35415									O13863	SPAC1B1.02c	O13863	Uncharacterized kinase C1B1.02c	SPAC1B1.02c	558	0
O94316	SPBC215.12	Pre-mRNA-splicing factor cwf10	cwf10	6435	1376									O13864	SPAC1B1.03c	O13864	Importin subunit beta-1	kap95	14378	4384
O94358	SPBC428.10	Uncharacterized protein C428.10	SPBC428.10	589	2758									O13865	SPAC1B1.04c	O13865	PAB-dependent poly(A)-specific ribonuclease subunit pan3-like	SPAC1B1.04c	0	0
O94383	SPBC29A10.04	Structural maintenance of chromosomes protein 1	psm1	664	646									O13867	SPAC1B3.01c	O13867	Uracil phosphoribosyltransferase 1	SPAC1B3.01c	29874	22228
O94395	SPCC126.02c	ATP-dependent DNA helicase II subunit 1	pku70	0	0									O13870	SPAC1B3.05	O13870	General negative regulator of transcription subunit 3	not3	2104	5123
O94397	SPCC126.04c	SAGA-associated factor 73	sgf73	0	0									O13871	SPAC1B3.06c	O13871	Uncharacterized methyltransferase C1B3.06c	SPAC1B3.06c	5192	3002
O94416	SPCC1620.09c	Transcription initiation factor IIF subunit alpha	tfg1	787	0									O13873	SPAC1B3.08	O13873	Protein CSN12 homolog	csn12	1335	1266
O94419	SPCC1620.12c	Putative GTPase-activating protein C1620.12c	SPCC1620.12c	594	1546									O13874	SPAC1B3.09c	O13874	Uncharacterized NOC2 family protein C1B3.09c	SPAC1B3.09c	1724	0
O94424	SPBC1198.13c	Transcription initiation factor IIF subunit beta	tfg2	3534	881									O13878	SPAC1B3.13	O13878	U3 small nucleolar RNA-associated protein 17	utp17	10853	976
O94436	SPAC22H12.02	Transcription initiation factor TFIID subunit 14	tfg3	3639	17554									O13880	SPAC1B3.16c	O13880	Vitamin H transporter 1	vht1	4145	0
O94438	SPAC22H12.04c	40S ribosomal protein S1-B	rps102	84511	31932									O13882	SPAC1B3.18c	O13882	Uncharacterized protein C1B3.18c	SPAC1B3.18c	9578	0
O94438;Q09781	SPAC22H12.04c;SPAC13G6.02c	40S ribosomal protein S1-B;40S ribosomal protein S1-A	rps102;rps101	84511	31932									O13892	SPAC20G4.08	O13892	Uncharacterized protein C20G4.08		8988	6021
O94451	SPAC1687.05	E3 SUMO-protein ligase pli1	pli1	424	3161									O13897	SPAC22A12.06c	O13897	Uncharacterized hydrolase C22A12.06c	SPAC22A12.06c	1348	0
O94476	SPCC1919.09	Eukaryotic translation initiation factor 6	tif6	46319	21869									O13898	SPAC22A12.07c	O13898	Dolichyl-phosphate-mannose--protein mannosyltransferase 1	ogm1	9831	5959
O94481	SPCC1919.14c	Transcription factor TFIIIB component B''	bdp1	1220	4998									O13899	SPAC22A12.08c	O13899	Uncharacterized CDP-alcohol phosphatidyltransferase class-I family protein C22A12.08c	SPAC22A12.08c	5910	5108
O94506	SPCC1753.05	mRNA export factor rsm1	rsm1	0	0									O13900	SPAC22A12.09c	O13900	Pre-mRNA-splicing factor sap114	sap114	1543	2249
O94513	SPBC646.09c	Eukaryotic translation initiation factor 3 subunit E	int6	32269	8320									O13901	SPAC22A12.10	O13901	Uncharacterized CDP-alcohol phosphatidyltransferase class-I family protein C22A12.10	SPAC22A12.10	10326	6635
O94514	SPBC646.10c	Nucleolar protein 56	nop56	20982	19629									O13902	SPAC22A12.11	O13902	Dihydroxyacetone kinase 1	dak1	33980	23419
O94516	SPBC646.15c	Peroxisomal membrane protein PEX16	pex16	627	3024									O13903	SPAC22A12.12c	O13903	Exosome complex component rrp40	rrp40	4196	4441
O94523	SPCC1281.06c	Probable acyl-CoA desaturase	SPCC1281.06c	18657	7332									O13905	SPAC22A12.14c	O13905	BSD domain-containing protein C22A12.14c	SPAC22A12.14c	0	0
O94561	SPBC1773.02c	Peroxiredoxin C1773.02c	bcp1	5003	12168									O13907	SPAC22A12.16	O13907	Probable ATP-citrate synthase subunit 2	SPAC22A12.16	43166	20192
O94577	SPCC1442.04c	Reduced meiotic recombination protein C1442.04c	SPCC1442.04c	0	1378									O13910	SPAC23C11.03	O13910	U3 small nucleolar ribonucleoprotein protein mpp10	mpp10	4192	1895
O94603	SPCC622.16c	Putative JmjC domain-containing histone demethylation protein 1	epe1	0	0									O13912	SPAC23C11.06c	O13912	Uncharacterized protein C23C11.06c	SPAC23C11.06c	0	7775
O94616	SPBC1289.07c	DNA-directed RNA polymerases I and III subunit RPAC1	rpc40	26518	7030									O13914	SPAC23C11.09	O13914	Alanine--tRNA ligase	ala1	16607	13371
O94619	SPBC1289.10c	Adhesion defective protein 2	adn2	1627	0									O13917	SPAC23C11.13c	O13917	Uncharacterized protein C23C11.13c	SPAC23C11.13c	21117	34885
O94629	SPBC1347.11	Stress responsive orphan 1	sro1	0	6322									O13918	SPAC23C11.14	O13918	Zinc homeostasis factor 1	zhf1	12505	5966
O94639	SPBC16D10.06	Zinc-regulated transporter 1	zrt1	13974	0									O13919	SPAC23C11.15	O13919	Paired amphipathic helix protein pst2	pst2	900	827
O94643	SPBC21.01	Kinetochore protein mis17	mis17	0	0									O13920	SPAC23C11.17	O13920	Uncharacterized protein C23C11.17	SPAC23C11.17	6977	7249
O94659	SPBC651.01c	Probable nucleolar GTP-binding protein 1	nog1	9236	5628									O13923	SPAC23C4.02	O13923	Coronin-like protein crn1	crn1	36383	23659
O94679	SPBC776.13	Condensin complex subunit 1	cnd1	864	785									O13926	SPAC23C4.06c	O13926	UPF0665 family protein C23C4.06c	SPAC23C4.06c	2077	0
O94692	SPBC83.08	RuvB-like helicase 2	rvb2	15635	18322									O13928	SPAC23C4.08	O13928	GTP-binding protein rho3	rho3	10326	18154
O94698	SPBC83.15	Ribosome biogenesis protein nsa1	nsa1	9438	2406									O13929	SPAC23C4.09c	O13929	Uncharacterized protein C23C4.09c	SPAC23C4.09c	16660	3768
O94703	SPCC1259.03	DNA-directed RNA polymerase I subunit RPA12	rpa12	8380	3600									O13931	SPAC23C4.11	O13931	ATP synthase subunit J, mitochondrial	atp18	4128	7155
O94707	SPCC1259.07	RXT3-like protein C1259.07	rxt3	3530	1301									O13932	SPAC23C4.13	O13932	Protein transport protein bet1	bet1	0	0
O94716	SPCC1393.04	Kinetochore protein fta4	fta4	0	0									O13933	SPAC23C4.14	O13933	Chitobiosyldiphosphodolichol beta-mannosyltransferase	alg1	5092	4660
O94720	SPCC1393.08	GATA zinc finger domain-containing protein C1393.08	SPCC1393.08	0	0									O13935	SPAC23C4.17	O13935	Putative tRNA (cytosine-5-)-methyltransferase C23C4.17	SPAC23C4.17	4846	2630
O94751	SPCC1322.12c	Checkpoint serine/threonine-protein kinase bub1	bub1	511	1962									O13936	SPAC23C4.19	O13936	Transcription elongation factor spt5	spt5	3664	5662
O94752	SPBC18E5.11c	Enhancer of mRNA-decapping protein 3	edc3	2380	1533									O13939	SPAC23H3.06	O13939	AP-3 complex subunit beta	apl6	3293	1624
O94754	SPBC16D10.11c	40S ribosomal protein S18	rps18a	155364	62234									O13940	SPAC23H3.09c	O13940	Probable low-specificity L-threonine aldolase	gly1	15502	1856
P00332	SPCC13B11.01	Alcohol dehydrogenase	adh1	839308	261089									O13942	SPAC23H3.12c	O13942	Uncharacterized protein C23H3.12c	SPAC23H3.12c	1035	0
P04909	SPCC622.08c	Histone H2A-alpha	hta1	1580	0									O13943	SPAC23H3.14	O13943	Late secretory pathway protein avl9	avl9	0	0
P04910	SPAC19G12.06c	Histone H2A-beta	hta2	9982	68244									O13944	SPAC23H4.01c	O13944	Oxysterol-binding protein homolog C23H4.01c		4699	6348
P04910;P04909	SPAC19G12.06c;SPCC622.08c	Histone H2A-beta;Histone H2A-alpha	hta2;hta1	9982	68244									O13945	SPAC23H4.02	O13945	Protein kinase domain-containing protein ppk9	ppk9	1352	0
P04913	SPCC622.09	Histone H2B-alpha	htb1	101924	69846									O13946	SPAC23H4.03c	O13946	Endoplasmic reticulum vesicle protein 25	erv25	6020	3964
P05732	SPAC26A3.04	60S ribosomal protein L20	rpl20a	0	0									O13950	SPAC23H4.07c	O13950	Signal recognition particle receptor subunit beta	srp102	6395	13089
P05734	SPBC56F2.02	60S ribosomal protein L19-A	rpl19a	61481	5163									O13951	SPAC23H4.08	O13951	RNA polymerase II nuclear localization protein iwr1	iwr1	0	0
P07669	SPCC24B10.21	Triosephosphate isomerase	tpi1	74097	170052									O13953	SPAC23H4.12	O13953	Chromatin modification-related protein eaf3	alp13	4837	3702
P07799	SPBC1703.14c	DNA topoisomerase 1	top1	1937	832									O13955	SPAC23H4.14	O13955	Vacuolar morphogenesis protein 6	vam6	115	1811
P08094	SPBP8B7.06	60S acidic ribosomal protein P2-alpha	rpp201	147875	78739									O13956	SPAC23H4.15	O13956	Ribosome biogenesis protein tsr1 homolog	SPAC23H4.15	4029	1648
P08096	SPBC1A4.03c	DNA topoisomerase 2	top2	2034	495									O13959	SPAC23H4.18c	O13959	RING-box protein pip1	pip1	0	6655
P09322	SPAC1834.03c	Histone H4	hhf1	0	0									O13960	SPAC1705.03c	O13960	Cell wall protein ecm33	ecm33	1243	32677
P09988;P10651	SPAC1834.04;SPBC1105.11c	Histone H3.1/H3.2;Histone H3.3	hht1;hht3	0	0									O13961	SPAC1786.03	O13961	Nuclear envelope protein ndc1	cut11	7182	691
P0C016;P0C8R3	SPAC6G10.11c;SPAC589.10c	Ubiquitin-40S ribosomal protein S27a;40S ribosomal protein S27a;Ubiquitin-40S ribosomal protein S27b;40S ribosomal protein S27b	ubi3;ubi5	146159	23244									O13962	SPAC24C9.02c	O13962	Putative cytochrome c1 heme lyase	SPAC24C9.02c	9724	10818
P0C016;P0C8R3;P0CG72;P0CH06;P0CH07	SPAC6G10.11c;SPAC589.10c;SPBC337.08c;SPAC11G7.04;SPAC1805.12c	Ubiquitin-40S ribosomal protein S27a;Ubiquitin;Ubiquitin-40S ribosomal protein S27b;Ubiquitin;Polyubiquitin;Ubiquitin;Ubiquitin-60S ribosomal protein L40;Ubiquitin;Ubiquitin-60S ribosomal protein L40;Ubiquitin	ubi3;ubi5;ubi4;ubi1;ubi2	146159	23244									O13963	SPAC24C9.03	O13963	Diphosphomevalonate decarboxylase	mvd1	22876	12795
P10989	SPBC32H8.12c	Actin	act1	334257	207736									O13964	SPAC24C9.04	O13964	Uncharacterized protein C24C9.04	SPAC24C9.04	0	0
P10989;CON__P60712	SPBC32H8.12c;N/A	Actin	act1	334257	207736									O13965	SPAC24C9.05c	O13965	Meiotically up-regulated gene 70 protein	mug70	10167	1890
P15398	SPBC4C3.05c	DNA-directed RNA polymerase I subunit rpa1	rpa1	8500	2441									O13966	SPAC24C9.06c	O13966	Aconitate hydratase, mitochondrial	SPAC24C9.06c	40682	44930
P17871	SPAC29E6.08	TATA-box-binding protein	tbp1	5964	4765									O13968	SPAC24C9.08	O13968	Uncharacterized carboxypeptidase C24C9.08	SPAC24C9.08	24463	43857
P18869	SPBC1A4.02c	3-isopropylmalate dehydrogenase	leu1	97502	44476									O13969	SPAC24C9.09	O13969	Probable threonine--tRNA ligase, mitochondrial	SPAC24C9.09	567	0
P21696	SPBC215.05	Glycerol-3-phosphate dehydrogenase [NAD(+)] 1	gpd1	220925	94947									O13971	SPAC24C9.11	O13971	Suppressor of glycerol defect protein 1	sgd1	1220	1820
P24339	SPAC25G10.07c	Kinesin-like protein cut7	cut7	350	851									O13972	SPAC24C9.12c	O13972	Probable serine hydroxymethyltransferase, cytosolic	shm1	184036	56512
P25295	SPBC32F12.04	Tubulin gamma chain	tug1	0	3950									O13973	SPAC24C9.13c	O13973	Uncharacterized protein C24C9.13c	SPAC24C9.13c	1507	0
P28189	SPAC6F6.07c	40S ribosomal protein S13	rps13	145065	42491									O13974	SPAC24C9.14	O13974	Putative ubiquitin thioesterase otu1	otu1	4078	2952
P28706	SPBC3E7.08c	DNA repair protein rad13	rad13	0	0									O13977	SPAC25H1.02	O13977	JmjC domain-containing protein 1	jmj1	0	0
P28745	SPBC557.03c	Protein pim1	pim1	17080	12434									O13981	SPAC25H1.07	O13981	ER membrane protein complex subunit 1	emc1	8512	5085
P28748	SPBC1289.03c	GTP-binding nuclear protein spi1	spi1	145831	35513									O13982	SPAC25H1.08c	O13982	Uncharacterized WD repeat-containing protein C25H1.08c	SPAC25H1.08c	6012	5478
P28758	SPAC821.10c	Superoxide dismutase [Cu-Zn]	sod1	248890	119938									O13984	SPAC26H5.02c	O13984	ATPase WRNIP1 homolog C26H5.02c	SPAC26H5.02c	556	0
P30261	SPBC1734.02c	DNA polymerase delta subunit 3	cdc27	0	0									O13986	SPAC26H5.04	O13986	Uncharacterized protein C26H5.04	SPAC26H5.04	2555	397
P30776	SPCC338.17c	Cohesin subunit rad21	rad21	173	0									O13987	SPAC26H5.05	O13987	Ankyrin and IPT/TIG repeat-containing protein C26H5.05	mga2	1455	373
P30821	SPAC3C7.14c	P25 protein	obr1	161659	104015									O13989	SPAC26H5.07c	O13989	Uncharacterized protein C26H5.07c	SPAC26H5.07c	3016	7523
P33532	SPAC17A2.01	Vitamin B6 transporter bsu1	bsu1	8506	0									O13991	SPAC26H5.09c	O13991	Uncharacterized oxidoreductase C26H5.09c	SPAC26H5.09c	61583	19911
P35679	SPBP8B7.03c	60S ribosomal protein L4-A	rpl4a	92586	28457									O13996	SPAC27E2.01	O13996	Uncharacterized glycosyl hydrolase C27E2.01	SPAC27E2.01	199	0
P35679;Q9P784	SPBP8B7.03c;SPBC1711.06	60S ribosomal protein L4-A;60S ribosomal protein L4-B	rpl4a;rpl4b	92586	28457									O13997	SPAC27E2.02	O13997	Protein IMPACT homolog	yih1	2123	5993
P36580	SPBC19C2.07	Fructose-bisphosphate aldolase	fba1	1025542	292133									O13998	SPAC27E2.03c	O13998	Uncharacterized GTP-binding protein C27E2.03c	SPAC27E2.03c	47212	17026
P36581	SPAC3C7.11c	Calnexin homolog	cal1	96593	26713									O14000	SPAC27E2.06c	O14000	Probable methionine--tRNA ligase, mitochondrial	SPAC27E2.06c	1157	0
P36585;P57728	SPCC5E4.07;SPBC776.11	60S ribosomal protein L28-A;60S ribosomal protein L28-B	rpl28a;rpl28b	36482	15749									O14001	SPAC27E2.07	O14001	Pyruvylated Gal-beta-1,3-epitope synthesis protein 2	pvg2	1844	0
P36594	SPBC28F2.12	DNA-directed RNA polymerase II subunit rpb1	rpb1	4745	2294									O14002	SPAC27E2.09	O14002	Peroxide stress-activated histidine kinase mak2	mak2	345	671
P36597	SPCC1223.02	Pyrimidine precursor biosynthesis enzyme thi3	thi3	347641	57312									O14003	SPAC27E2.10c	O14003	Replication factor C subunit 3	rfc3	5201	2656
P36600	SPAC8C9.03	cAMP-dependent protein kinase regulatory subunit	cgs1	3909	8212									O14006	SPAC29A4.03c	O14006	37S ribosomal protein S9, mitochondrial	mrps9	1121	0
P36602	SPAC1F7.05	Ribonucleoside-diphosphate reductase large chain	cdc22	35764	3878									O14007	SPAC29A4.04c	O14007	H/ACA ribonucleoprotein complex subunit 4	cbf5	46675	22779
P36604	SPAC22A12.15c	78 kDa glucose-regulated protein homolog	bip1	123452	35320									O14008	SPAC29A4.05	O14008	Myosin 1 light chain cam2	cam2	15795	19598
P36623	SPAC26F1.06	Phosphoglycerate mutase	gpm1	378886	194042									O14009	SPAC29A4.06c	O14009	Nuclear speckle splicing regulatory protein 1 homolog	SPAC29A4.06c	362	0
P39964	SPAC644.12	Pre-mRNA-splicing factor cdc5	cdc5	2624	4298									O14011	SPAC29A4.08c	O14011	Pre-mRNA-splicing factor cwf8	cwf8	5359	10800
P40370	SPBC1815.01	Enolase 1-1	eno101	815575	292253									O14012	SPAC29A4.09	O14012	Ribosomal RNA-processing protein 17	rrp17	275	0
P40381	SPAC664.01c	Chromatin-associated protein swi6	swi6	2394	3469									O14014	SPAC29A4.11	O14014	Probable Rho-type GTPase-activating protein 3	rga3	1846	2589
P40847	SPCC1672.02c	Switch-activating protein 1	sap1	51308	33334									O14018	SPAC29A4.15	O14018	Serine--tRNA ligase, cytoplasmic	SPAC29A4.15	52191	13210
P40921	SPAC29A4.02c	Elongation factor 1-gamma	tef3	124343	48597									O14019	SPAC29A4.16	O14019	Serine/threonine-protein kinase hal4	hal4	7431	1083
P40984	SPAC30D11.13	SUMO-conjugating enzyme ubc9	hus5	4770	7968									O14021	SPAC29A4.18	O14021	RbAp48-related WD40 repeat-containing protein prw1	prw1	20774	8004
P40998	SPBC26H8.01	Thiamine thiazole synthase	thi2	703233	97097									O14023	SPAC29A4.20	O14023	Probable elongator complex protein 3	elp3	5495	0
P41000	SPAC3A11.02	Protein cps3	cps3	865	0									O14026	SPAC29B12.02c	O14026	Histone-lysine N-methyltransferase, H3 lysine-36 specific	set2	605	1223
P41003	SPBP4H10.06c	Structural maintenance of chromosomes protein 2	cut14	616	0									O14027	SPAC29B12.04	O14027	Probable pyridoxine biosynthesis PDX1-like protein	snz1	117815	36049
P41004	SPBC146.03c	Structural maintenance of chromosomes protein 4	cut3	1020	437									O14029	SPAC29B12.07	O14029	COPII coat assembly protein sec16	sec16	4594	889
P41887	SPAC926.04c	Heat shock protein 90 homolog	swo1	284621	60585									O14030	SPAC29B12.08	O14030	Uncharacterized protein C29B12.08	SPAC29B12.08	2416	2670
P41891	SPAC140.02	Protein gar2	gar2	30361	19346									O14031	SPAC29B12.10c	O14031	Uncharacterized oligopeptide transporter C29B12.10c	SPAC29B12.10c	3967	0
P46595	SPBC119.02	Ubiquitin-conjugating enzyme E2 4	ubc4	42054	33684									O14032	SPAC29B12.11c	O14032	UPF0664 stress-induced protein C29B12.11c	SPAC29B12.11c	1767	2757
P48011	SPBC19C2.03	DNA-directed RNA polymerases I, II, and III subunit RPABC4	rpc10	20748	1927									O14034	SPAC29B12.13	O14034	Uncharacterized lyase C29B12.13	SPAC29B12.13	400	8109
P50519	SPAP8A3.04c	Heat shock protein hsp9	hsp9	56857	82268									O14036	SPAC2C4.03c	O14036	Small nuclear ribonucleoprotein Sm D2	smd2	4662	11758
P50522;Q10119	SPCC794.09c;SPAC23A1.10	Elongation factor 1-alpha-A;Elongation factor 1-alpha-B/C	tef1a;tef1b	8166	2755									O14037	SPAC2C4.04c	O14037	UPF0538 protein C2C4.04c	SPAC2C4.04c	8875	9172
P52890	SPBC29B5.01	Transcription factor atf1	atf1	3577	6988									O14038	SPAC2C4.05	O14038	Uncharacterized protein C2C4.05	SPAC2C4.05	39105	14571
P53692	SPCC5E4.06	Structural maintenance of chromosomes protein 6	smc6	35	0									O14039	SPAC2C4.06c	O14039	Putative methyltransferase C2C4.06c	SPAC2C4.06c	2304	0
P56289;Q9UST4	SPAC26H5.10c;SPBC336.10c	Eukaryotic translation initiation factor 5A-1;Eukaryotic translation initiation factor 5A-2	tif51a;tif51b	295637	61011									O14040	SPAC2C4.07c	O14040	Dis3-like exonuclease C2C4.07c	SPAC2C4.07c	543	0
P78812	N/A	6-phosphogluconate dehydrogenase, decarboxylating	SPBC660.16	0	0									O14043	SPAC2C4.10c	O14043	Uncharacterized protein C2C4.10c	SPAC2C4.10c	863	0
P78958	SPBC32F12.11	Glyceraldehyde-3-phosphate dehydrogenase 1	tdh1	1017701	272090									O14044	SPAC2C4.11c	O14044	Pre-rRNA-processing protein pno1	rbp28	1433	0
P79005	SPAC16A10.07c	Telomere length regulator taz1	taz1	449	0									O14045	SPAC2C4.12c	O14045	Putative tRNA 2-phosphotransferase	SPAC2C4.12c	4963	3108
P79013	SPAC144.11	40S ribosomal protein S11	rps11a	0	0									O14047	SPAC2C4.14c	O14047	Serine/threonine-protein kinase ppk11	ppk11	564	0
P79051	SPCC330.01c	ATP-dependent helicase rhp16	rhp16	0	0									O14048	SPAC2C4.15c	O14048	UBX domain-containing protein 2	ubx2	9514	3364
P79057	SPAC23C11.02c	40S ribosomal protein S23	rps23a	0	0									O14049;Q9P7B2	SPAC2C4.16c;SPAC521.05	O14049;Q9P7B2	40S ribosomal protein S8-A;40S ribosomal protein S8-B	rps8a;rps8b	108908	61583
P79064	SPAC4C5.04	DNA damage tolerance protein rad31	rad31	3721	0									O14053	SPCC1672.07	O14053	Uncharacterized WD repeat-containing protein C1672.07	SPCC1672.07	8606	2684
P87057	SPAC57A10.09c	Non-histone chromosomal protein 6	nhp6	13541	20192									O14055	SPCC1672.05c	O14055	Tyrosine--tRNA ligase, cytoplasmic	tys1	53601	10815
P87058	SPAC57A10.10c	La protein homolog	sla1	18101	15227									O14057	SPCC1672.03c	O14057	Probable guanine deaminase	SPCC1672.03c	18687	11144
P87114	SPAC20G8.08c	Uncharacterized ATP-dependent helicase fft1	fft1	0	0									O14059	SPCC1672.01	O14059	Probable histidinol-phosphatase	SPCC1672.01	0	4098
P87115	SPAC20G8.09c	ribosome biogenesis ATPase	nat10	7563	5475									O14062	SPCC962.04	O14062	40S ribosomal protein S12-A	rps12a	331320	57224
P87121	SPAC3A12.05c	Transcription initiation factor TFIID subunit 2	taf2	1133	852									O14063	SPCC962.03c	O14063	Importin subunit alpha-1	cut15	10257	8269
P87137	SPAC57A7.06	U3 snoRNP protein Utp14 (predicted)	utp14	1612	562									O14064	SPCC962.02c	O14064	Protein bir1	bir1	0	0
P87142	SPAC57A7.12	Heat shock protein 70 homolog C57A7.12	ssz1	53643	15514									O14065	SPCC962.01	O14065	Uncharacterized protein C962.01		9805	10552
P87147	SPBC25H2.05	Nascent polypeptide-associated complex subunit alpha	egd2	135201	43891									O14066	SPAC1687.09	O14066	Increased rDNA silencing protein 4 homolog	SPAC1687.09	1040	0
P87152	SPBC25H2.11c	Transcriptional activator spt7	spt7	3267	0									O14069	SPAC1687.06c	O14069	Probable 60S ribosomal protein L28e	rpl28e	97296	49330
P87177	SPBC3D6.12	U3 snoRNA associated protein Dip2 (predicted)	dip2	1260	1498									O14072	SPACUNK4.07c	O14072	Cation-transporting ATPase 4	cta4	9724	7050
P87216	SPAC10F6.06	Protein vip1	vip1	139690	128485									O14073	SPACUNK4.08	O14073	Putative dipeptidyl aminopeptidase C2E11.08		964	7365
P87243	SPCC4G3.18	Ribosome biogenesis protein Rix1 (predicted)	rix1	7127	5243									O14074	SPACUNK4.09	O14074	Uncharacterized protein UNK4.09		0	0
P87306	SPBC31F10.04c	Mediator of RNA polymerase II transcription subunit 17	med17	2219	0									O14075	SPACUNK4.10	O14075	Putative 2-hydroxyacid dehydrogenase UNK4.10		59870	28674
P87314	SPBC31F10.13c	Protein hir1	hip1	1718	1386									O14076	SPACUNK4.11c	O14076	Uncharacterized protein UNK4.11c		0	2099
P87315	SPBC31F10.14c	Histone transcription regulator 3 homolog	hip3	1190	0									O14077	SPACUNK4.12c	O14077	Putative zinc protease mug138	mug138	5247	1530
P87319	SPBC21C3.01c	Vacuolar protein sorting-associated protein 13a	vps13a	148	0									O14078	SPACUNK4.13c	O14078	Uncharacterized GTP-binding protein UNK4.13c		0	0
Q01663	SPAC1783.07c	AP-1-like transcription factor	pap1	2711	2321									O14079	SPACUNK4.14	O14079	Uncharacterized protein mdb1	mdb1	452	809
Q02088	SPAC27F1.02c	Tropomyosin	cdc8	34651	38093									O14080	SPACUNK4.15	O14080	Uncharacterized protein UNK4,15		17921	26788
Q02953	SPAC2E12.02	Heat shock factor protein	hsf1	7245	699									O14081	SPACUNK4.16c	O14081	Putative alpha,alpha-trehalose-phosphate synthase [UDP-forming] 106 kDa subunit		17009	9445
Q06975	SPBC20F10.01	H/ACA ribonucleoprotein complex subunit 1	gar1	24777	26611									O14082	SPACUNK4.17	O14082	NAD binding dehydrogenase family protein	SPACUNK4.17	1916	4331
Q09100	SPAC3G6.04	RNA-binding protein rnp24	rnp24	1673	3508									O14085	SPAC2F3.02	O14085	Translocation protein sec72	sec72	5667	3430
Q09173	SPAC2G11.07c	Protein phosphatase 2C homolog 3	ptc3	27346	28701									O14086	SPAC2F3.03c	O14086	DNA-directed RNA polymerase I subunit rpa49	rpa49	5420	2531
Q09181	SPBC776.09	Putative ATP-dependent RNA helicase ste13	ste13	20830	11519									O14087	SPAC2F3.04c	O14087	Single-stranded DNA-binding protein rim1, mitochondrial	rim1	1686	10073
Q09671	SPAC5H10.10	Putative NADPH dehydrogenase C5H10.10	SPAC5H10.10	14486	866									O14088	SPAC2F3.05c	O14088	Uncharacterized oxidoreductase C2F3.05c	SPAC2F3.05c	3709	14005
Q09713	SPAC18B11.06	U3 snoRNP-associated protein Lcp5 (predicted)	lcp5	1477	2912									O14089	SPAC2F3.06c	O14089	Importin subunit beta-2	kap104	4706	2514
Q09715	SPAC18B11.10	Transcriptional repressor tup11	tup11	9282	3367									O14092	SPAC2F3.09	O14092	5-aminolevulinate synthase, mitochondrial	hem1	17709	0
Q09717	SPBC1773.07c	Ran-specific GTPase-activating protein 1	sbp1	26737	15238									O14093	SPAC2F3.10	O14093	Vacuolar protein sorting-associated protein 54	vps54	1427	881
Q09728	SPAC31A2.11c	Metal-binding regulatory protein cuf1	cuf1	990	0									O14094	SPAC2F3.11	O14094	Putative exopolyphosphatase	SPAC2F3.11	3280	5604
Q09747	SPBC12C2.06	ATP-dependent RNA helicase dbp5	dbp5	20181	11144									O14096;O14095	SPAC2F3.13c;SPAC2F3.12c	O14096	Queuine tRNA-ribosyltransferase-like protein	SPAC2F3.13c	5196	3996
Q09750	SPBC12C2.10c	Paired amphipathic helix protein pst1	pst1	2293	4971									O14098	SPAC2F3.15	O14098	CTD kinase subunit alpha	lsk1	141	0
Q09778	SPAC22F3.13	Tuberous sclerosis 1 protein homolog	tsc1	4450	2810									O14099	SPAC2F3.16	O14099	Uncharacterized RING finger protein C2F3.16	SPAC2F3.16	567	0
Q09799	SPAC22G7.05	Protein kri1	kri1	5524	1214									O14100	SPAC31F12.01	O14100	Protein zds1	zds1	757	0
Q09801	SPAC22G7.10	Pre-mRNA polyadenylation factor fip1	iss1	5544	0									O14103	SPAC31G5.02	O14103	Protein rot1	rot1	1893	0
Q09811	SPAC2G11.12	ATP-dependent DNA helicase hus2/rqh1	rqh1	0	0									O14104	SPAC31G5.04	O14104	Probable homoisocitrate dehydrogenase	lys12	45219	11329
Q09813	SPAC2G11.14	Putative transcription initiation factor TFIID 111 kDa subunit	taf111	1958	2964									O14105	SPAC31G5.05c	O14105	Ribulose-phosphate 3-epimerase	SPAC31G5.05c	46806	24023
Q09814	SPAC2G11.15c	Trimethylguanosine synthase	tgs1	863	0									O14110	SPAC31G5.14	O14110	Probable aminomethyltransferase, mitochondrial	gcv1	49740	14117
Q09825	SPBC12D12.01	Spindle pole body-associated protein sad1	sad1	2369	4633									O14111	SPAC31G5.15	O14111	Phosphatidylserine decarboxylase proenzyme 3;Phosphatidylserine decarboxylase 3 beta chain;Phosphatidylserine decarboxylase 3 alpha chain	psd3	607	3395
Q09869	SPAC12G12.05c	Transcription initiation factor TFIID subunit 9	taf9	6873	9418									O14112	SPAC31G5.17c	O14112	40S ribosomal protein S10-A	rps10a	59851	21621
Q09907	SPAC30D11.07	Endonuclease III homolog	nth1	0	0									O14114	SPAC31G5.19	O14114	ATPase with bromodomain protein (predicted)	abo1	1599	801
Q09908	SPAC30D11.08c	SWM histone demethylase complex subunit phf2	phf2	1110	4749									O14115	SPAC1786.01c	O14115	Patatin-like phospholipase domain-containing protein SPAC1786.01c		4281	4035
Q09948	SPBC1734.15	Chromatin structure-remodeling complex subunit rsc4	rsc4	3446	2846									O14116	SPAC328.01c	O14116	Uncharacterized protein C328.01c		1666	577
Q10077	SPAC3H1.12c	Lid2 complex component snt2	snt2	0	0									O14121	SPAC3A11.07	O14121	Probable NADH-ubiquinone oxidoreductase C3A11.07, mitochondrial	SPAC3A11.07	46048	47385
Q10078	SPAC3H1.13	Serine/threonine-protein kinase ppk13	ppk13	3409	0									O14122	SPAC3A11.08	O14122	Cullin-4	cul4	890	0
Q10099	SPAC15F9.02	Nucleoporin seh1	seh1	4151	4539									O14124	SPAC3A11.10c	O14124	Uncharacterized dipeptidase C3A11.10c	SPAC3A11.10c	701	67518
Q10109	SPAC18G6.10	LEM domain protein Heh1/Lem2	lem2	934	1245									O14125	SPAC3A11.11c	O14125	Uncharacterized oxidoreductase C3A11.11c	SPAC3A11.11c	7031	5833
Q10134	SPAC23E2.01	Iron-sensing transcription factor 1	fep1	2814	1417									O14126	SPAC3A11.12c	O14126	26S protease regulatory subunit 6A	tbp1	16900	10446
Q10173	SPAC27F1.04c	Kinetochore protein nuf2	nuf2	0	0									O14130	SPAC3C7.04	O14130	Uncharacterized transcriptional regulatory protein C3C7.04	SPAC3C7.04	243	0
Q10191	SPAC3F10.17	Protein LTV1	ltv1	806	5720									O14131	SPAC3C7.05c	O14131	Meiotically up-regulated gene 191 protein	mug191	3911	13463
Q10198	SPBC11C11.03	Kinetochore protein ndc80	ndc80	0	0									O14134	SPAC3C7.08c	O14134	mRNA export factor elf1	elf1	17009	6250
Q10208	SPAC4H3.10c	Pyruvate kinase	pyk1	502022	206022									O14136	SPAC3C7.10	O14136	Peroxisomal membrane protein pex13	pex13	1494	0
Q10222	SPAC1071.01c	mRNA cleavage and polyadenylation specificity factor complex subunit pta1	pta1	982	2482									O14137	SPAC3C7.13c	O14137	Probable glucose-6-phosphate 1-dehydrogenase C7.13c	SPAC3C7.13c	1823	2149
Q10284	SPBC1709.05	Heat shock protein sks2	sks2	205192	60726									O14139	SPAC3G6.01	O14139	Chromodomain helicase hrp3	hrp3	3061	0
Q10290	SPAC25B8.14	Chromosome segregation protein mal2	mal2	0	0									O14141	SPAC3G6.03c	O14141	Maf-like protein C3G6.03c	SPAC3G6.03c	5225	9860
Q10304	SPAC22H10.11c	Uncharacterized protein C22H10.11c	SPAC22H10.11c	222	0									O14142	SPAC3G6.05	O14142	Protein sym1	sym1	3848	8258
Q10314	SPAC17G8.02	Uncharacterized protein C17G8.02	SPAC17G8.02	2172	1302									O14145	SPAC3G6.09c	O14145	Trehalose-phosphatase	tps2	587	1307
Q10315	SPAC17G8.03c	DNA polymerase epsilon subunit C	dpb3	2613	2100									O14148	SPAC29B12.01	O14148	Putative DNA helicase ino80	ino80	1321	1240
Q10328	SPAC32A11.03c	Stationary phase-specific homeobox transcription factor Phx1	phx1	136	1797									O14150	SPAC3H5.05c	O14150	40S ribosomal protein S14	rps14a	148689	51758
Q10330	SPBC106.18	60S ribosomal protein L25-A	rpl25a	111385	10486									O14155	SPAC4A8.02c	O14155	UPF0047 protein C4A8.02c	SPAC4A8.02c	0	9614
Q10342	SPBC106.14c	Protein sda1	sda1	4151	2208									O14156	SPAC4A8.03c	O14156	Protein phosphatase 2C homolog 4	ptc4	2533	0
Q10356	SPAC22E12.03c	glyoxylase III Hsp3106	hsp3106	10470	26577									O14157	SPAC4A8.05c	O14157	Myosin type-2 heavy chain 2	myo3	495	0
Q10367	SPAC22E12.17c	ADP-ribosylation factor GTPase-activating protein glo3	glo3	5317	3939									O14158	SPAC4A8.06c	O14158	AB hydrolase superfamily protein C4A8.06c	SPAC4A8.06c	1393	0
Q10369	SPAC22E12.19	Set3 complex subunit Snt1	snt1	0	0									O14159	SPAC4A8.07c	O14159	Sphingoid long chain base kinase 4	lcb4	3541	2768
Q10424	SPAC25G10.03	Transcription factor zip1	zip1	0	0									O14161	SPAC4A8.09c	O14161	Pre-mRNA-splicing factor cwf21	cwf21	1271	1395
Q10425	SPAC25G10.08	Eukaryotic translation initiation factor 3 subunit B	SPAC25G10.08	49906	13495									O14164	SPAC4A8.16c	O14164	Eukaryotic translation initiation factor 3 subunit C	nip1	38907	6705
Q10429	SPCC188.03	Condensin complex subunit 3	cnd3	1267	0									O14165	SPAC4C5.01	O14165	Uncharacterized protein C4C5.01	SPAC4C5.01	15671	5915
Q10432	SPCC188.07	Coiled-coil quantitatively-enriched protein 1	ccq1	205	279									O14169	SPAC4D7.02c	O14169	Phosphatidylglycerol phospholipase C	SPAC4D7.02c	9259	29964
Q10443	SPAC12B10.10	medial cortical node Gef2-related protein protein Nod1	nod1	0	0									O14171	SPAC4D7.04c	O14171	Uncharacterized protein C4D7.04c	SPAC4D7.04c	9014	1519
Q10477	SPAC17C9.05c	Mediator of RNA polymerase II transcription subunit 27	med27	572	0									O14172	SPAC4D7.06c	O14172	Siroheme biosynthesis protein met8;Precorrin-2 dehydrogenase;Sirohydrochlorin ferrochelatase	met8	1748	1190
Q10494	SPAC26F1.07	Uncharacterized oxidoreductase C26F1.07	SPAC26F1.07	74954	49863									O14174	SPAC4D7.10c	O14174	SAGA complex subunit Spt20	spt20	717	918
Q11004	SPAC1B3.03c	40 kDa peptidyl-prolyl cis-trans isomerase	wis2	28711	18006									O14176	SPAC4D7.13	O14176	Pre-mRNA-processing protein prp40	prp40	3537	621
Q11118	SPAC9E9.13	Protein wos2	wos2	44793	19903									O14177	SPAC4F8.01	O14177	ESCRT-III complex subunit did4	did4	169	1929
Q1MTR4	SPBC1685.08	Putative histone deacetylase complex subunit cti6	cti6	1672	4034									O14178	SPAC4F8.02c	O14178	Uncharacterized protein C4F8.02c		8751	0
Q1MTS0	SPBC3B8.09	U3 snoRNP-associated protein Utp3 (predicted)	utp3	3276	5390									O14179	SPAC4F8.03	O14179	Ribosome maturation protein sdo1	sdo1	13301	1631
Q1RKN3;P0CT33	SPBCPT2R1.08c;SPAC212.11	ATP-dependent DNA helicase tlh2	tlh2	0	0									O14180	SPAC4F8.04	O14180	Brix domain-containing protein C4F8.04	SPAC4F8.04	1836	3436
Q4PIR3	SPAC16A10.06c	E3 SUMO-protein ligase nse2	nse2	0	0									O14181	SPAC4F8.05c	O14181	Putative 60S ribosomal protein C4F8.05c	SPAC4F8.05c	2103	0
Q6E434	SPBC19G7.13	Telomeric DNA-binding factor trf1	trf1	0	0									O14185	SPAC4F8.10c	O14185	Transgelin	stg1	1965	0
Q76PD3	SPCC285.03	ATP-dependent RNA helicase dbp6	dbp6	1592	1898									O14186	SPAC4F8.11	O14186	Uncharacterized WD repeat-containing protein C4F8.11	SPAC4F8.11	1611	0
Q7Z992	SPAC11H11.01	ESCRT-I complex subunit vps23	sst6	641	0									O14187	SPAC4F8.12c	O14187	Pre-mRNA-splicing factor spp42	spp42	2726	1331
Q92345	SPAC1F8.07c	Probable pyruvate decarboxylase C1F8.07c	SPAC1F8.07c	500408	200256									O14188	SPAC4F8.13c	O14188	Ras GTPase-activating-like protein rng2	rng2	546	0
Q92351	SPAC6G9.06c	Spindle pole body protein pcp1	pcp1	210	2241									O14189	SPAC10F6.17c	O14189	Protein phosphatase 2C homolog C10F6.17c	SPAC10F6.17c	4328	5564
Q96TL7	SPBC1778.02	DNA-binding protein rap1	rap1	249	0									O14192	SPAC56E4.03	O14192	Aromatic amino acid aminotransferase C56E4.03	SPAC56E4.03	70502	22624
Q96UP3	SPAC6F6.17	Telomere length regulator protein rif1	rif1	135	0									O14193	SPAC56E4.05	O14193	Meiotically up-regulated gene 69 protein	mug69	0	0
Q96WV0	SPCPB16A4.05c	Uncharacterized urease accessory protein ureG-like	SPCPB16A4.05c	10421	10673									O14194	SPAC56E4.06c	O14194	Gamma-glutamyltranspeptidase 2;Gamma-glutamyltranspeptidase 2 heavy chain;Gamma-glutamyltranspeptidase 2 light chain	ggt2	3243	7674
Q9C102	SPAPB1E7.07	Putative glutamate synthase [NADPH]	glt1	26630	9630									O14195	SPAC56E4.07	O14195	Uncharacterized N-acetyltransferase C56E4.07	SPAC56E4.07	7868	751
Q9HDY7	SPAPB1A10.02	CENP-A chaperone Scm3	scm3	0	0									O14198	SPAC5D6.05	O14198	Mediator of RNA polymerase II transcription subunit 18	med18	0	0
Q9HDZ6	SPAC589.08c	DASH complex subunit dam1	dam1	0	0									O14199	SPAC5D6.06c	O14199	UDP-N-acetylglucosamine transferase subunit alg14	alg14	0	1817
Q9HE11	SPAC20H4.01	U3 small nucleolar RNA-associated protein 5	utp5	5578	4141									O14205	SPAC5D6.13	O14205	Vacuolar protein sorting-associated protein 74	vps74	7843	4800
Q9HFE4	SPBP16F5.08c	Thiol-specific monooxygenase	fmo1	24647	23931									O14206	SPAC1B9.03c	O14206	Brix domain-containing protein C1B9.03c	SPAC1B9.03c	2759	0
Q9HGL6	SPBC800.06	Ribosome biogenesis protein brx1	brx1	7556	3462									O14209	SPAC6B12.04c	O14209	Uncharacterized aminotransferase C6B12.04c	SPAC6B12.04c	13554	16514
Q9HGP4	SPAC631.02	BET family double bromodomain protein Bdf2	bdf2	2421	2704									O14210	SPAC6B12.05c	O14210	Uncharacterized protein C6B12.05c	SPAC6B12.05c	0	6241
Q9P3A7	SPAC1565.08	Cell division cycle protein 48	cdc48	52690	34070									O14212	SPAC6B12.07c	O14212	Uncharacterized RING finger protein C6B12.07c	SPAC6B12.07c	1762	884
Q9P3A8	SPAC1565.07c	Cullin-associated NEDD8-dissociated protein 1	knd1	801	0									O14213	SPAC6B12.08	O14213	Meiotically up-regulated gene 185 protein	mug185	0	0
Q9P3T6	SPAC328.10c	40S ribosomal protein S5-B	rps5b	36891	48864									O14214	SPAC6B12.09	O14214	tRNA (guanine(9)-N1)-methyltransferase	trm10	2493	4615
Q9P3W6	SPAC458.02c	Uncharacterized protein C458.02c	SPAC458.02c	14387	15388									O14215	SPAC6B12.10c	O14215	DNA primase small subunit	pri1	702	0
Q9P4X3	SPAC959.03c	Probable U3 small nucleolar RNA-associated protein 7	utp7	2609	1927									O14217	SPAC6B12.12	O14217	Probable mitochondrial import receptor subunit tom70	tom70	16491	11870
Q9P6H9	SPBC1198.11c	DNA-binding protein reb1	reb1	0	0									O14222	SPAC6F12.03c	O14222	Syntaxin-like protein fsv1	fsv1	0	3829
Q9P6K3	SPAC30C2.08	UPF0662 protein C30C2.08	SPAC30C2.08	9806	7213									O14224	SPAC6F12.06	O14224	Rho GDP-dissociation inhibitor	SPAC6F12.06	8332	3979
Q9P6N2	SPAC823.14	Mst2 histone acetytransferase acytyltransferase complex, predicted phosphoric monoester hydrolase Ptf1	ptf1	71487	11349									O14225	SPAC6F12.07	O14225	Mitochondrial import receptor subunit tom20	tom20	17861	14651
Q9P6N4	SPAC823.12	Vacuolar membrane protein pep5	pep5	388	462									O14226	SPAC6F12.08c	O14226	Exocyst complex component exo84	exo84	1298	5608
Q9P6Q5	SPAC644.05c	Probable deoxyuridine 5'-triphosphate nucleotidohydrolase	dut1	29004	20820									O14228	SPAC6F12.10c	O14228	Probable phosphoribosylformylglycinamidine synthase	ade3	38222	7694
Q9P6Q6	SPAC644.04	mRNA-capping enzyme subunit beta	pct1	4067	1855									O14229	SPAC6F12.11c	O14229	Transcription factor tau subunit sfc1	sfc1	633	427
Q9P6R0	SPBC13E7.10c	Transcription factor IIIB 60 kDa subunit	brf1	279	0									O14230	SPAC6F12.13c	O14230	Farnesyl pyrophosphate synthase	fps1	48394	18671
Q9P6R2	SPBC13E7.08c	RNA polymerase II associated Paf1 complex (predicted)	leo1	3471	3372									O14232	SPAC6F12.16c	O14232	ATP-dependent RNA helicase mtr4	mtr4	6281	1403
Q9P6R9	SPBC13E7.01	Pre-mRNA-splicing factor cwf22	cwf22	778	2563									O14233	SPAC6F12.17	O14233	mRNA 3-end-processing protein rna14	rna14	4878	3189
Q9P6S3	SPBC27.04	Septation protein Uds1	uds1	853	0									O14236	SPAC6F6.03c	O14236	Nucleolar GTP-binding protein 2	nog2	2090	292
Q9P6S5	SPBC27.02c	DASH complex subunit ask1	ask1	0	0									O14241	SPAC6F6.10c	O14241	Actin-related protein 2/3 complex subunit 2	arc2	22786	23958
Q9P784	SPBC1711.06	60S ribosomal protein L4-B	rpl4b	21303	28396									O14242	SPAC6F6.11c	O14242	Putative pyridoxal kinase C6F6.11c	SPAC6F6.11c	5056	4925
Q9P785	SPBC1711.05	LisH domain-containing protein C1711.05	SPBC1711.05	7679	4836									O14243	SPAC6F6.12	O14243	Sorting nexin-4	snx4	3525	5610
Q9P793	SPBP35G2.10	Chromatin remodeling factor mit1	mit1	0	0									O14248	SPAC6G10.02c	O14248	Tip elongation aberrant protein 3	tea3	2727	537
Q9P7B0	SPBC1652.01	Protein STB3 homolog	stb3	0	0									O14249	SPAC6G10.03c	O14249	probable cardiolipin-specific deacylase, mitochondrial	SPAC6G10.03c	1863	1649
Q9P7C0	SPAC2E1P5.05	U3 snoRNP-associated protein Rrp9 (predicted)	rrp9	4164	1648									O14250	SPAC6G10.04c	O14250	Probable proteasome subunit alpha type-1	SPAC6G10.04c	19244	17384
Q9P7E8	SPAPJ760.02c	Protein app1	app1	15487	9691									O14253	SPAC6G10.07	O14253	Nuclear cap-binding protein subunit 1	cbc1	7150	2275
Q9P7F4	SPAC2E1P3.01	Zinc-type alcohol dehydrogenase-like protein C2E1P3.01	SPAC2E1P3.01	0	8282									O14254	SPAC6G10.08	O14254	Probable isocitrate dehydrogenase [NADP], mitochondrial	idp1	37621	22768
Q9P7F7	SPAC1142.07c	Vacuolar-sorting protein snf7	snf7	10961	2642									O14255	SPAC6G10.09	O14255	Probable mannosyl-oligosaccharide glucosidase	SPAC6G10.09	18887	12777
Q9P7H9	SPAC105.03c	Uncharacterized transcriptional regulatory protein C105.03c	SPAC105.03c	0	0									O14259	SPAC7D4.02c	O14259	SH3 domain-containing protein C7D4.02c	SPAC7D4.02c	1893	0
Q9P7I7	SPCC24B10.19c	Schizosaccharomyces specific protein	nts1	528	0									O14261	SPAC7D4.04	O14261	Taz1-interacting factor 1	taf1	220	1563
Q9P7J4	SPCC24B10.11c	THO complex subunit 7 Mft1 (predicted)	mft1	937	4416									O14262	SPAC7D4.05	O14262	Putative uncharacterized hydrolase C7D4.05	SPAC7D4.05	6008	1340
Q9P7J6	SPCC24B10.09	40S ribosomal protein S17-B	rps17b	69861	17516									O14265	SPAC7D4.10	O14265	V-type proton ATPase subunit H	vma13	18838	15748
Q9P7J7	SPCC24B10.08c	Transcriptional adapter 2	ada2	1244	0									O14266	SPAC7D4.11c	O14266	Protein transport protein sec39	sec39	0	594
Q9P7L5	SPBC21C3.08c	Ornithine aminotransferase car2	car2	116267	28059									O14273	SPAC8C9.04	O14273	Meiotically up-regulated protein C8C9.04	SPAC8C9.04	39450	55540
Q9P7S3	SPAC23G3.10c	SWI/SNF and RSC complexes subunit ssr3	ssr3	5445	5659									O14274	SPAC8C9.05	O14274	D-tyrosyl-tRNA(Tyr) deacylase	dtd1	4264	7667
Q9P7S4	SPAC23G3.09	Transcription initiation factor TFIID subunit 4	taf4	2304	6262									O14276	SPAC8C9.07	O14276	rRNA-processing protein fyv7	fyv7	856	0
Q9P7S7	SPAC23G3.06	Nucleolar protein 58	nop58	19673	15886									O14277	SPAC8C9.08	O14277	40S ribosomal protein S5-A	rps5a	81145	6109
Q9P7T4	SPAC694.06c	Mediator of replication checkpoint protein 1	mrc1	0	591									O14279	SPAC8C9.10c	O14279	Ribosomal RNA-processing protein 14-N	rrp14n	2380	6585
Q9P7W8	SPBC1703.02	Chromatin structure-remodeling complex subunit rsc9	rsc9	5841	2189									O14280	SPAC8C9.11	O14280	Uncharacterized bolA-like protein C8C9.11	SPAC8C9.11	15776	0
Q9P7X7	SPBP23A10.08	Actin-related protein 4	alp5	5989	7557									O14281	SPAC8C9.12c	O14281	Uncharacterized mitochondrial carrier C8C9.12c	SPAC8C9.12c	3969	5142
Q9P7X8	SPBP23A10.07	Probable DNA-directed RNA polymerase I subunit RPA2	rpa2	9681	2472									O14283	SPAC8C9.14	O14283	Transcription factor prr1	prr1	3675	0
Q9P7Y8	SPAPYUG7.03c	Septin ring organizing protein mid2	mid2	925	0									O14286	SPAC15A10.01	O14286	Iron-sulfur clusters transporter atm1, mitochondrial	atm1	162	1199
Q9P804	SPBC25D12.05	tRNA (guanine(26)-N(2))-dimethyltransferase	trm1	10185	584									O14289	SPAC9E9.03	O14289	3-isopropylmalate dehydratase	leu2	71066	15853
Q9UR27	SPCC16A11.11	54S ribosomal protein L31, mitochondrial	mrpl31	0	0									O14290	SPAC9E9.04	O14290	Uncharacterized protein C9E9.04	SPAC9E9.04	10680	15842
Q9UR39	SPAC1783.04c	NAD-dependent protein deacetylase hst4	hst4	0	0									O14293	SPAC9E9.09c	O14293	Putative aldehyde dehydrogenase-like protein C9E9.09c	atd1	130580	56699
Q9URM2	SPBC2G5.05	Probable transketolase	SPBC2G5.05	174803	72152									O14295	SPAC9E9.11	O14295	Pyridoxal reductase	plr1	27125	33630
Q9URT2	SPCP25A2.03	Uncharacterized protein P25A2.03	SPCP25A2.03	1742	1752									O14296	SPAC9E9.14	O14296	Vacuolar protein sorting-associated protein 24	vps24	1107	0
Q9URX6	SPAC890.08	60S ribosomal protein L31	rpl31	83276	41453									O14297	SPAC9E9.15	O14297	Uncharacterized protein C9E9.15	SPAC9E9.15	2930	18369
Q9URY0	SPAC890.04c	Ribosome biogenesis protein ytm1	ytm1	12021	7402									O14299	SPAC9G1.02	O14299	MAP kinase kinase kinase wis4	wis4	2321	1808
Q9US25	SPAC1783.05	Chromodomain helicase hrp1	hrp1	2184	378									O14300	SPAC9G1.04	O14300	Mitochondrial inner membrane protein oxa1-1	oxa101	3196	4019
Q9USL4	SPCC18B5.07c	Nucleoporin nup61	nup61	16824	5867									O14301	SPAC9G1.05	O14301	Uncharacterized WD repeat-containing protein C9G1.05	SPAC9G1.05	19029	17905
Q9USR9	SPBC1861.01c	Centromere protein 3	cnp3	0	0									O14302	SPAC9G1.06c	O14302	cytokinesis protein 3	cyk3	3104	4040
Q9UST7	SPBC336.07	Transcription factor tau subunit sfc3	sfc3	0	0									O14306	SPAC9G1.10c	O14306	Probable inositol polyphosphate 5-phosphatase C9G1.10c	SPAC9G1.10c	0	0
Q9USU7	SPBC28F2.11	HMG box-containing protein C28F2.11	hmo1	43440	25497									O14307	SPAC9G1.12	O14307	tRNA (adenine(58)-N(1))-methyltransferase catalytic subunit trm61	cpd1	6794	1703
Q9USU8	SPBC28F2.10c	Chromatin-remodeling complexes subunit ngg1	ngg1	332	0									O14308	SPAC9G1.13c	O14308	SWR1-complex protein 4	swc4	0	0
Q9USV3	SPBC28F2.04c	Pre-mRNA-splicing factor cwf7	cwf7	6141	3801									O14310	SPCC1739.14	O14310	Nucleoporin npp106	npp106	2313	1587
Q9USY2	SPBC1861.04c	RNA-binding protein Prp24	prp24	4942	3203									O14313	SPCC330.06c	O14313	Putative peroxiredoxin pmp20	pmp20	266374	186299
Q9USY4	SPBC1861.02	ARS-binding protein 2	abp2	0	0									O14317	SPAC1071.08	O14317	60S acidic ribosomal protein P2-C	rpp203	141635	60031
Q9USZ4	SPBC11G11.05	DNA-directed RNA polymerase I subunit rpa34	rpa34	9824	8507									O14318	SPBC16E9.01c	O14318	Uncharacterized protein C16E9.01c		1054	0
Q9USZ6	SPBC11G11.03	mRNA turnover protein 4 homolog	mrt4	37676	11095									O14319	SPBC16E9.02c	O14319	CUE domain-containing protein 5	SPBC16E9.02c	6769	5120
Q9UT19	SPAC9.09	Probable 5-methyltetrahydropteroyltriglutamate--homocysteine methyltransferase	met26	303464	71307									O14320	SPBC16E9.03c	O14320	Cytochrome oxidase assembly protein 1	coa1	1559	0
Q9UT36	SPAC824.07	glyoxalase II	glo2	16393	25846									O14321	SPBC16E9.05	O14321	Sterol 24-C-methyltransferase erg6	erg6	33339	17950
Q9UT46	SPAC821.07c	Transcriptional regulatory protein moc3	moc3	3976	5800									O14324	SPBC16E9.09c	O14324	Uncharacterized membrane protein C16E9.09c	SPBC16E9.09c	4612	6653
Q9UT50	SPAC821.03c	Cell cortex node protein Slf1	slf1	4449	2857									O14325	SPBC16E9.10c	O14325	AAA family ATPase Rix7 (predicted)	rix7	2666	418
Q9UT79	SPAC343.11c	Multicopy suppressor of chk1 protein 1	msc1	2030	1364									O14326	SPBC16E9.11c	O14326	E3 ubiquitin-protein ligase pub3	pub3	8129	868
Q9UTA6	SPAC25B8.12c	Uncharacterized hydrolase C25B8.12c	SPAC25B8.12c	224273	55361									O14327	SPBC16E9.12c	O14327	Polyadenylate-binding protein 2	pab2	5830	7307
Q9UTA8	SPAC25B8.10	Uncharacterized methyltransferase-like C25B8.10	SPAC25B8.10	4069	6408									O14328	SPBC16E9.13	O14328	Serine/threonine-protein kinase ksp1	ksp1	2392	0
Q9UTD7	SPAC227.02c	Ribosomal RNA-processing protein 15	rrp15	0	0									O14329	SPBC16E9.14c	O14329	Probable zinc transporter zrg17	zrg17	3364	4301
Q9UTE6	SPAC222.06	Protein mak16	mak16	2166	1453									O14330	SPBC16E9.15	O14330	Uncharacterized protein C16E9.15	SPBC16E9.15	6516	10225
Q9UTI5	SPAC15E1.06	Vacuolar protein sorting-associated protein 29	vps29	1169	0									O14333	SPBC16E9.18	O14333	Phosphatidylserine decarboxylase proenzyme 1, mitochondrial;Phosphatidylserine decarboxylase 1 beta chain;Phosphatidylserine decarboxylase 1 alpha chain	psd1	852	0
Q9UTI7	SPAC15E1.04	Probable thymidylate synthase	hal3	8229	8555									O14334	SPBC1D7.01	O14334	Probable prefoldin subunit 1	SPBC1D7.01	7677	2666
Q9UTK4	SPAC1486.05	Nucleoporin nup189	nup189	5456	4456									O14335	SPBC1D7.02c	O14335	DNA-binding protein scr1	scr1	1961	1724
Q9UTK5	SPAC1486.04c	Abnormal long morphology protein 1	alm1	2129	1048									O14337	SPBC2F12.02c	O14337	Probable 54S ribosomal protein L7, mitochondrial	mrpl7	10092	1536
Q9UTM3	SPAC1420.03	26S proteasome regulatory subunit rpn5	rpn5a	0	0									O14338	SPBC2F12.03c	O14338	Uncharacterized serine-rich protein C2F12.03c	SPBC2F12.03c	2497	1318
Q9UTN6	SPAC1250.01	Chromatin structure-remodeling complex subunit snf21	snf21	2254	2093									O14339	SPBC2F12.04	O14339	60S ribosomal protein L17-A	rpl17a	85501	15041
Q9UTQ0	SPAC1093.04c	Putative CCA tRNA nucleotidyltransferase 1	SPAC1093.04c	622	2225									O14340	SPBC2F12.05c	O14340	Oxysterol-binding protein homolog C2F12.05c	SPBC2F12.05c	7700	5377
Q9UTQ7	SPAC1071.06	SWI/SNF and RSC complexes subunit arp9	arp9	6058	1995									O14341	SPBC2F12.10	O14341	54S ribosomal protein L35, mitochondrial	SPBC2F12.10	3729	4193
Q9UTS5;Q9UTS5-2	SPBC1198.04c;SPBC1198.04c	Zinc finger protein zas1	zas1	567	822									O14342	SPBC2F12.12c	O14342	Uncharacterized protein C2F12.12c	SPBC2F12.12c	614	478
Q9UU78	SPCP1E11.09c	60S acidic ribosomal protein P1-alpha 5	rpa5	9893	18980									O14344	SPBC2F12.14c	O14344	Inosine-5-monophosphate dehydrogenase	gua1	68001	16353
Q9UU80	SPCP1E11.07c	Pre-mRNA-splicing factor cwf18	cwf18	1835	0									O14348	SPBC30D10.02	O14348	Negative cofactor 2 complex subunit beta	ncb2	9535	1583
Q9UU96	SPCC830.03	Polynucleotide 5'-hydroxyl-kinase grc3	grc3	2972	0									O14349	SPBC30D10.03c	O14349	IMP-specific 5-nucleotidase 1	isn1	8444	8803
Q9UU99	SPCC23B6.04c	CRAL-TRIO domain-containing protein C23B6.04c	SPCC23B6.04c	6026	4335									O14351	SPBC30D10.05c	O14351	Uncharacterized oxidoreductase C30D10.05c	SPBC30D10.05c	36005	24735
Q9UUB4	SPBC409.10	Phosphoribosylaminoimidazole-succinocarboxamide synthase	ade7	33067	14777									O14352	SPBC30D10.06	O14352	Probable U6 snRNA-associated Sm-like protein LSm4	lsm4	5089	10545
Q9UUB5	SPBC409.09c	Kinetochore protein mis13	mis13	168	364									O14353	SPBC30D10.07c	O14353	Biotin--protein ligase;Biotin--[methylmalonyl-CoA-carboxytransferase] ligase;Biotin--[propionyl-CoA-carboxylase [ATP-hydrolyzing]] ligase;Biotin--[methylcrotonoyl-CoA-carboxylase] ligase;Biotin--[acetyl-CoA-carboxylase] ligase	bpl1	6239	800
Q9UUD1	SPBC19C2.09	Sterol regulatory element-binding protein 1;Processed sterol regulatory element-binding protein 1	sre1	927	772									O14354	SPBC30D10.08	O14354	Mitochondrial genome maintenance protein mgm101	mgm101	189	5311
Q9UUE2	SPBC17G9.08c	Protein csx2	csx2	4445	4762									O14356	SPBC30D10.10c	O14356	Phosphatidylinositol 3-kinase tor1	tor1	423	0
Q9UUE6	SPBC17G9.03c	Lysine--tRNA ligase, cytoplasmic	krs1	64114	13502									O14358	SPBC30D10.12c	O14358	Uncharacterized protein C30D10.12c	SPBC30D10.12c	941	0
Q9UUE7	SPBC17G9.02c	Cell division control protein 73	cdc73	12477	3523									O14359	SPBC30D10.14	O14359	Uncharacterized AIM2 family protein C30D10.14	SPBC30D10.14	10925	29889
Q9UUG8	SPAC630.14c	Transcriptional repressor tup12	tup12	12475	5672									O14360	SPBC30D10.15	O14360	H/ACA ribonucleoprotein complex non-core subunit NAF1	naf1	12193	2420
Q9Y705	SPBC365.15	Spindle pole body component alp4	alp4	32	0									O14361	SPBC30D10.16	O14361	Putative prephenate dehydratase	pha2	7557	0
Q9Y794	SPBP23A10.13	Origin recognition complex subunit 4	orc4	0	0									O14362	SPBC30D10.17c	O14362	KNR4/SMI1 homolog	smi1	12271	4807
Q9Y7K9	SPBC2A9.07c	PARP-type zinc finger-containing protein C2A9.07c	hpz1	1329	1753									O14363	SPBC30D10.18c	O14363	60S ribosomal protein L1-A	rpl1a	22643	4386
Q9Y7N0	SPCC1450.02	SWR1 complex bromodomain subunit bdf1	bdf1	5189	3939									O14368	SPBC3E7.02c	O14368	Heat shock protein 16	hsp16	8801	14144
Q9Y7N1	SPCC1450.03	Uncharacterized protein C1450.03	SPCC1450.03	0	2823									O14369	SPBC18H10.04c	O14369	Probable RNA-binding protein sce3	sce3	62968	15703
Q9Y7R3	SPCC306.03c	Condensin complex subunit 2	cnd2	3503	0									O14370	SPBC428.02c	O14370	Branched-chain-amino-acid aminotransferase, mitochondrial	eca39	66604	25076
Q9Y7R4	SPCC306.04c	Histone-lysine N-methyltransferase, H3 lysine-4 specific	set1	176	0									O14388	SPBC685.07c	O14388	60S ribosomal protein L27-A	rpl27a	89243	34701
Q9Y7R7	SPCC306.07c	Putative ribosome biogenesis protein C306.07c	SPCC306.07c	1056	1959									O14399	SPBC12D12.08c	O14399	Ubiquitin-like protein 1	ubl1	0	3952
Q9Y7T9	SPCC63.13	Uncharacterized J domain-containing protein C63.13	SPCC63.13	1610	2577									O14400	SPCC1223.03c	O14400	Glycerol-3-phosphate dehydrogenase, mitochondrial	gut2	0	1206
Q9Y7U0	SPCC63.14	Eisosome assembly protein eis1	eis1	8448	12687									O14423	SPAC9E9.10c	O14423	CENP-B homolog protein 1	cbh1	2351	6661
Q9Y7U4	SPCC645.04	Non-structural maintenance of chromosome element 3	nse3	0	0									O14443	SPAC4D7.12c	O14443	GPN-loop GTPase 3 homolog fet5	fet5	3464	6265
Q9Y7X8	SPBC365.10	Actin-like protein arp5	arp5	2008	1788									O14450	SPAC3A11.13	O14450	Probable prefoldin subunit 6		17813	4635
Q9Y7Z1	SPBC1539.10	Nucleolar protein 16	nop16	4283	855									O14459	SPACUNK4.06c	O14459	DNA-directed RNA polymerase II subunit rpb7	rpb7	0	0
Q9Y802	SPBC146.09c	Lysine-specific histone demethylase 1	lsd1	503	1333									O14460	SPAC513.01c	O14460	Elongation factor 2	eft201	0	0
Q9Y808	SPBC146.01	Mediator complex subunit Med15	med15	1244	799									O14463	SPAC7D4.07c	O14463	Thioredoxin-1	trx1	79992	74947
														O14466	SPAC31G5.16c	O14466	Dolichol-phosphate mannosyltransferase	dpm1	25598	18478
														O14469	SPAC22A12.04c	O14469	40S ribosomal protein S22	rps22a	0	0
														O14470	SPAC23H3.10	O14470	SWI/SNF and RSC complexes subunit ssr2	ssr2	3337	3798
														O36014	SPAC4F10.02	O36014	Aspartyl aminopeptidase 1	aap1	7582	16501
														O36015	SPAC4F10.03c	O36015	Putative ribosomal RNA methyltransferase C4F10.03c	SPAC4F10.03c	1864	0
														O36016	SPAC4F10.04	O36016	Serine/threonine-protein phosphatase 2A activator 1	rrd1	514	0
														O36017	SPAC4F10.05c	O36017	Probable octanoyltransferase	SPAC4F10.05c	2628	0
														O36018	SPAC4F10.06	O36018	BUD22 family protein C4F10.06	SPAC4F10.06	2550	1025
														O36021	SPAC4F10.09c	O36021	Ribosome biogenesis protein Noc1 (predicted)	noc1	4805	1682
														O36022	SPAC4F10.10c	O36022	Mannan polymerase complex subunit mnn9	mnn9	10049	4245
														O36023	SPAC4F10.11	O36023	Septin homolog spn1	spn1	3858	3930
														O36025	SPAC4F10.13c	O36025	GYF domain-containing protein mpd2	mpd2	11110	3013
														O36027	SPAC4F10.15c	O36027	Wiskott-Aldrich syndrome protein homolog 1	wsp1	3739	3702
														O36030	SPAC4F10.18	O36030	Uncharacterized WD repeat-containing protein C4F10.18	SPAC4F10.18	13386	4881
														O36031	SPAC4F10.19c	O36031	Uncharacterized zinc-finger protein C4F10.19c	SPAC4F10.19c	694	0
														O36032	SPAC4F10.20	O36032	Glutaredoxin-1	grx1	103705	83906
														O36033	SPAC19B12.01	O36033	TPR repeat-containing protein C19B12.01		2007	808
														O42643	SPAC10F6.02c	O42643	Pre-mRNA-splicing factor ATP-dependent RNA helicase prp22	prp22	2115	1066
														O42644	SPAC10F6.03c	O42644	CTP synthase	ura7	34433	8012
														O42646	SPAC10F6.05c	O42646	Ubiquitin-conjugating enzyme E2 6	ubc6	4884	0
														O42648	SPAC10F6.08c	O42648	Ino80 complex HMG box subunit Nhp10 (predicted)	nht10	2497	1782
														O42649	SPAC10F6.09c	O42649	Structural maintenance of chromosomes protein 3	psm3	1280	1138
														O42650	SPAC10F6.10	O42650	Serine/threonine-protein kinase rio1	rio1	647	0
														O42651	SPAC10F6.11c	O42651	Autophagy-related protein 17	atg17	0	2528
														O42652	SPAC10F6.13c	O42652	Aspartate aminotransferase, cytoplasmic	aat2	52613	37335
														O42653	SPAC10F6.14c	O42653	ABC1 family protein C10F6.14c	SPAC10F6.14c	1429	0
														O42656	SPAC1851.04c	O42656	Protein ric1	ric1	125	0
														O42657	SPAC27D7.02c	O42657	GRIP and coiled-coil domain-containing protein C27D7.02c	SPAC27D7.02c	1461	2612
														O42658	SPAC27D7.04	O42658	Pterin-4-alpha-carbinolamine dehydratase	omt2	1981	0
														O42661	SPAC27D7.07c	O42661	Small nuclear ribonucleoprotein Sm D1	smd1	10824	14368
														O42668	SPAC27D7.14c	O42668	Tetratricopeptide repeat protein 1	tpr1	3691	3139
														O42699	SPCC1682.14	O42699	60S ribosomal protein L19-B	rpl19b	10423	7029
														O42700	SPCC1020.06c	O42700	Transaldolase	tal1	150633	70616
														O42707	SPBC4F6.05c	O42707	L-type lectin-like domain-containing protein C4F6.05c	SPBC4F6.05c	9640	6630
														O42832	SPAC1687.11	O42832	AdoMet-dependent rRNA methyltransferase spb1	spb1	1427	3329
														O42841	SPAC23A1.02c	O42841	Uncharacterized protein C23A1.02c	SPAC23A1.02c	1046	0
														O42842	SPAC23A1.03	O42842	Adenine phosphoribosyltransferase	apt1	22886	21857
														O42844	SPAC23A1.06c	O42844	Calcium/calmodulin-dependent protein kinase type II	cmk2	2428	1790
														O42846	SPAC23A1.08c	O42846	60S ribosomal protein L34-A	rpl34a	157779	32567
														O42847	SPAC23A1.09	O42847	Uncharacterized RNA-binding protein C23A1.09	SPAC23A1.09	0	0
														O42848	SPAC23A1.11	O42848	60S ribosomal protein L16-A	rpl16a	90460	5137
														O42849	SPAC23A1.12c	O42849	Phenylalanine--tRNA ligase beta subunit	SPAC23A1.12c	49348	15200
														O42851	SPAC23A1.14c	O42851	Uncharacterized trans-sulfuration enzyme C23A1.14c	SPAC23A1.14c	9126	13580
														O42852	SPAC23A1.15c	O42852	Protein transport protein sec20	sec20	0	0
														O42854	SPAC23A1.17	O42854	SH3 domain-containing protein C23A1.17	SPAC23A1.17	9393	11904
														O42855	SPAC23A1.18c	O42855	37S ribosomal protein mrp51, mitochondrial	mrp51	770	0
														O42857	SPAC23H3.03c	O42857	Nitrogen permease regulator 2 homolog	SPAC23H3.03c	0	3873
														O42860	SPAC23H3.08c	O42860	Mitotic checkpoint protein bub3	bub3	0	0
														O42861	SPAC25A8.01c	O42861	Uncharacterized ATP-dependent helicase C25A8.01c	SPAC25A8.01c	12479	2314
														O42867	SPAC3G9.03	O42867	60S ribosomal protein L23	rpl23a	195779	49374
														O42868	SPAC3G9.04	O42868	RNA polymerase II subunit A C-terminal domain phosphatase ssu72	ssu72	1534	2250
														O42869	SPAC3G9.05	O42869	Uncharacterized protein C3G9.05	SPAC3G9.05	6423	3494
														O42870	SPAC3G9.06	O42870	Phenylalanine--tRNA ligase alpha subunit	SPAC3G9.06	39510	11308
														O42871	SPAC3G9.08	O42871	Chromatin modification-related protein png1	png1	0	0
														O42872	SPAC3G9.10c	O42872	Exosome complex component ski6	ski6	0	1138
														O42873	SPAC3G9.11c	O42873	Putative pyruvate decarboxylase C3G9.11c	SPAC3G9.11c	7114	52334
														O42874	SPAC3G9.12	O42874	Protein peg1	peg1	1483	0
														O42878	SPAC8E11.01c	O42878	Putative invertase		1424	0
														O42881	SPAC8E11.04c	O42881	Acyl-protein thioesterase 1	SPAC8E11.04c	4762	6279
														O42882	SPAC8E11.05c	O42882	Uncharacterized protein C8E11.05c	SPAC8E11.05c	1676	0
														O42885	SPBC8E4.01c	O42885	Putative inorganic phosphate transporter C8E4.01c		4228	2167
														O42887	SPBC8E4.03	O42887	Putative agmatinase 2	SPBC8E4.03	10496	17432
														O42888	SPBC8E4.04	O42888	Uncharacterized oxidoreductase C8E4.04	SPBC8E4.04	19174	23053
														O42890	SPBC1289.16c	O42890	Copper amine oxidase-like protein cao2	cao2	0	6699
														O42893	SPBC660.07	O42893	Neutral trehalase	ntp1	5621	12509
														O42894	SPBC115.01c	O42894	Exosome complex component rrp46	rrp46	2598	4714
														O42895	SPBC115.02c	O42895	Uncharacterized protein C115.02c	SPBC115.02c	1831	0
														O42896	SPBC115.03	O42896	Uncharacterized oxidoreductase C115.03		7582	2117
														O42897	SPBC119.01	O42897	Probable 26S proteasome regulatory subunit rpn3	rpn3	15933	6235
														O42898	SPBC119.03	O42898	Probable catechol O-methyltransferase 1	SPBC119.03	2376	12490
														O42899	SPBC119.06	O42899	Protein sco1	sco1	10802	1554
														O42903	SPBC119.12	O42903	GRIP domain-containing protein C119.12	SPBC119.12	7627	1245
														O42904	SPBC119.13c	O42904	Pre-mRNA-processing factor 31	prp31	0	1308
														O42906	SPBC119.15	O42906	GTPase npa3	npa3	24264	835
														O42907	SPBC119.16c	O42907	Uncharacterized protein C119.16c	SPBC119.16c	199	0
														O42908	SPBC119.17	O42908	Mitochondrial presequence protease	cym1	7498	1220
														O42909	SPBC16A3.02c	O42909	Zinc-type alcohol dehydrogenase-like protein C16A3.02c	SPBC16A3.02c	12448	65340
														O42911	SPBC16A3.04	O42911	37S ribosomal protein S25, mitochondrial	rsm25	3960	2258
														O42914	SPBC16A3.08c	O42914	Stm1 homolog Oga1	oga1	83565	35861
														O42915	SPBC16A3.09c	O42915	Ubiquitin fusion degradation protein 1	ufd1	3195	3618
														O42916	SPBC16A3.10	O42916	Lysophospholipid acyltransferase	ale1	540	0
														O42917	SPBC16A3.11	O42917	N-acetyltransferase eso1	eso1	0	0
														O42923	SPBC16A3.18	O42923	RNA-binding post-transcriptional regulator cip1	cip1	6717	14339
														O42924	SPBC16A3.19	O42924	Probable chromatin modification-related protein eaf7	eaf7	581	0
														O42926	SPBC16C6.02c	O42926	Vacuolar protein sorting-associated protein 13b	vps13b	1038	3214
														O42929	SPBC16C6.05	O42929	Translation machinery-associated protein 22	tma22	3921	3107
														O42930	SPBC16C6.06	O42930	Vacuolar protein sorting/targeting protein 10	vps10	3063	3051
														O42931	SPBC16C6.07c	O42931	26S protease regulatory subunit 7 homolog	rpt1	14869	9724
														O42932	SPBC16C6.08c	O42932	Cytochrome b-c1 complex subunit 6	qcr6	39195	52433
														O42933	SPBC16C6.09	O42933	Dolichyl-phosphate-mannose--protein mannosyltransferase 4	ogm4	4315	1251
														O42935	SPBC16C6.11	O42935	60S ribosomal protein L32-B	rpl32b	28964	16262
														O42936	SPBC16C6.12c	O42936	LAS1-like protein	SPBC16C6.12c	1873	589
														O42937	SPBC16C6.13c	O42937	Probable coatomer subunit beta	sec27	15874	13568
														O42938	SPBC16H5.02	O42938	6-phosphofructokinase	pfk1	200725	77207
														O42939	SPBC16H5.03c	O42939	Ubiquitin-activating enzyme E1-like	uba2	1434	909
														O42940	SPBC16H5.04	O42940	Inorganic phosphate transport protein pho88	pho88	23602	8259
														O42941	SPBC16H5.05c	O42941	Peptidylprolyl isomerase cyp7	cyp7	0	0
														O42943	SPBC16H5.08c	O42943	Uncharacterized ABC transporter ATP-binding protein C16H5.08c	SPBC16H5.08c	31165	12308
														O42945	SPBC16H5.10c	O42945	Probable pre-mRNA-splicing factor ATP-dependent RNA helicase prp43	prp43	16263	3952
														O42947	SPBC16H5.12c	O42947	Uncharacterized protein C16H5.12c	SPBC16H5.12c	18916	8499
														O42951	SPBC19G7.02	O42951	Putative aminodeoxychorismate lyase	SPBC19G7.02	2198	2300
														O42952	SPAC19B12.04	O42952	40S ribosomal protein S30	rps30a	22820	23428
														O42955	SPBC19G7.07c	O42955	Pentatricopeptide repeat-containing protein 3, mitochondrial	ppr3	0	0
														O42957	SPBC19G7.09	O42957	Ubiquitin-like-specific protease 1	ulp1	0	0
														O42958	SPBC19G7.10c	O42958	DNA topoisomerase 2-associated protein pat1	SPBC19G7.10c	9274	2764
														O42963	SPBC19G7.15	O42963	Nucleoporin nup44	nup44	13658	5959
														O42964	SPBC19G7.16	O42964	Transcription factor iws1	iws1	4942	2657
														O42965	SPBC19G7.17	O42965	Uncharacterized protein C19G7.17		5317	8385
														O42976	SPBC20F10.07	O42976	Uncharacterized membrane protein C20F10.07	SPBC20F10.07	4211	2315
														O42977	SPBC20F10.08c	O42977	Uncharacterized protein C20F10.08c	SPBC20F10.08c	706	0
														O42978	SPBC20F10.09	O42978	U6 snRNA-associated Sm-like protein LSm5	lsm5	4243	15784
														O42979	SPBC20F10.10	O42979	PHO85 cyclin-like protein C20F10.10	SPBC20F10.10	2057	0
														O42980	SPBC17D11.01	O42980	NEDD8-specific protease 1	nep1	290	0
														O42984	SPBC839.05c	O42984	40S ribosomal protein S17-A	rps17a	29373	30336
														O42991	SPBC839.13c	O42991	60S ribosomal protein L16-B	rpl16b	1480	4858
														O42993	SPBC839.17c	O42993	FK506-binding protein		30946	59169
														O42998	SPBC27B12.08	O42998	Uncharacterized protein C27B12.08		2208	253
														O43001	SPBC2G2.02	O43001	Inositol-1,4,5-trisphosphate 5-phosphatase 1	syj1	5189	630
														O43002	SPBC2G2.03c	O43002	Protein transport protein sec61 subunit beta	sbh1	0	9725
														O43003	SPBC2G2.04c	O43003	Protein mmf1, mitochondrial	mmf1	104351	70035
														O43004	SPBC2G2.05	O43004	60S ribosomal protein L16-C	rpl16c	3231	0
														O43005	SPBC2G2.06c	O43005	AP-2 complex subunit beta	apl1	1514	1333
														O43006	SPBC2G2.07c	O43006	Meiotically up-regulated gene 178 protein	mug178	0	0
														O43007	SPBC2G2.08	O43007	C-1-tetrahydrofolate synthase, mitochondrial;Methylenetetrahydrofolate dehydrogenase;Methenyltetrahydrofolate cyclohydrolase;Formyltetrahydrofolate synthetase	ade9	11996	268
														O43010	SPBC2G2.11	O43010	Glycylpeptide N-tetradecanoyltransferase	nmt1	14608	8054
														O43011	SPBC2G2.12	O43011	Histidine--tRNA ligase	hts1	21358	10461
														O43012	SPBC2G2.13c	O43012	Deoxycytidylate deaminase	SPBC2G2.13c	479	5542
														O43013	SPBC2G2.14	O43013	Mitotic chromosome segregation protein Csi1	csi1	598	3866
														O43014	SPBC2G2.16	O43014	Mannose-6-phosphate isomerase	pmi40	15943	13958
														O43017	SPBC354.03	O43017	Set1 complex component swd3	swd3	0	0
														O43018	SPBC354.04	O43018	Uncharacterized protein C354.04	SPBC354.04	1178	696
														O43019	SPBC354.05c	O43019	Putative transcription factor sre2	sre2	3153	0
														O43020	SPBC354.06	O43020	Probable 37S ribosomal protein S16, mitochondrial	mrps16	4178	8783
														O43021	SPBC354.07c	O43021	Oxysterol-binding protein homolog C354.07c	SPBC354.07c	22805	14010
														O43024	SPBC354.10	O43024	CUE domain-containing protein C354.10	SPBC354.10	32698	7544
														O43026	SPBC354.12	O43026	Glyceraldehyde-3-phosphate dehydrogenase 2	gpd3	4466	84934
														O43027	SPBC354.13	O43027	Probable Rho-GTPase-activating protein 6	rga6	0	5945
														O43028	SPBC354.14c	O43028	Vacuolar protein 8	vac8	7198	11417
														O43029	SPBC354.15	O43029	L-pipecolate oxidase	fap1	983	10909
														O43030	SPBC3B9.01	O43030	Hsp70 nucleotide exchange factor fes1	fes1	20980	10708
														O43031	SPBC3B9.02c	O43031	Pre-mRNA-splicing factor cwf28	cwf28	0	0
														O43032	SPBC3B9.03	O43032	Signal recognition particle receptor subunit alpha homolog	srp101	4963	3716
														O43034	SPBC3B9.05	O43034	Uncharacterized protein C3B9.05	SPBC3B9.05	0	0
														O43035	SPBC3B9.06c	O43035	Autophagy-related protein 3	atg3	0	753
														O43036	SPBC3B9.07c	O43036	DNA-directed RNA polymerase I subunit rpa43	rpa43	6026	3861
														O43037	SPBC3B9.08c	O43037	Protein mago nashi homolog	SPBC3B9.08c	1260	2688
														O43041	SPBC3B9.12	O43041	Transport protein particle subunit trs23	trs23	0	0
														O43042	SPBC3B9.14c	O43042	54S ribosomal protein L3, mitochondrial	mrpl3	4334	2072
														O43044	SPBC3B9.16c	O43044	Nucleoporin nup120	nup120	1377	0
														O43045	SPBC3B9.17	O43045	Iron-sulfur assembly protein 2	isa2	2111	6432
														O43046	SPBC3B9.18c	O43046	V-type proton ATPase subunit F	vma7	8345	22271
														O43047	SPBC3B9.19	O43047	GrpE protein homolog, mitochondrial	mge1	11366	12954
														O43048	SPBC215.01	O43048	TBC domain-containing protein C215.01		373	0
														O43049	SPBC3F6.01c	O43049	Serine/threonine-protein phosphatase T	ppt1	8697	2377
														O43050	SPBC3F6.02c	O43050	Sterol-4-alpha-carboxylate 3-dehydrogenase, decarboxylating	erg26	27915	12178
														O43051	SPBC3F6.04c	O43051	Probable nucleolar complex protein 14	nop14	2138	3895
														O43052	SPBC3F6.05	O43052	Rho-type GTPase-activating protein 1	rga1	748	2105
														O43056	SPBC4C3.03	O43056	Probable homoserine kinase	SPBC4C3.03	25598	7908
														O43057	SPBC4C3.04c	O43057	Guanine nucleotide exchange factor MSS4 homolog	SPBC4C3.04c	1581	0
														O43059	SPBC4C3.06	O43059	Cytoskeletal protein syp1	syp1	5317	8102
														O43060	SPBC4C3.07	O43060	Eukaryotic translation initiation factor 3 subunit F	eif3f	38310	14789
														O43062	SPBC4C3.09	O43062	Uncharacterized protein C4C3.09	SPBC4C3.09	1841	724
														O43063	SPBC4C3.10c	O43063	Probable proteasome subunit beta type-6	SPBC4C3.10c	47839	20986
														O43065	SPBC1826.01c	O43065	Probable helicase mot1	mot1	3172	704
														O43066	SPBC6B1.02	O43066	Serine/threonine-protein kinase ppk30	ppk30	1966	4280
														O43068	SPBC6B1.04	O43068	Monopolin complex subunit mde4	mde4	404	0
														O43070	SPBC6B1.09c	O43070	DNA repair and telomere maintenance protein nbs1	nbs1	1567	0
														O43071	SPBC6B1.10	O43071	Pre-mRNA-processing factor 17	prp17	6958	3510
														O43075	SPBC8D2.12c	O43075	Probable transcriptional regulatory protein C8D2.12c		5537	4257
														O43078	SPBC947.01	O43078	Protein sur2	sur2	5514	2881
														O43079	SPBC947.02	O43079	AP-1 complex subunit beta-1	apl2	9492	6049
														O43080	SPBC947.03c	O43080	Uncharacterized protein C947.03c	SPBC947.03c	0	0
														O43082	SPBC947.07	O43082	Ribosomal RNA-processing protein 14-C	rrp14c	829	2009
														O43083	SPBC947.08c	O43083	Histone promoter control protein 2	hpc2	0	1760
														O43087	SPBC947.12	O43087	Karyogamy meiotic segregation protein 2	kms2	0	0
														O43088	SPBC947.13	O43088	RNA polymerase II-associated protein rba50	rba50	2861	0
														O43089	SPBC947.14c	O43089	Cytochrome B pre-mRNA-processing protein 6	cbp6	4099	1687
														O43090	SPBC947.15c	O43090	Probable NADH-ubiquinone oxidoreductase C947.15c, mitochondrial	SPBC947.15c	12057	20485
														O43091	SPBPJ4664.01	O43091	Decaprenyl-diphosphate synthase subunit 1	dps1	1370	280
														O43092	SPBP4H10.03	O43092	Mitochondrial inner membrane protein oxa1-2	oxa102	608	651
														O43120	SPBC1289.02c	O43120	Splicing factor U2AF-associated protein 2	uap2	839	2484
														O43125	SPBC119.05c	O43125	Protein csh3	csh3	4980	2147
														O59666	SPBC29A3.01	O59666	Copper-transporting ATPase ccc2	ccc2	3032	931
														O59667	SPBC29A3.02c	O59667	Histidine biosynthesis bifunctional protein his7;Phosphoribosyl-AMP cyclohydrolase;Phosphoribosyl-ATP pyrophosphatase	his7	11873	3812
														O59668	SPBC29A3.03c	O59668	LisH domain-containing protein C29A3.03c	SPBC29A3.03c	0	1449
														O59672	SPBC29A3.09c	O59672	Uncharacterized ABC transporter ATP-binding protein C29A3.09c	SPBC29A3.09c	9629	1548
														O59673	SPBC29A3.10c	O59673	ATP synthase subunit H, mitochondrial	atp14	14845	41864
														O59675	SPBC29A3.12	O59675	40S ribosomal protein S9-B	rps9b	3458	8568
														O59677	SPBC29A3.15c	O59677	37S ribosomal protein S23, mitochondrial	rsm23	11080	0
														O59678	SPBC29A3.16	O59678	Ribosome biogenesis regulatory protein homolog	SPBC29A3.16	4630	5047
														O59680	SPBC29A3.18	O59680	Cytochrome c1, heme protein, mitochondrial	cyt1	25649	41443
														O59682	SPBC18E5.02c	O59682	Serine palmitoyltransferase 1	lcb1	16263	7133
														O59683	SPBC1271.15c	O59683	Translation initiation factor IF-2, mitochondrial		471	0
														O59697	SPBC32C12.03c	O59697	Serine/threonine-protein kinase ppk25	ppk25	614	0
														O59700	SPBC36.03c	O59700	Uncharacterized transporter C36.03c	SPBC36.03c	1914	2620
														O59701	SPBC36.04	O59701	Cysteine synthase 1	cys11	62342	14683
														O59702	SPBC36.05c	O59702	Histone deacetylase clr6	clr6	8424	4175
														O59704	SPBC36.07	O59704	Elongator complex protein 1	iki3	2413	1198
														O59705	SPBC36.08c	O59705	Conserved oligomeric Golgi complex subunit 2	cog2	1452	2442
														O59706	SPBC36.09	O59706	Pre-mRNA-splicing factor sap61	sap61	1760	1473
														O59709	SPBC36.12c	O59709	Glucose-insensitive transcription protein 7	git7	763	1285
														O59710	SPBC3B8.01c	O59710	Probable NADPH:adrenodoxin oxidoreductase, mitochondrial	arh1	1232	0
														O59711	SPBC3B8.03	O59711	Saccharopine dehydrogenase [NADP(+), L-glutamate-forming]	lys9	103037	57004
														O59712	SPBC3B8.04c	O59712	Uncharacterized transporter C3B8.04c	SPBC3B8.04c	448	4469
														O59713	SPBC3B8.05	O59713	Diphthamide biosynthesis protein 1	dph1	2873	0
														O59716	SPBC3B8.08	O59716	Uncharacterized protein C3B8.8	SPBC3B8.08	4976	3766
														O59718	SPBC3B8.10c	O59718	Nuclear envelope morphology protein 1	nem1	0	0
														O59721	SPBC11C11.10	O59721	Probable tRNA pseudouridine synthase 4		2946	5683
														O59725	SPBC3E7.05c	O59725	Formation of crista junctions protein C3E7.05c	SPBC3E7.05c	11405	10713
														O59727	SPBC3E7.07c	O59727	UPF0368 protein C3E7.07c	SPBC3E7.07c	14229	9594
														O59730	SPBC3E7.10	O59730	Probable methionine aminopeptidase 1	SPBC3E7.10	17936	9224
														O59731	SPBC3E7.11c	O59731	Uncharacterized J domain-containing protein C3E7.11c	SPBC3E7.11c	0	927
														O59732	SPBC3E7.12c	O59732	Chitin synthase regulatory factor 1	chr1	1474	0
														O59734	SPBC3E7.14	O59734	Small nuclear ribonucleoprotein F	smf1	4508	27180
														O59735	SPBC3E7.15c	O59735	Sphingosine N-acyltransferase lac1	lac1	4887	1257
														O59736	SPBC3E7.16c	O59736	2-isopropylmalate synthase	leu3	36175	13764
														O59737	SPBC530.01	O59737	GTPase-activating protein gyp1	gyp1	527	0
														O59739	SPBC530.03c	O59739	BAG family molecular chaperone regulator 1B	bag102	4890	10691
														O59740	SPBC530.04	O59740	Cell polarity protein mod5	mod5	7630	1879
														O59741	SPBC530.05	O59741	Uncharacterized transcriptional regulatory protein C530.05	SPBC530.05	1526	3192
														O59743	SPBC530.07c	O59743	Uncharacterized protein C530.07c	SPBC530.07c	196583	27569
														O59748	SPBC530.13	O59748	CTD kinase subunit beta	lsc1	444	0
														O59751	SPBC1685.15c	O59751	Kinesin-like protein 6	klp6	352	0
														O59753	SPBC649.03	O59753	DNA repair protein rad14	rhp14	1933	0
														O59755	SPBC649.05	O59755	Spindle pole body-associated protein cut12	cut12	0	0
														O59759	SPCC1020.05	O59759	Uncharacterized protein C1020.05	SPCC1020.05	538	642
														O59760	SPCC1020.07	O59760	Putative uncharacterized hydrolase C1020.07	SPCC1020.07	14787	6772
														O59761	SPCC1020.08	O59761	tRNA wybutosine-synthesizing protein 1	tyw1	3636	19297
														O59763	SPCC1020.10	O59763	Serine/threonine-protein kinase oca2	oca2	1400	1011
														O59767	SPCC1795.01c	O59767	Mitotic spindle checkpoint component mad3	mad3	0	0
														O59770	SPCC1795.04c	O59770	Probable proteasome subunit alpha type-3	SPCC1795.04c	18503	18432
														O59771	SPCC1795.05c	O59771	Probable uridylate kinase	SPCC1795.05c	11901	10241
														O59773	SPCC1795.08c	O59773	Chromatin modification-related protein vid21	vid21	0	1299
														O59778	SPCC1235.02	O59778	Biotin synthase	bio2	10019	2512
														O59779	SPCC1235.01	O59779	Uncharacterized protein C1235.01		5098	3308
														O59780	SPCC320.03	O59780	Uncharacterized transcriptional regulatory protein C320.03	SPCC320.03	263	0
														O59781	SPCC320.04c	O59781	Mitochondrial Rho GTPase 1	gem1	0	0
														O59785	SPCC320.08	O59785	Uncharacterized solute carrier family 35 member C320.08	SPCC320.08	3468	0
														O59786	SPCC320.09	O59786	Ferrochelatase, mitochondrial	SPCC320.09	2801	784
														O59787	SPCC320.10	O59787	Signal recognition particle subunit srp72	srp72	8539	3399
														O59791	SPCC320.14	O59791	Serine racemase	SRR	6907	3476
														O59792	SPCC364.01	O59792	Calnexin-independence factor 1	cif1	1673	0
														O59794	SPCC364.03	O59794	60S ribosomal protein L17-B	rpl17b	26055	17459
														O59795	SPCC364.04c	O59795	Protein CASP	coy1	1250	2071
														O59796	SPCC364.05	O59796	Vacuolar protein sorting-associated protein 3	vps3	0	0
														O59797	SPCC364.06	O59797	Putative nucleosome assembly protein C364.06	SPCC364.06	47954	18666
														O59800	SPCC550.02c	O59800	Pre-mRNA-splicing factor cwf5	cwf5	1375	2367
														O59801	SPCC550.03c	O59801	Putative ATP-dependent RNA helicase C550.03c	SPCC550.03c	1068	997
														O59804	SPCC550.06c	O59804	10 kDa heat shock protein, mitochondrial	hsp10	81121	29675
														O59807	SPCC550.09	O59807	Peroxisomal membrane protein pex32	pex32	1387	811
														O59809	SPCC550.11	O59809	Probable importin c550.11	SPCC550.11	8860	1054
														O59810	SPCC550.14	O59810	KH domain-containing protein C550.14	SPCC550.14	28266	10541
														O59811	SPCC550.15c	O59811	Zinc finger protein C550.15c	SPCC550.15c	10136	3330
														O59812	SPCC794.01c	O59812	Probable glucose-6-phosphate 1-dehydrogenase C794.01c	SPCC794.01c	323	5670
														O59813	SPCC794.03	O59813	Uncharacterized amino-acid permease C794.03	SPCC794.03	7518	0
														O59816	SPCC794.07	O59816	Dihydrolipoyllysine-residue acetyltransferase component of pyruvate dehydrogenase complex, mitochondrial	SPCC794.07	60866	23885
														O59817	SPCC794.08	O59817	Protein efr3	efr3	2254	1708
														O59819	SPCC794.10	O59819	Probable UTP--glucose-1-phosphate uridylyltransferase	SPCC794.10	1292	428
														O59821	SPCC1840.11	O59821	Exosome complex component csl4	csl4	6776	3329
														O59823	SPCC965.03	O59823	V-type proton ATPase subunit D	vma8	8058	11353
														O59824	SPCC965.04c	O59824	ATP-dependent zinc metalloprotease YME1 homolog	SPCC965.04c	595	0
														O59826	SPCC965.06	O59826	Putative voltage-gated potassium channel subunit beta	SPCC965.06	46804	44694
														O59827;Q9Y7Q2	SPCC965.07c;SPCC191.09c	O59827	Glutathione S-transferase 2	gst2	14680	12226
														O59829	SPCC965.09	O59829	Probable nitrilase C965.09	SPCC965.09	0	0
														O59830	SPCC965.10	O59830	Uncharacterized transcriptional regulatory protein C965.10	SPCC965.10	0	0
														O59833	SPCC965.13	O59833	Uncharacterized transporter C965.13	SPCC965.13	5995	11736
														O59834	SPCC965.14c	O59834	Probable cytosine deaminase	SPCC965.14c	9873	26255
														O59838	SPAC110.04c	O59838	Heat shock protein homolog pss1	pss1	77928	32575
														O59855	SPCC1739.13	O59855	Probable heat shock protein ssa2	ssa2	364293	68852
														O59856	SPCC1919.08c	O59856	Probable 54S ribosomal protein L33, mitochondrial	mrpl33	0	0
														O59858	SPBC32F12.03c	O59858	Glutathione peroxidase	gpx1	67741	46269
														O59865	SPBC17G9.07	O59865	40S ribosomal protein S24-B	rps24b	38349	21878
														O59866	SPCC338.15	O59866	Dolichyl-diphosphooligosaccharide--protein glycosyltransferase 48 kDa subunit	SPCC338.15	24625	18687
														O59868	SPBC31E1.02c	O59868	Calcium-transporting ATPase 1	pmr1	3414	3766
														O59945	SPBC1778.06c	O59945	Fimbrin	fim1	36175	37488
														O60052	SPAPB1A10.04c	O60052	Protein farnesyltransferase/geranylgeranyltransferase type-1 subunit alpha	cwp1	1339	1143
														O60055	SPBC56F2.04	O60055	U3 small nucleolar RNA-associated protein 20	utp20	1677	159
														O60057	SPBC56F2.06	O60057	Meiotically up-regulated gene 147 protein	mug147	3174	15034
														O60058	SPBC56F2.07c	O60058	ATPase family gene 2 protein	afg2	2533	615
														O60059	SPBC56F2.08c	O60059	Pumilio domain-containing protein C56F2.08c	SPBC56F2.08c	14807	0
														O60060	SPBC56F2.09c	O60060	Carbamoyl-phosphate synthase arginine-specific small chain	arg5	85389	39587
														O60062	SPBC56F2.11	O60062	Homoserine O-acetyltransferase	met6	14402	681
														O60063	SPBC13G1.01c	O60063	Putative 37S ribosomal protein S4-like	SPBC13G1.01c	1890	0
														O60064	SPBC13G1.02	O60064	Probable mannose-1-phosphate guanyltransferase	SPBC13G1.02	49080	20744
														O60065	SPBC13G1.03c	O60065	Peroxisomal membrane protein pex14	pex14	870	3671
														O60066	SPBC13G1.04c	O60066	Alpha-ketoglutarate-dependent dioxygenase abh1	abh1	1388	0
														O60068	SPBC13G1.06c	O60068	Protein isd11	isd11	1728	3558
														O60070	SPBC13G1.08c	O60070	Set1 complex component ash2	ash2	5889	1167
														O60071	SPBC13G1.09	O60071	Uncharacterized protein C13G1.09	SPBC13G1.09	6042	2407
														O60072	SPBC13G1.10c	O60072	Putative helicase mug81	mug81	686	0
														O60073	SPBC13G1.11	O60073	Synaptobrevin homolog ykt6	ykt6	10996	15742
														O60074	SPBC13G1.12	O60074	Vacuolar protein-sorting-associated protein 46	did2	302	3290
														O60078	SPCC1494.04c	O60078	Probable prephenate dehydrogenase [NADP(+)]	SPCC1494.04c	2927	0
														O60079	SPCC1494.05c	O60079	Probable ubiquitin carboxyl-terminal hydrolase 12	ubp12	9839	1621
														O60080	SPCC1494.06c	O60080	ATP-dependent RNA helicase dbp9	dbp9	1050	1994
														O60081	SPCC1494.07	O60081	Uncharacterized protein C1494.07	SPCC1494.07	2057	1224
														O60084	SPBC14C8.02	O60084	Mitochondrial import inner membrane translocase subunit tim44	tim44	9417	6279
														O60085	SPBC14C8.03	O60085	Methionine aminopeptidase 2	fma2	49579	13951
														O60086	SPBC14C8.04	O60086	Probable acetolactate synthase small subunit	SPBC14C8.04	36455	14165
														O60091	SPBC14C8.10	O60091	54S ribosomal protein L24, mitochondrial	mrpl24	0	0
														O60094	SPBC14C8.14c	O60094	DNA polymerase V	pol5	2496	0
														O60096	SPBC14C8.16c	O60096	37S ribosomal protein S35, mitochondrial	bot1	6536	0
														O60097	SPBC14C8.17c	O60097	Transcription factor spt8	spt8	595	0
														O60099	SPBC14F5.02	O60099	Uncharacterized protein C14F5.02	SPBC14F5.02	0	1295
														O60100	SPBC14F5.03c	O60100	Probable importin subunit beta-4	kap123	20409	5278
														O60101	SPBC14F5.04c	O60101	Phosphoglycerate kinase	pgk1	691819	227211
														O60102	SPBC14F5.06	O60102	Uncharacterized ABC transporter ATP-binding protein C14F5.06	SPBC14F5.06	17564	9149
														O60104	SPBC14F5.08	O60104	Mediator of RNA polymerase II transcription subunit 7	med7	4276	0
														O60105	SPBC14F5.09c	O60105	Adenylosuccinate lyase	ade8	60417	19108
														O60107	SPBC14F5.11c	O60107	Sorting nexin-41	snx41	1413	8150
														O60108	SPBC14F5.12c	O60108	CENP-B homolog protein 2	cbh2	1616	3408
														O60109	SPBC14F5.13c	O60109	Alkaline phosphatase	SPBC14F5.13c	5237	12700
														O60110	SPBC15C4.01c	O60110	TPR repeat protein oca3	oca3	4348	1020
														O60111	SPBC15C4.02	O60111	ABC1 family protein C15C4.02	SPBC15C4.02	5181	1384
														O60113	SPBC15C4.04c	O60113	Uncharacterized amino-acid permease C15C4.04c	SPBC15C4.04c	0	6392
														O60114	SPBC15C4.05	O60114	Uncharacterized helicase C15C4.05	SPBC15C4.05	1395	0
														O60116	SPBC16G5.02c	O60116	Putative ribokinase	SPBC16G5.02c	2419	3182
														O60118	SPBC16G5.04	O60118	54S ribosomal protein L23, mitochondrial	mrpl23	5591	0
														O60119	SPBC16G5.05c	O60119	Vesicle-associated membrane protein-associated protein C16G5.05c	SPBC16G5.05c	91369	35845
														O60121	SPBC16G5.07c	O60121	Uncharacterized protein C16G5.07c	SPBC16G5.07c	3836	4017
														O60122	SPBC16G5.08	O60122	Anthranilate phosphoribosyltransferase	trp4	16916	8545
														O60124	SPBC16G5.10	O60124	Exosome complex component rrp42	rrp42	2644	4856
														O60125	SPBC16G5.11c	O60125	BAG family molecular chaperone regulator 1A	bag101	2214	3331
														O60128	SPBC16G5.14c	O60128	40S ribosomal protein S3	rps3	184602	61412
														O60129	SPBC16G5.15c	O60129	Fork head protein homolog 2	fkh2	1149	1310
														O60135	SPBC18H10.02	O60135	Long-chain-fatty-acid--CoA ligase 1	lcf1	33182	23446
														O60141	SPBC18H10.10c	O60141	Protein cwc16	cwc16	797	0
														O60143	SPBC18H10.12c	O60143	60S ribosomal protein L7-C	rpl7c	118138	43713
														O60144	SPAC664.04c	O60144	40S ribosomal protein S16	rps16a	0	0
														O60145	SPBC18H10.15	O60145	Serine/threonine-protein kinase ppk23	ppk23	670	2630
														O60147	SPBC18H10.17c	O60147	Uncharacterized protein C18H10.17c	SPBC18H10.17c	2081	0
														O60150	SPBC18H10.20c	O60150	Uncharacterized protein C18H10.20c	SPBC18H10.20c	10781	5766
														O60152	SPBC19C7.02	O60152	E3 ubiquitin-protein ligase ubr1	ubr1	0	0
														O60155	SPBC19C7.06	O60155	Putative proline--tRNA ligase C19C7.06	SPBC19C7.06	83983	28922
														O60157	SPBC19C7.08c	O60157	Leucine carboxyl methyltransferase 2	ppm2	1923	0
														O60158	SPBC19C7.10	O60158	Bouquet formation protein 4	bqt4	4467	10351
														O60160	SPBC19C7.12c	O60160	Uncharacterized mannosyltransferase C19C7.12c	SPBC19C7.12c	5535	4601
														O60161	SPBC19F5.02c	O60161	U3 small nucleolar RNA-associated protein 4	utp4	2920	667
														O60162	SPBC19F5.03	O60162	Uncharacterized protein C19F5.03	SPBC19F5.03	7944	13034
														O60163	SPBC19F5.04	O60163	Probable aspartokinase	SPBC19F5.04	20626	369
														O60164	SPBC19F5.05c	O60164	Pescadillo homolog	ppp1	12849	4055
														O60166	SPBC19F8.02	O60166	Nuclear movement protein nudc	nudc	9714	11239
														O60167	SPBC19F8.03c	O60167	ENTH domain-containing protein C19F8.03c	SPBC19F8.03c	1944	1654
														O60169	SPBC19F8.05	O60169	Uncharacterized protein C19F8.05	SPBC19F8.05	2788	0
														O60171	SPBC21H7.02	O60171	Transcription initiation factor TFIID subunit 10	taf10	9289	9625
														O60172	SPBC21H7.03c	O60172	Thiamine-repressible acid phosphatase SPBC21H7.03c	SPBC21H7.03c	515	0
														O60173	SPBC21H7.04	O60173	ATP-dependent RNA helicase dbp7	dbp7	697	0
														O60175	SPBC21H7.06c	O60175	Protein OPI10 homolog	SPBC21H7.06c	0	0
														O60176	SPBC23E6.01c	O60176	Uncharacterized RNA-binding protein C23E6.01c		3471	19286
														O60179	SPBC23E6.04c	O60179	U3 small nucleolar RNA-associated protein 10	utp10	4389	2338
														O60180	SPBC23E6.05	O60180	Probable metalloprotease arx1	arx1	11298	5104
														O60181	SPBC23E6.06c	O60181	3,4-dihydroxy-2-butanone 4-phosphate synthase	SPBC23E6.06c	20587	12400
														O60182	SPBC23E6.07c	O60182	Replication factor C subunit 1	rfc1	3262	2404
														O60184	SPBC23E6.09	O60184	General transcriptional corepressor ssn6	ssn6	2633	2186
														O60185	SPBC23E6.10c	O60185	Methylthioribose-1-phosphate isomerase	mri1	25283	3398
														O60186	SPBC211.01	O60186	37S ribosomal protein S10, mitochondrial	rsm10	1653	624
														O60188	SPBC244.02c	O60188	U3 small nucleolar RNA-associated protein 6	utp6	2264	1315
														O60198	SPBC14F5.05c	O60198	S-adenosylmethionine synthase	sam1	365576	57865
														O74113	SPAC17D4.02	O74113	Cell division control protein 45 homolog	sna41	73	0
														O74135	SPAC1805.05	O74135	Casein kinase I homolog 3	cki3	11954	6021
														O74173	SPCC1450.04	O74173	Elongation factor 1-beta	tef5	119081	74468
														O74174	SPBC1289.05c	O74174	V-type proton ATPase subunit G	vma10	37316	36431
														O74175	SPAC664.05	O74175	60S ribosomal protein L13	rpl13	210858	47419
														O74178	SPBC1271.12	O74178	Protein kes1	kes1	14152	11975
														O74184	SPBC21B10.05c	O74184	WD repeat-containing protein wat1	wat1	2814	5887
														O74191	SPBC1347.02	O74191	FK506-binding protein 39 kDa	fkbp39	13229	24301
														O74215	SPAC977.16c	O74215	Dihydroxyacetone kinase 2	dak2	0	0
														O74304	SPAC1006.09	O74304	MAP kinase kinase kinase win1	win1	1348	368
														O74306;P52822	SPBC11C11.09c;SPAC3H5.12c	O74306;P52822	60S ribosomal protein L5-B;60S ribosomal protein L5-A	rpl5b;rpl5a	0	0
														O74310	SPBC15D4.05	O74310	COBW domain-containing protein C15D4.05	SPBC15D4.05	554	0
														O74314	SPBC15D4.09c	O74314	Probable cystathionine gamma-synthase	SPBC15D4.09c	14943	7515
														O74316	SPBC15D4.11c	O74316	Uncharacterized protein C15D4.11c	SPBC15D4.11c	0	0
														O74319	SPBC15D4.14	O74319	Transcription initiation factor TFIID subunit taf73	taf73	692	1887
														O74322	SPBC1685.02c	O74322	40S ribosomal protein S12-B	rps12b	34187	18844
														O74323	SPBC1685.03	O74323	Signal peptidase complex catalytic subunit sec11	sec11	1636	3476
														O74325	SPBC1685.05	O74325	PDZ domain-containing protein C1685.05	SPBC1685.05	318	14495
														O74329	SPBC1685.09	O74329	40S ribosomal protein S29	rps29	530317	37153
														O74330	SPBC1685.10	O74330	40S ribosomal protein S27	rps27	220743	58669
														O74333	SPBC1685.13	O74333	Non-classical export protein 2 homolog	fhn1	4109	37817
														O74335	SPBC17F3.01c	O74335	Rho-GTPase-activating protein 5	rga5	3564	22182
														O74338	SPBC1A4.05	O74338	Mitosis inducer protein blt1	blt1	871	2233
														O74339	SPBC1A4.06c	O74339	Mitochondrial translocator assembly and maintenance protein 41 homolog	tam41	775	0
														O74340	SPBC1A4.07c	O74340	Protein sof1	sof1	925	2212
														O74341	SPBC1A4.08c	O74341	T-complex protein 1 subunit gamma	cct3	34883	8680
														O74342	SPBC1A4.11c	O74342	Uncharacterized protein C1A4.11c		0	0
														O74343	SPBC1A4.09	O74343	Putative pseudouridine synthase C1A4.09	SPBC1A4.09	9311	973
														O74349	SPBC21D10.09c	O74349	E3 ubiquitin-protein ligase listerin	SPBC21D10.09c	2775	1722
														O74350	SPBC21D10.10	O74350	Bromodomain-containing protein 1	bdc1	0	4406
														O74351	SPBC21D10.11c	O74351	Probable cysteine desulfurase, mitochondrial	SPBC21D10.11c	12228	3915
														O74352	SPBC21D10.12	O74352	Protein hob1	hob1	5939	18306
														O74354	SPBC25D12.02c	O74354	Nucleolar protein dnt1	dnt1	2697	3845
														O74360	SPBC28E12.03	O74360	Probable Rho-type GTPase-activating protein 4	rga4	229	0
														O74362	SPBC28E12.05	O74362	Pre-rRNA-processing protein esf2	esf2	3257	0
														O74363	SPBC30B4.02c	O74363	G-patch and R3H domain-containing protein C30B4.02c	SPBC30B4.02c	0	1197
														O74364	SPBC30B4.03c	O74364	Adhesion defective protein 1	adn1	1358	1537
														O74366	SPBC30B4.07c	O74366	RNA polymerase II transcription factor B subunit 4	tfb4	0	0
														O74369	SPBC32F12.01c	O74369	Inositol phosphosphingolipids phospholipase C	css1	4728	0
														O74374	SPBC32F12.10	O74374	Probable phosphoglucomutase	SPBC32F12.10	27193	20837
														O74375	SPBC32F12.12c	O74375	Golgi apparatus membrane protein tvp18	tvp18	0	8966
														O74378	SPBC3H7.03c	O74378	2-oxoglutarate dehydrogenase, mitochondrial	kgd1	17876	12309
														O74379	SPBC3H7.04	O74379	Putative 37S ribosomal protein S26B, mitochondrial	SPBC3H7.04	3921	0
														O74381	SPBC3H7.06c	O74381	F-box protein pof9	pof9	469	4282
														O74382	SPBC3H7.07c	O74382	Probable phosphoserine phosphatase	SPBC3H7.07c	7128	3705
														O74385	SPBC3H7.10	O74385	Elongator complex protein 6 homolog	elp6	1151	0
														O74386	SPBC3H7.11	O74386	Uncharacterized methyltransferase C3H7.11	SPBC3H7.11	0	0
														O74388	SPBC3H7.13	O74388	Uncharacterized protein C3H7.13	SPBC3H7.13	0	2287
														O74391	SPBC4F6.04	O74391	60S ribosomal protein L25-B	rpl25b	41945	6921
														O74393	SPBC4F6.07c	O74393	ATP-dependent RNA helicase mak5	mak5	2492	0
														O74395	SPBC4F6.09	O74395	Siderophore iron transporter 1	str1	3399	0
														O74396	SPBC4F6.10	O74396	Vacuolar protein sorting-associated protein 9a	vps901	0	0
														O74397	SPBC4F6.11c	O74397	Asparagine synthetase domain-containing protein C4F6.11c	SPBC4F6.11c	0	0
														O74399	SPBC4F6.13c	O74399	Ribosome biogenesis protein erb1	erb1	8884	7691
														O74400	SPBC4F6.14	O74400	Uncharacterized RNA-binding protein C4F6.14	SPBC4F6.14	1338	1408
														O74401	SPBC4F6.16c	O74401	ERO1-like protein 1	ero11	12129	4851
														O74402	SPBC4F6.17c	O74402	Heat shock protein 78, mitochondrial	hsp78	5560	5092
														O74407	SPCC1223.07c	O74407	Aspartate--tRNA ligase, cytoplasmic	dps1	32987	13565
														O74409	SPCC1223.09	O74409	Uricase	SPCC1223.09	8552	47269
														O74413	SPCC1223.14	O74413	Chorismate synthase		39317	12268
														O74414	SPCC14G10.01	O74414	Uncharacterized protein C14G10.01		804	2585
														O74415	SPCC14G10.02	O74415	Uncharacterized protein C14G10.02		1931	433
														O74416	SPCC14G10.03c	O74416	Probable proteasome maturation factor ump1	SPCC14G10.03c	2406	2528
														O74417	SPCC14G10.04	O74417	Uncharacterized protein C14G10.04	SPCC14G10.04	17555	4782
														O74418	SPCC162.01c	O74418	U4/U6.U5 tri-snRNP-associated protein 3-like protein C162.01c	SPCC162.01c	0	1564
														O74419	SPCC162.02c	O74419	Uncharacterized protein C162.02c	SPCC162.02c	24970	2383
														O74421	SPCC162.05	O74421	Hexaprenyldihydroxybenzoate methyltransferase, mitochondrial	coq3	2040	1289
														O74422	SPCC162.06c	O74422	Uncharacterized protein C162.06c	SPCC162.06c	4407	2142
														O74423	SPCC162.07	O74423	Epsin-1	ent1	14143	7686
														O74424	SPCC162.08c	O74424	Nucleoporin nup211	nup211	1883	159
														O74427	SPCC162.11c	O74427	Uridine kinase	urk1	11121	1137
														O74428	SPCC162.12	O74428	Uncharacterized protein C162.12		1266	0
														O74429	SPCC1672.06c	O74429	Inositol hexakisphosphate and diphosphoinositol-pentakisphosphate kinase	asp1	3915	3716
														O74430	SPCC1672.09	O74430	Probable lipase C1672.09	SPCC1672.09	2129	1340
														O74431	SPCC1672.11c	O74431	Probable cation-transporting ATPase C1672.11c	SPCC1672.11c	1507	4608
														O74432	SPCC1672.12c	O74432	Golgi to ER traffic protein 4	get4	13411	3626
														O74433	SPCC1682.01	O74433	Cytochrome b-c1 complex subunit 9	qcr9	41642	43591
														O74434	SPCC1682.03c	O74434	Meiotically up-regulated gene 174 protein	mug174	0	340
														O74435	SPCC1682.04	O74435	Cell division control protein 31	cdc31	9540	4129
														O74436	SPCC1682.05c	O74436	Signal recognition particle subunit srp68	srp68	8034	2848
														O74439	SPCC1682.09c	O74439	Uncharacterized mitochondrial carrier C1682.09c	SPCC1682.09c	9897	24532
														O74440	SPCC1682.10	O74440	26S proteasome regulatory subunit rpn8	rpn8	29123	18879
														O74442	SPCC1682.12c	O74442	Probable ubiquitin carboxyl-terminal hydrolase 16	ubp16	1549	0
														O74445	SPCC1682.16	O74445	Probable 26S protease subunit rpt4	rpt4	19860	8292
														O74447	SPCC16C4.02c	O74447	Uncharacterized protein C16C4.02c	SPCC16C4.02c	562	0
														O74448	SPCC16C4.03	O74448	Peptidyl-prolyl cis-trans isomerase pin1	pin1	16531	9625
														O74452	SPCC16C4.07	O74452	Cell wall integrity protein scw1	scw1	11499	2939
														O74453	SPCC16C4.08c	O74453	Shk1 kinase-binding protein 15	skb15	6677	5189
														O74454	SPCC16C4.09	O74454	Protein sts5	sts5	4781	6111
														O74455	SPCC16C4.10	O74455	Probable 6-phosphogluconolactonase	SPCC16C4.10	15579	22997
														O74456	SPCC16C4.11	O74456	Serine/threonine-protein kinase pef1	pef1	6437	7991
														O74458	SPCC16C4.14c	O74458	Transcription factor tau subunit sfc4	sfc4	559	0
														O74460	SPCC16C4.16c	O74460	Uncharacterized protein C16C4.16c	SPCC16C4.16c	2659	0
														O74462	SPCC16C4.18c	O74462	Transcription initiation factor TFIID subunit 6	taf6	4483	1475
														O74464	SPCC1739.02c	O74464	54S ribosomal protein L22, mitochondrial	mrpl22	414	0
														O74466	SPCC1739.04c	O74466	Uncharacterized protein C1739.04c	SPCC1739.04c	0	0
														O74468	SPCC1739.06c	O74468	Probable uroporphyrinogen-III C-methyltransferase	SPCC1739.06c	3183	1109
														O74469	SPCC1739.07	O74469	Exosome complex protein C1739.07	SPCC1739.07	2337	2467
														O74471	SPCC1739.09c	O74471	Cytochrome c oxidase subunit 6A, mitochondrial	cox13	23883	34269
														O74472	SPCC1739.10	O74472	Meiotically up-regulated gene 33 protein	mug33	4481	654
														O74473	SPCC1739.11c	O74473	Septation initiation network scaffold protein cdc11	cdc11	1040	0
														O74475	SPCC1840.02c	O74475	1,3-beta-glucan synthase component bgs4	bgs4	8161	3090
														O74476	SPCC1840.03	O74476	Importin subunit beta-3	sal3	10272	2210
														O74477	SPCC1840.04	O74477	Metacaspase-1	pca1	2930	0
														O74478	SPCC1840.05c	O74478	Phosphoglucomutase-2	SPCC1840.05c	11266	3876
														O74479	SPCC1840.06	O74479	ATP synthase subunit 5, mitochondrial	atp5	15555	28742
														O74480	SPCC1840.07c	O74480	Uncharacterized protein C1840.07c	SPCC1840.07c	2220	1202
														O74481	SPCC1840.08c	O74481	Uncharacterized protein C1840.08c	SPCC1840.08c	1413	0
														O74482	SPCC1840.09	O74482	Uncharacterized protein C1840.09	SPCC1840.09	3935	4410
														O74484	SPCC1906.01	O74484	Mannose-1-phosphate guanyltransferase	mpg1	75232	24248
														O74485	SPCC1906.02c	O74485	CUE domain-containing protein 3	SPCC1906.02c	279	0
														O74489	SPCC1442.16c	O74489	Probable quinone oxidoreductase	zta1	45274	29518
														O74490	SPCC1442.17c	O74490	IST1 homolog		0	0
														O74493	SPCC285.05	O74493	Uncharacterized protein C285.05	SPCC285.05	9513	56473
														O74496	SPCC285.08	O74496	Coatomer subunit delta	ret2	10763	11854
														O74498	SPCC285.11	O74498	UBX domain-containing protein 10	ucp10	502	1579
														O74500	SPCC285.13c	O74500	Nucleoporin nup60	nup60	9062	2503
														O74501	SPCC285.14	O74501	Uncharacterized protein CC285.14	SPCC285.14	929	4326
														O74502	SPCC285.16c	O74502	DNA mismatch repair protein msh6	msh6	697	231
														O74503	SPCC285.17	O74503	Upstream activation factor subunit spp27	spp27	24066	17852
														O74504	SPCC594.01	O74504	DUF1769 family protein	SPCC594.01	6628	1143
														O74505	SPCC594.02c	O74505	Uncharacterized protein C594.02c	SPCC594.02c	30317	9279
														O74508	SPCC594.05c	O74508	Set1 complex component spp1	spp1	1632	0
														O74509	SPCC594.06c	O74509	Vacuolar morphogenesis protein 7 homolog	SPCC594.06c	2000	1857
														O74511	SPCC663.01c	O74511	Extragenic suppressor of kinetochore protein 1	ekc1	13752	6325
														O74512	SPCC663.02	O74512	Uncharacterized protein wtf14	wtf14	1140	0
														O74515	SPCC663.05c	O74515	Histone chaperone cia1	cia1	1001	2922
														O74519	SPCC663.13c	O74519	Uncharacterized N-acetyltransferase C663.13c	SPCC663.13c	9049	6387
														O74521	SPCC663.15c	O74521	Uncharacterized protein C663.15c	SPCC663.15c	2980	4205
														O74522	SPCC1494.10	O74522	Adhesion defective protein 3	adn3	2038	4147
														O74523	SPCC70.02c	O74523	Putative ATPase inhibitor, mitochondrial	inh1	32465	22388
														O74524	SPCC70.03c	O74524	Probable proline dehydrogenase, mitochondrial	SPCC70.03c	31888	31046
														O74526	SPCC70.05c	O74526	Probable serine/threonine-protein kinase C70.05c	SPCC70.05c	4140	4297
														O74529	SPCC70.08c	O74529	Uncharacterized methyltransferase C70.08c	SPCC70.08c	1006	0
														O74533	SPCC737.02c	O74533	Cytochrome b-c1 complex subunit 7	qcr7	27888	39742
														O74534	SPCC74.01	O74534	Protein sly1	sly1	11305	2376
														O74535	SPCC74.02c	O74535	Cleavage and polyadenylation factor complex subunit C74.02c	SPCC74.02c	2657	0
														O74536	SPCC74.03c	O74536	SNF1-like protein kinase ssp2	ssp2	4198	3716
														O74537	SPCC74.04	O74537	Uncharacterized amino-acid permease C74.04	SPCC74.04	0	0
														O74538	SPCC74.05	O74538	60S ribosomal protein L27-B	rpl27b	126681	21973
														O74539	SPCC74.06	O74539	Peroxide stress-activated histidine kinase mak3	mak3	694	837
														O74544	SPCC777.05	O74544	GTP-binding protein gtr2	gtr2	0	4635
														O74545	SPCC777.06c	O74545	Putative hydrolase C777.06c	SPCC777.06c	17572	5060
														O74548	SPCC777.09c	O74548	Probable acetylornithine aminotransferase, mitochondrial	arg1	103914	38160
														O74549	SPCC777.10c	O74549	NEDD8-conjugating enzyme ubc12	ubc12	3865	0
														O74551	SPCC777.12c	O74551	Uncharacterized protein C777.12c	SPCC777.12c	6134	4066
														O74552	SPCC777.13	O74552	Vacuolar protein sorting-associated protein 35	vps35	2351	2847
														O74553	SPCC777.15	O74553	tRNA-dihydrouridine(20a/20b) synthase [NAD(P)+]	dus4	0	1280
														O74555	SPCC962.06c	O74555	Branchpoint-bridging protein	bpb1	3996	1952
														O74557	SPCC970.03	O74557	NADH-cytochrome b5 reductase 1	cbr1	16941	3805
														O74558	SPCC970.04c	O74558	Maintenance of ploidy protein mob2	mob2	1672	2600
														O74561	SPCC970.08	O74561	Uncharacterized inositol polyphosphate kinase C970.08	SPCC970.08	853	333
														O74562	SPCC970.09	O74562	Exocyst complex component sec8	sec8	418	1227
														O74563	SPCC970.10c	O74563	E3 ubiquitin-protein ligase brl2	brl2	1432	1888
														O74627	SPBC32F12.06	O74627	Cyclin pch1	pch1	2479	1192
														O74628	SPCC162.03	O74628	Uncharacterized oxidoreductase C162.03	SPCC162.03	26185	4752
														O74635	SPAPYUG7.04c	O74635	DNA-directed RNA polymerase II subunit RPB9	rpb9	7147	3958
														O74648	SPCC126.10	O74648	Isoamyl acetate-hydrolyzing esterase	iah1	1939	0
														O74653	SPBC1289.04c	O74653	Protein pob1	pob1	9330	5070
														O74690	SPAC607.03c	O74690	13 kDa ribonucleoprotein-associated protein	snu13	101274	29347
														O74718	SPCC584.04	O74718	Eukaryotic peptide chain release factor GTP-binding subunit	sup35	27913	8936
														O74728	SPBC1709.03	O74728	Uncharacterized protein C1709.03	SPBC1709.03	1484	1387
														O74729	SPBC1709.04c	O74729	Peptidyl-prolyl cis-trans isomerase cyp3	cyp3	10197	0
														O74731	SPBC1709.06	O74731	tRNA-dihydrouridine(20) synthase [NAD(P)+]	dus2	1033	794
														O74732	SPBC1709.07	O74732	3-keto-steroid reductase	erg27	2046	0
														O74733	SPBC1709.08	O74733	Protein cft1	cft1	1796	1033
														O74734	SPBC1709.09	O74734	Putative ribosomal recycling factor, mitochondrial	rrf1	4780	2280
														O74735	SPBC1709.10c	O74735	Metal homeostasis factor atx1	atx1	2189	3174
														O74736	SPBC1709.11c	O74736	Chromatin modification-related protein png2	png2	286	0
														O74738	SPBC1709.13c	O74738	SET domain-containing protein C1709.13c	SPBC1709.13c	4248	0
														O74740	SPBC1709.15c	O74740	Cleavage factor two protein 2	cft2	2726	4467
														O74741	SPBC1709.16c	O74741	4,5-DOPA dioxygenase extradiol-like protein	SPBC1709.16c	5482	1996
														O74742	SPBC1709.17	O74742	Probable folylpolyglutamate synthase	met7	3271	1345
														O74743	SPBC1709.18	O74743	Eukaryotic translation initiation factor 4E-2	tif452	4912	5462
														O74745	SPBC1734.04	O74745	Mannan polymerase II complex anp1 subunit	anp1	6426	4840
														O74746	SPBC1734.05c	O74746	J domain-containing protein spf31	spf31	3617	5692
														O74747	SPBC1734.06	O74747	Postreplication repair E3 ubiquitin-protein ligase rad18	rhp18	0	0
														O74749	SPBC1734.08	O74749	Class E vacuolar protein-sorting machinery protein hse1	hse1	2450	2983
														O74752	SPBC1734.11	O74752	Mitochondrial protein import protein mas5	SPBC1734.11	41490	21362
														O74754	SPBC1734.13	O74754	ATP synthase subunit gamma, mitochondrial	atp3	7266	16762
														O74755	SPBC1734.16c	O74755	Paired amphipathic helix protein pst3	pst3	1065	682
														O74760	SPBC17D11.05	O74760	Eukaryotic translation initiation factor 3 subunit A	tif32	24447	7037
														O74761	SPBC17D11.06	O74761	DNA primase large subunit	pri2	1224	0
														O74762	SPBC17D11.07c	O74762	26S proteasome regulatory subunit rpn2	rpn2	12236	5231
														O74763	SPBC17D11.08	O74763	Uncharacterized WD repeat-containing protein C17D11.08	SPBC17D11.08	8564	4700
														O74764	SPBC24C6.02	O74764	ATP-dependent rRNA helicase spb4	spb4	689	0
														O74765	SPBC24C6.03	O74765	Probable proline--tRNA ligase, mitochondrial	SPBC24C6.03	3881	4011
														O74766	SPBC24C6.04	O74766	Probable delta-1-pyrroline-5-carboxylate dehydrogenase	SPBC24C6.04	104068	39160
														O74767	SPBC24C6.05	O74767	Probable coatomer subunit epsilon	sec28	20939	17046
														O74770	SPBC24C6.09c	O74770	Probable phosphoketolase	SPBC24C6.09c	0	2347
														O74773	SPBC19G7.01c	O74773	DNA mismatch repair protein msh2	msh2	1882	0
														O74774	SPBC25B2.01	O74774	Elongation factor 1 alpha-like protein	hbs1	3867	680
														O74775	SPBC25B2.03	O74775	Protein sip5	sip5	9038	7585
														O74777	SPBC25B2.05	O74777	KRR1 small subunit processome component homolog	mis3	4246	767
														O74778	SPBC25B2.06c	O74778	BTB/POZ domain-containing protein 2	btb2	8016	8073
														O74781	SPBC25B2.09c	O74781	Probable arginine--tRNA ligase, cytoplasmic	SPBC25B2.09c	31017	12532
														O74782	SPBC25B2.10	O74782	Universal stress protein A family protein C25B2.10	SPBC25B2.10	7653	3656
														O74786	SPBC26H8.02c	O74786	Protein transport protein sec9	sec9	609	0
														O74787	SPBC26H8.03	O74787	Phosphatidylethanolamine N-methyltransferase	cho2	10299	1114
														O74788	SPBC26H8.04c	O74788	Vacuolar membrane-associated protein iml1	iml1	156	1582
														O74790	SPBC26H8.06	O74790	Monothiol glutaredoxin-4	grx4	18672	11776
														O74791	SPBC26H8.08c	O74791	GTPase grn1	grn1	14100	1406
														O74792	SPBC26H8.09c	O74792	SWI/SNF global transcription activator complex subunit snf59	snf59	1110	4115
														O74793	SPBC26H8.11c	O74793	Uncharacterized protein C26H8.11c	SPBC26H8.11c	11332	33268
														O74794	SPBC26H8.12	O74794	Putative cytochrome c heme lyase	SPBC26H8.12	32069	1858
														O74797	SPBC2D10.03c	O74797	UPF0587 protein C2D10.03c	SPBC2D10.03c	5604	3055
														O74798	SPBC2D10.04	O74798	Putative arrestin-related trafficking adapter C2D10.04	SPBC2D10.04	192	1620
														O74799	SPBC2D10.05	O74799	Glucan 1,3-beta-glucosidase 3	exg3	6397	12474
														O74801	SPBC2D10.08c	O74801	54S ribosomal protein yml6, mitochondrial	yml6	4443	0
														O74802	SPBC2D10.09	O74802	3-hydroxyisobutyryl-CoA hydrolase, mitochondrial	ehd3	2958	3556
														O74803	SPBC2D10.12	O74803	UV excision repair protein rhp23	rhp23	21848	11429
														O74805	SPBC2D10.14c	O74805	Myosin-51	myo51	1224	987
														O74809	SPBC2D10.19c	O74809	Uncharacterized protein C2D10.19c	SPBC2D10.19c	1360	0
														O74810	SPBC2D10.20	O74810	Ubiquitin-conjugating enzyme E2 1	ubc1	6624	5370
														O74814	SPBC337.03	O74814	UPF0400 protein C337.03	SPBC337.03	4467	1125
														O74818	SPBC337.07c	O74818	Uncharacterized carboxypeptidase C337.07c	SPBC337.07c	3240	11080
														O74820	SPBC337.09	O74820	Ergosterol biosynthetic protein 28	erg28	12224	3713
														O74821	SPBC337.10c	O74821	Fe-S cluster assembly protein dre2	dre2	10881	4827
														O74823	SPBC337.12	O74823	Zinc finger CCCH domain-containing protein C337.12	SPBC337.12	0	0
														O74825	SPBC337.14	O74825	DNA-directed RNA polymerase II subunit rpb4	rpb4	3205	7633
														O74826	SPBC337.15c	O74826	Ubiquinone biosynthesis protein coq7	coq7	7108	2903
														O74828	SPBC1734.01c	O74828	Pre-rRNA-processing protein esf1	esf1	3190	1868
														O74830	SPCC1183.02	O74830	Putative glutathione S-transferase C1183.02	SPCC1183.02	42480	14171
														O74831	SPCC1183.03c	O74831	Frataxin homolog, mitochondrial	SPCC1183.03c	3132	4969
														O74834	SPCC1183.06	O74834	Uracil-DNA glycosylase	ung1	1006	0
														O74835	SPCC1183.07	O74835	rRNA biogenesis protein rrp5	rrp5	7267	3102
														O74836	SPCC1183.08c	O74836	60S ribosomal protein L1-B	rpl1b	200648	10939
														O74839	SPCC1183.11	O74839	Uncharacterized MscS family protein C1183.11		884	454
														O74840	SPCC1235.03	O74840	Smr domain-containing protein C1235.03	SPCC1235.03	0	0
														O74842	SPCC1235.05c	O74842	Uncharacterized ATP-dependent helicase fft2	fft2	2112	842
														O74843	SPCC1235.06	O74843	Sad1-interacting factor 1	sif1	2565	0
														O74845	SPCC1235.09	O74845	Uncharacterized WD repeat-containing protein C1235.09	SPCC1235.09	10448	794
														O74846	SPCC1235.10c	O74846	Exocyst complex component sec6	sec6	287	1425
														O74847	SPCC1235.11	O74847	UPF0041 protein C1235.11	SPCC1235.11	12271	2754
														O74850	SPCC1235.15	O74850	Diacylglycerol O-acyltransferase 1	dga1	16051	9104
														O74853	SPCC18.03	O74853	FKBP12-associated protein 1 homolog	fap1	686	2285
														O74855	SPCC18.05c	O74855	Ribosome assembly protein C18.05c	SPCC18.05c	4876	3186
														O74856	SPCC18.06c	O74856	Poly(A) ribonuclease pop2	caf1	11290	1645
														O74857	SPCC18.07	O74857	DNA-directed RNA polymerase III subunit rpc4	rpc53	1805	0
														O74858	SPCC18.08	O74858	Lysine--tRNA ligase, mitochondrial	msk1	1651	0
														O74859	SPCC18.09c	O74859	Aprataxin-like protein	hnt3	1563	772
														O74860	SPCC18.10	O74860	Putative pyridoxal kinase C18.10	SPCC18.10	0	0
														O74861	SPCC18.11c	O74861	Set1 complex component sdc1	sdc1	17861	8766
														O74862	SPCC18.12c	O74862	rRNA-processing protein utp23	utp23	2931	2147
														O74863	SPCC18.13	O74863	tRNA (guanine-N(7)-)-methyltransferase subunit trm82	trm82	4478	2054
														O74864	SPCC18.14c	O74864	60S acidic ribosomal protein P0	rpp0	187547	60501
														O74865	SPCC18.15	O74865	WD repeat-containing protein C18.15	SPCC18.15	12937	6344
														O74866	SPCC18.16c	O74866	Riboflavin kinase	fmn1	8013	8777
														O74867	SPCC18.17c	O74867	Uncharacterized protein C18.17c	SPCC18.17c	5996	0
														O74871	SPCC31H12.03c	O74871	Uncharacterized protein C31H12.03c	SPCC31H12.03c	11644	10427
														O74873	SPCC31H12.07	O74873	Protein transport protein sec23-1	sec231	12293	11854
														O74874	SPCC31H12.08c	O74874	Glucose-repressible alcohol dehydrogenase transcriptional effector	ccr4	4447	1862
														O74875	SPCC330.03c	O74875	Uncharacterized heme-binding protein C330.03c	SPCC330.03c	4878	6687
														O74878	SPCC330.08	O74878	GDP-Man:Man(3)GlcNAc(2)-PP-Dol alpha-1,2-mannosyltransferase	alg11	6432	0
														O74879	SPCC330.09	O74879	Ribosome biogenesis protein enp2 homolog	enp2	3066	1564
														O74880	SPCC330.10	O74880	mRNA cap guanine-N7 methyltransferase	pcm1	3405	559
														O74883	SPCC330.13	O74883	DNA-directed RNA polymerase III subunit rpc5	rpc37	2479	4238
														O74884;Q92354	SPCC330.14c;SPAC6G9.09c	O74884;Q92354	60S ribosomal protein L24-B;60S ribosomal protein L24-A	rpl24b;rpl24a	0	0
														O74886	SPCC576.02	O74886	Uncharacterized protein C576.02	SPCC576.02	3716	665
														O74887	SPCC576.03c	O74887	Peroxiredoxin tpx1	tpx1	439097	130559
														O74890	SPCC576.06c	O74890	Tyrosine--tRNA ligase, mitochondrial	msy1	975	0
														O74891	SPCC576.07	O74891	Probable coatomer subunit zeta	ret3	4328	2963
														O74892	SPCC576.08c	O74892	40S ribosomal protein S2	rps2	184700	51134
														O74893	SPCC576.09	O74893	40S ribosomal protein S20	rps20	100375	38287
														O74894	SPCC576.10c	O74894	26S protease regulatory subunit 6B homolog	rpt3	16516	10483
														O74895	SPCC576.11	O74895	60S ribosomal protein L15-A	rpl15a	51265	14370
														O74897	SPCC576.13	O74897	SWR1-complex protein 5	swc5	855	0
														O74898	SPCC576.14	O74898	Diphthine synthase	dph5	9999	5011
														O74901	SPCC613.01	O74901	Uncharacterized protein CC613.01		0	0
														O74903	SPCC613.03	O74903	Uncharacterized calcium-binding protein C613.03	SPCC613.03	6858	4972
														O74904	SPCC613.05c	O74904	60S ribosomal protein L35	rpl35	122472	36204
														O74905	SPCC613.06	O74905	60S ribosomal protein L9-B	rpl9b	29534	7410
														O74906	SPCC613.07	O74906	Putative box C/D snoRNA protein SPCC613.07	SPCC613.07	412	0
														O74907	SPCC613.08	O74907	Protein bcp1	bcp1	7236	2128
														O74908	SPCC613.09	O74908	Probable tRNA-splicing endonuclease subunit sen54	sen54	0	0
														O74915	SPCC757.04	O74915	Uncharacterized transcriptional regulatory protein C757.04	SPCC757.04	104	1006
														O74918	SPCC757.08	O74918	Exosome complex component rrp45	rrp45	4377	2377
														O74919	SPCC757.09c	O74919	RNA-binding protein rnc1	rnc1	26555	14160
														O74925	SPCC790.02	O74925	Vacuolar membrane protein pep3	pep3	2386	4065
														O74927	SPAC343.10	O74927	Methylenetetrahydrofolate reductase 2	met11	14518	3850
														O74928	SPCPB16A4.03c	O74928	Bifunctional purine biosynthesis protein ade10;Phosphoribosylaminoimidazolecarboxamide formyltransferase;IMP cyclohydrolase	ade10	91542	33844
														O74940	SPCC553.02	O74940	Putative glutamine-dependent NAD(+) synthetase	SPCC553.02	5317	4410
														O74942	SPCC553.04	O74942	Peptidyl-prolyl cis-trans isomerase 9	cyp9	2084	297
														O74943	SPCC553.06	O74943	Uncharacterized protein C553.06	SPCC553.06	3552	9363
														O74945	SPCC553.08c	O74945	Ribosome assembly protein 1	ria1	2882	2532
														O74946	SPCC553.09c	O74946	DNA polymerase alpha subunit B	pol12	1681	1308
														O74952	SPCC736.03c	O74952	Phenylalanine--tRNA ligase, mitochondrial	mfs1	1711	1542
														O74953	SPCC736.07c	O74953	Uncharacterized protein C736.07c	SPCC736.07c	621	0
														O74954	SPCC736.08	O74954	Transcription factor cbf11	cbf11	1053	0
														O74956	SPCC736.10c	O74956	37S ribosomal protein subunit S8, mitochondrial	mrps8	6348	0
														O74958	SPCC736.12c	O74958	YTH domain-containing protein mmi1	mmi1	9496	5917
														O74959	SPCC736.13	O74959	Uncharacterized oxidoreductase C736.13	SPCC736.13	8686	37457
														O74960	SPCC736.15	O74960	Probable sphingolipid long chain base-responsive protein C736.15	SPCC736.15	64043	143657
														O74962	SPBC4B4.01c	O74962	Pantothenate kinase	SPBC4B4.01c	4094	1475
														O74963	SPBC4B4.02c	O74963	Nuclear control of ATPase protein 2	nca2	282	1226
														O74964	SPBC4B4.03	O74964	Chromatin structure-remodeling complex subunit rsc1	rsc1	2767	1322
														O74965	SPBC4B4.04	O74965	Eukaryotic translation initiation factor 2A	SPBC4B4.04	18049	8700
														O74968	SPBC4B4.07c	O74968	U1 small nuclear ribonucleoprotein usp102	usp102	2782	6281
														O74969	SPBC4B4.08	O74969	High-affinity glucose transporter ght2	ght2	10313	2314
														O74970	SPBC4B4.09	O74970	Pre-mRNA-processing factor 39	prp39	5819	2674
														O74972	SPBC4B4.11	O74972	Protein fyv4, mitochondrial	fyv4	1085	0
														O74974	SPCC1827.01c	O74974	U3 small nucleolar RNA-associated protein 25	utp25	2401	1115
														O74975	SPCC1827.02c	O74975	Probable choline-phosphate cytidylyltransferase	SPCC1827.02c	15374	651
														O74976	SPCC1827.03c	O74976	Putative peroxisomal-coenzyme A synthetase	SPCC1827.03c	39374	23678
														O74977	SPCC1827.04	O74977	VMS1 homolog C1827.04	SPCC1827.04	3041	1638
														O74978	SPCC1827.05c	O74978	Uncharacterized RNA-binding protein C1827.05c	SPCC1827.05c	3268	2893
														O74982	SPCC338.04	O74982	Caffeine-induced death protein 2	cid2	2414	1352
														O74983	SPCC338.05c	O74983	Ubiquitin-conjugating enzyme spm2	spm2	19453	17713
														O74984	SPCC338.06c	O74984	Heat shock protein homolog C338.06c	SPCC338.06c	4795	9468
														O74985	SPCC338.07c	O74985	N-terminal acetyltransferase A complex subunit nat1	nat1	9103	4298
														O74988	SPCC338.10c	O74988	Cytochrome c oxidase polypeptide 5, mitochondrial	cox5	34429	32907
														O74989	SPCC338.12	O74989	Proteinase B inhibitor Pbi2	pbi2	27228	61268
														O74990	SPCC338.13	O74990	Conserved oligomeric Golgi complex subunit 4	cog4	2304	440
														O74994	SPCC613.04c	O74994	Ring assembly protein 3	rng3	465	0
														O75000	SPCC16C4.13c	O75000	60S ribosomal protein L12	rpl1201	248939	51168
														O75001	SPBC25D12.03c	O75001	DNA replication licensing factor mcm7	mcm7	3436	4575
														O75002	SPCC1840.01c	O75002	Nuclear import protein mog1	mog1	0	5123
														O75005	SPBC1709.02c	O75005	Valine--tRNA ligase	vas2	31120	10896
														O75006	SPCC1183.01	O75006	Exocyst complex component sec15	sec15	2147	0
														O75011	SPBC17F3.02	O75011	Serine/threonine-protein kinase nak1	nak1	1158	0
														O94235	SPBC106.01	O94235	Serine/threonine-protein kinase mph1	mph1	544	1880
														O94236	SPAC637.07	O94236	Eukaryotic translation initiation factor 3 subunit D	moe1	30733	9148
														O94238	SPAC1805.13	O94238	60S ribosomal protein L14	rpl14	83606	37408
														O94242	SPCC736.06	O94242	Aspartate--tRNA ligase, mitochondrial	msd1	1987	2225
														O94244	SPCC1672.10	O94244	Histone acetyltransferase type B subunit 2	mis16	115	2370
														O94246	SPCC737.06c	O94246	Putative glutamate--cysteine ligase regulatory subunit	SPCC737.06c	14328	7534
														O94247	SPCC737.07c	O94247	DNA polymerase alpha-associated DNA helicase A	hcs1	2004	451
														O94248	SPCC737.08	O94248	Midasin	mdn1	1388	1926
														O94252	SPBP8B7.02	O94252	Uncharacterized protein P8B7.02	SPBP8B7.02	7752	1884
														O94255	SPBP8B7.05c	O94255	Carbonic anhydrase	SPBP8B7.05c	49163	32905
														O94257	SPBP8B7.08c	O94257	Leucine carboxyl methyltransferase 1	ppm1	2515	10026
														O94258	SPBP8B7.09c	O94258	Exportin-T	los1	1438	913
														O94259	SPBP8B7.10c	O94259	Probable U3 small nucleolar RNA-associated protein 16	utp16	0	0
														O94260	SPBP8B7.11	O94260	Putative G3BP-like protein	nxt3	23381	9522
														O94263	SPBP8B7.14c	O94263	DNA polymerase epsilon subunit B	dpb2	1088	0
														O94264	SPBP8B7.15c	O94264	Uncharacterized RING finger protein P8B7.15c	SPBP8B7.15c	957	971
														O94265	SPBP8B7.17c	O94265	Putative hydroxymethylpyrimidine/phosphomethylpyrimidine kinase 1	SPBP8B7.17c	5522	1550
														O94266	SPBP8B7.18c	O94266	Putative hydroxymethylpyrimidine/phosphomethylpyrimidine kinase 2	SPBP8B7.18c	43239	19142
														O94267	SPBP8B7.19	O94267	FACT complex subunit spt16	spt16	12870	8636
														O94268	SPBP8B7.20c	O94268	Putative ribosomal RNA methyltransferase nop2	SPBP8B7.20c	9777	6265
														O94269	SPBP8B7.21	O94269	Probable ubiquitin carboxyl-terminal hydrolase 3	ubp3	2828	4848
														O94271	SPBP8B7.23	O94271	Uncharacterized RING finger protein P8B7.23	SPBP8B7.23	2018	0
														O94272	SPBP8B7.24c	O94272	Autophagy-related protein 8	atg8	311	6373
														O94273	SPBP8B7.25	O94273	Peptidyl-prolyl cis-trans isomerase B	cyp4	79433	37316
														O94274	SPBP8B7.26	O94274	Uncharacterized protein P8B7.26	SPBP8B7.26	8825	16504
														O94277	SPBP8B7.29	O94277	Putative aminodeoxychorismate synthase	SPBP8B7.29	3057	711
														O94279	SPBP8B7.31	O94279	Putative magnesium-dependent phosphatase P8B7.31	SPBP8B7.31	5317	2870
														O94280	SPBC2G5.01	O94280	UPF0674 endoplasmic reticulum membrane protein C2G5.01	SPBC2G5.01	8939	4214
														O94281	SPBC2G5.02c	O94281	Probable casein kinase II subunit beta-2	SPBC2G5.02c	3869	2487
														O94282	SPBC2G5.03	O94282	Cytoplasmic tRNA 2-thiolation protein 1	ncs6	2460	4345
														O94283	SPBC2G5.04c	O94283	ER-derived vesicles protein 41	erv41	0	439
														O94284	SPBC2G5.06c	O94284	Sulfide:quinone oxidoreductase, mitochondrial	hmt2	91064	33316
														O94286	SPBC887.01	O94286	1,2-dihydroxy-3-keto-5-methylthiopentene dioxygenase	adi1	22091	7032
														O94287	SPBC887.02	O94287	Uncharacterized chloride channel protein C887.02	SPBC887.02	0	485
														O94288	SPBC887.03c	O94288	Nucleolar complex-associated protein 3	noc3	2109	2385
														O94289	SPBC887.04c	O94289	Ubiquitin homeostasis protein lub1	lub1	6745	4672
														O94291	SPBC887.06c	O94291	Sorting nexin-3	snx3	3575	7140
														O94292	SPBC887.07	O94292	54S ribosomal protein L38, mitochondrial	mrpl38	10049	737
														O94295	SPBC887.11	O94295	tRNA pseudouridine synthase 2	pus2	0	0
														O94296	SPBC887.12	O94296	Probable phospholipid-transporting ATPase C887.12	SPBC887.12	1313	2619
														O94298	SPBC887.15c	O94298	Uncharacterized hydroxylase C887.15c	SPBC887.15c	15769	4323
														O94300	SPBC887.17	O94300	Putative xanthine/uracil permease C887.17	SPBC887.17	2570	12608
														O94301	SPBC887.18c	O94301	Transcriptional coactivator hfi1	hfi1	962	571
														O94303	SPBC418.01c	O94303	Imidazole glycerol phosphate synthase hisHF;Glutamine amidotransferase;Cyclase	his4	32799	9910
														O94305	SPCC5E4.05c	O94305	Putative monoglyceride lipase	mgl1	33935	35415
														O94307	SPBC215.02	O94307	Probable prefoldin subunit 5	bob1	4012	7129
														O94308	SPBC215.03c	O94308	COP9 signalosome complex subunit 1	csn1	834	0
														O94311	SPBC215.06c	O94311	UPF0743 protein C215.06c	SPBC215.06c	4362	1647
														O94312	SPBC215.07c	O94312	PWWP domain-containing protein2	pdp2	3196	6152
														O94313	SPBC215.08c	O94313	Carbamoyl-phosphate synthase arginine-specific large chain	arg4	59302	47799
														O94314	SPBC215.10	O94314	Uncharacterized hydrolase C215.10	SPBC215.10	8133	7544
														O94315	SPBC215.11c	O94315	Uncharacterized oxidoreductase C215.11c	SPBC215.11c	14724	23662
														O94316	SPBC215.12	O94316	Pre-mRNA-splicing factor cwf10	cwf10	6435	1376
														O94319	SPBC215.15	O94319	Protein transport protein sec13	sec13	49137	32756
														O94320	SPBC725.01	O94320	Aspartate aminotransferase, mitochondrial	SPBC725.01	26503	20721
														O94321	SPBC725.02	O94321	Multistep phosphorelay regulator 1	mpr1	3272	3414
														O94323	SPBC725.05c	O94323	Uncharacterized pyrophosphatase/phosphodiesterase C725.05c	SPBC725.05c	1415	6488
														O94325	SPBC725.07	O94325	Peroxisomal targeting signal receptor	pex5	1473	0
														O94326	SPBC725.08	O94326	Zinc finger protein C725.08	SPBC725.08	11911	6479
														O94330	SPBC725.14	O94330	Amino-acid acetyltransferase, mitochondrial	arg6	2293	993
														O94331	SPBC725.15	O94331	Orotate phosphoribosyltransferase	ura5	19846	17940
														O94335	SPBC1271.02	O94335	Dolichyl-diphosphooligosaccharide--protein glycosyltransferase subunit stt3	stt3	3672	5393
														O94336	SPBC1271.03c	O94336	Uncharacterized FCP1 homology domain-containing protein C1271.03c	SPBC1271.03c	0	0
														O94337	SPBC1271.04c	O94337	Probable deoxyhypusine synthase	SPBC1271.04c	26213	3717
														O94340	SPBC1271.07c	O94340	Uncharacterized N-acetyltransferase C1271.07c	SPBC1271.07c	18857	0
														O94345	SPBC1271.13	O94345	54S ribosomal protein L8, mitochondrial	mrpl8	0	0
														O94346	SPBC1271.14	O94346	Arginine biosynthesis bifunctional protein ArgJ, mitochondrial;Glutamate N-acetyltransferase;Amino-acid acetyltransferase;Arginine biosynthesis bifunctional protein ArgJ alpha chain;Arginine biosynthesis bifunctional protein ArgJ beta chain	SPBC1271.14	18718	20718
														O94347	SPCC61.03	O94347	ATP-dependent (S)-NAD(P)H-hydrate dehydratase	SPCC61.03	2078	6502
														O94349	SPCC61.05	O94349	Uncharacterized membrane protein C61.05	SPCC61.05	713	0
														O94350	SPCC11E10.01	O94350	Cystathionine beta-lyase	str3	15767	28748
														O94353	SPBC428.04	O94353	Nuclear membrane organization protein apq12	apq12	26711	12482
														O94354	SPBC428.05c	O94354	Argininosuccinate synthase	arg12	71487	49550
														O94358	SPBC428.10	O94358	Uncharacterized protein C428.10	SPBC428.10	589	2758
														O94360	SPBC428.13c	O94360	Maintenance of ploidy protein mob1	mob1	1689	776
														O94361	SPBC428.14	O94361	Uncharacterized acyltransferase C428.14	SPBC428.14	2879	4014
														O94362	SPBC428.15	O94362	Uncharacterized GTP-binding protein C428.15	SPBC428.15	9019	2141
														O94363	SPBC428.16c	O94363	GTP-binding protein rhb1	rhb1	23555	22802
														O94365	SPBC428.19c	O94365	U3 small nucleolar RNA-associated protein 15	utp15	3317	3193
														O94368	SPBC1604.02c	O94368	Pentatricopeptide repeat-containing protein 1, mitochondrial	ppr1	260	0
														O94369	SPBC1604.03c	O94369	Uncharacterized protein C1604.03c	SPBC1604.03c	4569	9033
														O94370	SPBC1604.04	O94370	Uncharacterized mitochondrial carrier C1604.04	SPBC1604.04	3406	1300
														O94372	SPBC1604.06c	O94372	Uncharacterized protein C1604.06c	SPBC1604.06c	1481	4275
														O94373	SPBC1604.07	O94373	ATP synthase subunit 4, mitochondrial	atp4	27661	36212
														O94374	SPBC1604.08c	O94374	Importin subunit alpha-2	imp1	14706	4223
														O94375	SPBC1604.09c	O94375	RNA exonuclease 4	rex4	0	0
														O94378	SPBC1604.12	O94378	Uncharacterized protein C1604.12	SPBC1604.12	4190	1385
														O94380	SPBC1604.15	O94380	GPI transamidase component PIG-T homolog	SPBC1604.15	0	0
														O94383	SPBC29A10.04	O94383	Structural maintenance of chromosomes protein 1	psm1	664	646
														O94384	SPBC29A10.06c	O94384	Uncharacterized protein ely5	ely5	3925	1056
														O94385	SPBC29A10.07	O94385	Probable nucleoporin POM152-like	SPBC29A10.07	6085	2489
														O94387	SPBC29A10.10c	O94387	Uncharacterized ATP-dependent helicase C29A10.10c	SPBC29A10.10c	102	284
														O94388	SPBC29A10.11c	O94388	Vacuolar protein sorting-associated protein 9b	vps902	2856	0
														O94389	SPBC29A10.12	O94389	Coiled-coil domain-containing protein 124 homolog	SPBC29A10.12	12958	5703
														O94390	SPBC29A10.13	O94390	ATP synthase subunit d, mitochondrial	atp7	14160	25968
														O94391	SPBC29A10.16c	O94391	Probable cytochrome b5 1	SPBC29A10.16c	43408	27305
														O94393	SPAC2H10.02c	O94393	Probable 26S proteasome regulatory subunit p27	nas2	3083	2205
														O94394	SPCC126.01c	O94394	Uncharacterized WD repeat-containing protein C126.01c		1146	730
														O94396	SPCC126.03	O94396	tRNA pseudouridine synthase 1	pus1	3879	875
														O94398	SPCC126.05c	O94398	54S ribosomal protein L17, mitochondrial	mrpl17	3396	2197
														O94399	SPCC126.06	O94399	Twinfilin	twf1	13726	15912
														O94401	SPCC126.08c	O94401	L-type lectin-like domain-containing protein C126.08c	SPCC126.08c	13624	11450
														O94403	SPCC126.11c	O94403	Uncharacterized RNA-binding protein C126.11c	SPCC126.11c	2054	7965
														O94404	SPCC126.12	O94404	Protein NIF3 homolog	SPCC126.12	3958	2265
														O94406	SPCC126.14	O94406	Pre-mRNA-splicing factor 18	prp18	236	927
														O94407	SPCC126.15c	O94407	Signal recognition particle sec65 subunit	sec65	13504	6215
														O94408	SPCC1620.01c	O94408	U6 snRNA-associated Sm-like protein LSm2	lsm2	10006	6132
														O94412	SPCC1620.05	O94412	Geranylgeranyl transferase type-2 subunit alpha	bet4	389	1220
														O94413	SPCC1620.06c	O94413	Ribose-phosphate pyrophosphokinase 2	SPCC1620.06c	15355	14856
														O94414	SPCC1620.07c	O94414	Protein lunapark homolog	SPCC1620.07c	5723	3161
														O94415	SPCC1620.08	O94415	Probable succinyl-CoA ligase [GDP-forming] subunit beta, mitochondrial	SPCC1620.08	8512	11066
														O94416	SPCC1620.09c	O94416	Transcription initiation factor IIF subunit alpha	tfg1	787	0
														O94418	SPCC1620.11	O94418	Meiotically up-regulated gene 87 protein	mug87	3406	376
														O94421	SPCC1620.14c	O94421	SWI/SNF chromatin-remodeling complex subunit snf22	snf22	2143	0
														O94424	SPBC1198.13c	O94424	Transcription initiation factor IIF subunit beta	tfg2	3534	881
														O94429	SPBC660.10	O94429	Ribosome-releasing factor 2, mitochondrial	mef2	0	0
														O94431	SPBC660.12c	O94431	Uncharacterized aminotransferase C660.12c	SPBC660.12c	4868	3124
														O94432	SPBC660.15	O94432	Uncharacterized RNA-binding protein C660.15	SPBC660.15	4887	5338
														O94435	SPAC22H12.01c	O94435	Meiotically up-regulated gene 35 protein	mug35	17343	10344
														O94436	SPAC22H12.02	O94436	Transcription initiation factor TFIID subunit 14	tfg3	3639	17554
														O94437	SPAC22H12.03	O94437	Abhydrolase domain-containing protein C22H12.03	SPAC22H12.03	2535	1494
														O94438	SPAC22H12.04c	O94438	40S ribosomal protein S1-B	rps102	84511	31932
														O94439	SPAC22H12.05c	O94439	FAS1 domain-containing protein C22H12.05c	SPAC22H12.05c	0	3412
														O94441	SPAC637.04	O94441	Putative cargo-transport protein ypp1	ypp1	1555	3385
														O94442	SPAC637.08	O94442	Cytosolic Fe-S cluster assembly factor nbp35	nbp35	3781	0
														O94443	SPAC637.09	O94443	Uncharacterized exonuclease C637.09	SPAC637.09	3333	1981
														O94444	SPAC637.10c	O94444	26S proteasome regulatory subunit rpn10	rpn10	10766	7969
														O94447	SPAC637.13c	O94447	Uncharacterized PH domain-containing protein C637.13c	SPAC637.13c	5533	13617
														O94449	SPAC1687.03c	O94449	Replication factor C subunit 4	rfc4	1424	3766
														O94450	SPAC1687.04	O94450	UPF0616 protein C1687.04	SPAC1687.04	1089	478
														O94451	SPAC1687.05	O94451	E3 SUMO-protein ligase pli1	pli1	424	3161
														O94453	SPAC1687.12c	O94453	Ubiquinone biosynthesis protein coq4, mitochondrial	coq4	916	0
														O94454	SPAC1687.13c	O94454	COP9 signalosome complex subunit 5	csn5	3006	0
														O94460	SPAC1687.19c	O94460	Probable queuine tRNA-ribosyltransferase	SPAC1687.19c	11303	5476
														O94461	SPAC1687.21	O94461	Probable phosphoglycerate mutase C1687.21		35058	21025
														O94462	SPAC1687.22c	O94462	mRNA-binding protein puf3	puf3	2318	0
														O94464	SPBC23G7.06c	O94464	Uncharacterized protein C23G7.06c	SPBC23G7.06c	120	1850
														O94465	SPBC23G7.07c	O94465	Protein cms1	cms1	2245	617
														O94466	SPBC23G7.08c	O94466	Probable Rho-GTPase-activating protein 7	rga7	3718	5701
														O94467	SPBC23G7.10c	O94467	Putative NADPH dehydrogenase C23G7.10c	SPBC23G7.10c	555	687
														O94472	SPCC1919.02	O94472	Protein pbn1	pbn1	2515	2737
														O94474	SPCC1919.05	O94474	Superkiller protein 3	ski3	3156	904
														O94475	SPCC1919.07	O94475	Uncharacterized protein C1919.07	SPCC1919.07	0	0
														O94476	SPCC1919.09	O94476	Eukaryotic translation initiation factor 6	tif6	46319	21869
														O94477	SPCC1919.10c	O94477	Myosin-52	myo52	1507	1429
														O94481	SPCC1919.14c	O94481	Transcription factor TFIIIB component B	bdp1	1220	4998
														O94488	SPCC417.07c	O94488	Microtubule organizer protein 1	mbo1	197	0
														O94489	SPCC417.08	O94489	Elongation factor 3	tef3	242287	58844
														O94493	SPCC417.12	O94493	Uncharacterized esterase/lipase C417.12	SPCC417.12	312	583
														O94495	SPBC18E5.05c	O94495	Elongator complex protein 5	iki1	0	4229
														O94497	SPBC18E5.07	O94497	Uncharacterized serine-rich protein C18E5.07	SPBC18E5.07	26145	14014
														O94501	SPBC12D12.03	O94501	T-complex protein 1 subunit alpha	cct1	23437	5322
														O94504	SPBC12D12.07c	O94504	Thioredoxin-2, mitochondrial	trx2	7192	1403
														O94505	SPCC1753.04	O94505	3(2),5-bisphosphate nucleotidase	tol1	31033	7521
														O94506	SPCC1753.05	O94506	mRNA export factor rsm1	rsm1	0	0
														O94508	SPBC646.02	O94508	Pre-mRNA-splicing factor cwf11	cwf11	1194	1068
														O94511	SPBC646.07c	O94511	Putative enoyl reductase C646.07c	SPBC646.07c	16451	6903
														O94512	SPBC646.08c	O94512	Oxysterol-binding protein-like protein 1	obp1	9233	13892
														O94513	SPBC646.09c	O94513	Eukaryotic translation initiation factor 3 subunit E	int6	32269	8320
														O94514	SPBC646.10c	O94514	Nucleolar protein 56	nop56	20982	19629
														O94515	SPBC646.11	O94515	T-complex protein 1 subunit zeta	cct6	26165	8431
														O94517	SPBC646.16	O94517	Probable proteasome subunit alpha type-6	SPBC646.16	23585	26114
														O94519	SPCC1281.02c	O94519	Splicing factor spf30	spf30	0	3915
														O94520	SPCC1281.03c	O94520	Uncharacterized membrane protein C1281.03c	SPCC1281.03c	16990	2467
														O94522	SPCC1281.05	O94522	Chromatin structure-remodeling complex subunit rsc7	rsc7	800	4861
														O94523	SPCC1281.06c	O94523	Probable acyl-CoA desaturase	SPCC1281.06c	18657	7332
														O94524	SPCC1281.07c	O94524	Glutathione S-transferase omega-like 2	gto2	1405	2396
														O94525	SPBC609.01	O94525	Uncharacterized ribonuclease C609.01	SPBC609.01	918	2440
														O94529	SPBC609.05	O94529	FACT complex subunit pob3	pob3	16775	11154
														O94530	SPCC895.03c	O94530	tRNA threonylcarbamoyladenosine biosynthesis protein sua5	sua5	6199	2278
														O94531	SPCC895.04c	O94531	Syntaxin ufe1	ufe1	3074	990
														O94532	SPCC895.05	O94532	Formin-3	for3	737	172
														O94533	SPCC895.06	O94533	Elongator complex protein 2	elp2	9649	0
														O94534	SPCC895.07	O94534	Spindle pole body component alp14	alp14	1343	872
														O94536	SPCC895.09c	O94536	Putative ATP-dependent RNA helicase ucp12	ucp12	8342	0
														O94537	SPAC167.01	O94537	Serine/threonine-protein kinase ppk4	ppk4	0	0
														O94538	SPAC167.03c	O94538	U4/U6.U5 tri-snRNP-associated protein snu66	snu66	1395	0
														O94539	SPAC167.04	O94539	Presequence translocated-associated motor subunit pam17, mitochondrial	pam17	3683	3444
														O94544	SPCC1322.05c	O94544	Leukotriene A-4 hydrolase homolog	SPCC1322.05c	11919	17277
														O94545	SPCC1322.06	O94545	Importin beta-like protein kap113	kap113	307	0
														O94547	SPCC1322.08	O94547	Serine/threonine-protein kinase srk1	srk1	3804	4852
														O94548	SPCC1322.09	O94548	Maintenance of telomere capping protein 1	SPCC1322.09	10013	4222
														O94550	SPCC1322.16	O94550	Prohibitin-2	phb2	8727	6649
														O94552	SPCC18.18c	O94552	Fumarate hydratase, mitochondrial	fum1	13975	23826
														O94559	SPAC23C4.05c	O94559	Uncharacterized protein C23C4.05c	SPAC23C4.05c	5505	6240
														O94560	SPBC1773.01	O94560	Uncharacterized WD repeat-containing protein C1773.01	SPBC1773.01	7122	1001
														O94561	SPBC1773.02c	O94561	Peroxiredoxin C1773.02c	SPBC1773.02c	5003	12168
														O94562	SPBC1773.03c	O94562	Uncharacterized aminotransferase C1771.03c	SPBC1773.03c	2364	22320
														O94563	SPBC1773.04	O94563	Putative uncharacterized oxidoreductase C1773.04	SPBC1773.04	17048	12595
														O94564	SPBC1773.06c	O94564	Zinc-type alcohol dehydrogenase-like protein C1773.06c	SPBC1773.06c	0	0
														O94567	SPBC1773.10c	O94567	Probable asparagine--tRNA ligase, cytoplasmic	SPBC1773.10c	65652	13848
														O94574	SPBC1773.17c	O94574	Putative 2-hydroxyacid dehydrogenase C1773.17c		5168	3926
														O94577	SPCC1442.04c	O94577	Reduced meiotic recombination protein C1442.04c	SPCC1442.04c	0	1378
														O94578	SPCC1442.05c	O94578	Uncharacterized protein C1442.05c	SPCC1442.05c	0	12514
														O94579	SPCC1442.06	O94579	Probable proteasome subunit alpha type-2	SPCC1442.06	28879	23282
														O94580	SPCC1442.07c	O94580	Ubiquitin and WLM domain-containing protein C1442.07c	SPCC1442.07c	387	1124
														O94581	SPCC1442.08c	O94581	Cytochrome c oxidase subunit 6B	cox12	24179	24146
														O94582	SPCC1442.09	O94582	Probable anthranilate synthase component 1	trp3	16865	7110
														O94586	SPCC1442.14c	O94586	Hit family protein 1	hnt1	68019	22354
														O94589	SPCC584.03c	O94589	RanBD1 domain-containing protein C584.03c	SPCC584.03c	295	0
														O94590	SPCC584.05	O94590	Protein transport protein sec1	sec1	1522	0
														O94598	SPCC622.10c	O94598	Exocyst complex component sec5	sec5	803	0
														O94600	SPCC622.13c	O94600	TEL2-interacting protein 1	tti1	578	0
														O94601	SPCC622.14	O94601	Uncharacterized protein C622.14	SPCC622.14	16122	1757
														O94602	SPCC622.15c	O94602	Uncharacterized protein C622.15c	SPCC622.15c	0	7463
														O94606	SPCC622.19	O94606	JmjC domain-containing protein 4	jmj4	1064	0
														O94609	SPBC1604.21c	O94609	Ubiquitin-activating enzyme E1 1	ptr3	36583	19375
														O94613	SPAC1296.06	O94613	Probable NADPH reductase TAH18	tah18	1156	0
														O94614	SPBC1289.01c	O94614	Chitin synthase regulatory factor 4	chr4	4014	0
														O94615	SPBC1289.06c	O94615	Pentatricopeptide repeat-containing protein 8, mitochondrial	ppr8	3687	2195
														O94616	SPBC1289.07c	O94616	DNA-directed RNA polymerases I and III subunit RPAC1	rpc40	26518	7030
														O94617	SPBC1289.08	O94617	Probable UDP-N-acetylglucosamine pyrophosphorylase	SPBC1289.08	7377	1927
														O94618	SPBC1289.09	O94618	Mitochondrial import inner membrane translocase subunit tim21	tim21	4263	2656
														O94619	SPBC1289.10c	O94619	Adhesion defective protein 2	adn2	1627	0
														O94620	SPBC1289.11	O94620	Pre-mRNA-splicing factor cwf17	cwf17	5768	1698
														O94621	SPBC1289.12	O94621	Uncharacterized RNA-binding protein C1289.12	SPBC1289.12	3267	6042
														O94624	SPBC1347.04	O94624	Mitochondrial import inner membrane translocase subunit tim54	tim54	8431	5477
														O94625	SPBC1347.05c	O94625	DnaJ-related protein spj1	spj1	8220	2690
														O94626	SPBC1347.07	O94626	Probable oligoribonuclease	rex2	1867	1091
														O94627	SPBC1347.08c	O94627	Ribonuclease H2 subunit B	rnh202	1708	0
														O94628	SPBC1347.09	O94628	Uncharacterized methyltransferase C1347.09	SPBC1347.09	6811	6191
														O94631	SPBC1347.13c	O94631	rRNA methyltransferase, mitochondrial	mrm1	0	0
														O94632	SPBC1604.01	O94632	Meiotically up-regulated gene 158 protein	mug158	0	0
														O94634	SPBC1677.03c	O94634	Threonine dehydratase, mitochondrial	SPBC1677.03c	20266	10649
														O94636	SPBC16D10.02	O94636	tRNA (guanine(10)-N2)-methyltransferase	trm11	911	0
														O94637	SPBC16D10.03	O94637	Probable tRNA threonylcarbamoyladenosine biosynthesis protein kae1	pgp2	5763	5123
														O94639	SPBC16D10.06	O94639	Zinc-regulated transporter 1	zrt1	13974	0
														O94640	SPBC16D10.07c	O94640	NAD-dependent histone deacetylase sir2	sir2	582	4427
														O94641	SPBC16D10.08c	O94641	Heat shock protein 104	hsp104	17376	13193
														O94642	SPBC16D10.10	O94642	tRNA-specific adenosine deaminase subunit tad2	tad2	8923	1537
														O94650	SPBC31E1.03	O94650	Ubiquitin-like modifier hub1	hub1	2527	0
														O94651	SPBC31E1.04	O94651	Syntaxin pep12	pep12	1592	7408
														O94652	SPBC31E1.05	O94652	Nucleoporin gle1	gle1	1174	0
														O94653	SPBC31E1.06	O94653	Ribosome biogenesis protein bms1	bms1	1283	1462
														O94655	SPBC405.04c	O94655	GTP-binding protein ypt7	ypt7	4716	14434
														O94657	SPBC405.06	O94657	DnaJ protein homolog xdj1	xdj1	4957	4191
														O94658;Q92365	SPBC405.07;SPCC970.05	O94658;Q92365	60S ribosomal protein L36-B;60S ribosomal protein L36-A	rpl36b;rpl36a	63181	2585
														O94659	SPBC651.01c	O94659	Probable nucleolar GTP-binding protein 1	nog1	9236	5628
														O94660	SPBC651.02	O94660	Probable hydrolase nit2	nit2	3247	8087
														O94666	SPBC651.08c	O94666	DNA-directed RNA polymerase III subunit rpc1	rpc1	3147	1013
														O94667	SPBC651.09c	O94667	RNA polymerase-associated protein C651.09c	SPBC651.09c	1951	1550
														O94669	SPBC651.11c	O94669	AP-3 complex subunit mu	apm3	1097	2157
														O94671	SPBC776.03	O94671	Probable homoserine dehydrogenase	SPBC776.03	98617	33344
														O94672	SPBC776.04	O94672	Protein transport protein sec23-2	sec232	7275	4938
														O94675	SPBC776.07	O94675	Mitochondrial acidic protein mam33	SPBC776.07	6820	18202
														O94676	SPBC776.08c	O94676	U3 small nucleolar RNA-associated protein 22	utp22	5082	849
														O94679	SPBC776.13	O94679	Condensin complex subunit 1	cnd1	864	785
														O94680	SPBC776.14	O94680	Phospholipid:diacylglycerol acyltransferase	plh1	620	0
														O94681	SPBC776.15c	O94681	Probable dihydrolipoyllysine-residue succinyltransferase component of 2-oxoglutarate dehydrogenase complex, mitochondrial	SPBC776.15c	9483	16279
														O94683	SPBC776.17	O94683	Ribosomal RNA-processing protein 7	rrp7	733	0
														O94684	SPBC776.18c	O94684	RNA polymerase II transcription factor B subunit 3	pmh1	516	5500
														O94685	SPBC83.01	O94685	UBA domain-containing protein 8	ucp8	6332	7715
														O94686	SPBC83.02c	O94686	60S ribosomal protein L43-B	rpl43b	20204	18186
														O94689	SPBC83.05	O94689	Mitochondrial escape protein 2	yme2	2491	2967
														O94692	SPBC83.08	O94692	RuvB-like helicase 2	rvb2	15635	18322
														O94693	SPBC83.09c	O94693	LIN1-like protein	SPBC83.09c	0	637
														O94694	SPBC83.10	O94694	UPF0620 protein C83.10	SPBC83.10	0	1293
														O94695	SPBC83.11	O94695	Putative transporter C83.11	SPBC83.11	2100	0
														O94697	SPBC83.14c	O94697	Replication factor C subunit 5	rfc5	2954	2117
														O94698	SPBC83.15	O94698	Ribosome biogenesis protein nsa1	nsa1	9438	2406
														O94699	SPBC83.16c	O94699	Mitochondrial outer membrane protein C83.16c	SPBC83.16c	9798	6194
														O94700	SPBC83.17	O94700	Multiprotein-bridging factor 1	mbf1	51528	15127
														O94701	SPBC83.18c	O94701	Ingression protein fic1	fic1	1332	0
														O94702	SPCC1259.02c	O94702	Uncharacterized zinc metalloprotease C1259.02c	SPCC1259.02c	5649	5682
														O94703	SPCC1259.03	O94703	DNA-directed RNA polymerase I subunit RPA12	rpa12	8380	3600
														O94704	SPCC1259.04	O94704	Uncharacterized protein C1259.04	SPCC1259.04	3955	0
														O94705	SPCC1259.05c	O94705	Cytochrome c oxidase subunit 7A	cox9	0	0
														O94706	SPCC1259.06	O94706	Transcription initiation factor TFIID subunit 8	taf8	5715	10218
														O94707	SPCC1259.07	O94707	RXT3-like protein C1259.07	rxt3	3530	1301
														O94709	SPCC1259.09c	O94709	Probable pyruvate dehydrogenase protein X component, mitochondrial	SPCC1259.09c	16524	6544
														O94712	SPCC1259.12c	O94712	Uncharacterized protein C1259.12c	SPCC1259.12c	2130	1855
														O94715	SPCC1393.03	O94715	40S ribosomal protein S15-A	rps15a	51185	20406
														O94718	SPCC1393.06c	O94718	Pre-rRNA-processing protein ipi1	ipi1	2237	0
														O94721	SPCC1393.09c	O94721	RWD domain-containing protein C1393.09c	SPCC1393.09c	9003	2246
														O94723	SPCC1393.11	O94723	54S ribosomal protein L20, mitochondrial	mrpl20	3961	1413
														O94724	SPCC1393.12	O94724	Uncharacterized protein C1393.12	SPCC1393.12	0	8038
														O94725	SPCC1393.13	O94725	UPF0364 protein C1393.13	SPCC1393.13	14243	1821
														O94730	SPBC1604.18c	O94730	Uncharacterized protein C1604.18c	SPBC1604.18c	100	718
														O94740	SPBC9B6.10	O94740	Hsp90 co-chaperone Cdc37	cdc37	6854	7371
														O94745	SPBC18E5.12c	O94745	Probable mitochondrial-processing peptidase subunit alpha	mas2	6614	2372
														O94754	SPBC16D10.11c	O94754	40S ribosomal protein S18	rps18a	155364	62234
														P00046	SPCC191.07	P00046	Cytochrome c	cyc1	57453	49389
														P00332	SPCC13B11.01	P00332	Alcohol dehydrogenase	adh1	839308	261089
														P01129	SPBC336.12c	P01129	Start control protein cdc10	cdc10	919	0
														P04551	SPBC11B10.09	P04551	Cyclin-dependent kinase 1	cdc2	5407	2705
														P04688	SPBC16A3.15c	P04688	Tubulin alpha-1 chain	nda2	78627	22800
														P04689	SPBC800.05c	P04689	Tubulin alpha-2 chain	tub1	24042	13520
														P04909;P04910	SPCC622.08c;SPAC19G12.06c	P04909;P04910	Histone H2A-alpha;Histone H2A-beta	hta1;hta2	1580	0
														P04913	SPCC622.09	P04913	Histone H2B-alpha	htb1	101924	69846
														P05219	SPBC26H8.07c	P05219	Tubulin beta chain	nda3	46554	45331
														P05511	SPMIT.06	P05511	Uncharacterized 91 kDa protein in cob intron	SPMIT.06	0	0
														P05732	SPAC26A3.04	P05732	60S ribosomal protein L20	rpl20a	0	0
														P05734	SPBC56F2.02	P05734	60S ribosomal protein L19-A	rpl19a	61481	5163
														P05752	SPAC13G6.07c	P05752	40S ribosomal protein S6-A	rps6a	1159	5613
														P05764	SPBC18E5.06	P05764	40S ribosomal protein S21	rps21	122954	72867
														P05767	SPCC663.04	P05767	60S ribosomal protein L39	rpl39	58348	8492
														P05933	SPAC3A12.14	P05933	Calmodulin	cam1	25598	39964
														P07669	SPCC24B10.21	P07669	Triosephosphate isomerase	tpi1	74097	170052
														P07799	SPBC1703.14c	P07799	DNA topoisomerase 1	top1	1937	832
														P08091	SPBP4G3.02	P08091	Acid phosphatase	pho1	51824	24554
														P08093	SPAC1F7.13c	P08093	60S ribosomal protein L2	rpl2a	374427	39429
														P08094	SPBP8B7.06	P08094	60S acidic ribosomal protein P2-alpha	rpp201	147875	78739
														P08096	SPBC1A4.03c	P08096	DNA topoisomerase 2	top2	2034	495
														P08647	SPAC17H9.09c	P08647	Ras-like protein 1	ras1	9899	7003
														P09322	SPAC1834.03c	P09322	Histone H4	hhf1	0	0
														P09627;P28876	SPAC1071.10c;SPCC1020.01c	P09627	Plasma membrane ATPase 1	pma1	145212	95744
														P09988;P10651	SPAC1834.04;SPBC1105.11c	P09988;P10651	Histone H3.1/H3.2;Histone H3.3	hht1;hht3	0	0
														P0C016;P0C8R3;P0CG72	SPAC6G10.11c;SPAC589.10c;SPBC337.08c	P0C016;P0C8R3	Ubiquitin-40S ribosomal protein S27a;Ubiquitin;40S ribosomal protein S27a;Ubiquitin-40S ribosomal protein S27b;Ubiquitin;40S ribosomal protein S27b	ubi3;ubi5	146159	23244
														P0CAN9	SPAPB1A10.16	P0CAN9	Uncharacterized protein PB1A10.16, mitochondrial	SPAPB1A10.16	6800	0
														P0CS92	SPAC959.06c	P0CS92	Uncharacterized protein C959.06c	SPAC959.06c	0	0
														P0CT34;P0CT35;P0CT36;P0CT37;P0CT38;P0CT39;P0CT40;P0CT41;P0CT42;P0CT43;Q9UR07	SPAC9.04;SPAC167.08;SPAC2E1P3.03c;SPAC26A3.13c;SPAPB15E9.03c;SPAC27E2.08;SPBC9B6.02c;SPCC1020.14;SPAC13D1.01c;SPAC19D5.09c;SPBC1289.17	P0CT34;P0CT35;P0CT36;P0CT37;P0CT38;P0CT39;P0CT40;P0CT41;P0CT42;P0CT43;Q9UR07	Retrotransposable element Tf2 155 kDa protein type 3	Tf2-11	0	0
														P10815	SPBC582.03	P10815	G2/mitotic-specific cyclin cdc13	cdc13	3618	2672
														P10989	SPBC32H8.12c	P10989	Actin	act1	334257	207736
														P11620	SPBC1703.10	P11620	GTP-binding protein ypt1	ypt1	18857	27858
														P12000	SPAC20G8.01	P12000	DNA ligase 1	cdc17	1096	0
														P13681	SPBC776.02c	P13681	Serine/threonine-protein phosphatase PP1-1	dis2	36383	13953
														P14068	SPAC1805.17	P14068	Exportin-1	xpo1	10775	5961
														P14605	SPBC19C7.03	P14605	Adenylate cyclase	cyr1	0	1537
														P14965	SPCC330.05c	P14965	Orotidine 5-phosphate decarboxylase	ura4	16626	7059
														P15258	SPBC21.05c	P15258	Protein ral2	ral2	469	0
														P15398	SPBC4C3.05c	P15398	DNA-directed RNA polymerase I subunit rpa1	rpa1	8500	2441
														P15567	SPCC1322.13	P15567	Phosphoribosylaminoimidazole carboxylase	ade6	59244	13093
														P17476	SPAC644.15	P17476	60S acidic ribosomal protein P1-alpha 1	rpa1	0	0
														P17477	SPBC3B9.13c	P17477	60S acidic ribosomal protein P1-alpha 3	rpa3	9661	16005
														P17478	SPBC23G7.15c	P17478	60S acidic ribosomal protein P2-beta	rpp202	56268	39843
														P17608	SPAC4C5.02c	P17608	GTP-binding protein ryh1	ryh1	2479	5537
														P17609	SPAC9E9.07c	P17609	GTP-binding protein ypt2	ypt2	8548	13122
														P17610	SPAC18G6.03	P17610	GTP-binding protein ypt3	ypt3	23336	21926
														P17871	SPAC29E6.08	P17871	TATA-box-binding protein	tbp1	5964	4765
														P17937	SPAC664.06	P17937	60S ribosomal protein L7-A	rpl7a	14236	5421
														P18253	SPBC28F2.03	P18253	Peptidyl-prolyl cis-trans isomerase	ppi1	243790	102803
														P18869	SPBC1A4.02c	P18869	3-isopropylmalate dehydrogenase	leu1	97502	44476
														P19117	SPAC23C11.05	P19117	Inorganic pyrophosphatase	ppa1	132177	83080
														P20772	SPBC405.01	P20772	Bifunctional purine biosynthetic protein ADE1;Phosphoribosylamine--glycine ligase;Phosphoribosylformylglycinamidine cyclo-ligase	ade1	37418	12481
														P21135	SPBC14C8.01c	P21135	Securin	cut2	486	0
														P21547	SPMIT.08	P21547	Ribosomal protein S3, mitochondrial	rps3	10840	867
														P21565	SPCC188.06c	P21565	Signal recognition particle 54 kDa protein homolog	srp54	10585	5345
														P21696	SPBC215.05	P21696	Glycerol-3-phosphate dehydrogenase [NAD(+)] 1	gpd1	220925	94947
														P21911	SPAC140.01	P21911	Succinate dehydrogenase [ubiquinone] iron-sulfur subunit, mitochondrial	sdh2	20933	21695
														P22068	SPAC222.12c	P22068	ATP synthase subunit beta, mitochondrial	atp2	91271	97914
														P22192	SPBC119.11c	P22192	Double-strand-specific pac1 ribonuclease	pac1	3271	7348
														P22194	SPAC4A8.12c	P22194	Protein phosphatase 1 regulatory subunit SDS22	sds22	6189	3370
														P22774;P22774-2	SPAC664.11;SPAC664.11	P22774;P22774-2	Heat shock 70 kDa protein, mitochondrial	ssp1	73780	41985
														P22987	SPBC4F6.06	P22987	Protein kinase kin1	kin1	3488	3098
														P23566	SPAC18B11.07c	P23566	Ubiquitin-conjugating enzyme E2 2	rhp6	16952	0
														P23636	SPBC16H5.07c	P23636	Major serine/threonine-protein phosphatase PP2A-2 catalytic subunit	ppa2	18538	6440
														P24339	SPAC25G10.07c	P24339	Kinesin-like protein cut7	cut7	350	851
														P24487	SPAC14C4.14	P24487	ATP synthase subunit alpha, mitochondrial	atp1	81041	65853
														P24488	SPBC725.11c	P24488	Transcriptional activator hap2	hap2	0	0
														P24782	SPBP8B7.16c	P24782	ATP-dependent RNA helicase dbp2	dbp2	18459	5908
														P25295	SPBC32F12.04	P25295	Tubulin gamma chain	tug1	0	3950
														P25457	SPAC3H5.07	P25457	60S ribosomal protein L7-B	rpl7b	64677	20397
														P26659	SPAC1D4.12	P26659	DNA repair helicase rad15	rad15	938	0
														P27574	SPAC26F1.10c	P27574	Tyrosine-protein phosphatase 1	pyp1	574	0
														P28040	SPAC3H5.06c	P28040	DNA polymerase alpha catalytic subunit	pol1	667	0
														P28189	SPAC6F6.07c	P28189	40S ribosomal protein S13	rps13	145065	42491
														P28745	SPBC557.03c	P28745	Protein pim1	pim1	17080	12434
														P28748	SPBC1289.03c	P28748	GTP-binding nuclear protein spi1	spi1	145831	35513
														P28758	SPAC821.10c	P28758	Superoxide dismutase [Cu-Zn]	sod1	248890	119938
														P29458	SPCC16A11.17	P29458	DNA replication licensing factor mcm4	mcm4	1463	383
														P30261	SPBC1734.02c	P30261	DNA polymerase delta subunit 3	cdc27	0	0
														P30316	SPBC336.04	P30316	DNA polymerase delta catalytic subunit	pol3	1186	1716
														P30655	SPAC4A8.13c	P30655	Proteasome subunit beta type-5	pts1	21136	17446
														P30666	SPCC1682.02c	P30666	DNA replication licensing factor mcm3	mcm3	9538	1365
														P30776	SPCC338.17c	P30776	Cohesin subunit rad21	rad21	173	0
														P30821	SPAC3C7.14c	P30821	P25 protein	obr1	161659	104015
														P31209	SPAC57A7.04c	P31209	Polyadenylate-binding protein, cytoplasmic and nuclear	pab1	87661	27292
														P31317	SPAC4G9.10	P31317	Ornithine carbamoyltransferase, mitochondrial	arg3	9057	7505
														P31318	SPAC4G9.09c	P31318	Protein arg11, mitochondrial;N-acetyl-gamma-glutamyl-phosphate reductase;Acetylglutamate kinase	arg11	26528	33200
														P31406	SPAC343.05	P31406	V-type proton ATPase catalytic subunit A	vma1	41843	50094
														P31411	SPAC637.05c	P31411	V-type proton ATPase subunit B	vma2	45138	54217
														P32235	SPBC354.01	P32235	GTP-binding protein 1	gtp1	8446	5870
														P32372	SPAC23C4.18c	P32372	S-M checkpoint control protein rad4	rad4	0	0
														P32390	SPAC630.03	P32390	Actin-related protein 3	act2	32685	35114
														P32747	SPAC57A10.12c	P32747	Dihydroorotate dehydrogenase (quinone), mitochondrial	ura3	28276	6506
														P33075	SPAC4G9.03	P33075	Adenylate kinase 1	adk1	108656	33637
														P33277	SPBC646.12c	P33277	GTPase-activating protein	gap1	815	2156
														P33520	SPBC725.16	P33520	Cell division cycle-related protein res1/sct1	res1	505	0
														P33532	SPAC17A2.01	P33532	Vitamin B6 transporter bsu1	bsu1	8506	0
														P33886	SPBC409.07c	P33886	Protein kinase wis1	wis1	4753	7211
														P35551	SPBC2D10.10c	P35551	rRNA 2-O-methyltransferase fibrillarin	fib1	73567	37070
														P35669	SPAC3F10.04	P35669	Glutathione synthetase large chain	gsa1	15278	14226
														P35679	SPBP8B7.03c	P35679	60S ribosomal protein L4-A	rpl4a	92586	28457
														P36209	SPAC20G4.07c	P36209	Delta(24(24(1)))-sterol reductase	sts1	5338	1871
														P36579	SPBC4F6.18c	P36579	ADP-ribosylation factor 1	arf1	85467	52828
														P36580	SPBC19C2.07	P36580	Fructose-bisphosphate aldolase	fba1	1025542	292133
														P36581	SPAC3C7.11c	P36581	Calnexin homolog	cal1	96593	26713
														P36582	SPAC17G8.14c	P36582	Protein kinase C-like 1	pck1	1235	1148
														P36583	SPBC12D12.04c	P36583	Protein kinase C-like 2	pck2	557	775
														P36584;P40372	SPAPB8E5.06c;SPAC17A5.03	P36584;P40372	60S ribosomal protein L3-B;60S ribosomal protein L3-A	rpl3b;rpl3a	152527	41062
														P36585	SPCC5E4.07	P36585	60S ribosomal protein L28-A	rpl28a	36482	15749
														P36586	SPAC6F6.15	P36586	GTP-binding protein ypt5	ypt5	17156	28575
														P36587	SPBC29A10.01	P36587	NADPH--cytochrome P450 reductase	ccr1	9351	749
														P36590	SPCC70.07c	P36590	Thymidylate kinase	tmp1	0	1718
														P36591	SPCC1223.08c	P36591	Dihydrofolate reductase	dfr1	54811	24677
														P36594	SPBC28F2.12	P36594	DNA-directed RNA polymerase II subunit rpb1	rpb1	4745	2294
														P36595	SPCC1020.04c	P36595	DNA-directed RNA polymerases I, II, and III subunit RPABC2	rpb6	0	0
														P36596	SPBC646.05c	P36596	Squalene synthase	erg9	16952	15689
														P36597	SPCC1223.02	P36597	Pyrimidine precursor biosynthesis enzyme thi3	thi3	347641	57312
														P36598	SPAC1486.10	P36598	Thiamine repressible genes regulatory protein thi1	thi1	340	0
														P36599	SPCC285.09c	P36599	3,5-cyclic-nucleotide phosphodiesterase	cgs2	4491	2112
														P36600	SPAC8C9.03	P36600	cAMP-dependent protein kinase regulatory subunit	cgs1	3909	8212
														P36602	SPAC1F7.05	P36602	Ribonucleoside-diphosphate reductase large chain	cdc22	35764	3878
														P36603	SPBC25D12.04	P36603	Ribonucleoside-diphosphate reductase small chain	suc22	55569	42149
														P36604	SPAC22A12.15c	P36604	78 kDa glucose-regulated protein homolog	bip1	123452	35320
														P36605	SPBC11B10.02c	P36605	Histidinol-phosphate aminotransferase	his3	28190	17001
														P36606	SPAC977.10	P36606	Na(+)/H(+) antiporter	sod2	200	1162
														P36607	SPAC13G6.01c	P36607	DNA repair protein rad5	rad8	48	0
														P36612	SPBC4.07c	P36612	26S protease regulatory subunit 4 homolog	mts2	15795	12683
														P36613	SPBP16F5.02	P36613	Cyclin mcs2	mcs2	0	0
														P36614;Q10298	SPCC1739.12;SPAC22H10.04	P36614	Serine/threonine-protein phosphatase ppe1	ppe1	12856	13476
														P36616	SPBC530.14c	P36616	Protein kinase dsk1	dsk1	1590	0
														P36619	SPCC663.03	P36619	Leptomycin B resistance protein pmd1	pmd1	704	2053
														P36620	SPBP35G2.07	P36620	Acetolactate synthase, mitochondrial	ilv1	55869	14038
														P36621	SPCC306.09c	P36621	Adenylyl cyclase-associated protein	cap1	25890	17949
														P36623	SPAC26F1.06	P36623	Phosphoglycerate mutase	gpm1	378886	194042
														P36624	SPBC1773.05c	P36624	Putative sorbitol dehydrogenase	tms1	1330	15550
														P36627	SPAC13D6.02c	P36627	Cellular nucleic acid-binding protein homolog	byr3	67040	20813
														P36629	SPBC146.07	P36629	Splicing factor U2AF 59 kDa subunit	prp2	4639	3722
														P37202	SPBC26H8.10	P37202	Exosome complex exonuclease dis3	dis3	6515	1626
														P37382	SPCC1442.10c	P37382	DNA-directed RNA polymerase II subunit RPB3	rpb3	9098	3797
														P38938	SPCC1450.11c	P38938	Serine/threonine-protein kinase cek1	cek1	176	593
														P39750	SPAC3G6.06c	P39750	Flap endonuclease 1	rad2	3579	1939
														P39825	SPAC4A8.15c	P39825	Profilin	cdc3	48286	60595
														P39964	SPAC644.12	P39964	Pre-mRNA-splicing factor cdc5	cdc5	2624	4298
														P40231	SPAC23C11.11	P40231	Casein kinase II subunit alpha	cka1	25538	10757
														P40232	SPAC1851.03	P40232	Casein kinase II subunit beta	ckb1	0	1813
														P40233	SPBC1347.06c	P40233	Casein kinase I homolog 1	cki1	7923	6887
														P40234	SPBP35G2.05c	P40234	Casein kinase I homolog 2	cki2	5263	0
														P40235	SPBC3H7.15	P40235	Casein kinase I homolog hhp1	hhp1	14272	7399
														P40236	SPAC23C4.12	P40236	Casein kinase I homolog hhp2	hhp2	1291	0
														P40369	SPBC1773.14	P40369	Argininosuccinate lyase	arg7	2809	3891
														P40370	SPBC1815.01	P40370	Enolase 1-1	eno101	815575	292253
														P40371	SPCC4F11.02	P40371	Protein phosphatase 2C homolog 1	ptc1	20999	4298
														P40373	SPAC25G10.05c	P40373	ATP phosphoribosyltransferase	his1	52724	14180
														P40374	SPBC21H7.07c	P40374	Imidazoleglycerol-phosphate dehydratase	his5	6973	13356
														P40375;Q9P3E3	SPCC794.12c;SPAC750.08c	P40375	NAD-dependent malic enzyme	mae2	81343	75486
														P40376	SPBC106.10	P40376	cAMP-dependent protein kinase catalytic subunit	pka1	1805	4285
														P40377	SPBC4.04c	P40377	DNA replication licensing factor mcm2	mcm2	2207	0
														P40381	SPAC664.01c	P40381	Chromatin-associated protein swi6	swi6	2394	3469
														P40383	SPAC17A5.14	P40383	5-3 exoribonuclease 1	exo2	3008	2776
														P40386	SPAC23H4.10c	P40386	Probable thiamine biosynthetic bifunctional enzyme;Thiamine-phosphate synthase;Hydroxyethylthiazole kinase	thi4	102590	17817
														P40387	SPAC328.03	P40387	Alpha,alpha-trehalose-phosphate synthase [UDP-forming]	tps1	16167	20772
														P40389	SPCC338.11c	P40389	Rapid response to glucose protein 1	rrg1	3394	0
														P40847	SPCC1672.02c	P40847	Switch-activating protein 1	sap1	51308	33334
														P40848	SPAC26A3.12c	P40848	5-3 exoribonuclease 2	dhp1	2186	4427
														P40900	SPBC29B5.02c	P40900	Sexual differentiation process protein isp4	isp4	0	26065
														P40902	SPAC25B8.13c	P40902	Sexual differentiation process protein isp7	isp7	4812	15578
														P40903	SPAC4A8.04	P40903	Sexual differentiation process putative subtilase-type proteinase isp6	isp6	15550	54741
														P40921	SPAC29A4.02c	P40921	Elongation factor 1-gamma	tef3	124343	48597
														P40976	SPAP7G5.04c	P40976	L-aminoadipate-semialdehyde dehydrogenase	lys1	36435	9253
														P40984	SPAC30D11.13	P40984	SUMO-conjugating enzyme ubc9	hus5	4770	7968
														P40995	SPAC16E8.09	P40995	Rho guanine nucleotide exchange factor scd1	scd1	593	454
														P40996	SPAC22H10.07	P40996	Protein scd2/ral3	scd2	901	2081
														P40997	SPBC2F12.08c	P40997	mRNA-capping enzyme subunit alpha	ceg1	302	0
														P40998	SPBC26H8.01	P40998	Thiamine thiazole synthase	thi2	703233	97097
														P41003	SPBP4H10.06c	P41003	Structural maintenance of chromosomes protein 2	cut14	616	0
														P41004	SPBC146.03c	P41004	Structural maintenance of chromosomes protein 4	cut3	1020	437
														P41389	SPAC1B2.05	P41389	DNA replication licensing factor mcm5	mcm5	2868	0
														P41390	SPAC4D7.08c	P41390	Amidophosphoribosyltransferase	ade4	25306	10067
														P41391	SPAC22E12.07	P41391	Ran GTPase-activating protein 1	rna1	13246	4836
														P41410	SPAC15A10.03c	P41410	DNA repair protein rhp54	rhp54	0	0
														P41820	SPCC18B5.01c	P41820	Brefeldin A resistance protein	bfr1	11506	6503
														P41831	SPAC4A8.14	P41831	Ribose-phosphate pyrophosphokinase 1	SPAC4A8.14	21115	6333
														P41836	SPBC23G7.12c	P41836	26S protease regulatory subunit 8 homolog	let1	20564	9361
														P41838	SPBC16A3.05c	P41838	Poly(A)+ RNA export protein	rae1	25820	18213
														P41878	SPAC31G5.13	P41878	26S proteasome regulatory subunit rpn11	rpn11	21664	14247
														P41887	SPAC926.04c	P41887	Heat shock protein 90 homolog	swo1	284621	60585
														P41888	SPAC6F12.05c	P41888	Thiamine pyrophosphokinase	tnr3	7283	1812
														P41889	SPAC6F12.15c	P41889	Anaphase-promoting complex subunit cut9	cut9	1114	1711
														P41890	SPAC688.13	P41890	Cut9-interacting protein scn1	scn1	1780	4237
														P41891	SPAC140.02	P41891	Protein gar2	gar2	30361	19346
														P41892	SPBC21.06c	P41892	Cell division control protein 7	cdc7	0	0
														P41893	SPAC1071.12c	P41893	Low molecular weight phosphotyrosine protein phosphatase	stp1	2881	0
														P42656	SPAC8E11.02c	P42656	DNA damage checkpoint protein rad24	rad24	128665	61837
														P42657	SPAC17A2.13c	P42657	DNA damage checkpoint protein rad25	rad25	48394	60743
														P46595	SPBC119.02	P46595	Ubiquitin-conjugating enzyme E2 4	ubc4	42054	33684
														P46960	SPAC167.02	P46960	Geranylgeranyl transferase type-2 subunit beta	ptb1	2294	0
														P47943	SPAC1006.07	P47943	ATP-dependent RNA helicase eIF4A	tif1	154934	53577
														P47979	SPBC1718.07c	P47979	Zinc finger protein zfs1	zfs1	0	0
														P48008	SPBC16A3.01	P48008	Septin homolog spn3	spn3	7679	8984
														P48009	SPAC9G1.11c	P48009	Septin homolog spn4	spn4	4617	675
														P48383	SPAC3G9.14	P48383	Protein sak1	sak1	1574	474
														P49373	SPAC20H4.03c	P49373	Transcription elongation factor S-II	tfs1	8606	3554
														P49731	SPBC211.04c	P49731	DNA replication licensing factor mcm6	mcm6	2059	1293
														P49740	SPAC806.07	P49740	Nucleoside diphosphate kinase	ndk1	1302	31722
														P49776	SPCC4G3.02	P49776	Bis(5-nucleosyl)-tetraphosphatase [asymmetrical]	aph1	6670	2298
														P49777	SPBC1105.04c	P49777	ARS-binding protein 1	abp1	4212	3648
														P50514	SPBC1539.03c	P50514	Probable argininosuccinate lyase	argx	25532	24178
														P50519	SPAP8A3.04c	P50519	Heat shock protein hsp9	hsp9	56857	82268
														P50521	SPAC4F8.07c	P50521	Hexokinase-2	hxk2	128547	58461
														P50522;Q10119	SPCC794.09c;SPAC23A1.10	P50522;Q10119	Elongation factor 1-alpha-A;Elongation factor 1-alpha-B/C	tef1a;tef1b	8166	2755
														P50523	SPAC1782.07	P50523	Cytochrome b-c1 complex subunit 8	qcr8	12325	39141
														P50524	SPBC16G5.01	P50524	26S proteasome regulatory subunit rpn12	rpn12	27428	12711
														P50526	SPCC297.03	P50526	Serine/threonine-protein kinase ssp1	ssp1	831	0
														P50527	SPBC1604.14c	P50527	Serine/threonine-protein kinase shk1/pak1	shk1	4164	1628
														P50528	SPAC23C11.16	P50528	Serine/threonine-protein kinase plo1	plo1	1387	0
														P50530	SPAC1B9.02c	P50530	Serine/threonine-protein kinase sck1	sck1	4560	949
														P50537	SPAPB8E5.03	P50537	Malic acid transport protein	mae1	10215	2643
														P50998	SPBC106.04	P50998	AMP deaminase	ada1	5496	1855
														P50999	SPBC106.06	P50999	T-complex protein 1 subunit delta	cct4	31953	8095
														P52808	SPAC9G1.03c	P52808	60S ribosomal protein L30-1	rpl30a	138909	48436
														P52890	SPBC29B5.01	P52890	Transcription factor atf1	atf1	3577	6988
														P53692	SPCC5E4.06	P53692	Structural maintenance of chromosomes protein 6	smc6	35	0
														P53694	SPBC31A8.01c	P53694	Reticulon-like protein 1	rtn1	48794	37280
														P54069	SPBC32H8.03	P54069	Protein bem46	bem46	14107	2092
														P54280	SPAC19G12.02c	P54280	DNA mismatch repair protein pms1	pms1	1064	0
														P54874	SPAC4F8.14c	P54874	Hydroxymethylglutaryl-CoA synthase	hcs1	104658	41556
														P55306	SPCC757.07c	P55306	Catalase	cta1	7296	28580
														P55877	SPBC25H2.07	P55877	Eukaryotic translation initiation factor 1A	tif11	10326	10050
														P56286	SPAC3G9.09c	P56286	Eukaryotic translation initiation factor 2 subunit alpha	tif211	48460	15951
														P56287	SPAC8C9.15c	P56287	Probable translation initiation factor eIF-2B subunit epsilon	tif225	9744	4216
														P56288	SPAC4D7.09	P56288	Probable translation initiation factor eIF-2B subunit gamma	tif223	12280	2217
														P56289	SPAC26H5.10c	P56289	Eukaryotic translation initiation factor 5A-1	tif51a	295637	61011
														P56329	SPAC32A11.04c	P56329	Probable eukaryotic translation initiation factor 2 subunit beta	tif212	21923	5177
														P56523	SPBC800.03	P56523	Histone deacetylase clr3	clr3	3058	818
														P57728	SPBC776.11	P57728	60S ribosomal protein L28-B	rpl28b	123332	20936
														P58234;P79016	SPBC21C3.13;SPBC649.02	P58234;P79016	40S ribosomal protein S19-A;40S ribosomal protein S19-B	rps19a;rps19b	63965	19960
														P59289;P05733	SPAPB17E12.05;SPCC1223.05c	P59289;P05733	60S ribosomal protein L37-A;60S ribosomal protein L37-B	rpl37a;rpl37b	0	0
														P62506	SPBC56F2.14	P62506	Probable 54S ribosomal protein L44, mitochondrial	SPBC56F2.14	1798	0
														P78750	SPBC29A3.06	P78750	Probable U3 small nucleolar RNA-associated protein 18	SPBC29A3.06	8410	4272
														P78753	SPBC119.10	P78753	Probable asparagine synthetase [glutamine-hydrolyzing]	asn1	68536	21538
														P78761	SPCC613.10	P78761	Cytochrome b-c1 complex subunit 2, mitochondrial	qcr2	28046	49337
														P78763	SPBC83.13	P78763	Uncharacterized mitochondrial carrier C83.13	SPBC83.13	2843	1816
														P78773	SPCC191.02c	P78773	Probable acetyl-coenzyme A synthetase		113104	17788
														P78774	SPBC14C8.06	P78774	Actin-related protein 2/3 complex subunit 1	arc1	73552	34028
														P78780	SPCC1827.06c	P78780	Probable aspartate-semialdehyde dehydrogenase	SPCC1827.06c	66279	15833
														P78789	SPCC1919.03c	P78789	Uncharacterized protein C1919.03c	SPCC1919.03c	20094	7119
														P78790	SPAC27D7.06	P78790	Probable electron transfer flavoprotein subunit alpha, mitochondrial	SPAC27D7.06	13700	13488
														P78794	SPBC337.06c	P78794	Pre-mRNA-splicing factor cwf15	cwf15	10509	18786
														P78795	SPBC18H10.03	P78795	Eukaryotic translation initiation factor 3 subunit G	tif35	21487	11834
														P78804	SPCC622.12c	P78804	NADP-specific glutamate dehydrogenase	gdh1	133217	33111
														P78810	SPCC1322.14c	P78810	Vacuolar transporter chaperone 4	vtc4	9617	27073
														P78811	SPCC1322.04	P78811	Probable UTP--glucose-1-phosphate uridylyltransferase	SPCC1322.04	113489	42894
														P78812	SPBC660.16	P78812	6-phosphogluconate dehydrogenase, decarboxylating	SPBC660.16	267280	69565
														P78813	SPCC794.11c	P78813	ENTH domain-containing protein C794.11c	SPCC794.11c	6051	7423
														P78814	SPAC16.02c	P78814	Pre-mRNA-splicing factor srp2	srp2	21858	22951
														P78817	SPAC637.06	P78817	Uncharacterized alpha-1,2-galactosyltransferase C637.06	SPAC637.06	7047	4092
														P78820	SPAC56E4.04c	P78820	Acetyl-CoA carboxylase;Biotin carboxylase	cut6	43132	11060
														P78825	SPCC338.14	P78825	Adenosine kinase	ado1	94799	36464
														P78827	SPBC56F2.12	P78827	Probable ketol-acid reductoisomerase, mitochondrial	ilv5	318706	62794
														P78831	SPCC1235.14	P78831	High-affinity glucose transporter ght5	ght5	59227	10138
														P78833	SPBC21B10.08c	P78833	Uncharacterized protein C21B10.08c	SPBC21B10.08c	203282	64096
														P78847	SPCC290.03c	P78847	Nucleoporin nup186	nup186	2380	880
														P78854	SPAC1A6.04c	P78854	Lysophospholipase 1	plb1	38935	32633
														P78859	SPCC645.03c	P78859	Iron-sulfur assembly protein 1	isa1	600	0
														P78870	SPBC1539.07c	P78870	Probable S-(hydroxymethyl)glutathione dehydrogenase 1	SPBC1539.07c	9848	15006
														P78871	SPAC6F12.02	P78871	Zinc finger protein rst2	rst2	2148	8109
														P78875	SPAC19G12.15c	P78875	Trehalose-phosphatase	tpp1	8290	4243
														P78890	SPAC23H3.15c	P78890	Uncharacterized protein C23H3.15c		12116	26078
														P78898	SPBC16A3.12c	P78898	Probable lipase C16A3.12c	SPBC16A3.12c	3665	7654
														P78917	SPBC1604.05	P78917	Glucose-6-phosphate isomerase	pgi1	21780	78314
														P78920	SPBC2D10.11c	P78920	Putative nucleosome assembly protein C2D10.11C	SPBC2D10.11c	13832	10978
														P78921	SPBC337.05c	P78921	Probable T-complex protein 1 subunit theta	cct8	35151	8963
														P78929	SPAC20G4.06c	P78929	Cofilin	cof1	73661	79539
														P78937	SPBC27.08c	P78937	Sulfate adenylyltransferase	sua1	140361	28115
														P78946	SPBC29B5.03c	P78946	60S ribosomal protein L26	rpl26	13613	23256
														P78953	SPCC4B3.15	P78953	Division mal foutue 1 protein	mid1	1069	444
														P78954	SPAC16E8.15	P78954	Eukaryotic translation initiation factor 4E-1	tif451	11980	7695
														P78958	SPBC32F12.11	P78958	Glyceraldehyde-3-phosphate dehydrogenase 1	tdh1	1017701	272090
														P78963	SPBC16H5.11c	P78963	Protein arginine N-methyltransferase skb1	skb1	10501	6599
														P78965	SPBC17A3.07	P78965	Glutathione reductase	pgr1	32278	27609
														P78968	SPAC57A7.08	P78968	Serine/threonine-protein phosphatase PP-Z	pzh1	4803	7112
														P78974	SPAC1805.06c	P78974	Delta-aminolevulinic acid dehydratase	hem2	12655	3561
														P79005	SPAC16A10.07c	P79005	Telomere length regulator taz1	taz1	449	0
														P79007	SPBC3B8.02	P79007	Transcriptional activator hap5	hap5	6739	1365
														P79009	SPAC694.05c	P79009	40S ribosomal protein S25-A	rps25a	0	0
														P79010	SPAC1296.02	P79010	Cytochrome c oxidase subunit 4, mitochondrial	cox4	36444	45310
														P79011	SPCC1672.08c	P79011	Transcription initiation factor IIE subunit beta	tfa2	731	0
														P79013	SPAC144.11	P79013	40S ribosomal protein S11	rps11a	0	0
														P79015	SPAC3H5.10	P79015	60S ribosomal protein L32-A	rpl32a	93883	2785
														P79057	SPAC23C11.02c	P79057	40S ribosomal protein S23	rps23a	0	0
														P79058	SPAC10F6.16	P79058	Uncharacterized protein C10F6.16	SPAC10F6.16	9229	7281
														P79060	SPBC23G7.05	P79060	Protein translation factor sui1	sui1	18530	29730
														P79063	SPAC1834.01	P79063	Eukaryotic peptide chain release factor subunit 1	sup45	14777	12109
														P79064	SPAC4C5.04	P79064	DNA damage tolerance protein rad31	rad31	3721	0
														P79065	SPAC3C7.12	P79065	Tip elongation protein 1	tip1	2565	1298
														P79071	SPCC622.18	P79071	60S ribosomal protein L6	rpl6	84427	46512
														P79081	SPAC1002.07c	P79081	N-acetyltransferase ats1	ats1	5062	0
														P79082	SPBC27.06c	P79082	Protein mgr2	mgr2	0	0
														P79083	SPAC4D7.05	P79083	Eukaryotic translation initiation factor 3 subunit I	tif34	54518	22768
														P79088	SPBC354.02c	P79088	Protein transport protein sec61 subunit alpha	sec61	8071	6058
														P87027	SPAC1565.06c	P87027	Septum-promoting GTP-binding protein 1	spg1	0	4549
														P87041	SPCC1795.03	P87041	UDP-galactose transporter	gms1	3149	1575
														P87048	SPBP19A11.03c	P87048	26S proteasome regulatory subunit rpn1	rpn1	28765	10266
														P87050	SPAC57A10.02	P87050	Mitosis inducer protein kinase cdr2	cdr2	5046	1470
														P87051	SPAC57A10.03	P87051	Peptidyl-prolyl cis-trans isomerase ppi1	ppi1	8229	0
														P87053	SPAC57A10.05c	P87053	F-box/WD repeat-containing protein pof1	pof1	701	0
														P87055	SPAC57A10.07	P87055	Uncharacterized protein C57A10.07	SPAC57A10.07	3285	2761
														P87057	SPAC57A10.09c	P87057	Non-histone chromosomal protein 6	nhp6	13541	20192
														P87058	SPAC57A10.10c	P87058	La protein homolog	sla1	18101	15227
														P87059	SPAC57A10.11c	P87059	Mitochondrial intermembrane space import and assembly protein 40	mia40	5222	5401
														P87061	SPCC1223.06	P87061	Tip elongation aberrant protein 1	tea1	1910	1993
														P87109	SPAC20G8.02	P87109	Probable phospholipase C20G8.02, mitochondrial	SPAC20G8.02	824	0
														P87110	SPAC20G8.03	P87110	Myo-inositol transporter 2	itr2	3405	0
														P87111	SPAC20G8.04c	P87111	Probable electron transfer flavoprotein-ubiquinone oxidoreductase, mitochondrial	SPAC20G8.04c	37684	7725
														P87112	SPAC20G8.06	P87112	General negative regulator of transcription subunit 1	not1	3791	2916
														P87115	SPAC20G8.09c	P87115	ribosome biogenesis ATPase	nat10	7563	5475
														P87117	SPAC20G8.10c	P87117	Vacuolar protein sorting-associated protein atg6	atg6	0	987
														P87118	SPAC3A12.02	P87118	Putative inorganic pyrophosphatase C3A12.02	SPAC3A12.02	494	0
														P87121	SPAC3A12.05c	P87121	Transcription initiation factor TFIID subunit 2	taf2	1133	852
														P87123	SPAC3A12.07	P87123	DNA-directed RNA polymerase II subunit RPB11	rpb11	8891	4697
														P87124	SPAC3A12.08	P87124	Uncharacterized protein C3A12.08	SPAC3A12.08	1734	3678
														P87126	SPAC3A12.11c	P87126	Pre-mRNA-splicing factor cwf2	cwf2	827	3745
														P87127	SPAC3A12.12	P87127	Protein atp11, mitochondrial	atp11	3486	0
														P87128	SPAC3A12.13c	P87128	Probable eukaryotic translation initiation factor 3 subunit J	SPAC3A12.13c	2320	4652
														P87131	SPAC3A12.17c	P87131	Cysteine synthase 2	cys12	6961	2863
														P87132	SPAC167.05	P87132	Uncharacterized protein C167.05		3133	4746
														P87133	SPAC167.06c	P87133	Meiotically up-regulated gene 143 protein	mug143	5061	19304
														P87137	SPAC57A7.06	P87137	U3 snoRNP protein Utp14 (predicted)	utp14	1612	562
														P87138	SPAC57A7.07c	P87138	Uncharacterized protein C57A7.07c	SPAC57A7.07c	1931	3768
														P87140	SPAC57A7.10c	P87140	Probable coatomer subunit gamma	sec21	24155	16147
														P87141	SPAC57A7.11	P87141	WD repeat-containing protein mip1	mip1	274	1118
														P87142	SPAC57A7.12	P87142	Heat shock protein 70 homolog C57A7.12	ssz1	53643	15514
														P87144	SPBC25H2.02	P87144	Threonine--tRNA ligase, cytoplasmic	ths1	42693	18433
														P87145	SPBC25H2.03	P87145	Protein VAC14 homolog	SPBC25H2.03	282	1052
														P87146	SPBC25H2.04c	P87146	Mitochondrial import inner membrane translocase subunit tim22	tim22	0	0
														P87147	SPBC25H2.05	P87147	Nascent polypeptide-associated complex subunit alpha	egd2	135201	43891
														P87150	SPBC25H2.09	P87150	Uncharacterized protein C25H2.09	SPBC25H2.09	5521	5875
														P87151	SPBC25H2.10c	P87151	Uncharacterized protein C25H2.10c	SPBC25H2.10c	2092	3240
														P87152	SPBC25H2.11c	P87152	Transcriptional activator spt7	spt7	3267	0
														P87153	SPBC25H2.12c	P87153	Probable T-complex protein 1 subunit eta	cct7	24803	7140
														P87154	SPBC25H2.13c	P87154	DNA polymerase epsilon catalytic subunit A	pol2	657	0
														P87157	SPBC25H2.16c	P87157	Probable ADP-ribosylation factor-binding protein C25H2.16c	SPBC25H2.16c	13835	11965
														P87158	SPBC19F8.08	P87158	40S ribosomal protein S4-A	rps4a	177738	49129
														P87167	SPBC3D6.02	P87167	Uba3-binding protein but2	but2	93997	60477
														P87169	SPBC3D6.04c	P87169	Spindle assembly checkpoint component mad1	mad1	832	2369
														P87171	SPBC3D6.06c	P87171	Ribose-phosphate pyrophosphokinase 5	SPBC3D6.06c	17254	6408
														P87173	SPBC3D6.08c	P87173	U6 snRNA-associated Sm-like protein LSm1	lsm1	6151	5032
														P87174	SPBC3D6.09	P87174	DNA polymerase epsilon subunit D	dpb4	0	0
														P87177	SPBC3D6.12	P87177	Uncharacterized WD repeat-containing protein C3D6.12	SPBC3D6.12	1260	1498
														P87178	SPBC3D6.13c	P87178	Uncharacterized protein C3D6.13c	SPBC3D6.13c	10049	7507
														P87214	SPAC31G5.08	P87214	Uroporphyrinogen-III synthase	ups1	736	368
														P87216	SPAC10F6.06	P87216	Protein vip1	vip1	139690	128485
														P87228	SPCC364.07	P87228	Putative D-3-phosphoglycerate dehydrogenase		115364	18950
														P87230	SPCC4G3.04c	P87230	2-methoxy-6-polyprenyl-1,4-benzoquinol methylase, mitochondrial	coq5	9179	3181
														P87232	SPCC4G3.06c	P87232	54S ribosomal protein L4, mitochondrial	mrpl4	1440	1324
														P87233	SPCC4G3.07c	P87233	SWM histone demethylase complex subunit phf1	phf1	0	0
														P87234	SPCC4G3.09c	P87234	GTPase-activating protein gyp3	gyp3	0	0
														P87238	SPCC4G3.13c	P87238	CUE domain-containing protein 4, mitochondrial	SPCC4G3.13c	7590	2902
														P87239	SPCC4G3.14	P87239	DnaJ homolog 1, mitochondrial	mdj1	7017	3028
														P87240	SPCC4G3.15c	P87240	General negative regulator of transcription subunit 2	not2	3510	2692
														P87241	SPCC4G3.16	P87241	Diaminohydroxyphosphoribosylamino-pyrimidine deaminase	rib2	3557	5313
														P87242	SPCC4G3.17	P87242	HD domain-containing protein C4G3.17	SPCC4G3.17	30875	1018
														P87243	SPCC4G3.18	P87243	Ribosome biogenesis protein Rix1 (predicted)	rix1	7127	5243
														P87294	SPAC16A10.02	P87294	Putative RNA polymerase II transcriptional coactivator	SPAC16A10.02	6961	1927
														P87295	SPAC16A10.03c	P87295	Pep5-like zinc finger protein C16A10.03c	SPAC16A10.03c	0	0
														P87303	SPBC13G1.13	P87303	RNA polymerase II transcription factor B subunit 2	tfb2	1242	0
														P87305	SPBC31F10.03	P87305	Cation transport regulator-like protein	SPBC31F10.03	1193	0
														P87306	SPBC31F10.04c	P87306	Mediator of RNA polymerase II transcription subunit 17	med17	2219	0
														P87308	SPBC31F10.07	P87308	Protein lsb5	lsb5	7630	14568
														P87312	SPBC31F10.11c	P87312	Pre-mRNA-splicing factor cwf4	cwf4	3585	1473
														P87313	SPBC31F10.12	P87313	Translation machinery-associated protein 20	tma20	7693	8490
														P87314	SPBC31F10.13c	P87314	Protein hir1	hip1	1718	1386
														P87315	SPBC31F10.14c	P87315	Histone transcription regulator 3 homolog	hip3	1190	0
														P87316	SPBC31F10.15c	P87316	Putative ATP synthase subunit epsilon, mitochondrial	atp15	15789	15588
														P87317	SPBC31F10.16	P87317	Uncharacterized protein C31F10.16	SPBC31F10.16	5515	3837
														P87319	SPBC21C3.01c	P87319	Vacuolar protein sorting-associated protein 13a	vps13a	148	0
														P87320	SPBC1718.06	P87320	Protein msp1, mitochondrial	msp1	844	1444
														P87323	SPBC887.10	P87323	Response regulator mcs4	mcs4	4376	2228
														P87324	SPAC27E2.05	P87324	DNA polymerase subunit delta-2	cdc1	479	739
														Q00472	SPBC15D4.15	Q00472	4-nitrophenylphosphatase	pho2	60742	41298
														Q01112	SPAC110.03	Q01112	Cell division control protein 42 homolog	cdc42	29312	21374
														Q01475	SPBC31F10.06c	Q01475	Small COPII coat GTPase sar1	sar1	63871	34057
														Q01663	SPAC1783.07c	Q01663	AP-1-like transcription factor	pap1	2711	2321
														Q01682	SPBC428.03c	Q01682	Thiamine-repressible acid phosphatase pho4	pho4	23201	50497
														Q02061	SPAC23G3.01	Q02061	DNA-directed RNA polymerase II subunit RPB2	rpb2	8429	2359
														Q02088	SPAC27F1.02c	Q02088	Tropomyosin	cdc8	34651	38093
														Q02592	SPCC737.09c	Q02592	Heavy metal tolerance protein	hmt1	7242	13917
														Q02787	SPAC144.03	Q02787	Adenylosuccinate synthetase	ade2	74961	21351
														Q02953	SPAC2E12.02	Q02953	Heat shock factor protein	hsf1	7245	699
														Q03319	SPAC2G11.11c	Q03319	Probable ATP-dependent RNA helicase prh1	prh1	3745	695
														Q03392	SPBC16D10.09	Q03392	Proliferating cell nuclear antigen	pcn1	14754	16428
														Q04665	SPAC23H3.13c	Q04665	Guanine nucleotide-binding protein alpha-2 subunit	gpa2	1995	2086
														Q06975	SPBC20F10.01	Q06975	H/ACA ribonucleoprotein complex subunit 1	gar1	24777	26611
														Q09100	SPAC3G6.04	Q09100	RNA-binding protein rnp24	rnp24	1673	3508
														Q09116	SPAC821.06	Q09116	Septin homolog spn2	spn2	6859	5230
														Q09127	SPBC18E5.04	Q09127	60S ribosomal protein L10-A	rpl10a	4321	10154
														Q09130	SPBC17G9.09	Q09130	Eukaryotic translation initiation factor 2 subunit gamma	tif213	43752	12981
														Q09140	SPBPJ4664.06	Q09140	UDP-glucose:glycoprotein glucosyltransferase	gpt1	6476	1738
														Q09146	SPBC365.13c	Q09146	Brefeldin A resistance protein	hba1	7535	2304
														Q09170	SPCC18B5.11c	Q09170	Serine/threonine-protein kinase cds1	cds1	3137	3092
														Q09171	SPBC30D10.13c	Q09171	Pyruvate dehydrogenase E1 component subunit beta, mitochondrial	pdb1	63024	34187
														Q09172	SPCC1223.11	Q09172	Protein phosphatase 2C homolog 2	ptc2	8406	825
														Q09173	SPAC2G11.07c	Q09173	Protein phosphatase 2C homolog 3	ptc3	27346	28701
														Q09174	SPCC736.04c	Q09174	Alpha-1,2-galactosyltransferase	gma12	6014	1076
														Q09176	SPAP8A3.06	Q09176	Splicing factor U2AF 23 kDa subunit	SPAP8A3.06	4407	5201
														Q09177	SPAC1687.01	Q09177	DNA-directed RNA polymerases I and III subunit RPAC2	rpc19	25230	14389
														Q09179	SPAC23H4.06	Q09179	Glutamine synthetase	gln1	161356	63384
														Q09181	SPBC776.09	Q09181	Putative ATP-dependent RNA helicase ste13	ste13	20830	11519
														Q09184	SPAC23H4.09	Q09184	Curved DNA-binding protein	cdb4	50232	10052
														Q09188	SPBC530.10c	Q09188	ADP,ATP carrier protein	anc1	27771	57823
														Q09189	SPAC1556.03	Q09189	5-azacytidine resistance protein azr1	azr1	2187	0
														Q09191	SPAC23C4.15	Q09191	DNA-directed RNA polymerases I, II, and III subunit RPABC1	rpb5	10430	4899
														Q09196	SPAP8A3.08	Q09196	Myosin regulatory light chain cdc4	cdc4	16916	19695
														Q09329	SPBC4.05	Q09329	Protein mlo2	mlo2	3438	5583
														Q09330	SPBC1D7.04	Q09330	mRNA export protein mlo3	mlo3	27161	28228
														Q09668	SPAC11E3.15	Q09668	60S ribosomal protein L22	rpl22	114229	41304
														Q09669	SPAC5H10.06c	Q09669	Alcohol dehydrogenase 4	adh4	17568	6319
														Q09671	SPAC5H10.10	Q09671	Putative NADPH dehydrogenase C5H10.10	SPAC5H10.10	14486	866
														Q09672	SPAC5H10.09c	Q09672	Probable 3-methyl-2-oxobutanoate hydroxymethyltransferase	SPAC5H10.09c	3179	1019
														Q09673	SPAC5H10.08c	Q09673	Pantoate--beta-alanine ligase	pan6	9080	4129
														Q09674	SPAC5H10.01	Q09674	UPF0317 protein C5H10.01	SPAC5H10.01	95997	0
														Q09676	SPAC5H10.03	Q09676	Uncharacterized protein C5H10.03	SPAC5H10.03	80014	44175
														Q09677	SPAC5H10.05c	Q09677	Uncharacterized protein C5H10.05c	SPAC5H10.05c	20089	0
														Q09680	SPAC5H10.12c	Q09680	Uncharacterized protein C5H10.12c	SPAC5H10.12c	2888	0
														Q09681	SPAC5H10.13c	Q09681	Probable alpha-1,2-galactosyltransferase gmh2	gmh2	10238	0
														Q09682	SPAC13C5.01c	Q09682	Probable proteasome subunit alpha type-4		16566	11932
														Q09683	SPAC13C5.07	Q09683	DNA repair protein rad32	rad32	0	0
														Q09685	SPAC13C5.02	Q09685	DNA replication protein 4	dre4	350	1984
														Q09686	SPAC13C5.04	Q09686	Putative glutamine amidotransferase-like protein C13C5.04	SPAC13C5.04	7991	24246
														Q09687	SPAC13C5.05c	Q09687	Probable phosphoacetylglucosamine mutase 1	SPAC13C5.05c	1444	1631
														Q09689	SPAC2F7.05c	Q09689	Probable eukaryotic translation initiation factor 5	SPAC2F7.05c	8475	3086
														Q09690	SPAC2F7.03c	Q09690	Dual specificity protein kinase pom1	pom1	1580	0
														Q09692	SPAC2F7.13c	Q09692	Tryptophan--tRNA ligase, cytoplasmic	wrs1	13317	5671
														Q09694	SPAC227.18	Q09694	Saccharopine dehydrogenase [NAD(+), L-lysine-forming]	lys3	49394	41946
														Q09696	SPAC2F7.04	Q09696	Mediator of RNA polymerase II transcription subunit 1	med1	3476	2249
														Q09697	SPAC13A11.01c	Q09697	Rho-GTPase-activating protein 8	rga8	6658	4129
														Q09698	SPAC2F7.07c	Q09698	Uncharacterized protein C2F7.07c	SPAC2F7.07c	0	646
														Q09699	SPAC2F7.08c	Q09699	SWI/SNF chromatin-remodeling complex subunit snf5	snf5	0	0
														Q09702	SPAC2F7.11	Q09702	Negative regulator of differentiation 1	nrd1	15694	3132
														Q09704	SPAC2F7.14c	Q09704	Exosome complex component rrp4	rrp4	6562	906
														Q09705	SPAC2F7.15	Q09705	Uncharacterized protein C2F7.15	SPAC2F7.15	1739	0
														Q09706	SPAC2F7.16c	Q09706	Uncharacterized protein C2F7.16c	SPAC2F7.16c	447	1022
														Q09709	SPAC18B11.02c	Q09709	Uncharacterized protein C18B11.02c	SPAC18B11.02c	2442	0
														Q09710	SPAC18B11.03c	Q09710	Uncharacterized protein C18B11.03c	SPAC18B11.03c	0	0
														Q09711	SPAC18B11.04	Q09711	Calcium-binding protein NCS-1	ncs1	3376	5473
														Q09713	SPAC18B11.06	Q09713	U3 snoRNP-associated protein Lcp5 (predicted)	lcp5	1477	2912
														Q09714	SPAC18B11.08c	Q09714	Uncharacterized protein C18B11.08c	SPAC18B11.08c	19774	0
														Q09715	SPAC18B11.10	Q09715	Transcriptional repressor tup11	tup11	9282	3367
														Q09716	SPAC18B11.11	Q09716	Uncharacterized protein C18B11.11		707	674
														Q09717	SPBC1773.07c	Q09717	Ran-specific GTPase-activating protein 1	sbp1	26737	15238
														Q09718	SPAC31A2.09c	Q09718	AP-2 complex subunit mu	apm4	2994	8731
														Q09719	SPAC31A2.07c	Q09719	ATP-dependent RNA helicase dbp10	dbp10	2184	829
														Q09720	SPAC31A2.04c	Q09720	Probable proteasome subunit beta type-2	SPAC31A2.04c	21108	9126
														Q09721	SPAC31A2.10	Q09721	Uncharacterized protein C31A2.10	SPAC31A2.10	1949	0
														Q09722	SPAC1751.03	Q09722	Eukaryotic translation initiation factor 3 subunit M	eif3m	17770	5583
														Q09723	SPAC31A2.02	Q09723	Multifunctional methyltransferase subunit trm112	trm112	30477	10327
														Q09724	SPAC31A2.03	Q09724	Putative 54S ribosomal protein C31A2.03, mitochondrial	SPAC31A2.03	1779	0
														Q09725	SPAC31A2.05c	Q09725	Sister chromatid cohesion protein mis4	mis4	0	0
														Q09726	SPAC31A2.06	Q09726	ATPase synthesis protein 25, mitochondrial	atp25	357	0
														Q09727	SPAC31A2.08	Q09727	Uncharacterized protein C31A2.08	SPAC31A2.08	1805	0
														Q09728	SPAC31A2.11c	Q09728	Metal-binding regulatory protein cuf1	cuf1	990	0
														Q09729	SPAC31A2.12	Q09729	Arrestin domain-containing protein C31A2.12	SPAC31A2.12	1257	585
														Q09731	SPAC31A2.14	Q09731	UBP9-binding protein bun107	bun107	2747	3985
														Q09732	SPAC31A2.15c	Q09732	Sister chromatid cohesion protein dcc1	dcc1	0	0
														Q09733	SPAC31A2.16	Q09733	Rho guanine nucleotide exchange factor gef2	gef2	276	497
														Q09735	SPAC13A11.05	Q09735	Putative aminopeptidase C13A11.05	SPAC13A11.05	15968	15100
														Q09736	SPAC13A11.02c	Q09736	Lanosterol 14-alpha demethylase erg11	erg11	31313	10513
														Q09740	SPBC12C2.11	Q09740	Probable glucosamine--fructose-6-phosphate aminotransferase [isomerizing]		11366	3435
														Q09741	SPBC12C2.07c	Q09741	Spermidine synthase	SPBC12C2.07c	95351	30885
														Q09744	SPBC12C2.03c	Q09744	Uncharacterized FAD-binding protein C12C2.03c	SPBC12C2.03c	14439	0
														Q09745	SPBC12C2.04	Q09745	Uncharacterized protein C12C2.04	SPBC12C2.04	16079	22485
														Q09746	SPBC12C2.05c	Q09746	Protein BZZ1	bzz1	865	2334
														Q09747	SPBC12C2.06	Q09747	ATP-dependent RNA helicase dbp5	dbp5	20181	11144
														Q09748	SPBC12C2.08	Q09748	Dynamin-like protein C12C2.08	SPBC12C2.08	7790	4643
														Q09750	SPBC12C2.10c	Q09750	Paired amphipathic helix protein pst1	pst1	2293	4971
														Q09751	SPBC12C2.12c	Q09751	Lactoylglutathione lyase	glo1	11870	43192
														Q09755	SPAC24H6.10c	Q09755	Putative phospho-2-dehydro-3-deoxyheptonate aldolase	SPAC24H6.10c	73482	12441
														Q09756	SPAC24H6.04	Q09756	Hexokinase-1	hxk1	89954	42944
														Q09757	SPAC24H6.07	Q09757	40S ribosomal protein S9-A	rps9a	110580	2964
														Q09758	SPAC24H6.01c	Q09758	Putative membrane-bound O-acyltransferase C24H6.01c		763	2584
														Q09760	SPAC24H6.03	Q09760	Cullin-3	cul3	667	569
														Q09764	SPAC24H6.11c	Q09764	Uncharacterized protein C24H6.11c	SPAC24H6.11c	1539	1477
														Q09765	SPAC24H6.12c	Q09765	NEDD8-activating enzyme E1 catalytic subunit	uba3	2436	878
														Q09766	SPAC24H6.13	Q09766	Uncharacterized membrane protein C24H6.13	SPAC24H6.13	9559	906
														Q09768	SPAC22F3.10c	Q09768	Glutamate--cysteine ligase	gcs1	14471	5075
														Q09769	SPAC22F3.06c	Q09769	Lon protease homolog, mitochondrial	pim1	7033	3193
														Q09770	SPAC1296.01c	Q09770	Probable phosphoacetylglucosamine mutase 2		3602	0
														Q09774	SPAC22F3.07c	Q09774	ATP synthase subunit g, mitochondrial	atp20	19998	18158
														Q09775	SPAC22F3.08c	Q09775	ATP-dependent RNA helicase rok1	rok1	3128	283
														Q09776	SPAC22F3.11c	Q09776	U4/U6.U5 small nuclear ribonucleoprotein component snu23	snu23	0	0
														Q09778	SPAC22F3.13	Q09778	Tuberous sclerosis 1 protein homolog	tsc1	4450	2810
														Q09779	SPAC1D4.14	Q09779	Uncharacterized protein C1D4.14		1042	1387
														Q09780	SPAC13G6.11c	Q09780	Putative mevalonate kinase	erg12	8037	2129
														Q09781	SPAC13G6.02c	Q09781	40S ribosomal protein S1-A	rps101	81674	22579
														Q09782	SPAC13G6.03	Q09782	GPI ethanolamine phosphate transferase 2	las21	273	3558
														Q09783	SPAC13G6.04	Q09783	Mitochondrial import inner membrane translocase subunit tim8	tim8	31735	22458
														Q09785	SPAC13G6.06c	Q09785	Putative glycine dehydrogenase [decarboxylating], mitochondrial	gcv2	37621	15960
														Q09787	SPAC13G6.09	Q09787	Uncharacterized protein C13G6.09	SPAC13G6.09	3503	6644
														Q09790	SPAC13G6.14	Q09790	Diphosphoinositol polyphosphate phosphohydrolase aps1	aps1	2883	1732
														Q09793	SPAC22G7.09c	Q09793	Nucleoporin nup45	nup45	2511	7575
														Q09794	SPAC22G7.06c	Q09794	Protein ura1;Glutamine-dependent carbamoyl-phosphate synthase;Aspartate carbamoyltransferase	ura1	31124	7383
														Q09795	SPAC22G7.01c	Q09795	Uncharacterized peptidase C22G7.01c		19239	18130
														Q09796	SPAC22G7.02	Q09796	Importin beta-like protein kap111	kap111	563	0
														Q09798	SPAC22G7.04	Q09798	PAB-dependent poly(A)-specific ribonuclease subunit pan2	ubp13	2267	0
														Q09799	SPAC22G7.05	Q09799	Protein kri1	kri1	5524	1214
														Q09801	SPAC22G7.10	Q09801	Pre-mRNA polyadenylation factor fip1	iss1	5544	0
														Q09803	SPAC2G11.06	Q09803	Suppressor protein of bem1/bed5 double mutants	vps4	3374	1244
														Q09804	SPAC2G11.02	Q09804	Probable nucleolar pre-ribosomal-associated protein 2	urb2	1678	1680
														Q09805	SPAC2G11.03c	Q09805	Putative vacuolar protein sorting-associated protein C2G11.03c	SPAC2G11.03c	4093	4583
														Q09807	SPAC2G11.05c	Q09807	pH-response regulator protein palA/rim20	rim20	1306	0
														Q09809	SPAC2G11.09	Q09809	Uncharacterized membrane protein C2G11.09	SPAC2G11.09	1576	2247
														Q09810	SPAC2G11.10c	Q09810	Adenylyltransferase and sulfurtransferase uba4;Adenylyltransferase uba4;Sulfurtransferase uba4	uba4	2297	910
														Q09813	SPAC2G11.14	Q09813	Putative transcription initiation factor TFIID 111 kDa subunit	taf111	1958	2964
														Q09814	SPAC2G11.15c	Q09814	Trimethylguanosine synthase	tgs1	863	0
														Q09815	SPAC16C9.07	Q09815	Serine/threonine-protein kinase ppk5	ppk5	1719	1712
														Q09816	SPAC16C9.02c	Q09816	S-methyl-5-thioadenosine phosphorylase	SPAC16C9.02c	20545	4225
														Q09817	SPAC16C9.03	Q09817	60S ribosomal export protein nmd3	nmd3	4982	1358
														Q09818	SPAC16C9.04c	Q09818	Putative general negative regulator of transcription C16C9.04c	SPAC16C9.04c	5628	3654
														Q09819	SPAC16C9.05	Q09819	Uncharacterized protein C16C9.05	SPAC16C9.05	2671	0
														Q09820	SPAC16C9.06c	Q09820	Regulator of nonsense transcripts 1 homolog	SPAC16C9.06c	3388	0
														Q09822	SPAC20G8.05c	Q09822	Cell division control protein 15	cdc15	3062	3013
														Q09826	SPBC646.13	Q09826	Protein sds23/moc1	sds23	46519	22857
														Q09827	SPAC4G8.02c	Q09827	Probable protein transport protein Sec61 subunit gamma	SPAC4G8.02c	0	6418
														Q09828	SPAC4G8.09	Q09828	Putative leucine--tRNA ligase, mitochondrial	SPAC4G8.09	919	0
														Q09831	SPAC4G8.05	Q09831	Serine/threonine-protein kinase ppk14	ppk14	5553	0
														Q09833	SPAC4G8.07c	Q09833	tRNA (uracil(54)-C(5))-methyltransferase	SPAC4G8.07c	3383	0
														Q09834	SPAC4G8.08	Q09834	Uncharacterized mitochondrial carrier C4G8.08	SPAC4G8.08	4669	0
														Q09835	SPAC4G8.10	Q09835	Protein transport protein gos1	gos1	0	2526
														Q09836	SPAC4G8.11c	Q09836	Probable mitochondrial ATPase complex subunit atp10	atp10	1203	0
														Q09839	SPAC16C9.01c	Q09839	Uncharacterized protein C16C9.01c		5249	9104
														Q09841	SPAC23D3.07	Q09841	Probable proteasome subunit beta type-7	SPAC23D3.07	13568	8713
														Q09843	SPAC23D3.02	Q09843	Replication factor C subunit 2	rfc2	5455	2779
														Q09845	SPAC23D3.04c	Q09845	Glycerol-3-phosphate dehydrogenase [NAD(+)] 2	gpd2	41226	24787
														Q09847	SPAC23D3.06c	Q09847	Nucleoporin nup146	nup146	3122	1923
														Q09848	SPAC23D3.08	Q09848	KH domain-containing protein C23D3.08	SPAC23D3.08	7867	11417
														Q09849	SPAC23D3.09	Q09849	SWI/SNF and RSC complexes subunit arp42	arp42	5973	8335
														Q09851	SPAC23D3.11	Q09851	NADPH-dependent 1-acyldihydroxyacetone phosphate reductase	ayr1	3649	20121
														Q09852	SPAC23D3.12	Q09852	Putative inorganic phosphate transporter C23D3.12	SPAC23D3.12	4271	891
														Q09853	SPAC23D3.13c	Q09853	Protein MON2 homolog	mon2	1290	0
														Q09856	SPAC29E6.02	Q09856	Uncharacterized protein C29E6.02		356	643
														Q09857	SPAC29E6.03c	Q09857	Uncharacterized protein C29E6.03c		2197	3731
														Q09859	SPAC29E6.05c	Q09859	Probable peptide methionine sulfoxide reductase		4330	7436
														Q09860	SPAC29E6.06c	Q09860	Probable cysteine--tRNA ligase		11370	3062
														Q09863	SPAC29E6.10c	Q09863	Stress response protein nst1	nst1	1225	0
														Q09864	SPAC12G12.04	Q09864	Heat shock protein 60, mitochondrial	hsp60	90636	44876
														Q09866	SPAC12G12.01c	Q09866	Uncharacterized WD repeat-containing protein C12G12.01c		1742	210
														Q09867	SPAC12G12.02	Q09867	rRNA-processing protein efg1	efg1	3061	1151
														Q09868	SPAC12G12.03	Q09868	RNA-binding post-transcriptional regulator cip2	cip2	7643	3498
														Q09869	SPAC12G12.05c	Q09869	Transcription initiation factor TFIID subunit 9	taf9	6873	9418
														Q09870	SPAC12G12.06c	Q09870	Probable RNA 3-terminal phosphate cyclase-like protein	SPAC12G12.06c	11881	5221
														Q09871	SPAC12G12.07c	Q09871	Uncharacterized protein C12G12.07c	SPAC12G12.07c	29608	9593
														Q09875	SPAC12G12.12	Q09875	Uncharacterized protein C12G12.12	SPAC12G12.12	4582	8734
														Q09878	SPCC584.01c	Q09878	Probable sulfite reductase [NADPH] flavoprotein component	SPCC584.01c	50456	12363
														Q09879	SPCC188.08c	Q09879	Probable ubiquitin carboxyl-terminal hydrolase 5	ubp5	1205	635
														Q09882	SPCC188.11	Q09882	Pre-mRNA-processing protein 45	prp45	0	0
														Q09885	SPCC584.11c	Q09885	Survival factor 1	svf1	14566	4157
														Q09889	SPCC584.15c	Q09889	Arrestin domain-containing protein C584.15c	SPCC584.15c	1656	2181
														Q09891	SPAC24B11.12c	Q09891	Putative phospholipid-transporting ATPase C24B11.12c	SPAC24B11.12c	1298	632
														Q09892	SPAC24B11.06c	Q09892	Mitogen-activated protein kinase sty1	sty1	13575	8730
														Q09893	SPAC24B11.05	Q09893	Uncharacterized protein C24B11.05	SPAC24B11.05	12954	7251
														Q09894	SPAC24B11.07c	Q09894	Uncharacterized protein C24B11.07c	SPAC24B11.07c	2344	0
														Q09895	SPAC24B11.08c	Q09895	Uncharacterized protein C24B11.08c	SPAC24B11.08c	1920	0
														Q09896	SPAC24B11.09	Q09896	UPF0041 protein C24B11.09	SPAC24B11.09	0	2971
														Q09897	SPAC24B11.10c	Q09897	Chitin synthase regulatory factor 3	chr3	3185	3260
														Q09898	SPAC24B11.11c	Q09898	Serine/threonine-protein kinase sid2	sid2	3317	4051
[truncated: 1,118 more rows]
