# Supplementary material for: Targeting of SUMO substrates to a Cdc48–Ufd1–Npl4 segregase and STUbL pathway in fission yeast
Source: Nat Commun. 2015 Nov 5;6:8827. doi: 10.1038/ncomms9827 (PMC4667616; doi:10.1038/ncomms9827)
Supplement: Supplementary Data 6 — Sumoylated peptides co-modified by phospho or acetyl groups. [file ncomms9827-s7.xlsx]

## Sheet: Table S4
Supplementary Data 6. Sumoylated peptides co-modified by phospho or acetyl groups
Proteins	Protein names	Gene names	Additional modifications	Positions of additional modification within proteins	Positions of GlyGly modifications within proteins	Modified sequences	Identified ufd1ΔCt213-342	Localization prob (ufd1ΔCt213-342)	Number of additional modifications on peptide (ufd1ΔCt213-342)	PEP (ufd1ΔCt213-342)	Score (ufd1ΔCt213-342)	Mass error (ufd1ΔCt213-342) [ppm]	GlyGly modified sequences without additional modifications identified (ufd1ΔCt213-342)	Identified wt SILAC	Identified ufd1ΔCt213-342 SILAC	Identified slx8-1 SILAC	Localization prob (SILAC)	Number of additional modifications on peptide (SILAC)	PEP (SILAC)	Score (SILAC)	Mass error (SILAC) [ppm]	GlyGly modified sequences without additional modifications identified (wt SILAC)	GlyGly modified sequences without additional modifications identified (ufd1ΔCt213-342 SILAC)	GlyGly modified sequences without additional modifications identified (slx8-1 SILAC)	Sequence window	Reverse	Contaminant
P04909;P04910	Histone H2A-alpha;Histone H2A-beta	hta1;hta2	Acetyl (K)	5	14	_(ac)SGGK(ac)SGGK(ac)AAVAK(gl)SAQSRSAK_	+	1	2	2.3194e-14	141.1	-0.42341		+	+	+	1	2	1.8089e-18	149.73	0.12957				___________MSGGKSGGKAAVAKSAQSRS
					9	_(ac)SGGK(ac)SGGK(gl)AAVAK_	+	1	1	0.00022979	85.457	0.23492
P04909;P04910	Histone H2A-alpha;Histone H2A-beta	hta1;hta2	Acetyl (K)	9	14	_(ac)SGGK(ac)SGGK(ac)AAVAK(gl)SAQSRSAK_	+	1	2	2.3194e-14	141.1	-0.42341		+	+	+	1	2	1.8089e-18	149.73	0.12957				_______MSGGKSGGKAAVAKSAQSRSAKAG
P04913	Histone H2B-alpha	htb1	Acetyl (K)	6	7	_(ac)SAAEK(ac)K(gl)PASK(ac)APAGK_	+	0.997014	2	3.0304e-18	165.45	-0.28777		+	+	+	0.997	2	3.918e-13	168.41	-0.34562				__________MSAAEKKPASKAPAGKAPRDT
					7	_(ac)SAAEK(ac)K(gl)PASK_	+	0.985	1	6.246e-08	119.62	-0.20284
					7	_SAAEK(ac)K(gl)PASK(ac)APAGK_								+			0.878	2	5.5095e-07	78.285	0.37205
P04913	Histone H2B-alpha	htb1	Acetyl (K)	11	7	_(ac)SAAEK(ac)K(gl)PASK(ac)APAGK_	+	1	2	3.0304e-18	165.45	-0.28777		+	+	+	1	2	3.918e-13	168.41	-0.34562				_____MSAAEKKPASKAPAGKAPRDTMKSAD
					7	_K(gl)PASK(ac)APAGK(ac)APRDTMK_	+	0.989	2	7.1584e-09	140.28	-0.16279		+	+	+	0.991	2	2.7081e-08	109.13	0.38719
					7	_SAAEK(ac)K(gl)PASK(ac)APAGK_								+			1	2	5.5095e-07	78.285	0.37205
					23	_PASK(ac)APAGK(ac)APRDTM(ox)K(gl)SADK_	+	0.999	2	0.025326	35.834	-0.68083			+		1	2	0.0006793	64.295	-0.064116
P04913	Histone H2B-alpha	htb1	Acetyl (K)	16	7	_K(gl)PASK(ac)APAGK(ac)APRDTMK_	+	1	2	7.1584e-09	140.28	-0.16279		+	+	+	1	2	2.7081e-08	109.13	0.38719				MSAAEKKPASKAPAGKAPRDTMKSADKKRGK
					23	_PASK(ac)APAGK(ac)APRDTM(ox)K(gl)SADK_	+	0.812	2	0.025326	35.834	-0.68083			+		0.95	2	0.0006793	64.295	-0.064116
P08096	DNA topoisomerase 2	top2	Acetyl (K)	1240	1254	_STGTRK(ac)PRAIAGSSSSTAVK(gl)K_	+	1	1	0.0041664	68.49	-0.078024			+		1	1	2.3816e-08	104.33	-0.55169	_PRAIAGSSSSTAVK(gl)K(gl)EASSESK_; _PRAIAGSSSSTAVK(gl)K_	_PRAIAGSSSSTAVK(gl)K(gl)EASSESK_; _PRAIAGSSSSTAVK(gl)K_	_PRAIAGSSSSTAVK(gl)K(gl)EASSESK_; _PRAIAGSSSSTAVK(gl)K_	NRTKKKPRGKSTGTRKPRAIAGSSSSTAVKK
P09322	Histone H4	hhf1	Acetyl (K)	6	9	_(ac)SGRGK(ac)GGK(gl)GLGK(ac)GGAK_	+	0.992314	2	0.0028224	59.579	0.59433		+	+	+	1	2	1.6779e-11	131.48	0.11938				__________MSGRGKGGKGLGKGGAKRHRK
P09322	Histone H4	hhf1	Acetyl (K)	9	6	_(ac)SGRGK(gl)GGK(ac)GLGK(ac)GGAK_								+	+	+	0.974	2	7.8621e-07	93.768	0.31376				_______MSGRGKGGKGLGKGGAKRHRKILR
P09322	Histone H4	hhf1	Acetyl (K)	13	9	_(ac)SGRGK(ac)GGK(gl)GLGK(ac)GGAK_								+	+	+	1	2	1.6779e-11	131.48	0.11938				___MSGRGKGGKGLGKGGAKRHRKILRDNIQ
					6	_(ac)SGRGK(gl)GGK(ac)GLGK(ac)GGAK_								+	+	+	1	2	7.8621e-07	93.768	0.31376
P09988;P10651	Histone H3.1/H3.2;Histone H3.3	hht1;hht3	Acetyl (K)	24	19	_STGGK(ac)APRK(gl)QLASK(ac)AARK_	+	0.999958	2	2.4293e-06	103.85	0.049202		+	+	+	1	2	3.3467e-12	116.13	0.19037				RKSTGGKAPRKQLASKAARKAAPATGGVKKP
					28	_QLASK(ac)AARK(gl)AAPATGGVK_								+	+	+	0.855	1	2.2491e-08	100.39	0.58703
P09988;P10651	Histone H3.1/H3.2;Histone H3.3	hht1;hht3	Acetyl (K)	15	19	_STGGK(ac)APRK(gl)QLASK(ac)AARK_	+	0.999963	2	2.4293e-06	103.85	0.049202		+	+	+	1	2	3.3467e-12	116.13	0.19037				_MARTKQTARKSTGGKAPRKQLASKAARKAA
					24	_STGGK(ac)APRK(ac)QLASK(gl)AARK_								+	+		1	2	2.0192e-12	122.29	0.19016
P09988;P10651	Histone H3.1/H3.2;Histone H3.3	hht1;hht3	Acetyl (K)	28	24	_QLASK(gl)AARK(ac)AAPATGGVK_	+	0.989887	1	4.3005e-05	92.679	0.14454													GGKAPRKQLASKAARKAAPATGGVKKPHRYR
P09988;P10651	Histone H3.1/H3.2;Histone H3.3	hht1;hht3	Acetyl (K)	19	24	_STGGK(ac)APRK(ac)QLASK(gl)AARK_								+	+		0.998975	2	2.0192e-12	122.29	0.19016
Q09814	Trimethylguanosine synthase	tgs1	Acetyl (K)	3	14	_M(ox)NK(ac)NEELDEDELLK(gl)K_	+	1	1	0.0023655	72.315	-0.16493	_NEELDEDELLK(gl)K_	+	+	+	1	1	0.00015052	69.594	1.1419	_NEELDEDELLK(gl)K_			_____________MNKNEELDEDELLKKCII
O13351	Ubiquitin-like protein pmt3/smt3	pmt3	Phospho (STY)	20	30	_SAITPT(ph)TGDTSQQDVK(gl)PSTEHINLK_	+	0.829252	1	5.418e-10	128.98	-1.9281	_SAITPTTGDTSQQDVK(gl)PSTEHINLK_; _SAITPTTGDTSQQDVK(gl)PSTE_; _ADK(gl)SAITPTTGDTSQQDVK(gl)PSTE_; _K(gl)SAITPTTGDTSQQDVK(gl)PSTE_	+	+	+	0.764518	1	1.8791e-17	150.26	-0.18663	_SAITPTTGDTSQQDVK(gl)PSTE_; _SAITPTTGDTSQQDVK(gl)PSTEHINLK_	_ADK(gl)SAITPTTGDTSQQDVK(gl)PSTE_; _K(gl)SAITPTTGDTSQQDVK(gl)PSTE_; _SAITPTTGDTSQQDVK(gl)PSTE_; _SAITPTTGDTSQQDVK(gl)PSTEHINLK_	_ADK(gl)SAITPTTGDTSQQDVK(gl)PSTE_; _K(gl)SAITPTTGDTSQQDVK(gl)PSTE_; _SAITPTTGDTSQQDVK(gl)PSTE_; _SAITPTTGDTSQQDVK(gl)PSTEHINLK_	PSANISDADKSAITPTTGDTSQQDVKPSTEH
O13351	Ubiquitin-like protein pmt3/smt3	pmt3	Phospho (STY)	25	30	_SAIT(ph)PTTGDTS(ph)QQDVK(gl)PSTE_									+	+	0.861348	2	0.0016256	54.521	0.36209				SDADKSAITPTTGDTSQQDVKPSTEHINLKV
O13351	Ubiquitin-like protein pmt3/smt3	pmt3	Phospho (STY)	15	30	_S(ph)AIT(ph)PTTGDTSQQDVK(gl)PSTEHINLK_										+	0.986374	2	5.5876e-18	154.28	-0.095734				_MSESPSANISDADKSAITPTTGDTSQQDVK
O13351	Ubiquitin-like protein pmt3/smt3	pmt3	Phospho (STY)	18	30	_SAIT(ph)PTTGDTSQQDVK(gl)PSTE_	+	0.978	1	4.2006e-12	137.7	-0.20223		+	+	+	0.948	1	4.4649e-17	138.8	-0.46964				ESPSANISDADKSAITPTTGDTSQQDVKPST
					30	_SAIT(ph)PTTGDTSQQDVK(gl)PSTEHINLK_	+	0.987471	1	1.7382e-30	218.98	-0.30525		+	+	+	0.995	1	1.564e-61	281.27	-0.97481
					30	_SAIT(ph)PTTGDTS(ph)QQDVK(gl)PSTE_									+	+	0.882	2	0.001042	57.694	-0.28758
					30	_S(ph)AIT(ph)PTTGDTSQQDVK(gl)PSTEHINLK_										+	0.998	2	5.5876e-18	154.28	-0.095734
O13734	Shugoshin-2	sgo2	Phospho (STY)	7	3	_(ac)SK(gl)ASLS(ph)PNVEDLK_	+	0.958973	1	8.4969e-07	121.27	0.28085	_(ac)SK(gl)ASLSPNVEDLK_; _SK(gl)ASLSPNVEDLK_		+		0.995518	1	8.94041e-06	119.23	0.2422	_(ac)SK(gl)ASLSPNVEDLK_	_(ac)SK(gl)ASLSPNVEDLK_		_________MSKASLSPNVEDLKKKQIRQYK
O13734	Shugoshin-2	sgo2	Phospho (STY)	526	525	_LLSSVTNLK(gl)S(ph)PNE_	+	1	1	0.00016602	90.754	-0.3557	_LLSSVTNLK(gl)SPNE_												SYNNLELLSSVTNLKSPNENDRVTKTQSRRE
					525	_LLSSVTNLK(gl)S(ph)PNENDRVTK_	+	1	1	1.0258e-11	135.1	0.50897
O13734	Shugoshin-2	sgo2	Phospho (STY)	240	242	_NHEYEIVS(ph)PK(gl)SLSNK_	+	0.907	1	1.2573e-05	101.72	-0.27534	_NHEYEIVSPK(gl)SLSNK_												IDSAPQEKNHEYEIVSPKSLSNKINNQAAAQ
					232	_SIDSAPQEK(gl)NHEYEIVS(ph)PK_	+	1	1	3.9003e-15	171.89	-1.4585
O13923	Coronin-like protein crn1	crn1	Phospho (STY)	501	510	_PASS(ph)PVTFSEDVK(gl)K_	+	0.9102	1	3.8781e-09	148.52	0.02269			+		0.917316	1	1.98247e-05	120.11	0.2615				REKTPVEKSFPKPASSPVTFSEDVKKEPSEE
O14174	SAGA complex subunit Spt20	spt20	Phospho (STY)	172	167	_DTK(gl)PNTNS(ph)PPVYHTVLRPTPE_	+	0.997432	1	1.57502e-12	145.89	-0.056037	_DTK(gl)PNTNSPPVYHTVLRPTPE_										_DTK(gl)PNTNSPPVYHTVLRPTPE_	_DTK(gl)PNTNSPPVYHTVLRPTPE_	NPINNQPEDTKPNTNSPPVYHTVLRPTPETL
O14174	SAGA complex subunit Spt20	spt20	Phospho (STY)	373	395	_FPANAASSES(ph)PPNATGNFLPSGPVPANEPM(ox)LK(gl)RESVDLIK_									+		0.886118	1	5.04633e-05	85.244	0.099799	_FPANAASSESPPNATGNFLPSGPVPANEPMLK(gl)RESVDLIK_	_FPANAASSESPPNATGNFLPSGPVPANEPMLK(gl)RESVDLIK_	_FPANAASSESPPNATGNFLPSGPVPANEPMLK(gl)RESVDLIK_	PKPMQKFPANAASSESPPNATGNFLPSGPVP
O14174	SAGA complex subunit Spt20	spt20	Phospho (STY)	398	395	_FPANAASSESPPNATGNFLPSGPVPANEPMLK(gl)RES(ph)VDLIK_								+	+	+	1	1	5.5371e-11	126.83	0.53348				PSGPVPANEPMLKRESVDLIKIRQLAILFQQ
O14207	Protein mms22	mus7	Phospho (STY)	81	89	_S(ph)DQNLAETK(gl)REEENK_									+		1	1	0.000141732	90.896	-0.17861				VSSLPELNRNVSFEKSDQNLAETKREEENKR
O14246	Protection of telomeres protein tpz1	tpz1	Phospho (STY)	342	349	_RSQS(ph)IQSTDSK(gl)QRVE_									+		0.855	1	0.0068513	69.922	0.38814				STEQLNSSLTIERSQSIQSTDSKQRVETQSH
						_RSQS(ph)IQS(ph)TDSK(gl)QRVE_									+	+	0.973	2	0.0007191	73.036	0.6881
O14246	Protection of telomeres protein tpz1	tpz1	Phospho (STY)	345	349	_RSQS(ph)IQS(ph)TDSK(gl)QRVE_									+	+	0.974	2	0.0007191	73.036	0.6881				QLNSSLTIERSQSIQSTDSKQRVETQSHRRS
O14258	Metallothionein expression activator	ace2	Phospho (STY)	320	317	_AFAK(gl)LSS(ph)PAEYVSEFEK_								+		+	0.803	1	0.00021868	72.145	-0.22122			_AFAK(gl)LSSPAEYVSEFEK_	VCRHTDNQKAFAKLSSPAEYVSEFEKFSSVC
O14258	Metallothionein expression activator	ace2	Phospho (STY)	273	283	_TAPNIS(ph)PVSPFAQLVK(gl)LEPTSPQK_								+	+	+	0.887059	1	1.8282e-09	107.08	0.51158	_TAPNISPVSPFAQLVK(gl)LEPTSPQK_		_TAPNISPVSPFAQLVK(gl)LEPTSPQK_	AHPVDLSSPETAPNISPVSPFAQLVKLEPTS
O14269	Mmi1-driven selective elimination factor Iss10	iss10	Phospho (STY)	325	313	_NSIVSVK(gl)NEEPSVILGNQS(ph)PISD_	+	0.753383	1	0.0379182	31.78	0.26276			+	+	0.892	1	4.001e-06	83.747	0.62193	_NSIVSVK(gl)NEE_	_NSIVSVK(gl)NEE_		VSVKNEEPSVILGNQSPISDLHPYSPSWIPY
O42648	Ino80 complex HMG box subunit Nhp10 (predicted)	nht10	Phospho (STY)	171	178	_ITNTDPIPS(ph)PIITNLK(gl)TESSK_	+	0.999955	1	5.23198e-06	94.201	0.2381	_ITNTDPIPSPIITNLK(gl)TESSK_		+		0.999537	1	0.000118361	81.574	-0.30637				VQSKDEKITNTDPIPSPIITNLKTESSKSSG
O42957	Ubiquitin-like-specific protease 1	ulp1	Phospho (STY)	300	309	_S(ph)LLLLIRDLK(gl)EK_	+	1	1	2.6706e-05	111.27	0.18513	_SLLLLIRDLK(gl)EK_		+	+	1	1	5.52701e-05	104.92	-0.12294		_SLLLLIRDLK(gl)EK_	_SLLLLIRDLK(gl)EK_	QPARNIVTSDIQNEKSLLLLIRDLKEKQTES
O43019	Putative transcription factor sre2	sre2	Phospho (STY)	345	340	_LK(gl)RTVSS(ph)PCASISSK_								+		+	0.930584	1	0.0023352	50.077	0.46098				GNEFETPNKLKRTVSSPCASISSKRSYGDIA
O43065	Probable helicase mot1	mot1	Phospho (STY)	144	148	_LEEERLSTRSHS(ph)QEIK(gl)PIVDFGPDEETAK_	+	0.832108	1	2.0576e-06	102.49	0.030296	_IK(gl)PIVDFGPDEE_; _LEEERLSTRSHSQEIK(gl)PIVDFGPDEETAK_									_IK(gl)PIVDFGPDEE_	_IK(gl)PIVDFGPDEE_; _LEEERLSTRSHSQEIK(gl)PIVDFGPDEETAK_	_IK(gl)PIVDFGPDEE_; _LEEERLSTRSHSQEIK(gl)PIVDFGPDEETAK_	EVSKLEEERLSTRSHSQEIKPIVDFGPDEET
O43071	Pre-mRNA-processing factor 17	prp17	Phospho (STY)	179	183	_VES(ph)LDVK(gl)SEK_	+	0.992601	1	0.0133513	54.471	-0.18533		+	+	+	0.999933	1	0.0031633	76.588	-0.0058446				QSSSPLEYSEYEEVESLDVKSEKDTESNNLG
O43071	Pre-mRNA-processing factor 17	prp17	Phospho (STY)	184	183	_VESLDVK(gl)S(ph)EK_								+			1	1	0.0022177	83.204	0.68344				LEYSEYEEVESLDVKSEKDTESNNLGQNELL
O43083	Histone promoter control protein 2	hpc2	Phospho (STY)	252	244	_AVK(gl)LETPLTST(ph)PPIPPLSEPK_	+	0.921138	1	0.00167658	69.259	0.045116	_AVK(gl)LETPLTSTPPIPPLSEPK_		+		0.771034	1	0.000166715	75.018	0.21581	_AVK(gl)LETPLTSTPPIPPLSEPK_	_AVK(gl)LETPLTSTPPIPPLSEPK_	_AVK(gl)LETPLTSTPPIPPLSEPK_	ENTKKAVKLETPLTSTPPIPPLSEPKHSPAT
O60016	Histone-lysine N-methyltransferase, H3 lysine-9 specific	clr4	Phospho (STY)	178	174	_RELVSNSIK(gl)EATS(ph)PK_	+	0.859269	1	3.34358e-05	86.258	-0.22028			+	+	0.989	1	8.2527e-07	104.23	-0.053044				SQKRELVSNSIKEATSPKTSSILTKPRNPSK
O60158	Bouquet formation protein 4	bqt4	Phospho (STY)	206	212	_EIHS(ph)EENETK(gl)DEIK_	+	1	1	1.0201e-08	141.6	0.19867	_EIHSEENETK(gl)DEIK_; _EIHSEENETK(gl)DEIK(gl)SEK_										_EIHSEENETK(gl)DEIK_; _EIHSEENETK(gl)DEIK(gl)SEK_		TILQHDNKEEDKEIHSEENETKDEIKSEKKE
					216	_EIHS(ph)EENETKDEIK(gl)SEK_	+	0.972	1	0.0028734	65.915	-0.4704	_EIHSEENETKDEIK(gl)SEK_; _EIHSEENETK(gl)DEIK(gl)SEK_										_EIHSEENETK(gl)DEIK_; _EIHSEENETK(gl)DEIK(gl)SEK_
O60184	General transcriptional corepressor ssn6	ssn6	Phospho (STY)	895	885	_K(gl)LENSTVVSGS(ph)PSSSSK_	+	0.964	1	9.239e-09	129.07	-0.0076449	_K(gl)LENSTVVSGSPSSSSK_												RDSSKKLENSTVVSGSPSSSSKSDAAKSIKP
					901	_KLENSTVVSGS(ph)PSSSSK(gl)SDAAK_	+	0.758	1	2.3278e-09	114.37	-0.37923
O74354	Nucleolar protein dnt1	dnt1	Phospho (STY)	85	89	_VIVESFS(ph)SPLK(gl)K_							_VIVESFSSPLK(gl)K_	+		+	0.770752	1	0.00049652	72.089	0.14602	_VIVESFSSPLK(gl)K_	_VIVESFSSPLK(gl)K_	_VIVESFSSPLK(gl)K(gl)LDGTM(ox)INFK_; _VIVESFSSPLK(gl)K_	GEIFPTNSKVIVESFSSPLKKLDGTMINFKE
O74354	Nucleolar protein dnt1	dnt1	Phospho (STY)	515	525	_TFS(ph)PEIREPSLTK(gl)K_									+	+	0.995565	1	2.5242e-06	102.98	0.30317				RTLSYSRLSELSKTFSPEIREPSLTKKTAVS
O74354	Nucleolar protein dnt1	dnt1	Phospho (STY)	391	394	_VDS(ph)PNK(gl)SLVNDNVSAK_	+	0.999995	1	3.48829e-08	117.4	-0.31656	_VDSPNK(gl)SLVNDNVSAK_											_VDSPNK(gl)SLVNDNVSAK_	PSENSDTSDDLTKVDSPNKSLVNDNVSAKHD
O74354	Nucleolar protein dnt1	dnt1	Phospho (STY)	276	270	_DNDRK(gl)YLVEHS(ph)PAALIK_	+	1	1	1.6997e-08	117.05	0.028053	_DNDRK(gl)YLVEHSPAALIK_; _DNDRK(gl)YLVE_	+	+	+	1	1	2.1526e-12	142.25	0.13715	_DNDRK(gl)YLVE_	_DNDRK(gl)YLVEHSPAALIK_; _DNDRK(gl)YLVE_	_DNDRK(gl)YLVEHSPAALIK_; _DNDRK(gl)YLVE_	RLRMKDNDRKYLVEHSPAALIKESETIDGID
					282	_HS(ph)PAALIK(gl)E_	+	1	1	0.0022721	68.809	0.11485	_YLVEHSPAALIK(gl)ESETIDGIDDK_		+	+	1	1	1.3773e-05	113.8	-0.015126	_YLVEHSPAALIK(gl)ESETIDGIDDK_	_YLVEHSPAALIK(gl)ESETIDGIDDK_	_YLVEHSPAALIK(gl)ESETIDGIDDK_
					282	_YLVEHS(ph)PAALIK(gl)ESETIDGIDDK_	+	1	1	1.196e-09	118.43	0.071005		+	+	+	1	1	1.2051e-18	161.24	-0.035085
					270; 282	_DNDRK(gl)YLVEHS(ph)PAALIK(gl)ESETIDGIDDK_										+	1	1	1.4e-17	145.87	0.070164
O74434	Meiotically up-regulated gene 174 protein	mug174	Phospho (STY)	148	143	_ASQK(gl)QQMLS(ph)PE_	+	1	1	0.027806	45.864	0.10176	_ASQK(gl)QQM(ox)LSPE_												SKFMNSKASQKQQMLSPETMQKVDLAGRASP
					143	_ASQK(gl)QQM(ox)LS(ph)PETMQK_	+	0.995		3.0865e-05	84.249	-0.30027		+	+	+	0.995963	1	7.393e-06	79.467	-0.45657
O74502	DNA mismatch repair protein msh6	msh6	Phospho (STY)	149	138	_LLRTSVK(gl)QEPDSEEEIDS(ph)PTK_	+	0.902204	1	1.50086e-14	157.08	0.3028	_LLRTSVK(gl)QEPDSEEEIDSPTK_; _LLRTSVK(gl)QEPDSEEE_	+	+	+	0.974	1	4.1662e-24	167.17	0.14503	_LLRTSVK(gl)QEPDSEEEIDSPTK_; _LLRTSVK(gl)QEPDSEEE_	_LLRTSVK(gl)QEPDSEEEIDSPTK_; _LLRTSVK(gl)QEPDSEEE_	_LLRTSVK(gl)QEPDSEEEIDSPTK_; _LLRTSVK(gl)QEPDSEEE_	RTSVKQEPDSEEEIDSPTKKKSFKSLDTSIF
O74502	DNA mismatch repair protein msh6	msh6	Phospho (STY)	143	138	_LLRTSVK(gl)QEPDS(ph)EEE_	+	1	1	0.00026504	73.688	-0.24084		+	+	+	1	1	0.0049771	60.55	-0.070075				SPGKLLRTSVKQEPDSEEEIDSPTKKKSFKS
					138	_LLRTSVK(gl)QEPDS(ph)EEEIDSPTK_	+	1		2.532e-14	146.25	0.28162		+	+	+	1	1	2.8671e-24	174.55	0.31867
O74964	Chromatin structure-remodeling complex subunit rsc1	rsc1	Phospho (STY)	168	160	_FVK(gl)NEDEAYDS(ph)DLYVEEEDSDVK_	+	0.862116	1	1.40338e-06	106.69	0.37143	_FVK(gl)NEDEAYDSDLYVEEEDSDVK_	+	+	+	0.955	1	1.5796e-17	141.69	0.18939	_FVK(gl)NEDEAYDSDLYVEEEDSDVK_	_FVK(gl)NEDEAYDSDLYVEEEDSDVK_	_FVK(gl)NEDEAYDSDLYVEEEDSDVK_	PNGSKFVKNEDEAYDSDLYVEEEDSDVKGRS
O94619	Adhesion defective protein 2	adn2	Phospho (STY)	89	94	_RMS(ph)PVAVK(gl)HE_	+	1	1	0.00399111	73.279	-0.73923													SQEETNSLAKRHKRMSPVAVKHEGISNNESS
O94720	GATA zinc finger domain-containing protein C1393.08	SPCC1393.08	Phospho (STY)	338	344	_GST(ph)PLAAVK(gl)TEK_	+	0.887501	1	4.58221e-05	104.73	-0.33851	_GSTPLAAVK(gl)TEK_	+	+	+	0.929496	1	5.0369e-05	107.15	0.38839	_GSTPLAAVK(gl)TEK_	_GSTPLAAVK(gl)TEK_		SLSLKSTLAEGMKGSTPLAAVKTEKASKAAR
O94720	GATA zinc finger domain-containing protein C1393.08	SPCC1393.08	Phospho (STY)	533	544	_IS(ph)FDSLDNSVIVK(gl)K_	+	0.943342	1	1.0426e-05	104.45	-0.044962	_ISFDSLDNSVIVK(gl)K_; _ISFDSLDNSVIVK(gl)K(gl)EEEIENK_									_ISFDSLDNSVIVK(gl)K_; _ISFDSLDNSVIVK(gl)K(gl)EEEIENK_	_ISFDSLDNSVIVK(gl)K_; _ISFDSLDNSVIVK(gl)K(gl)EEEIENK_	_ISFDSLDNSVIVK(gl)K_; _ISFDSLDNSVIVK(gl)K(gl)EEEIENK_	MPNTDADVSLEHAKISFDSLDNSVIVKKEEE
O94720	GATA zinc finger domain-containing protein C1393.08	SPCC1393.08	Phospho (STY)	540	544	_ISFDSLDNS(ph)VIVK(gl)K_	+	0.945483	1	0.00347364	58.32	-0.43932													VSLEHAKISFDSLDNSVIVKKEEEIENKFSV
O94720	GATA zinc finger domain-containing protein C1393.08	SPCC1393.08	Phospho (STY)	536	544	_ISFDS(ph)LDNSVIVK(gl)K_	+	0.981382	1	0.00192803	68.129	0.27887													TDADVSLEHAKISFDSLDNSVIVKKEEEIEN
O94720	GATA zinc finger domain-containing protein C1393.08	SPCC1393.08	Phospho (STY)	479	483	_GPGGEDGM(ox)S(ph)DEVK(gl)SEFPVLSK_	+	0.960197	1	0.00333535	56.468	0.29815	_GPGGEDGMSDEVK(gl)SEFPVLSK_; _VK(gl)SEFPVLSK_									_GPGGEDGMSDEVK(gl)SEFPVLSK_	_GPGGEDGMSDEVK(gl)SEFPVLSK_; _VK(gl)SEFPVLSK_	_GPGGEDGMSDEVK(gl)SEFPVLSK_; _VK(gl)SEFPVLSK_	TRRRRGKGPGGEDGMSDEVKSEFPVLSKSVT
O94720	GATA zinc finger domain-containing protein C1393.08	SPCC1393.08	Phospho (STY)	231	237	_LSNLGFM(ox)S(ph)PQSPVK(gl)RELNDSTSPSK_	+	0.985811	1	2.25462e-06	102.95	-0.0582	_LSNLGFM(ox)SPQSPVK(gl)RE_; _LSNLGFMSPQSPVK(gl)RELNDSTSPSK_	+	+	+	0.968825	1	8.3403e-12	116.38	0.52784	_LSNLGFM(ox)SPQSPVK(gl)RE_; _LSNLGFMSPQSPVK(gl)RELNDSTSPSK_	_LSNLGFM(ox)SPQSPVK(gl)RE_; _LSNLGFMSPQSPVK(gl)RELNDSTSPSK_	_LSNLGFM(ox)SPQSPVK(gl)RE_	YPTNYGCKLSNLGFMSPQSPVKRELNDSTSP
					237	_LSNLGFM(ox)S(ph)PQSPVK(gl)RE_										+	0.802	1	0.0048958	50.653	-0.10666
O94751	Checkpoint serine/threonine-protein kinase bub1	bub1	Phospho (STY)	600	605	_HDFGQLS(ph)PIEHK(gl)PFFPK_							_HDFGQLSPIEHK(gl)PFFPK_	+	+	+	1	1	1.8757e-09	110.44	0.13946				ATIPHENGKHDFGQLSPIEHKPFFPKNDDEL
P04909	Histone H2A-alpha	hta1	Phospho (STY)	125	127	_TSGRT(ph)GK(gl)PSQEL_								+	+	+	0.811019	1	0.00099199	65.038	-0.052089				VPNINAHLLPKTSGRTGKPSQEL________
P04910	Histone H2A-beta	hta2	Phospho (STY)	122	120	_LLGHVTIAQGGVVPNINAHLLPK(gl)QS(ph)GK_	+	1	1	4.65303e-15	144.57	0.83718	_LLGHVTIAQGGVVPNINAHLLPK(gl)QSGK_											_LLGHVTIAQGGVVPNINAHLLPK(gl)QSGK_	GGVVPNINAHLLPKQSGKGKPSQEL______
P07799	DNA topoisomerase 1	top1	Phospho (STY)	111	99	_TAVVK(gl)EEEDFNEIAKPS(ph)PK_	+	1	1	2.5632e-26	212.82	0.089885	_TAVVK(gl)EEEDFNEIAK_; _TAVVK(gl)EEEDFNEIAKPSPK_	+	+	+	1	1	1.6149e-30	230.69	-1.0418	_TAVVK(gl)EEEDFNEIAK_	_TAVVK(gl)EEEDFNEIAK_	_TAVVK(gl)EEEDFNEIAK_	AVVKEEEDFNEIAKPSPKHKRVSKANGSKNG
P08096	DNA topoisomerase 2	top2	Phospho (STY)	1310	1292	_SSDINIVK(gl)TEDNSHGLSVEENRISKS(ph)PGLDSSDSGK_	+	0.925965	1	1.79022e-16	163.16	0.12483	_INIVK(gl)TE_; _K(gl)SSDINIVK(gl)TE_; _SSDINIVK(gl)TE_; _SSDINIVK(gl)TEDNSHGLSVEE_; _SSDINIVK(gl)TEDNSHGLSVEENRISK_	+			0.825148	1	7.0988e-27	189.76	0.30803	_INIVK(gl)TE_; _K(gl)SSDINIVK(gl)TE_; _SSDINIVK(gl)TE_; _SSDINIVK(gl)TEDNSHGLSVE_; _SSDINIVK(gl)TEDNSHGLSVEE_; _SSDINIVK(gl)TEDNSHGLSVEENRISK_	_K(gl)SSDINIVK(gl)TE_; _SSDINIVK(gl)TE_; _SSDINIVK(gl)TEDNSHGLSVE_; _SSDINIVK(gl)TEDNSHGLSVEE_; _SSDINIVK(gl)TEDNSHGLSVEENRISK_	_INIVK(gl)TE_; _K(gl)SSDINIVK(gl)TE_; _SSDINIVK(gl)TE_; _SSDINIVK(gl)TEDNSHGLSVE_; _SSDINIVK(gl)TEDNSHGLSVEE_; _SSDINIVK(gl)TEDNSHGLSVEENRISK_	DNSHGLSVEENRISKSPGLDSSDSGKSRKRS
					1309	_NRISK(gl)S(ph)PGLDSSDSGK_								+		+	0.817	1	0.014432	49.463	0.321
P08096	DNA topoisomerase 2	top2	Phospho (STY)	1301	1292	_SSDINIVK(gl)TEDNSHGLS(ph)VEENRISK_	+	0.995858	1	7.98716e-40	238.42	-0.83917	_INIVK(gl)TE_; _K(gl)SSDINIVK(gl)TE_; _SSDINIVK(gl)TE_; _SSDINIVK(gl)TEDNSHGLSVEE_; _SSDINIVK(gl)TEDNSHGLSVEENRISK_									_INIVK(gl)TE_; _K(gl)SSDINIVK(gl)TE_; _SSDINIVK(gl)TE_; _SSDINIVK(gl)TEDNSHGLSVE_; _SSDINIVK(gl)TEDNSHGLSVEE_; _SSDINIVK(gl)TEDNSHGLSVEENRISK_	_K(gl)SSDINIVK(gl)TE_; _SSDINIVK(gl)TE_; _SSDINIVK(gl)TEDNSHGLSVE_; _SSDINIVK(gl)TEDNSHGLSVEE_; _SSDINIVK(gl)TEDNSHGLSVEENRISK_	_INIVK(gl)TE_; _K(gl)SSDINIVK(gl)TE_; _SSDINIVK(gl)TE_; _SSDINIVK(gl)TEDNSHGLSVE_; _SSDINIVK(gl)TEDNSHGLSVEE_; _SSDINIVK(gl)TEDNSHGLSVEENRISK_	SDINIVKTEDNSHGLSVEENRISKSPGLDSS
P08096	DNA topoisomerase 2	top2	Phospho (STY)	1308	1292	_SSDINIVK(gl)TEDNSHGLSVEENRIS(ph)K_	+	0.999724	1	1.25047e-30	224.13	0.22415													TEDNSHGLSVEENRISKSPGLDSSDSGKSRK
					1309	_NRIS(ph)K(gl)SPGLDSSDSGK_								+	+	+	0.99619	1	1.8782e-07	115.76	0.36994
P08096	DNA topoisomerase 2	top2	Phospho (STY)	1401	1398; 1399	_ASSVK(gl)K(gl)QS(ph)PEDDDDDFIIPGSSSTPK_									+		0.975994	1	0.00213224	73.805	0.19917	_ASSVK(gl)K(gl)QSPEDDDDDFIIPGSSSTPK_	_ASSVK(gl)K(gl)QS(ph)PEDDDDDFIIPGSSSTPK_		SAKNKGKKASSVKKQSPEDDDDDFIIPGSSS
P28706	DNA repair protein rad13	rad13	Phospho (STY)	578	584	_PGIENPIIS(ph)PLLPVK(gl)DDEK_	+	1	1	0.00110115	72.425	0.25344													SDLDAAKPGIENPIISPLLPVKDDEKDLDLR
P30776	Cohesin subunit rad21	rad21	Phospho (STY)	444	441	_RK(gl)NES(ph)PEEVEPAK_	+	1	1	2.09597e-23	77.078	2.3255													QADFKQAILRKRKNESPEEVEPAKHQRTDTS
P41004	Structural maintenance of chromosomes protein 4	cut3	Phospho (STY)	51	47	_DVASIVK(gl)IEQT(ph)PSRPFFNDFLK_							_DVASIVK(gl)IE_; _DVASIVK(gl)IEQTPSRPFFNDFLK_; _VASIVK(gl)IE_	+	+	+	0.904	1	4.2934e-37	238.2	-0.25174	_DVASIVK(gl)IE_; _DVASIVK(gl)IEQTPSRPFFNDFLK_	_DVASIVK(gl)IE_; _DVASIVK(gl)IEQTPSRPFFNDFLK_	_DVASIVK(gl)IE_; _DVASIVK(gl)IEQTPSRPFFNDFLK_; _VASIVK(gl)IE_	SPSQKDVASIVKIEQTPSRPFFNDFLKKRIT
P41887	Heat shock protein 90 homolog	swo1	Phospho (STY)	245	237	_APK(gl)IEEVDDES(ph)EKK_	+	1	1	0.000885753	76.573	0.26025	_APK(gl)IEEVDDESEKK_; _APK(gl)IEEVDDESEK_												EEDDKAPKIEEVDDESEKKEKKTKKVKETTT
P87152	Transcriptional activator spt7	spt7	Phospho (STY)	475	485	_VHTDANS(ph)PEENNTPVTK(gl)K_									+		0.892279	1	0.00892914	56.298	0.69122				GGQTQQAVEVHTDANSPEENNTPVTKKEVET
Q09825	Spindle pole body-associated protein sad1	sad1	Phospho (STY)	52	49	_LRYTK(gl)IRS(ph)PPTRVSIESITPK_	+	0.992925	1	0.000652503	75.896	0.47014	_LRYTK(gl)IRSPPTRVSIESITPK_										_LRYTK(gl)IRSPPTRVSIE_		DLASKMHKLRYTKIRSPPTRVSIESITPKQR
Q09869	Transcription initiation factor TFIID subunit 9	taf9	Phospho (STY)	162	161	_LDFSVK(gl)S(ph)E_	+	1	1	0.000335456	115.14	0.53397	_LDFSVK(gl)SE_									_LDFSVK(gl)SE_	_LDFSVK(gl)SE_	_LDFSVK(gl)SE_	SDSRMEEDKLDFSVKSE______________
Q09948	Chromatin structure-remodeling complex subunit rsc4	rsc4	Phospho (STY)	300	305	_RSTSVAPSFITSDQAAT(ph)PDVLK(gl)SEE_	+	0.975422	1	4.18283e-06	91.767	-0.78027	_RSTSVAPSFITSDQAATPDVLK(gl)SEE_	+	+	+	0.981278	1	8.7695e-07	76.471	-0.31271	_RSTSVAPSFITSDQAATPDVLK(gl)SEE_	_RSTSVAPSFITSDQAATPDVLK(gl)SEE_	_RSTSVAPSFITSDQAATPDVLK(gl)SEE_	STSVAPSFITSDQAATPDVLKSEEAHVESFS
Q10109	LEM domain protein Heh1/Lem2	lem2	Phospho (STY)	140	121	_PSNIETPVK(gl)IESPHVSQNNTFQSYSELS(ph)PNVETSLTM(ox)K_							_PSNIETPVK(gl)IE_; _PSNIETPVK(gl)IESPHVSQNNTFQSYSE_		+		0.941369	1	2.1386e-05	95.939	0.53252	_PSNIETPVK(gl)IE_; _PSNIETPVK(gl)IESPHVSQNNTFQSYSE_	_PSNIETPVK(gl)IE_; _PSNIETPVK(gl)IESPHVSQNNTFQSYSE_; _TEPLLSPQFIDKPSNIETPVK(gl)IE_	_PSNIETPVK(gl)IE_	PHVSQNNTFQSYSELSPNVETSLTMKTPPAH
Q10134	Iron-sensing transcription factor 1	fep1	Phospho (STY)	123	124	_T(ph)K(gl)ASPTPLE_	+	0.998786	1	0.00183036	85.845	0.036718													KSLSPNPSSVPSSTETKASPTPLESKPQIVS
Q10425	Eukaryotic translation initiation factor 3 subunit B	SPAC25G10.08	Phospho (STY)	23	16	_DQIVVK(gl)DEEIDVS(ph)ELEVK_	+	1	1	0.0167823	40.104	-0.26274	_DQIVVK(gl)DEE_; _DQIVVK(gl)DEEIDVSELEVK_										_DQIVVK(gl)DEE_; _DQIVVK(gl)DEEIDVSELEVK_	_DQIVVK(gl)DEE_	EIKDQIVVKDEEIDVSELEVKLNVTKPVGYD
Q10429	Condensin complex subunit 3	cnd3	Phospho (STY)	828	824	_ARSK(gl)FEET(ph)EEE_								+			0.99133	1	0.0662578	38.995	0.61071				RMLLQNEEARSKFEETEEERLMENAEENEHA
Q10432	Coiled-coil quantitatively-enriched protein 1	ccq1	Phospho (STY)	470	456	_TFVK(gl)SSDSTFPSSQSM(ox)QS(ph)PSK_									+	+	0.804026	1	1.8831e-05	81.197	0.18857			_TFVK(gl)SSDSTFPSSQSM(ox)QSPSK_	VKSSDSTFPSSQSMQSPSKLHSLTSNATDLL
Q1MTR4	Putative histone deacetylase complex subunit cti6	cti6	Phospho (STY)	270	263	_HSVK(gl)EESGEAS(ph)PQSSQQSTITSISTTTRSTRK_	+	0.941083	1	2.34433e-10	119.18	-0.33842	_HSVK(gl)EESGEASPQSSQQSTITSISTTTRSTRK_	+		+	0.795171	1	1.0544e-11	109.09	0.1529				ADEEKHSVKEESGEASPQSSQQSTITSISTT
Q9HDY7	CENP-A chaperone Scm3	scm3	Phospho (STY)	136	141	_AVS(ph)PVHIEDFQS(ph)PQIYK(gl)FK_									+		0.99997	2	9.14873e-05	86.304	0.025371				PGEKAVSPVHIEDFQSPQIYKFKNLSLRDEM
Q9HDY7	CENP-A chaperone Scm3	scm3	Phospho (STY)	127	141	_AVS(ph)PVHIEDFQS(ph)PQIYK(gl)FK_									+		1	2	9.14873e-05	86.304	0.025371				KKLDSSIGNPGEKAVSPVHIEDFQSPQIYKF
Q9HGP4	BET family double bromodomain protein Bdf2	bdf2	Phospho (STY)	191	183	_IK(gl)SEASESAS(ph)PSALQALDSTAAGSSK_	+	0.987627	1	2.64193e-15	159.66	-0.076896	_IK(gl)SEASESASPSALQALDSTAAGSSK_	+	+	+	0.957414	1	4.8699e-25	166.49	-0.092953	_IK(gl)SEASESASPSALQALDSTAAGSSK_	_IK(gl)SEASESASPSALQALDSTAAGSSK_	_IK(gl)SEASESASPSALQALDSTAAGSSK_	NDASNKIKSEASESASPSALQALDSTAAGSS
Q9P6R0	Transcription factor IIIB 60 kDa subunit	brf1	Phospho (STY)	334	329	_RTPDFDGNEVK(gl)SEELS(ph)QTVK_	+	0.966022	1	2.19997e-10	139.47	-0.024252	_RTPDFDGNEVK(gl)SEELSQTVK_; _RTPDFDGNEVK(gl)SEELSQTVK(gl)VESQETPVHLK_									_RTPDFDGNEVK(gl)SEELSQTVK_; _RTPDFDGNEVK(gl)SEELSQTVK(gl)VESQETPVHLK_	_RTPDFDGNEVK(gl)SEELSQTVK_; _RTPDFDGNEVK(gl)SEELSQTVK(gl)VESQETPVHLK_	_RTPDFDGNEVK(gl)SEELSQTVK_; _RTPDFDGNEVK(gl)SEELSQTVK(gl)VESQETPVHLK_	RTPDFDGNEVKSEELSQTVKVESQETPVHLK
Q9P6R0	Transcription factor IIIB 60 kDa subunit	brf1	Phospho (STY)	344	338	_SEELSQTVK(gl)VESQET(ph)PVHLK_	+	0.999795	1	7.93103e-07	107.98	0.49695	_SEELSQTVK(gl)VESQETPVHLK_; _RTPDFDGNEVK(gl)SEELSQTVK(gl)VESQETPVHLK_									_SEELSQTVK(gl)VESQETPVHLK_; _RTPDFDGNEVK(gl)SEELSQTVK(gl)VESQETPVHLK_; _LSQTVK(gl)VE_	_SEELSQTVK(gl)VESQETPVHLK_; _RTPDFDGNEVK(gl)SEELSQTVK(gl)VESQETPVHLK_; _LSQTVK(gl)VE_	_SEELSQTVK(gl)VESQETPVHLK_; _RTPDFDGNEVK(gl)SEELSQTVK(gl)VESQETPVHLK_; _LSQTVK(gl)VE_	KSEELSQTVKVESQETPVHLKADEREIRKEV
Q9P6R0	Transcription factor IIIB 60 kDa subunit	brf1	Phospho (STY)	320	329; 338	_RT(ph)PDFDGNEVK(gl)SEELSQTVK(gl)VESQETPVHLK_							_RTPDFDGNEVK(gl)SEELSQTVK(gl)VESQETPVHLK_	+		+	1	1	8.3064e-35	198.68	0.22007	_RTPDFDGNEVK(gl)SEELSQTVK(gl)VESQETPVHLK_	_RTPDFDGNEVK(gl)SEELSQTVK(gl)VESQETPVHLK_	_RTPDFDGNEVK(gl)SEELSQTVK(gl)VESQETPVHLK_	SNIDHTQEYMSPIKRTPDFDGNEVKSEELSQ
					329	_RT(ph)PDFDGNEVK(gl)SEELSQTVK_	+	1	1	4.80237e-14	152.12	0.23345	_RTPDFDGNEVK(gl)SEELSQTVK_; _RTPDFDGNEVK(gl)SEELSQTVK(gl)VESQETPVHLK_	+	+	+	1	1	3.7301e-16	154.71	-0.3427	_RTPDFDGNEVK(gl)SEELSQTVK_; _RTPDFDGNEVK(gl)SEELSQTVK(gl)VESQETPVHLK_	_RTPDFDGNEVK(gl)SEELSQTVK_; _RTPDFDGNEVK(gl)SEELSQTVK(gl)VESQETPVHLK_	_RTPDFDGNEVK(gl)SEELSQTVK_; _RTPDFDGNEVK(gl)SEELSQTVK(gl)VESQETPVHLK_
Q9UR39	NAD-dependent protein deacetylase hst4	hst4	Phospho (STY)	411	404	_VEIK(gl)QEVEYAT(ph)PSPL_							_VEIK(gl)QEVEYATPSPL_	+	+	+	0.9792	1	3.483e-05	78.088	0.50532	_VEIK(gl)QEVEYATPSPL_		_VEIK(gl)QEVEYATPSPL_	IEIPKVEIKQEVEYATPSPL___________
Q9US25	Chromodomain helicase hrp1	hrp1	Phospho (STY)	1361	1370	_NTT(ph)VSDISPLVK(gl)NEA_	+	0.887483	1	0.00252614	62.167	0.13305	_ISPLVK(gl)NE_; _ISPLVK(gl)NEA_; _NTTVSDISPLVK(gl)NEA_									_ISPLVK(gl)NEA_	_ISPLVK(gl)NEA_	_ISPLVK(gl)NEA_	EPNTEDLSLETEENTTVSDISPLVKNEA___
Q9US25	Chromodomain helicase hrp1	hrp1	Phospho (STY)	1366	1370	_IS(ph)PLVK(gl)NEA_									+		1	1	0.00821554	80.96	-0.261				DLSLETEENTTVSDISPLVKNEA________
Q9USU7	HMG box protein Hmo1	hmo1	Phospho (STY)	161	166	_WGSLS(ph)EDDRK(gl)TYEEEASK_	+	0.797575	1	4.75609e-06	87.326	0.2458	_WGSLSEDDRK(gl)TYEEEASK_									_WGSLSEDDRK(gl)TYEEEASK_		_WGSLSEDDRK(gl)TYEEEASK_	VKEVNKAMHEKWGSLSEDDRKTYEEEASKLR
Q9USU7	HMG box protein Hmo1	hmo1	Phospho (STY)	234	241	_DLIDFSETRPLAQAS(ph)RATPDIK(gl)EQHAK_	+	0.869258	1	6.17986e-10	124.28	-0.15394	_DLIDFSETRPLAQASRATPDIK(gl)EQHAK_; _TRPLAQASRATPDIK(gl)E_									_DLIDFSETRPLAQASRATPDIK(gl)EQHAK_; _TRPLAQASRATPDIK(gl)E_	_DLIDFSETRPLAQASRATPDIK(gl)EQHAK_; _TRPLAQASRATPDIK(gl)E_	_DLIDFSETRPLAQASRATPDIK(gl)EQHAK_; _TRPLAQASRATPDIK(gl)E_	KDLIDFSETRPLAQASRATPDIKEQHAKKPK
Q9USU7	HMG box protein Hmo1	hmo1	Phospho (STY)	237	241	_TRPLAQASRAT(ph)PDIK(gl)E_	+	0.999299	1	2.10766e-11	135.21	-0.07031		+	+	+	0.998719	1	1.0285e-07	124.08	0.12077				IDFSETRPLAQASRATPDIKEQHAKKPKRKH
Q9USU7	HMG box protein Hmo1	hmo1	Phospho (STY)	70	73	_EINM(ox)AIES(ph)PSK(gl)K_	+	0.951923	1	0.00875153	54.65	0.13088	_EINMAIESPSK(gl)K_									_EINMAIESPSK(gl)K_	_EINMAIESPSK(gl)K_	_EINMAIESPSK(gl)K_	TDPSNAKKEINMAIESPSKKATSPKKATPAA
Q9Y7R4	Histone-lysine N-methyltransferase, H3 lysine-4 specific	set1	Phospho (STY)	593	595	_SGSAIKDELIS(ph)PK(gl)K_	+	0.999999	1	4.53661e-05	91.065	0.14758													AAIPKSGSAIKDELISPKKEIDEVLALAPKW
