# Supplementary material for: Targeting of SUMO substrates to a Cdc48–Ufd1–Npl4 segregase and STUbL pathway in fission yeast
Source: Nat Commun. 2015 Nov 5;6:8827. doi: 10.1038/ncomms9827 (PMC4667616; doi:10.1038/ncomms9827)
Supplement: Supplementary Data 7 — Analysis of sumoylation sites mapped onto protein structures. PDB numbers are indicated, as well as the % identity shared between each S. pombe protein and its PDB match. The position and amino acid context of lysines are also indicated for both the identified S. pombe sumoylation sites and their homologous lysine in the crystal or NMR structures. The structures were used to determine whether the lysines are in coils, close to the ends of alpha helices or beta sheets (i.e. within three amino acids to the end of an alpha helix or a beta sheet), or more internal to alpha helices or beta sheets. The numbers are presented in a bar graph in Fig. 3d. Cartoons of the structures with highlighted sumoylation sites are presented in Fig. 3c and Supplementary Fig. 4 and 5. [file ncomms9827-s8.xlsx]

## Sheet: Table S5
Supplementary Data 7. Analysis of sumoylation sites mapped onto protein structures
UniProt ID	Protein name	Gene name	Sumoylated K	Identities (%)	Alignment	PDB	H	C	E	end of H	end of E
P10989	Actin	act1	326	91	S. pombe APSSMKVKIVA 331 A.castellanii APSTMKIKIIA 331	4EFH		1
Q9P7F2	Copper amine oxidase-like protein cao2;Copper amine oxidase 1	cao2	539	59	S. pombe HPYSGKPVSYK 544 O. angusta NPYSGKPPSYK 542	3SX1		1
O14007	H/ACA ribonucleoprotein complex subunit 4	cbf5	13	80	S. pombe DFMIKPEATS 18 S. cerevisiae DFVIKPEAAG 4	3U28		1
Q9P3A7	Cell division cycle protein 48	cdc48	156	70	S. pombe SLFDVYLKPYFVE 161 M. musculus NLFEVYLKPYFLE 141	1S3S	1
O14460	Elongation factor 2	eft201	829	79	S. pombe KRKGLKENVPD 834 S. cerevisiae KRHGMKEEVPG 834	1N0V		1
Q9HFE4	Thiol-specific monooxygenase	fmo1	273	100	S. pombe REIYLKGGKVL 278	1VQW		1
P21696	Glycerol-3-phosphate dehydrogenase [NAD(+)] 1	gpd1	309	53	S. pombe FVKTGKSLETL 314 H. sapiens FARTGKSIEQL 492	1X0X		1
P36623	Phosphoglycerate mutase	gpm1	87	100	S. pombe NLETIKSEKLN 92	1FZT					1
P36623	Phosphoglycerate mutase	gpm1	90	100	S. pombe TIKSEKLNERY 95	1FZT		1
P36623	Phosphoglycerate mutase	gpm1	30	100	S. pombe LFTGWKDPALS 35	1FZT		1
P36623	Phosphoglycerate mutase	gpm1	40	100	S. pombe SETGIKEAKLG 45	1FZT	1
P36623	Phosphoglycerate mutase	gpm1	184	100	S. pombe GDQIVKRELAT 189	1FZT		1
P09322	Histone H4	hhf1	80	90	S. pombe EHAKRKTVTSL 85 H. sapiens EHAKRKTVTAM 73	2CV5		1
P09988	Histone H3.1/H3.2;Histone H3.3	hht1;hht3	80	92	S. pombe IAQDFKTDLRF 85 H. sapiens IAQDFKTDLRF 85	2CV5		1
O14368	Heat shock protein 16	hsp16	58	100	S. pombe ELPGVKKEDVQ 63	3W1Z				1
P04909	Histone H2A-alpha	hta1	120	83	S. pombe AHLLPKTS 122 H. sapiens AVLLPKKT 121	2CV5		1
P40984	SUMO-conjugating enzyme ubc9	hus5	6	100	S. pombe SSLCKTRLQE 11	3RCZ				1
P40984	SUMO-conjugating enzyme ubc9	hus5	59	100	S. pombe EGGLYKLTMAF 64	3RCZ			1
P40984	SUMO-conjugating enzyme ubc9	hus5	104	100	S. pombe EEEGWKPAITI 109	3RCZ		1
P40984	SUMO-conjugating enzyme ubc9	hus5	146	100	S. pombe KVEYEKRVRAQ 151	3RCZ	1
P40984	SUMO-conjugating enzyme ubc9	hus5	48	100	S. pombe VGIPGKPKTSW 53	3RCZ		1
P87306	Mediator of RNA polymerase II transcription subunit 17	med17	376	100	S. pombe NFVTIKQEKEL 381	2H63				1
O60101	Phosphoglycerate kinase	pgk1	403	68	S. pombe ELLEGKALPGV 408 S. cerevisiae ELLEGKELPGV 408	1QPG		1
O60101	Phosphoglycerate kinase	pgk1	6	68	S. pombe SLSTKLAITD 11 S. cerevisiae SLSSKLSVQD 10	1QPG		1
O60101	Phosphoglycerate kinase	pgk1	15	68	S.pombe TDVDLKGKNVL 20 S. cerevisiae QDLDLKDKRVF 19	1QPG		1
O60101	Phosphoglycerate kinase	pgk1	139	68	S. pombe DGKKVKADASA 144 S. cerevisiae DGQKVKASKED 144	1QPG					1
O13351	Ubiquitin-like protein pmt3/smt3	pmt3	39	61	S. pombe EHINLKVVGQD 44 S. cerevisiae -HINLKV-SDG 31	1L2N					1
O13351	Ubiquitin-like protein pmt3/smt3	pmt3	51	61	S. pombe SEIFFKIKKTT 56 S. cerevisiae NEVFFKIKKTT 43	1L2N					1
O13351	Ubiquitin-like protein pmt3/smt3	pmt3	71	61	S. pombe CARQGKSMNSL 76 S. cerevisiae AKRQGKEMDSL 63	1L2N		1
O13988	Protection of telomeres protein 1	pot1	39	100	S. pombe QELQKKNTIVN 44	1QZG		1
Q10208	Pyruvate kinase	pyk1	138	55	S. pombe MYIDYKNITKV 143 H. sapiens LWLDYKNICKV 153	3BJF		1
P48011	DNA-directed RNA polymerases I, II, and III subunit RPABC4	rpc10	55	100	S. pombe YKMRTKRMVQF 60	3H0G		1
O94692	RuvB-like helicase 2	rvb2	35	43	S. pombe DNLEPKESSQG 40 H. sapiens ESGLAKQAASG 38	2C9O		1
O14027	Probable pyridoxine biosynthesis PDX1-like protein	snz1	6	77	S. pombe KGSTQV 11 T. thermophilus KGTFQI 12	2ZBT			1
P28758	Superoxide dismutase [Cu-Zn]	sod1	137	68	S. pombe SEESLKTGNAG 142 C. liquefaciens HPESLKTGNAG 145	3CEI				1
Q92345	Probable pyruvate decarboxylase C1F8.07c	SPAC1F8.07c	203	56	S. pombe ISKKEKPILLA 222 Z. mobilis IANRDKVAVLV 216	1ZPD		1
Q92345	Probable pyruvate decarboxylase C1F8.07c	SPAC1F8.07c	525	56	S. pombe LTSAIKVALQN 530 Z. mobilis LAEAIKVALAN 528	1ZPD				1
Q92345	Probable pyruvate decarboxylase C1F8.07c	SPAC1F8.07c	515	56	S. pombe KGLHAKTGEEL 520 Z. mobilis KGLKAKTGGEL 518	1ZPD		1
O13972	Probable serine hydroxymethyltransferase, cytosolic	SPAC24C9.12c	13	57	S. pombe MLTPLKEQDPT 18 O. cuniculus LAQPLKDSDAE 18	1CJ0				1
O14105	Ribulose-phosphate 3-epimerase	SPAC31G5.05c	5	55	S. pombe KIAPSL 10 O. sativa KIAPSM 13	1H1Y					1
Q9P6Q5	Probable deoxyuridine 5'-triphosphate nucleotidohydrolase	SPAC644.05c	7	70	S. pombe FFVQKLSEKA 12 A. thaliana FKVKKLSEKA 41	2P9O					1
Q9URM2	Probable transketolase	SPBC2G5.05	586	61	S. pombe TEYNLKARVVS 591 S. cerevisiae AK-NIKARVVS 587	1TRK		1
P78812	6-phosphogluconate dehydrogenase, decarboxylating	SPBC660.16	53	74	S. pombe NEAKGKSIVGA 58 S. cerevisiae NEAKGKSIIGA 62	2P4Q		1
O13639	Adenosylhomocysteinase	SPBC8D2.18c	7	78	S. pombe YKVADIS 12 R. norvegicus YKVADIG 12	1B3R		1
P28748	GTP-binding nuclear protein spi1	spi1	141	90	S. pombe TFHRKKNLQYY 146 S. cerevisiae TFHRKKNLQYY 149	3M1I				1
O94267	FACT complex subunit spt16	spt16	97	100	S. pombe KLAETKGAAAD 102	3CB6		1
O94267	FACT complex subunit spt16	spt16	107	100	S. pombe DVNILKRTKDA 112	3CB6					1
O94267	FACT complex subunit spt16	spt16	235	100	S. pombe AFFQTKSLKLG 240	3CB6	1
O59855	Probable heat shock protein ssa2	ssa2	505	80	S. pombe TITNDKGRLSK 510 B. taurus TITNDKGRLSK 512	3C7N		1
O59855	Probable heat shock protein ssa2	ssa2	524	80	S. pombe EAEKYKAEDEA 529 B. taurus EAEKYKAEDEK 531	3C7N	1
P17871	TATA-box-binding protein	tbp1	209	86	S. pombe VLTGAKVREEI 214 A. thaliana VITGAKMRDET 169	1VTL		1
P78958	Glyceraldehyde-3-phosphate dehydrogenase 1	tdh1	66	72	S. pombe EIKDGKLVIDG 71 B. taurus KAENGKLVING 68	4o59					1
P78958	Glyceraldehyde-3-phosphate dehydrogenase 1	tdh1	139	72	S. pombe GVNEEKFNPSE 144 B. taurus GVNHEKYNNTL 141	4o59				1
P78958	Glyceraldehyde-3-phosphate dehydrogenase 1;Glyceraldehyde-3-phosphate dehydrogenase 2	tdh1;gpd3	186	72	S. pombe TTATQKTVDGP 191 B. taurus ITATQKTVDGP 188	4o59		1
P78958	Glyceraldehyde-3-phosphate dehydrogenase 1;Glyceraldehyde-3-phosphate dehydrogenase 2	tdh1;gpd3	259	72	S. pombe NYEDIKAAIKA 264 B. taurus KYDEIKKVVKQ 261	4o59	1
P78958	Glyceraldehyde-3-phosphate dehydrogenase 1;Glyceraldehyde-3-phosphate dehydrogenase 2	tdh1;gpd3	194	72	S. pombe DGPSKKDWRGG 199 B. taurus DGPSGKLWRDG 196	4o59		1
P78958	Glyceraldehyde-3-phosphate dehydrogenase 1;Glyceraldehyde-3-phosphate dehydrogenase 2	tdh1;gpd3	215	72	S. pombe STGAAKAVGKV 220 B. taurus STGAAKAVGKV 217	4o59				1
P78958	Glyceraldehyde-3-phosphate dehydrogenase 1;Glyceraldehyde-3-phosphate dehydrogenase 2	tdh1;gpd3	219	72	S. pombe AKAVGKVIPAL 224 B. taurus AKAVGKVIPEL 221	4o59	1
P78958	Glyceraldehyde-3-phosphate dehydrogenase 1;Glyceraldehyde-3-phosphate dehydrogenase 2	tdh1;gpd3	271	72	S. pombe SEGPMKGVLGY 276 B. taurus SEGPLKGILGY 273	4o59		1
P50522	Elongation factor 1-alpha-A;Elongation factor 1-alpha-B/C	tef1a;tef1b	253	88	S. pombe PLQDVYKIGGIG 258 S. cerevisiae PLQDVYKIGGIG 258	1F60					1
P50522	Elongation factor 1-alpha-A;Elongation factor 1-alpha-B/C	tef1a;tef1b	30	88	S. pombe GHLIYKCGGID 35 S. cerevisiae GHLIYKCGGID 35	1F60				1
P50522	Elongation factor 1-alpha-A;Elongation factor 1-alpha-B/C	tef1a;tef1b	224	88	S. pombe GVVKGKTLLEA 229 S. cerevisiae GVVKGKTLLEA 229	1F60		1
P50522	Elongation factor 1-alpha-A;Elongation factor 1-alpha-B/C	tef1a;tef1b	437	88	S. pombe AVGVIKAVEK 441 S. cerevisiae AVGVIKSVDK 441	1F60					1
P50522	Elongation factor 1-alpha-A;Elongation factor 1-alpha-B/C	tef1a;tef1b	271	88	S. pombe ETGVIKPGMIV 276 S. cerevisiae ETGVIKPGMVV 276	1F60		1
P50522	Elongation factor 1-alpha-A;Elongation factor 1-alpha-B/C	tef1a;tef1b	390	88	S. pombe IEESPKFVKSG 395 S. cerevisiae LEDHPKFLKSG 395	1F60		1
P50522	Elongation factor 1-alpha-A;Elongation factor 1-alpha-B/C	tef1a;tef1b	393	88	S. pombe SPKFVKSGDAC 398 S. cerevisiae HPKFLKSGDAA 398	1F60		1
P36597	Pyrimidine precursor biosynthesis enzyme thi3	thi3	118	88	S. pombe VGEFGKIQLDD 123 S. cerevisiae VGEFGKIQIDE 124	4H67				1
Q9UST4	Eukaryotic translation initiation factor 5A-1;Eukaryotic translation initiation factor 5A-2	tif51a;tif51b	99	88	S. pombe DVPVVKRDEYQ 104 S. cerevisiae EVPVVKRNEYQ 101	3ER0		1
O94476	Eukaryotic translation initiation factor 6	tif6	93	77	S. pombe LPDPVKIQRVD 98 S. cerevisiae LPDSVKIQRVE 98	3J2I					1
P08096	DNA topoisomerase 2	top2	697	94	S. pombe EMAFAKKKADV 702 S. cerevisiae DLAFSKKKADD 649	4GFH		1
P08096	DNA topoisomerase 2	top2	978	94	S. pombe LVGTEKIRKFI 983 S. cerevisiae LSGNDKIKPWI 929	4GFH		1
P08096	DNA topoisomerase 2	top2	1184	94	S. pombe LDALIKKTPKE 1189 S. cerevisiae LENLLKLSAKD 1153	4GFH				1
P08096	DNA topoisomerase 2	top2	449	94	S. pombe LKAIKKSSVVE 454 S. cerevisiae INKIMKTDLAT 398	4GFH		1
P08096	DNA topoisomerase 2	top2	388	94	S. pombe IDEVVKKENKK 393 S. cerevisiae ISEILKKKKKK 338	4GFH				1
P08096	DNA topoisomerase 2	top2	773	94	S. pombe LVHETKVSRLA 725 S. cerevisiae LKSELKVAQLA 778	4GFH		1
O74887	Peroxiredoxin tpx1	tpx1	26	68	S.pombe AFEEIKLADYK 31 H. sapiens AFKEVKLSDYK 33	1QMV					1
O74887	Peroxiredoxin tpx1	tpx1	7	68	S.pombe QIGKPAPDF 12 H. sapiens RIGKPAPDF 14	1QMV		1
O14463	Thioredoxin-1	trx1	54	55	S. pombe DATFIKVDVDQ 59 S. cerevisiae QADFYKLDVDE 59	2I9H		1
P25295	Tubulin gamma chain	tug1	400	70	S. pombe YDRLRKRNAFL 405 H. sapiens YDKLRKREAFL 405	1Z5V				1
O42939	Ubiquitin-activating enzyme E1-like	uba2	259	44	S. pombe -KIFTKMFTKD 264 H. sapiens VKLFTKLFKDD 264	3KYD	1
O42939	Ubiquitin-activating enzyme E1-like	uba2	412	44	S. pombe NIYLAKRPTRV 417 H. sapiens TIFLNKQPNPR 426	3KYD		1
P46595	Ubiquitin-conjugating enzyme E2 4	ubc4	4	100	S. pombe MALKRINRE 9	4II2				1
Q9UTI5	Vacuolar protein sorting-associated protein 29	vps29	81	48	S. pombe TLGSFKIGYTN 86 H. sapiens TVGQFKIGLIH 86	1W24					1
							8	42	3	16	13
