# Supplementary material for: Targeting of SUMO substrates to a Cdc48–Ufd1–Npl4 segregase and STUbL pathway in fission yeast
Source: Nat Commun. 2015 Nov 5;6:8827. doi: 10.1038/ncomms9827 (PMC4667616; doi:10.1038/ncomms9827)
Supplement: Supplementary Data 8 — PSIPRED analysis of sumoylation sites. Supplementary Table 8 was used to prepare Fig. 3e. [file ncomms9827-s9.xlsx]

## Sheet: Table S5
Supplementary Data 8. PSIPRED analysis of sumoylation sites
protein	total K	H	E	C	sumo-H	sumo-E	sumo-C
A6X972	7	4	1	1	0	0	1
O13282	33	13	4	15	1	0	0
O13351	9	0	1	1	2	2	3
O13620	84	45	6	32	0	0	1
O13639	29	13	2	13	0	1	0
O13651	76	44	3	28	1	0	0
O13658	34	12	0	21	0	0	1
O13672	34	18	1	13	1	0	1
O13682	99	59	2	32	4	1	1
O13710	90	64	3	21	1	0	1
O13722	18	8	0	8	2	0	0
O13724	28	10	4	13	0	0	1
O13734	43	20	2	9	3	0	9
O13741	59	33	3	22	0	0	1
O13758	38	25	0	12	0	1	0
O13777	13	4	1	7	0	0	1
O13788	45	20	2	19	1	0	3
O13791	17	7	0	9	0	0	1
O13792	31	18	1	11	0	0	1
O13794	54	21	8	20	1	0	4
O13801	20	7	1	11	0	0	1
O13803	51	22	4	23	2	0	0
O13813	9	4	1	3	0	0	1
O13817	75	37	1	36	0	0	1
O13849	66	22	1	41	0	0	2
O13852	20	15	0	4	1	0	0
O13910	49	34	0	14	0	0	1
O13919	77	53	4	19	1	0	0
O13952	10	7	0	2	1	0	0
O13959	5	1	2	1	1	0	0
O13963	17	6	3	7	1	0	0
O13964	14	12	0	1	0	1	0
O13972	32	16	2	12	0	0	2
O13987	67	30	3	33	1	0	0
O13988	36	15	4	15	0	0	2
O14007	52	35	2	12	1	0	2
O14027	15	10	1	3	0	0	1
O14053	56	25	6	24	0	0	1
O14064	95	38	3	53	1	0	0
O14079	44	14	3	26	0	1	0
O14082	35	13	7	14	1	0	0
O14086	39	22	4	10	2	1	0
O14105	18	10	1	6	0	0	1
O14114	74	44	4	23	1	0	2
O14139	109	61	3	44	0	0	1
O14148	118	67	2	46	0	0	3
O14174	27	13	2	8	1	0	3
O14196	26	15	1	9	0	0	1
O14206	39	24	3	10	0	0	2
O14210	19	5	1	12	1	0	0
O14233	35	22	0	12	1	0	0
O14246	30	10	2	13	3	0	2
O14258	24	10	0	11	2	0	1
O14269	35	18	1	15	0	0	1
O14270	41	17	0	23	0	0	1
O14273	50	29	1	19	0	0	1
O14277	14	7	2	4	1	0	0
O14279	24	18	0	4	2	0	0
O14293	29	10	8	10	0	0	1
O14295	26	13	5	7	1	0	0
O14297	18	6	1	10	0	0	1
O14308	41	28	0	12	0	0	1
O14317	7	3	0	3	1	0	0
O14325	48	29	0	16	1	0	2
O14339	19	14	0	4	1	0	0
O14362	22	14	1	6	0	0	1
O14368	11	2	1	7	0	0	1
O14423	34	19	4	10	0	0	1
O14460	53	20	9	22	1	0	1
O14463	10	5	1	2	1	1	0
O14469	10	5	0	4	0	0	1
O36021	79	46	2	29	0	0	2
O42648	44	20	3	20	0	0	1
O42649	105	62	4	26	12	0	1
O42700	27	12	4	9	1	0	1
O42848	23	13	3	5	0	0	2
O42909	24	7	3	13	1	0	0
O42914	26	15	1	8	2	0	0
O42932	25	13	1	10	0	0	1
O42939	46	17	1	14	4	1	9
O42957	39	16	1	16	3	0	3
O42984	11	5	1	3	1	1	0
O42991	23	12	2	6	2	1	0
O43003	11	3	3	4	0	1	0
O43004	24	13	2	8	1	0	0
O43013	44	15	1	19	4	1	4
O43019	33	17	0	11	2	2	1
O43030	25	17	0	7	1	0	0
O43035	16	5	1	9	0	0	1
O43051	63	42	1	19	0	0	1
O43065	125	84	6	31	0	1	3
O43068	48	29	2	16	1	0	0
O43071	39	19	4	15	0	0	1
O43083	41	19	0	19	0	2	1
O43114	32	17	2	12	1	0	0
O59702	20	8	2	8	2	0	0
O59732	26	16	0	9	0	1	0
O59757	79	37	5	36	1	0	0
O59827	19	13	2	3	1	0	0
O59855	48	18	4	22	0	0	4
O60016	36	18	1	14	2	0	1
O60094	84	56	2	25	1	0	0
O60101	44	20	1	18	2	1	2
O60104	41	22	0	14	2	0	3
O60108	35	22	2	8	2	0	1
O60143	28	22	2	3	1	0	0
O60158	46	18	1	18	3	0	6
O60177	73	38	5	26	0	0	4
O60182	84	35	2	46	0	0	1
O60184	48	18	0	25	1	0	4
O74173	19	11	2	5	1	0	0
O74175	20	9	1	8	0	0	2
O74191	37	13	5	18	0	0	1
O74306	24	11	2	8	2	0	1
O74319	33	13	5	14	0	0	1
O74322	7	4	2	0	1	0	0
O74324	21	17	0	3	0	0	1
O74330	6	3	0	2	1	0	0
O74340	30	14	6	9	1	0	0
O74354	46	18	2	15	6	0	5
O74391	22	8	4	8	1	1	0
O74398	27	9	4	13	1	0	0
O74399	46	21	2	22	0	0	1
O74424	190	148	1	37	3	0	1
O74434	40	17	2	11	5	0	5
O74458	56	38	3	14	1	0	0
O74500	58	14	1	40	1	0	2
O74502	92	50	3	38	0	0	1
O74503	33	19	0	13	1	0	0
O74504	57	26	2	28	1	0	0
O74522	43	17	0	24	1	0	1
O74538	18	6	5	6	1	0	0
O74548	31	17	2	11	1	0	0
O74740	57	27	6	23	1	0	0
O74743	23	9	1	12	0	0	1
O74766	37	21	1	14	0	0	1
O74792	47	13	3	27	2	0	2
O74808	103	48	3	51	0	0	1
O74842	80	35	5	39	0	0	1
O74857	28	7	0	13	3	2	3
O74874	42	16	4	21	0	0	1
O74883	16	7	0	7	0	0	2
O74887	13	2	0	9	0	1	1
O74895	17	8	1	7	0	0	1
O74910	42	16	3	21	0	1	1
O74954	25	4	7	13	0	0	1
O74964	46	21	2	18	1	0	4
O74986	25	9	0	15	0	0	1
O74989	8	2	0	5	0	0	1
O75000	19	10	1	7	1	0	0
O94259	38	23	4	10	1	0	0
O94267	78	32	2	40	1	0	3
O94289	40	15	3	21	1	0	0
O94301	29	20	1	7	1	0	0
O94305	23	5	1	16	1	0	0
O94316	57	30	6	20	0	0	1
O94358	81	23	5	52	1	0	0
O94383	115	81	6	21	5	1	1
O94395	47	24	1	19	1	0	2
O94397	34	10	3	20	1	0	0
O94416	49	26	3	15	2	0	3
O94419	33	25	1	6	0	1	0
O94424	22	8	2	10	0	0	2
O94436	19	5	3	10	1	0	0
O94438	31	14	2	12	2	0	1
O94451	36	17	3	13	1	0	2
O94476	3	1	0	1	1	0	0
O94481	47	31	0	12	2	1	1
O94506	18	9	0	8	1	0	0
O94513	24	14	2	7	1	0	0
O94514	57	32	2	20	3	0	0
O94516	28	18	0	9	1	0	0
O94523	21	6	3	11	0	0	1
O94561	22	6	3	12	0	0	1
O94577	21	5	1	13	2	0	0
O94603	55	30	3	18	3	0	1
O94619	40	17	2	20	0	0	1
O94639	14	7	0	6	0	0	1
O94643	25	17	1	1	2	2	2
O94659	43	20	3	19	1	0	0
O94679	63	44	2	16	1	0	0
O94692	27	18	1	7	0	0	1
O94698	33	5	7	16	2	0	3
O94703	7	2	1	3	1	0	0
O94716	17	11	0	4	0	0	2
O94720	36	14	1	16	3	0	2
O94751	61	22	4	34	0	0	1
O94752	36	11	0	24	1	0	0
O94754	17	5	2	8	2	0	0
P00332	24	11	4	5	0	1	3
P04909	10	3	0	5	0	0	2
P04910	11	3	0	7	0	0	1
P04913	17	7	0	6	3	0	1
P05732	19	10	2	6	1	0	0
P05734	23	14	0	7	2	0	0
P07669	19	11	1	6	0	0	1
P07799	103	56	3	43	0	0	1
P08094	6	2	1	2	1	0	0
P08096	144	50	13	59	10	2	10
P09322	11	7	0	3	0	0	1
P09988	13	5	0	4	4	0	0
P0C016	23	5	3	9	1	2	3
P10989	19	10	4	3	0	1	1
P15398	117	64	4	45	1	0	3
P17871	17	5	2	9	1	0	0
P18869	26	15	3	7	0	0	1
P21696	22	12	1	7	0	0	2
P24339	77	54	3	18	0	1	1
P25295	18	8	1	7	2	0	0
P28189	16	8	0	7	1	0	0
P28706	91	55	0	34	0	1	1
P28745	35	12	4	18	0	0	1
P28748	17	8	2	6	0	0	1
P28758	6	0	1	4	1	0	0
P30261	44	17	2	24	0	0	1
P30776	28	13	2	9	2	0	2
P30821	10	5	1	3	0	1	0
P33532	20	8	2	9	1	0	0
P35679	33	18	2	11	2	0	0
P36580	26	10	5	10	1	0	0
P36581	34	15	2	15	0	0	2
P36585	14	4	0	8	1	0	1
P36597	22	13	1	5	1	0	2
P36602	54	26	5	22	1	0	0
P36604	58	28	2	27	0	0	1
P36623	20	9	1	5	4	0	1
P40370	37	11	2	16	5	0	3
P40381	40	11	2	25	1	0	1
P40847	23	13	0	5	5	0	0
P40921	38	18	3	16	0	1	0
P40984	15	5	1	4	2	1	2
P40998	17	4	3	4	3	0	3
P41003	115	83	6	21	3	1	1
P41004	126	90	2	31	2	0	1
P41887	70	41	6	18	1	0	4
P41891	51	26	1	23	0	1	0
P46595	7	3	0	3	1	0	0
P48011	3	2	0	0	1	0	0
P50519	10	5	0	3	1	0	1
P50522	47	20	5	15	3	1	3
P52890	18	9	1	7	0	1	0
P53692	90	57	5	23	3	1	1
P78812	36	16	1	18	0	0	1
P78958	25	4	5	5	3	2	6
P79005	38	26	0	9	2	0	1
P79013	15	5	2	7	0	0	1
P79051	61	31	5	24	0	0	1
P79057	20	5	5	9	0	0	1
P79064	23	12	1	6	3	0	1
P87057	15	7	0	7	0	0	1
P87058	42	21	0	20	0	0	1
P87114	73	46	4	22	0	0	1
P87115	76	44	4	27	0	0	1
P87121	73	37	9	26	1	0	0
P87137	106	53	3	49	0	0	1
P87142	30	12	5	12	0	1	0
P87147	15	8	2	1	4	0	0
P87152	73	36	0	36	1	0	0
P87177	55	18	14	21	0	0	2
P87216	19	10	1	7	0	0	1
P87243	41	23	4	13	0	0	1
P87306	44	24	2	17	1	0	0
P87314	57	22	7	27	0	0	1
P87315	97	66	5	24	1	0	1
Q01663	36	20	0	15	0	0	1
Q02088	17	15	0	0	2	0	0
Q02953	26	11	0	14	0	0	1
Q06975	12	0	1	10	0	1	0
Q09173	29	10	2	16	1	0	0
Q09181	29	16	1	11	0	0	1
Q09671	28	15	4	8	1	0	0
Q09715	29	10	7	10	1	1	0
Q09717	27	13	1	10	3	0	0
Q09728	21	7	2	10	1	0	1
Q09747	40	14	5	20	1	0	0
Q09750	96	54	3	38	0	0	1
Q09778	51	36	1	13	1	0	0
Q09799	73	52	1	18	1	0	1
Q09801	12	1	1	9	0	1	0
Q09811	102	53	7	40	2	0	0
Q09813	80	33	4	42	1	0	0
Q09814	20	13	1	4	1	0	1
Q09825	31	18	1	10	0	0	2
Q09869	8	2	0	4	0	0	2
Q09907	36	21	1	12	0	0	2
Q09908	27	10	1	15	0	0	1
Q09948	34	13	0	18	1	0	2
Q10077	93	49	7	35	1	0	1
Q10099	19	7	5	6	0	1	0
Q10109	39	20	0	13	1	0	5
Q10134	28	10	2	13	1	0	2
Q10159	35	17	1	16	0	1	0
Q10169	8	3	2	2	0	1	0
Q10173	40	32	0	5	3	0	0
Q10191	33	14	0	18	0	0	1
Q10198	36	29	1	4	2	0	0
Q10208	35	10	7	17	0	0	1
Q10222	42	28	2	11	1	0	0
Q10284	48	24	6	17	1	0	0
Q10290	18	8	2	7	0	0	1
Q10295	45	26	4	14	1	0	0
Q10304	47	21	1	24	1	0	0
Q10306	25	14	0	10	1	0	0
Q10314	10	2	2	5	0	0	1
Q10315	22	14	0	7	0	0	1
Q10330	22	9	3	6	3	1	0
Q10342	66	37	1	27	1	0	0
Q10369	54	30	0	23	1	0	0
Q10424	23	16	0	4	2	0	1
Q10425	58	20	9	28	0	0	1
Q10429	47	26	2	18	0	0	1
Q10432	55	34	0	13	4	0	4
Q10443	31	23	0	7	1	0	0
Q10477	21	10	1	9	1	0	0
Q10494	34	20	0	13	1	0	0
Q11004	40	24	2	13	1	0	0
Q11118	14	5	1	7	1	0	0
Q1MTR4	32	12	0	18	2	0	0
Q4PIR3	17	10	1	5	1	0	0
Q6E434	28	16	3	8	0	0	1
Q76PD3	38	21	4	12	0	0	1
Q7Z992	49	24	1	23	0	0	1
Q8TFG7	40	16	6	17	0	0	1
Q92345	32	9	0	13	4	1	5
Q92351	118	84	1	22	5	1	5
Q96TL7	54	24	3	25	1	0	1
Q96UP3	100	54	1	42	1	0	2
Q96WV0	14	5	0	7	2	0	0
Q9HDY7	28	10	2	14	2	0	0
Q9HDZ6	9	8	0	0	0	1	0
Q9HE11	34	21	3	9	0	0	1
Q9HFE4	29	13	2	13	0	0	1
Q9HGL6	22	4	6	11	0	0	1
Q9HGP4	51	27	1	22	1	0	0
Q9P3A7	40	18	2	18	1	0	1
Q9P3T6	15	8	1	4	0	1	1
Q9P3W6	57	40	2	14	0	0	1
Q9P4X3	44	28	3	12	1	0	0
Q9P6H9	35	23	1	10	0	0	1
Q9P6K3	23	15	1	6	1	0	0
Q9P6N2	17	9	0	7	1	0	0
Q9P6Q5	6	0	1	4	1	0	0
Q9P6Q6	23	10	1	11	1	0	0
Q9P6R0	30	15	2	6	2	2	3
Q9P6R2	21	14	0	5	0	0	2
Q9P6R9	57	32	1	23	0	0	1
Q9P6S3	74	50	0	23	0	0	1
Q9P6S5	18	8	1	7	0	0	2
Q9P784	33	20	2	10	1	0	0
Q9P785	33	14	0	17	2	0	0
Q9P7B0	20	5	2	11	0	0	2
Q9P7C0	30	15	5	9	1	0	0
Q9P7E8	47	9	4	33	0	0	1
Q9P7F2	39	12	6	20	0	0	1
Q9P7F7	18	13	1	3	0	0	1
Q9P7H9	38	24	1	12	0	0	1
Q9P7I7	33	18	0	14	1	0	0
Q9P7J4	14	11	0	2	1	0	0
Q9P7J6	13	6	2	4	1	0	0
Q9P7J7	32	23	0	8	1	0	0
Q9P7K6	10	1	0	8	0	1	0
Q9P7L5	29	13	0	15	1	0	0
Q9P7S3	28	20	1	5	1	1	0
Q9P7S4	21	8	0	7	1	0	5
Q9P7S7	61	38	1	18	2	0	2
Q9P7T4	88	50	6	31	1	0	0
Q9P7W8	39	21	3	13	1	0	1
Q9P7X7	19	7	1	10	0	0	1
Q9P7X8	66	30	8	26	0	0	2
Q9UR39	37	19	1	16	1	0	0
Q9URM2	37	20	4	12	0	0	1
Q9URT2	62	39	2	20	1	0	0
Q9URX6	13	8	0	4	0	0	1
Q9URY0	25	11	2	10	1	0	1
Q9US25	104	49	3	51	0	0	1
Q9USL4	60	13	3	43	1	0	0
Q9USR9	62	18	3	38	0	0	3
Q9UST4	12	1	3	7	0	1	0
Q9UST7	92	40	5	43	4	0	0
Q9USU7	37	10	0	10	6	0	11
Q9USU8	41	22	3	11	1	0	4
Q9USV3	17	13	1	2	0	1	0
Q9USY2	80	44	5	30	0	0	1
Q9USY4	24	13	2	8	1	0	0
Q9USZ4	33	19	0	11	0	0	3
Q9USZ6	18	10	1	6	1	0	0
Q9UT36	24	9	5	9	1	0	0
Q9UT46	19	7	0	11	1	0	0
Q9UT79	107	75	3	28	0	0	1
Q9UTA6	24	9	1	12	1	1	0
Q9UTA8	21	10	1	9	1	0	0
Q9UTD7	19	13	0	4	1	0	1
Q9UTE6	28	17	1	8	1	0	1
Q9UTI5	13	4	3	5	0	1	0
Q9UTI7	31	14	2	14	0	0	1
Q9UTK4	86	36	13	36	0	1	0
Q9UTK5	166	130	0	21	10	1	4
Q9UTM3	40	33	3	3	0	0	1
Q9UTN6	93	62	3	26	1	0	1
Q9UTQ7	28	12	1	12	1	1	1
Q9UU78	8	4	0	2	2	0	0
Q9UU80	14	8	0	5	1	0	0
Q9UU96	40	17	3	19	1	0	0
Q9UU99	81	29	2	48	0	0	2
Q9UUB4	30	15	2	12	1	0	0
Q9UUB5	32	16	0	11	2	0	3
Q9UUE2	62	30	4	27	0	1	0
Q9UUE6	36	21	1	13	0	0	1
Q9UUE7	27	13	1	12	0	1	0
Q9UUG8	36	9	6	17	2	0	2
Q9Y705	42	26	0	14	2	0	0
Q9Y794	57	21	1	34	0	0	1
Q9Y7N0	50	26	0	21	3	0	0
Q9Y7N1	10	5	0	4	0	1	0
Q9Y7R3	55	37	2	10	5	0	1
Q9Y7R4	81	36	8	36	1	0	0
Q9Y7R7	35	21	3	10	1	0	0
Q9Y7T9	10	5	0	4	0	0	1
Q9Y7U0	66	36	0	29	1	0	0
Q9Y7U4	11	4	0	6	0	0	1
Q9Y7X8	44	33	1	9	1	0	0
Q9Y802	54	25	5	22	2	0	0
Q9Y808	57	42	1	13	1	0	0
