# Supplementary material for: Targeting of SUMO substrates to a Cdc48–Ufd1–Npl4 segregase and STUbL pathway in fission yeast
Source: Nat Commun. 2015 Nov 5;6:8827. doi: 10.1038/ncomms9827 (PMC4667616; doi:10.1038/ncomms9827)
Supplement: Supplementary Data 9 — Comparison of S. pombe and S. cerevisiae sumoylated proteomes. The sources were Wohlschlegel et al.3; Hannich et al.4 Denison et al. 5; Panse et al. 6; Albuquerque et al. 7. The data were generated with YeastMine2 (2015-05-31 version) and used to generate Supplementary Fig. 6. [file ncomms9827-s10.xlsx]

## Sheet: Table S
Supplementary Data 9. Comparison of S. cerevisiae and S. pombe sumoylated proteomes
Sumoylated proteins identified for S. cerevisiae							S. pombe orthologs of S. cerevisiae sumoylated proteins (YeastMine)							Sumoylated proteins identified for S. pombe			Overlaps for lists of S. pombe orthologs with Køhler Supplementary Table 2 (YeastMine)
Denison Table 1	Denison Table 2	Wohlschlegel (unique to SMT3; > 2 peptides)	Hannich	Panse	Albuquerque Table 2		Denison Table 1	Denison Table 2	Wohlschlegel (unique to SMT3; > 2 peptides)	Hannich	Panse	Albuquerque Table 2		Køhler Supp. Table 2	Køhler Supp. Table 2 in YeastMine		Intersect of Denison Table 1 and Køhler Supplementary Table 2 (72 proteins in YeastMine)			Intersect of Denison Table 2 and Køhler Supplementary Table 2 (32 proteins YeastMine)			Intersect of Wohlschlegel et al. and Køhler Supplementary Table 2 (99 proteins in YeastMine)			Intersect of Hannich et al. and JBK Table S1 (70 proteins in YeastMine)			Intersect of Panse et al. and Køhler Supplementary Table 2 (41 proteins in YeastMine)			Intersect of Albuquerque et al. Table 2 and Køhler Supplementary Table 2 (82 proteins in Yeast Mine)
YKL112W	YNR016C	YDR510W	YDR510W	YLL024c	YAL001C		SPAC1006.07	SPAC1071.06	SPAC1071.06	SPAC1006.07	SPAC1006.07	SPAC1006.07		SPAC14C4.02c	SPAC105.03c		SPAC1071.08	rpp203	60S acidic ribosomal protein A2	SPAC1071.06	arp9	SWI/SNF and RSC complex subunit Arp9	SPAC1071.06	arp9	SWI/SNF and RSC complex subunit Arp9	SPAC1250.01	snf21	ATP-dependent DNA helicase Snf21	SPAC13G7.02c	ssa1	heat shock protein Ssa1 (predicted)	SPAC10F6.09c	psm3	mitotic cohesin complex subunit Psm3
YFL039C	YML035C	YDR310C	YPR180W	YAL005c	YAL027W		SPAC1071.05	SPAC1071.08	SPAC10F6.02c	SPAC1071.10c	SPAC10F6.03c	SPAC10F6.09c		SPAC15A10.15	SPAC1071.01c		SPAC10F6.09c	psm3	mitotic cohesin complex subunit Psm3	SPAC1071.08	rpp203	60S acidic ribosomal protein A2	SPAC10F6.08c	nht1	Ino80 complex HMG box subunit Nht1	SPAC13G7.02c	ssa1	heat shock protein Ssa1 (predicted)	SPAC1565.08	cdc48	AAA family ATPase involved in ubiquitin-mediated protein degradation Cdc48	SPAC11E3.01c	swr1	SNF2 family ATP-dependent DNA helicase Swr1
YOL086C	YMR192W	YBR088C	YDR390C	YCR084c	YAL032C		SPAC1071.08	SPAC11E3.06	SPAC10F6.08c	SPAC110.04c	SPAC12G12.04	SPAC11E3.01c		SPAC17A2.08c	SPAC1071.06		SPAC11E3.01c	swr1	SNF2 family ATP-dependent DNA helicase Swr1	SPAC1687.05	pli1	SUMO E3 ligase Pli1	SPAC11E3.01c	swr1	SNF2 family ATP-dependent DNA helicase Swr1	SPAC144.11	rps1102	40S ribosomal protein S11 (predicted)	SPAC17G6.10	ssr1	SWI/SNF and RSC complex subunit Ssr1	SPAC1250.01	snf21	ATP-dependent DNA helicase Snf21
YMR318C	YMR033W	YLR314C	YDL064W	YAL038w	YAR002W		SPAC10F6.09c	SPAC1250.07	SPAC11E3.01c	SPAC1250.01	SPAC13A11.06	SPAC1250.01		SPAC17H9.06c	SPAC1071.08		SPAC1250.01	snf21	ATP-dependent DNA helicase Snf21	SPAC227.02c	rrp15	rRNA processing protein Rrp15 (predicted)	SPAC1250.01	snf21	ATP-dependent DNA helicase Snf21	SPAC14C4.02c	smc5	Smc5-6 complex SMC subunit Smc5	SPAC17G6.14c	uap56	ATP-dependent RNA helicase Uap56	SPAC14C4.02c	smc5	Smc5-6 complex SMC subunit Smc5
YPR180W	YGR246C	YLR357W	YHR134W	YDR385w	YBL034C		SPAC11E3.01c	SPAC12G12.13c	SPAC11E3.13c	SPAC13A11.06	SPAC13C5.01c	SPAC13A11.06		SPAC19A8.01c	SPAC1093.04c		SPAC13G6.02c	rps101	40S ribosomal protein S3a	SPAC23G3.06	nop58	U3 snoRNP protein Nop58 (predicted)	SPAC14C4.02c	smc5	Smc5-6 complex SMC subunit Smc5	SPAC1565.08	cdc48	AAA family ATPase involved in ubiquitin-mediated protein degradation Cdc48	SPAC18B11.10	tup11	transcriptional corepressor Tup11	SPAC1565.08	cdc48	AAA family ATPase involved in ubiquitin-mediated protein degradation Cdc48
YDL197C	YBLO97W	YCR084C	YMR186W	YGL130w	YBL035C		SPAC1250.01	SPAC13G6.07c	SPAC11G7.02	SPAC13G7.02c	SPAC13G7.02c	SPAC14C4.02c		SPAC23H3.14	SPAC10F6.08c		SPAC1565.08	cdc48	AAA family ATPase involved in ubiquitin-mediated protein degradation Cdc48	SPAC26H5.06	pot1	telomere end-binding protein Pot1	SPAC1687.05	pli1	SUMO E3 ligase Pli1	SPAC15A10.04c	zpr1	EF-1 alpha binding zinc finger protein Zpr1 (predicted)	SPAC22A12.15c	bip1	ER heat shock protein BiP	SPAC15A10.02	taf12	transcription factor TFIID complex subunit A/ SAGA complex subunit Taf12
YGR124W	YDL220C	YJL076W	YAL005C	YOL086c	YBL047C		SPAC13G6.02c	SPAC16.02c	SPAC1250.01	SPAC144.11	SPAC144.03	SPAC1565.08		SPAC23H4.11c	SPAC10F6.09c		SPAC17G6.10	ssr1	SWI/SNF and RSC complex subunit Ssr1	SPAC2E1P5.05	rrp9	U3 snoRNP-associated protein Rrp9 (predicted)	SPAC1783.05	hrp1	ATP-dependent DNA helicase Hrp1	SPAC1783.08c	rpl1502	60S ribosomal protein L15b (predicted)	SPAC22H12.02	tfg3	transcription factor TFIIF complex subunit Tfg3	SPAC1687.05	pli1	SUMO E3 ligase Pli1
YLR339C	YAL038W	YMR111C	YPL106C	YBL039c	YBL066C		SPAC1565.08	SPAC1687.05	SPAC13F5.02c	SPAC14C4.02c	SPAC144.18	SPAC15A10.02		SPAC23H4.18c	SPAC1142.07c		SPAC18B11.10	tup11	transcriptional corepressor Tup11	SPAC328.10c	rps502	40S ribosomal protein S5 (predicted)	SPAC17G6.10	ssr1	SWI/SNF and RSC complex subunit Ssr1	SPAC17G6.14c	uap56	ATP-dependent RNA helicase Uap56	SPAC23A1.10	tef102	translation elongation factor EF-1 alpha Ef1a-b	SPAC17G6.10	ssr1	SWI/SNF and RSC complex subunit Ssr1
YNL039W	YHR052W	YER064C	YDR171W	YNL209w	YBL097W		SPAC17A2.13c	SPAC16A10.04	SPAC13G6.06c	SPAC1527.03	SPAC1556.07	SPAC1687.05		SPAC24C9.04	SPAC1142.08		SPAC19G12.06c	hta2	histone H2A beta	SPAC4F10.09c	noc1	ribosome biogenesis protein Noc1 (predicted)	SPAC17G6.16c	ysh1	mRNA cleavage and polyadenylation specificity factor complex endoribonuclease subunit Ysh1	SPAC17G6.16c	ysh1	mRNA cleavage and polyadenylation specificity factor complex endoribonuclease subunit Ysh1	SPAC24C9.12c	shm1	serine hydroxymethyltransferase Shm1 (predicted)	SPAC17G6.14c	uap56	ATP-dependent RNA helicase Uap56
YJR089W	YGR167W	YBR049C	YJR104C	YBR121c	YBR011C		SPAC17G6.10	SPAC16C9.05	SPAC14C4.02c	SPAC1565.08	SPAC1565.08	SPAC17A2.12		SPAC26H5.06	SPAC11E3.01c		SPAC22H12.04c	rps102	40S ribosomal protein S3a (predicted)	SPAC4H3.10c	pyk1	pyruvate kinase	SPAC17G8.03c	dpb3	DNA polymerase epsilon interactor Dpb3-like	SPAC18B11.10	tup11	transcriptional corepressor Tup11	SPAC3H5.12c	rpl501	60S ribosomal protein L5 (predicted)	SPAC17G8.03c	dpb3	DNA polymerase epsilon interactor Dpb3-like
YER177W	YMR012W	YNL088W	YOL006C	YNL021w	YBR025C		SPAC17H9.05	SPAC1786.03	SPAC16.03c	SPAC15A10.04c	SPAC1635.01	SPAC17C9.12		SPCC962.02c	SPAC11G7.04		SPAC23A1.10	tef102	translation elongation factor EF-1 alpha Ef1a-b	SPAC6F6.07c	rps13	40S ribosomal protein S13	SPAC1834.03c	hhf1	histone H4 h4.1	SPAC23A1.10	tef102	translation elongation factor EF-1 alpha Ef1a-b	SPAC4C5.04	rad31	SUMO activating enzyme E1-type Rad31	SPAC18B11.10	tup11	transcriptional corepressor Tup11
YNL042W	YLL018C	YNL039W	YNL088W	YJR045c	YBR049C		SPAC1805.05	SPAC17G6.08	SPAC1687.05	SPAC1751.01c	SPAC17C9.12	SPAC17G6.10		SPAC5D6.02c	SPAC11H11.01		SPAC23A1.11	rpl1602	60S ribosomal protein L13/L16 (predicted)	SPAC8C9.08	rps5	40S ribosomal protein S5 (predicted)	SPAC18B11.10	tup11	transcriptional corepressor Tup11	SPAC23G3.06	nop58	U3 snoRNP protein Nop58 (predicted)	SPAC4H3.10c	pyk1	pyruvate kinase	SPAC19G12.06c	hta2	histone H2A beta
YCL014W	YBR065C	YDR464W	YBR088C	YDR390c	YBR081C		SPAC18B11.10	SPAC1805.13	SPAC16E8.07c	SPAC1782.10c	SPAC17G6.10	SPAC17G6.14c		SPAC6B12.02c	SPAC1250.01		SPAC26A3.04	rpl2002	60S ribosomal protein L20 (predicted)	SPAC926.04c	hsp90	Hsp90 chaperone	SPAC19G12.06c	hta2	histone H2A beta	SPAC26F1.06	gpm1	monomeric 2,3-bisphosphoglycerate (BPG)-dependent phosphoglycerate mutase (PGAM), Gpm1	SPAC513.01c	eft201	translation elongation factor 2 (EF-2) Eft2,A	SPAC20G8.09c	nat10	ribosome biogenesis ATPase
YJR092W	YHR174W	YOR344C	YOR217W	YGR264c	YBR083W		SPAC1952.05	SPAC227.02c	SPAC1751.04	SPAC1783.08c	SPAC17G6.14c	SPAC17G8.03c		SPAC6F6.16c	SPAC12G12.05c		SPAC26F1.07	SPAC26F1.07	glucose 1-dehydrogenase (NADP+) (predicted)	SPBC1198.11c	reb1	RNA polymerase I transcription termination factor/ RNA polymerase II transcription factor Reb1	SPAC222.06	mak16	nuclear HMG-like acidic protein Mak16 (predicted)	SPAC29A4.04c	cbf5	pseudouridylate synthase Cbf5 (predicted)	SPAC630.14c	tup12	transcriptional corepressor Tup12	SPAC23C11.15	pst2	Clr6 histone deacetylase complex subunit Pst2
YLR438W	YGR175C	YLR033W	YAL015C	YPR080w	YBR088C		SPAC19G12.06c	SPAC22F8.07c	SPAC1782.09c	SPAC17A2.12	SPAC17G8.06c	SPAC17H9.05		SPAC6G10.06	SPAC13G6.02c		SPAC29A4.02c	SPAC29A4.02c	translation elongation factor EF-1 gamma subunit	SPBC11C11.03	ndc80	NMS complex subunit Ndc80	SPAC227.02c	rrp15	rRNA processing protein Rrp15 (predicted)	SPAC2E12.02	hsf1	transcription factor Hsf1	SPAC644.04	pct1	RNA 5'-triphosphatase	SPAC23C4.02	crn1	actin binding protein, coronin Crn1
YJR060W	YOR317W	YFR037C	YKL032C	YHR183w	YBR112C		SPAC1F3.07c	SPAC22G7.06c	SPAC1783.05	SPAC17A5.03	SPAC18B11.10	SPAC18B11.10		SPAC6G10.12c	SPAC13G7.02c		SPAC30D11.13	hus5	SUMO conjugating enzyme E2 Hus5	SPBC13E7.10c	brf1	transcription factor TFIIIB complex subunit Brf1	SPAC22E12.19	snt1	Set3 complex subunit Snt1	SPAC30D11.07	nth1	DNA endonuclease III	SPAC926.04c	hsp90	Hsp90 chaperone	SPAC23G3.10c	ssr3	SWI/SNF and RSC complex subunit Ssr3
YLR314C	YFLO41W	YML010W	YOR191W	YML126c	YBR114W		SPAC1F8.01	SPAC22G7.08	SPAC17A2.12	SPAC17G6.06	SPAC19A8.15	SPAC1952.05		SPAC1142.08	SPAC140.02		SPAC3H5.07	rpl702	60S ribosomal protein L7	SPBC1539.10	nop16	ribosome biogenesis protein Nop16 (predicted)	SPAC22H10.11c	SPAC22H10.11c	TOR signaling pathway transcriptional corepressor Crf1 (predicted)	SPAC30D11.13	hus5	SUMO conjugating enzyme E2 Hus5	SPBC1198.13c	tfg2	transcription factor TFIIF complex beta subunit Tfg2 (predicted)	SPAC25G10.03	zip1	transcription factor Zip1
YJR076C	YPR160W	YJR089W	YDR469W	YLR044c	YBR156C		SPAC20G8.05c	SPAC23G3.06	SPAC17G6.10	SPAC17G6.14c	SPAC20H4.05c	SPAC19G12.06c		SPAC9G1.13c	SPAC1420.03		SPAC4C5.04	rad31	SUMO activating enzyme E1-type Rad31	SPBC1734.15	rsc4	RSC complex subunit Rsc4	SPAC22H12.02	tfg3	transcription factor TFIIF complex subunit Tfg3	SPAC328.10c	rps502	40S ribosomal protein S5 (predicted)	SPBC11C11.09c	rpl502	60S ribosomal protein L5	SPAC29E6.08	tbp1	TATA-binding protein (TBP)
YHR107C	YOR032C	YNL216W	YLR033W	YL184w-b	YBR198C		SPAC22F8.07c	SPAC23H4.01c	SPAC17G6.16c	SPAC17G6.16c	SPAC21E11.06	SPAC1F3.07c		SPAC513.01c	SPAC144.11		SPAC513.01c	eft201	translation elongation factor 2 (EF-2) Eft2,A	SPBC1815.01	eno101	enolase (predicted)	SPAC23C11.15	pst2	Clr6 histone deacetylase complex subunit Pst2	SPAC3H5.07	rpl702	60S ribosomal protein L7	SPBC1289.07c	rpc40	DNA-directed RNA polymerase I and III subunit Rpc40	SPAC30D11.13	hus5	SUMO conjugating enzyme E2 Hus5
YDL126C	YJR147W	YDR485C	YOR290C	YPL228w	YBR215W		SPAC22G7.08	SPAC26F1.09	SPAC17G8.03c	SPAC18B11.10	SPAC22A12.15c	SPAC20G8.09c		SPAC22A12.04c	SPAC1486.05		SPAC630.14c	tup12	transcriptional corepressor Tup12	SPBC19G7.09	ulp1	SUMO deconjugating enzyme Ulp1	SPAC23G3.10c	ssr3	SWI/SNF and RSC complex subunit Ssr3	SPAC4C5.04	rad31	SUMO activating enzyme E1-type Rad31	SPBC14F5.04c	pgk1	phosphoglycerate kinase Pgk1 (predicted)	SPAC3A12.05c	taf2	TATA-binding protein associated factor Taf2 (predicted)
YPL228W	YOR267C	YDL150W	YLL021W	YOR317w	YBR231C		SPAC22H12.04c	SPAC26H5.06	SPAC17H9.05	SPAC19A8.15	SPAC22E12.07	SPAC22F8.07c		SPBC1289.16c;SPAC2E1P3.04	SPAC14C4.02c		SPAC644.04	pct1	RNA 5'-triphosphatase	SPBC4C3.05c	nuc1	DNA-directed RNA polymerase I complex large subunit Nuc1	SPAC25B8.14	mal2	kinetochore protein, CENP-O ortholog Mal2	SPAC4H3.10c	pyk1	pyruvate kinase	SPBC14F5.08	med7	mediator complex subunit Med7	SPAC4C5.04	rad31	SUMO activating enzyme E1-type Rad31
YORO28C	YMR186W	YBR081C	YIL036W	YDL055c	YBR245C		SPAC23A1.10	SPAC2E1P5.05	SPAC1805.06c	SPAC1F3.07c	SPAC22H12.02	SPAC23C11.05		SPBC19G7.09	SPAC1565.08		SPAC821.10c	sod1	superoxide dismutase Sod1	SPBC646.10c	nop56	U3 snoRNP protein Nop56 (predicted)	SPAC25G10.03	zip1	transcription factor Zip1	SPAC513.01c	eft201	translation elongation factor 2 (EF-2) Eft2,A	SPBC1652.01	SPBC1652.01	ribosomal RNA processing element (RRPE)-binding protein (predicted)	SPAC513.01c	eft201	translation elongation factor 2 (EF-2) Eft2,A
YLR117C	YOLO68C	YDL064W	YOR144C	YHR020w	YBR275C		SPAC23A1.11	SPAC2F7.07c	SPAC1805.15c	SPAC1F5.11c	SPAC23A1.10	SPAC23C11.15		SPBC3B9.06c	SPAC15A10.02		SPAC9G1.13c	swc4	Swr1 complex subunit Swc4	SPBC776.11	rpl2801	60S ribosomal protein L27/L28	SPAC26H5.05	mga2	IPT/TIG ankyrin repeat containing transcription regulator of fatty acid biosynthesis (predicted)	SPAC57A10.10c	sla1	La protein homolog	SPBC16H5.03c	fub2	SUMO activating enzyme E1-type Fub2 (predicted)	SPAC57A10.10c	sla1	La protein homolog
YDR155C	YDR224C	YAL011W	YJL092W	YBR127c	YBR279W		SPAC23C11.05	SPAC31G5.10	SPAC1834.01	SPAC1F7.13c	SPAC23D3.04c	SPAC23C4.02		SPBC947.08c	SPAC15A10.04c		SPAPYUG7.03c	mid2	medial ring protein Mid2	SPBC776.13	cnd1	condensin complex non-SMC subunit Cnd1	SPAC26H5.10c	tif51	translation elongation factor eIF5A (predicted)	SPAC630.14c	tup12	transcriptional corepressor Tup12	SPBC1709.05	sks2	heat shock protein, ribosome associated molecular chaperone Sks2	SPAC630.14c	tup12	transcriptional corepressor Tup12
YPL181W	YFL013C	YIL126W	YLR175W	YGL148w	YBR289W		SPAC23C4.19	SPAC328.10c	SPAC1834.03c	SPAC22G7.08	SPAC24C9.12c	SPAC23C4.19		SPCC1020.02	SPAC15A10.15		SPBC106.18	rpl2501	60S ribosomal protein L25 (predicted)	SPBP23A10.07	rpa2	DNA-directed RNA polymerase I complex subunit Rpa2	SPAC29A4.04c	cbf5	pseudouridylate synthase Cbf5 (predicted)	SPAC644.04	pct1	RNA 5'-triphosphatase	SPBC1709.15c	cft2	cleavage factor two Cft2/polyadenylation factor CPSF-73 (predicted)	SPAC631.02	bdf2	BET family double bromodomain protein Bdf2
YOL149W	YER110C	YNL042W	YER088C	YKL104c	YCL014W		SPAC23D3.01	SPAC3G9.12	SPAC18B11.10	SPAC23A1.10	SPAC24H6.10c	SPAC23G3.10c		SPBC428.08c	SPAC15E1.04		SPBC1198.11c	reb1	RNA polymerase I transcription termination factor/ RNA polymerase II transcription factor Reb1	SPBP8B7.06	rpp201	60S acidic ribosomal protein A2	SPAC29B12.01	ino80	SNF2 family ATP-dependent 3' to 5' DNA helicase Ino80	SPAC6F6.07c	rps13	40S ribosomal protein S13	SPBC1826.01c	mot1	TATA-binding protein associated factor Mot1 (predicted)	SPAC644.04	pct1	RNA 5'-triphosphatase
YAL013W	YBL006C	YDR227W	YLR086W	YLR180w	YCL024W		SPAC23G3.04	SPAC4A8.08c	SPAC18G6.05c	SPAC23G3.06	SPAC31G5.16c	SPAC23H3.10		SPBC23E6.02	SPAC15E1.06		SPBC1347.02	fkbp39	FKBP-type peptidyl-prolyl cis-trans isomerase (predicted)	SPCC1620.12c	SPCC1620.12c	GTPase activating protein (predicted)	SPAC29E6.08	tbp1	TATA-binding protein (TBP)	SPAC821.10c	sod1	superoxide dismutase Sod1	SPBC19C2.07	fba1	fructose-bisphosphate aldolase Fba1	SPAC694.06c	mrc1	mediator of replication checkpoint 1
YKL172W	YPL060W	YPR190C	YOL034W	YGL026c	YCL061C		SPAC23H3.10	SPAC4A8.10	SPAC1952.02	SPAC24H6.07	SPAC3F10.03	SPAC25G10.03		SPBC11C11.09c;SPAC3H5.12c	SPAC15F9.02		SPBC146.01	med15	mediator complex subunit Med15	SPCC16C4.13c	rpl1201	60S ribosomal protein L12.1/L12A	SPAC2E1P3.01	SPAC2E1P3.01	dehydrogenase (predicted)	SPAC8C9.08	rps5	40S ribosomal protein S5 (predicted)	SPBC1A4.02c	leu1	3-isopropylmalate dehydrogenase Leu1	SPAC6F6.17	rif1	telomere length regulator protein Rif1
YDR385W	YDR060W	YJR076C	YMR219W	YLR249w	YCR012W		SPAC26A3.04	SPAC4F10.09c	SPAC1952.05	SPAC26F1.06	SPAC3G9.11c	SPAC27E2.03c		SPBC1685.04	SPAC1610.01		SPBC14F5.04c	pgk1	phosphoglycerate kinase Pgk1 (predicted)	SPCC306.07c	SPCC306.07c	U3 snoRNP-associated protein Cic1/Utp30 family (predicted)	SPAC2G11.12	rqh1	RecQ type DNA helicase Rqh1	SPAC926.04c	hsp90	Hsp90 chaperone	SPBC215.05	gpd1	glycerol-3-phosphate dehydrogenase Gpd1	SPAPJ760.02c	abp1	cofilin/tropomyosin family, drebrin ortholog Abp1
YGR254W	YBR298C	YPL228W	YMR233W	YFL039c	YCR042C		SPAC26F1.07	SPAC4H3.10c	SPAC19G12.06c	SPAC27F1.06c	SPAC3H5.12c	SPAC29E6.08		SPBC4F6.12	SPAC1687.05		SPBC1652.01	SPBC1652.01	ribosomal RNA processing element (RRPE)-binding protein (predicted)	SPCC338.17c	rad21	mitotic cohesin complex, non-SMC subunit Rad21 (kleisin)	SPAC30D11.07	nth1	DNA endonuclease III	SPBC1347.02	fkbp39	FKBP-type peptidyl-prolyl cis-trans isomerase (predicted)	SPBC23E6.09	ssn6	transcriptional corepressor Ssn6	SPAPYUG7.03c	mid2	medial ring protein Mid2
YJL167W	YDL003W	YDR224C	YLR150W	YNL220w	YCR052W		SPAC27F1.06c	SPAC56E4.04c	SPAC1F3.01	SPAC29A4.04c	SPAC4C5.04	SPAC2F7.08c		SPCC1682.03c	SPAC16A10.06c		SPBC1685.08	cti6	histone deacetylase complex subunit Cti6	SPCC5E4.07	rpl2802	60S ribosomal protein L27/L28	SPAC30D11.13	hus5	SUMO conjugating enzyme E2 Hus5	SPBC146.03c	cut3	condensin complex subunit Cut3	SPBC32F12.11	tdh1	glyceraldehyde-3-phosphate dehydrogenase Tdh1	SPBC1198.11c	reb1	RNA polymerase I transcription termination factor/ RNA polymerase II transcription factor Reb1
YKL060C	YMR043W	YBL002W	YBR245C	YJL014w	YCR084C		SPAC29A4.02c	SPAC6F12.05c	SPAC1F3.07c	SPAC2C4.16c	SPAC4D7.05	SPAC30D11.13		SPBC2D10.17	SPAC16E8.06c		SPBC16H5.03c	fub2	SUMO activating enzyme E1-type Fub2 (predicted)	SPCC622.09	htb1	histone H2B Htb1	SPAC3G6.01	hrp3	ATP-dependent DNA helicase Hrp3	SPBC14F5.04c	pgk1	phosphoglycerate kinase Pgk1 (predicted)	SPBC32H8.12c	act1	actin Act1	SPBC12C2.10c	pst1	Clr6 histone deacetylase complex subunit Pst1
YML074C	YOR330C	YPR187W	YER047C	YJL008c	YCR088W		SPAC2C4.16c	SPAC6F6.07c	SPAC1F7.02c	SPAC2E12.02	SPAC4F10.11	SPAC31G5.10		SPCC613.12c	SPAC1783.04c		SPBC1711.05	SPBC1711.05	nucleocytoplasmic transport chaperone Srp40 (predicted)				SPAC458.02c	SPAC458.02c	mRNP complex (predicted)	SPBC1652.01	SPBC1652.01	ribosomal RNA processing element (RRPE)-binding protein (predicted)	SPBC354.12	gpd3	glyceraldehyde 3-phosphate dehydrogenase Gpd3	SPBC13E7.10c	brf1	transcription factor TFIIIB complex subunit Brf1
YLR449W	YPL164C	YDR390C	YDR169C	YHR019c	YER064C		SPAC30D11.13	SPAC8C9.08	SPAC222.06	SPAC30D11.07	SPAC4F8.14c	SPAC3A12.05c		SPCC338.08	SPAC1783.05		SPBC1711.06	rpl401	60S ribosomal protein L4 (predicted)				SPAC4C5.04	rad31	SUMO activating enzyme E1-type Rad31	SPBC16A3.08c	oga1	Stm1 homolog Oga1	SPBC365.06	pmt3	SUMO	SPBC146.03c	cut3	condensin complex subunit Cut3
YBR020W	YOL116W	YDR334W	YBR215W	YGR083c	YER111C		SPAC31G5.10	SPAC8F11.04	SPAC227.02c	SPAC30D11.13	SPAC4G9.08c	SPAC3F10.12c		SPBP8B7.10c	SPAC1783.07c		SPBC1778.02	rap1	telomere binding protein Rap1				SPAC630.14c	tup12	transcriptional corepressor Tup12	SPBC16D10.11c	rps1801	40S ribosomal protein S18 (predicted)	SPBC4C3.05c	nuc1	DNA-directed RNA polymerase I complex large subunit Nuc1	SPBC14F5.04c	pgk1	phosphoglycerate kinase Pgk1 (predicted)
YLR081W	YDR397C	YKR008W	YDL150W	YCL030c	YER120W		SPAC3A12.10	SPAC926.04c	SPAC22A12.11	SPAC31G5.03	SPAC4H3.10c	SPAC3G9.05		SPCC126.02c	SPAC1783.08c		SPBC1815.01	eno101	enolase (predicted)				SPAC631.02	bdf2	BET family double bromodomain protein Bdf2	SPBC16H5.03c	fub2	SUMO activating enzyme E1-type Fub2 (predicted)	SPBC8D2.06	irs1	cytoplasmic isoleucine-tRNA ligase Irs1 (predicted)	SPBC15D4.14	taf73	transcription factor TFIID complex subunit Taf5-like
YBR018C	YML031W	YGR246C	YGR186W	YBL076c	YER148W		SPAC3F10.12c	SPAPB1E7.12	SPAC22E12.19	SPAC31G5.11	SPAC513.01c	SPAC3G9.11c		SPCC126.04c	SPAC17A2.08c		SPBC18H10.12c	rpl701	60S ribosomal protein L7				SPAC644.04	pct1	RNA 5'-triphosphatase	SPBC1703.14c	top1	DNA topoisomerase I	SPCC13B11.01	adh1	alcohol dehydrogenase Adh1	SPBC1652.01	SPBC1652.01	ribosomal RNA processing element (RRPE)-binding protein (predicted)
YOL051W	YOR156C	YOR207C	YNL216W	YPR110c	YER159C		SPAC3G9.08	SPBC106.04	SPAC22F8.07c	SPAC31G5.16c	SPAC513.07	SPAC3G9.12		SPCC1753.05	SPAC17G6.10		SPBC19C2.07	fba1	fructose-bisphosphate aldolase Fba1				SPAC890.08	rpl31	60S ribosomal protein L31 (predicted)	SPBC1711.06	rpl401	60S ribosomal protein L4 (predicted)	SPCC1620.09c	tfg1	transcription factor TFIIF complex alpha subunit Tfg1 (predicted)	SPBC1685.08	cti6	histone deacetylase complex subunit Cti6
YEL009C	YER002W	YOR340C	YKR062W	YHR027c	YHR084W		SPAC3H1.01c	SPBC1198.11c	SPAC22H10.11c	SPAC328.04	SPAC57A7.04c	SPAC3H1.01c		SPCC1442.04c	SPAC17G6.14c		SPBC1A4.03c	top2	DNA topoisomerase II				SPAC9E9.09c	atd1	aldehyde dehydrogenase (predicted)	SPBC1778.02	rap1	telomere binding protein Rap1	SPCC1739.13	ssa2	heat shock protein Ssa2	SPBC16H5.03c	fub2	SUMO activating enzyme E1-type Fub2 (predicted)
YGR252W	YOR310C	YGR140W	YOR341W	YFR037c	YHR174W		SPAC3H5.07	SPBC11C11.03	SPAC22H12.02	SPAC328.10c	SPAC630.14c	SPAC4C5.04		SPCC622.16c	SPAC17G6.16c		SPBC21C3.08c	car2	ornithine transaminase Car2				SPAC9G1.13c	swc4	Swr1 complex subunit Swc4	SPBC1815.01	eno101	enolase (predicted)	SPCC330.13	rpc37	DNA-directed RNA polymerase III complex subunit Rpc37 (predicted)	SPBC1703.14c	top1	DNA topoisomerase I
YPL075W	YDR432W	YAL013W	YDR174W	YGR192c	YIL036W		SPAC4A8.16c	SPBC12C2.07c	SPAC23A1.06c	SPAC3G9.05	SPAC637.05c	SPAC4F10.11		SPBC1347.11	SPAC17G8.02		SPBC25D12.02c	dnt1	nucleolar protein Dnt1				SPAPJ760.02c	abp1	cofilin/tropomyosin family, drebrin ortholog Abp1	SPBC18H10.12c	rpl701	60S ribosomal protein L7	SPCC794.09c	tef101	translation elongation factor EF-1 alpha Ef1a-a	SPBC1778.02	rap1	telomere binding protein Rap1
YNL199C	YMR091C	YBR215W	YCR084C	YGR186w	YIL056W		SPAC4C5.04	SPBC13E7.10c	SPAC23A1.12c	SPAC3G9.11c	SPAC644.04	SPAC4F10.17		SPBC21.01	SPAC17G8.03c		SPBC25H2.11c	spt7	SAGA complex bromodomain subunit Spt7				SPAPYUG7.03c	mid2	medial ring protein Mid2	SPBC19C2.07	fba1	fructose-bisphosphate aldolase Fba1				SPBC1815.01	eno101	enolase (predicted)
YOR120W	YHR073W	YML069W	YHR099W	YOR187w	YIL126W		SPAC4F10.11	SPBC14F5.03c	SPAC23C11.14	SPAC3H5.07	SPAC664.11	SPAC4G8.13c		SPCC1393.04	SPAC17H9.04c		SPBC28F2.10c	ngg1	SAGA complex subunit Ngg1				SPBC1198.11c	reb1	RNA polymerase I transcription termination factor/ RNA polymerase II transcription factor Reb1	SPBC1A4.03c	top2	DNA topoisomerase II				SPBC1826.01c	mot1	TATA-binding protein associated factor Mot1 (predicted)
YDR507C	YGL013C	YJL140W	YKL112W	YLR314c	YIL149C		SPAC4H3.02c	SPBC1539.10	SPAC23C11.15	SPAC3H5.10	SPAC664.15	SPAC513.01c		SPCC1393.08	SPAC17H9.16		SPBC28F2.12	rpb1	RNA polymerase II large subunit Rpb1				SPBC11G11.05	rpa34	DNA-directed RNA polymerase I complex subunit Rpa34 (predicted)	SPBC23E6.02	rrp2	ATP-dependent DNA helicase, ubiquitin-protein ligase E3 (predicted)				SPBC19G7.16	iws1	transcription elongation factor complex subunit Iws1 (predicted)
YHR183W	YDR323C	YNL167C	YDR477W	YLR115w	YKL101W		SPAC513.01c	SPBC1709.02c	SPAC23C4.19	SPAC4C5.04	SPAC821.06	SPAC57A10.02		SPAC26A3.04	SPAC1805.12c		SPBC29A10.04	psm1	mitotic cohesin complex subunit Psm1				SPBC1289.03c	spi1	Ran GTPase Spi1	SPBC23E6.07c	rfc1	DNA replication factor C complex subunit Rfc1				SPBC1A4.03c	top2	DNA topoisomerase II
YLR258W	YBL030C	YIL056W	YDL208W	YDL226c	YKL112W		SPAC521.05	SPBC1734.15	SPAC23D3.01	SPAC4F10.11	SPAC9.06c	SPAC57A10.10c		SPAC1834.03c	SPAC1834.03c		SPBC29A3.04	rpl8	60S ribosomal protein L7a/L8 (predicted)				SPBC1289.07c	rpc40	DNA-directed RNA polymerase I and III subunit Rpc40	SPBC25H2.05	egd2	nascent polypeptide-associated complex alpha subunit Egd2				SPBC23E6.02	rrp2	ATP-dependent DNA helicase, ubiquitin-protein ligase E3 (predicted)
YLR256W	YOR0243C	YDR110W	YNL027W	YGR256w	YKL142W		SPAC57A10.02	SPBC1778.06c	SPAC23D3.09	SPAC4F10.17	SPAC926.04c	SPAC630.14c		SPAC1834.04;SPBC1105.11c	SPAC1834.04		SPBC2G2.05	rpl1603	60S ribosomal protein L13/L16 (predicted)				SPBC12C2.10c	pst1	Clr6 histone deacetylase complex subunit Pst1	SPBC2G5.05	SPBC2G5.05	transketolase (predicted)				SPBC23E6.09	ssn6	transcriptional corepressor Ssn6
YDR174W	YBR218C	YDL225W	YNL167C	YLR259c	YKL172W		SPAC630.14c	SPBC17D11.07c	SPAC23G3.01	SPAC4F8.14c	SPAP8A3.07c	SPAC631.02		SPBC32F12.04	SPAC18B11.06		SPBC32F12.11	tdh1	glyceraldehyde-3-phosphate dehydrogenase Tdh1				SPBC1347.02	fkbp39	FKBP-type peptidyl-prolyl cis-trans isomerase (predicted)	SPBC32F12.11	tdh1	glyceraldehyde-3-phosphate dehydrogenase Tdh1				SPBC25D12.02c	dnt1	nucleolar protein Dnt1
YMR032W	YMR075W	YGR252W	YBL005W-B	YKR025w	YKR010C		SPAC644.04	SPBC17G9.11c	SPAC23G3.04	SPAC4G8.13c	SPAPB1E7.03	SPAC644.04		SPBC3E7.08c	SPAC18B11.10		SPBC32H8.12c	act1	actin Act1				SPBC13E7.08c	leo1	RNA polymerase II associated Paf1 complex (predicted)	SPBC32H8.12c	act1	actin Act1				SPBC25H2.11c	spt7	SAGA complex bromodomain subunit Spt7
YBR215W	YKR055W	YDR176W	YHR206W	YMR108w	YKR025W		SPAC644.06c	SPBC1815.01	SPAC23G3.10c	SPAC4G9.03	SPAPJ698.02c	SPAC644.06c		SPBC1734.02c	SPAC18G6.10		SPBC337.08c	ubi4	ubiquitin				SPBC13E7.10c	brf1	transcription factor TFIIIB complex subunit Brf1	SPBC354.12	gpd3	glyceraldehyde 3-phosphate dehydrogenase Gpd3				SPBC28F2.10c	ngg1	SAGA complex subunit Ngg1
YDR225W	YIL053W	YDR359C	YFR031C-A	YJL034w	YFL008W		SPAC6F12.13c	SPBC18H10.02	SPAC23H3.10	SPAC4G9.11c	SPBC1198.13c	SPAC664.03		SPAC144.11	SPAC19A8.01c		SPBC354.12	gpd3	glyceraldehyde 3-phosphate dehydrogenase Gpd3				SPBC146.01	med15	mediator complex subunit Med15	SPBC365.06	pmt3	SUMO				SPBC28F2.12	rpb1	RNA polymerase II large subunit Rpb1
YOR189W	YPR010C	YIL149C	YOR063W	YNL055c	YFR031C		SPAC821.10c	SPBC19G7.06	SPAC25B8.14	SPAC4H3.05	SPBC11C11.09c	SPAC694.06c		SPCC330.01c	SPAC19G12.06c		SPBC4B4.03	rsc1	RSC complex subunit Rsc1				SPBC146.03c	cut3	condensin complex subunit Cut3	SPBC3E7.02c	hsp16	heat shock protein Hsp16				SPBC29A10.04	psm1	mitotic cohesin complex subunit Psm1
YHR187W	YOR341W	YKR025W	YBR031W	YFL045c	YFR037C		SPAC8E11.02c	SPBC19G7.09	SPAC25G10.03	SPAC4H3.10c	SPBC1289.07c	SPAC6F6.17		SPAC23C11.02c	SPAC19G12.10c		SPBC4F6.04	rpl2502	60S ribosomal protein L25 (predicted)				SPBC1652.01	SPBC1652.01	ribosomal RNA processing element (RRPE)-binding protein (predicted)	SPBC4C3.05c	nuc1	DNA-directed RNA polymerase I complex large subunit Nuc1				SPBC2G5.05	SPBC2G5.05	transketolase (predicted)
YBL076C	YML073C	YLR175W	YGL076C	YFL037w	YDL003W		SPAC9G1.11c	SPBC23G7.15c	SPAC26A3.05	SPAC513.01c	SPBC12C2.11	SPAC823.06		SPAC20G8.08c	SPAC1B3.03c		SPBC839.13c	rpl1601	60S ribosomal protein L13/L16 (predicted)				SPBC1685.08	cti6	histone deacetylase complex subunit Cti6	SPBC56F2.02	rpl1901	60S ribosomal protein L19				SPBC336.07	sfc3	transcription factor TFIIIC complex B box binding subunit Sfc3
YBR011C	YEL054C	YOR038C	YLR029C	YMR083w	YDL051W		SPAC9G1.13c	SPBC25H2.08c	SPAC26H5.05	SPAC521.02	SPBC14F5.04c	SPAC9.02c		SPAC2G11.12	SPAC1B9.03c		SPBC8D2.06	irs1	cytoplasmic isoleucine-tRNA ligase Irs1 (predicted)				SPBC16A3.08c	oga1	Stm1 homolog Oga1	SPBC776.11	rpl2801	60S ribosomal protein L27/L28				SPBC4B4.03	rsc1	RSC complex subunit Rsc1
YBR245C	YKL006W	YBR245C	YNL301C	YCL050c	YDL064W		SPAPB8E5.09	SPBC30D10.02	SPAC26H5.10c	SPAC521.05	SPBC14F5.05c	SPAPB1E7.03		SPAC30D11.07	SPAC1F7.05		SPBC8D2.18c	SPBC8D2.18c	adenosylhomocysteinase (predicted)				SPBC16H5.03c	fub2	SUMO activating enzyme E1-type Fub2 (predicted)	SPBC947.08c	hip4	histone promoter control protein Hip4				SPBC4C3.05c	nuc1	DNA-directed RNA polymerase I complex large subunit Nuc1
YNL239W	YGL103W	YIR033W	YBL027W	YBR249c	YDL084W		SPAPYUG7.03c	SPBC32H8.02c	SPAC27D7.14c	SPAC57A10.10c	SPBC14F5.08	SPAPB8E5.09		SPAC3H1.12c	SPAC20G8.09c		SPBC947.08c	hip4	histone promoter control protein Hip4				SPBC1703.14c	top1	DNA topoisomerase I	SPBP22H7.02c	mrd1	RNA-binding protein Mrd1 (predicted)				SPBC776.13	cnd1	condensin complex non-SMC subunit Cnd1
YLR303W	YIL075C	YLR442C	YBR191W	YBR112c	YDL126C		SPBC106.18	SPBC428.06c	SPAC27F1.06c	SPAC57A7.08	SPBC1539.09c	SPAPJ760.02c		SPAC27F1.04c	SPAC20H4.01		SPBP4H10.06c	cut14	condensin complex subunit Cut14				SPBC1734.15	rsc4	RSC complex subunit Rsc4	SPBP8B7.03c	rpl402	60S ribosomal protein L4 (predicted)				SPBC83.08	rvb2	AAA family ATPase Rvb2
YKR095W	YDR382W	YJL176C	YDR471W	YHR190w	YDL140C		SPBC119.10	SPBC4C3.05c	SPAC29A4.04c	SPAC589.06c	SPBC1652.01	SPAPYUG7.03c		SPBC11C11.03	SPAC222.06		SPBP8B7.03c	rpl402	60S ribosomal protein L4 (predicted)				SPBC1778.02	rap1	telomere binding protein Rap1	SPCC13B11.01	adh1	alcohol dehydrogenase Adh1				SPBC947.08c	hip4	histone promoter control protein Hip4
YIL149C	YJR123W	YOR032C	YGL103W	YDL022w	YDL150W		SPBC1198.11c	SPBC530.06c	SPAC29B12.01	SPAC630.14c	SPBC16A3.01	SPBC1198.11c		SPAC25B8.14	SPAC227.02c		SPBP8B7.06	rpp201	60S acidic ribosomal protein A2				SPBC19G7.09	ulp1	SUMO deconjugating enzyme Ulp1	SPCC1620.09c	tfg1	transcription factor TFIIF complex alpha subunit Tfg1 (predicted)				SPBP23A10.07	rpa2	DNA-directed RNA polymerase I complex subunit Rpa2
YPL224C	YBR181C	YAL032C	YFR032C-A	YPL082c	YDL197C		SPBC11C11.02	SPBC530.10c	SPAC29E6.08	SPAC644.04	SPBC16A3.15c	SPBC12C2.10c		SPAC22E12.19	SPAC22A12.04c		SPCC1020.06c	tal1	transaldolase (predicted)				SPBC19G7.13	tbf1	DNA binding factor Trf1	SPCC1739.13	ssa2	heat shock protein Ssa2				SPBP4H10.06c	cut14	condensin complex subunit Cut14
YKL142W	YDR064W	YDL197C	YBL092W	YER165w	YDL225W		SPBC1347.02	SPBC646.10c	SPAC2E1P3.01	SPAC6F12.10c	SPBC16C6.13c	SPBC13E7.10c		SPAC25G10.03	SPAC22A12.15c		SPCC13B11.01	adh1	alcohol dehydrogenase Adh1				SPBC19G7.16	iws1	transcription elongation factor complex subunit Iws1 (predicted)	SPCC18.07	rpc53	DNA-directed RNA polymerase III complex subunit Rpc53 (predicted)				SPCC1020.06c	tal1	transaldolase (predicted)
YHR042W	YPR137W	YKL142W	YGR214W	YCR012w	YDR071C		SPBC1347.06c	SPBC713.12	SPAC2F7.05c	SPAC6F6.07c	SPBC16D10.09	SPBC146.03c		SPAC12B10.10	SPAC22E12.17c		SPCC162.08c	nup211	nucleoporin nup211				SPBC1A4.03c	top2	DNA topoisomerase II	SPCC18B5.07c	nup61	nucleoporin Nup61				SPCC126.04c	sgf73	SAGA complex subunit Sgf73
YJL076W	YKR008W	YPR180W	YHR203C	YIL053w	YDR110W		SPBC1348.14c	SPBC776.11	SPAC2F7.08c	SPAC806.06c	SPBC16G5.01	SPBC14F5.04c		SPBCPT2R1.08c;SPAC212.11	SPAC22E12.19		SPCC1620.09c	tfg1	transcription factor TFIIF complex alpha subunit Tfg1 (predicted)				SPBC23E6.02	rrp2	ATP-dependent DNA helicase, ubiquitin-protein ligase E3 (predicted)	SPCC24B10.21	tpi1	triosephosphate isomerase				SPCC1450.02	bdf1	Swr1 complex bromodomain subunit Brf1
YDR176W	YBR095C	YDL003W	YJR123W	YOR116c	YDR130C		SPBC146.01	SPBC776.13	SPAC2G11.12	SPAC821.10c	SPBC16G5.05c	SPBC15D4.03		SPAC16A10.06c	SPAC22G7.05		SPCC18.07	rpc53	DNA-directed RNA polymerase III complex subunit Rpc53 (predicted)				SPBC25D12.02c	dnt1	nucleolar protein Dnt1	SPCC285.17	spp27	RNA polymerase I upstream activation factor complex subunit Spp27				SPCC162.08c	nup211	nucleoporin nup211
YMR309C	YDR129C	YJL148W	YBL072C	YLR058c	YDR145W		SPBC14F5.04c	SPBC9B6.08	SPAC30.04c	SPAC8C9.08	SPBC16G5.14c	SPBC15D4.14		SPBC19G7.13	SPAC22G7.10		SPCC1919.14c	bdp1	transcription factor TFIIIB complex subunit Bdp1 (predicted)				SPBC25H2.11c	spt7	SAGA complex bromodomain subunit Spt7	SPCC338.12	pbi2	proteinase B inhibitor Pbi2				SPCC1620.09c	tfg1	transcription factor TFIIF complex alpha subunit Tfg1 (predicted)
YOLO41C	YOR329C	YDR190C	YBR189W	YDR510w	YDR169C		SPBC14F5.13c	SPBP23A10.07	SPAC30D11.07	SPAC8C9.14	SPBC16H5.03c	SPBC1652.01		SPAPB1A10.02	SPAC22H10.11c		SPCC285.17	spp27	RNA polymerase I upstream activation factor complex subunit Spp27				SPBC28F2.10c	ngg1	SAGA complex subunit Ngg1	SPCC576.11	rpl15	60S ribosomal protein L15 (predicted)				SPCC16C4.14c	sfc4	transcription factor TFIIIC complex subunit Sfc4
YPR031W	YLR197W	YDR169C	YBR048W	YDL229w	YDR174W		SPBC1604.05	SPBP4H10.11c	SPAC30D11.13	SPAC9.02c	SPBC1709.05	SPBC1685.08		SPAC589.08c	SPAC22H12.02		SPCC330.13	rpc37	DNA-directed RNA polymerase III complex subunit Rpc37 (predicted)				SPBC29A10.04	psm1	mitotic cohesin complex subunit Psm1	SPCC5E4.07	rpl2802	60S ribosomal protein L27/L28				SPCC18.07	rpc53	DNA-directed RNA polymerase III complex subunit Rpc53 (predicted)
YGL151W	YOR195W	YGR186W	YDR064W	YGR005c	YDR176W		SPBC1652.01	SPBP8B7.06	SPAC31G5.10	SPAC926.04c	SPBC1709.15c	SPBC16A3.01		SPBC1198.11c	SPAC22H12.04c		SPCC576.03c	tpx1	thioredoxin peroxidase Tpx1				SPBC336.07	sfc3	transcription factor TFIIIC complex B box binding subunit Sfc3	SPCC74.05	rpl2702	60S ribosomal protein L27 (predicted)				SPCC188.03	cnd3	condensin complex non-SMC subunit Cnd3
YLL004W	YDR477W	YLR399C	YDR450W	YML085c	YDR190C		SPBC1683.08	SPBPB21E7.01c	SPAC31G5.17c	SPAC959.07	SPBC1711.13	SPBC16D10.08c		SPBC27.02c	SPAC23A1.10		SPCC622.08c	hta1	histone H2A alpha				SPBC336.10c	tif512	translation elongation factor eIF5A (predicted)	SPCC794.09c	tef101	translation elongation factor EF-1 alpha Ef1a-a				SPCC18B5.07c	nup61	nucleoporin Nup61
YBR196C	YLR146C	YBL097W	YER074W	YPL129w	YDR213W		SPBC1685.08	SPCC1020.10	SPAC3C7.08c	SPAC959.08	SPBC1773.04	SPBC16D10.09		SPBP35G2.10	SPAC23A1.11		SPCC794.09c	tef101	translation elongation factor EF-1 alpha Ef1a-a				SPBC365.06	pmt3	SUMO							SPCC1919.14c	bdp1	transcription factor TFIIIB complex subunit Bdp1 (predicted)
YCR012W	YBL034C	YNL199C	YBR118W	YPR180w	YDR227W		SPBC16A3.01	SPCC1223.07c	SPAC3F10.11c	SPAC9E9.03	SPBC1773.10c	SPBC16G5.05c		SPBC1652.01	SPAC23C11.02c		SPCC962.02c	bir1	survivin, Bir1				SPBC3B8.09	utp3	U3 snoRNP-associated protein Utp3 (predicted)							SPCC285.13c	nup60	nucleoporin Nup60
YMR105C	YJR019C	YHR119W	YOR310C	YKR036c	YDR310C		SPBC16D10.09	SPCC1281.05	SPAC3F10.12c	SPAPB17E12.13	SPBC17A3.04c	SPBC16H5.03c		SPAC2E1P3.01	SPAC23C11.03								SPBC4B4.03	rsc1	RSC complex subunit Rsc1							SPCC285.17	spp27	RNA polymerase I upstream activation factor complex subunit Spp27
YDR481C	YOR110W	YOL006C	YJL138C	YCR002c	YDR325W		SPBC16G5.14c	SPCC1450.12	SPAC3G6.01	SPAPB8E5.06c	SPBC17G9.09	SPBC1703.14c		SPAC105.03c	SPAC23C11.15								SPBC4F6.13c	erb1	WD repeat/BOP1NT protein Erb1 (predicted)							SPCC306.03c	cnd2	condensin complex non-SMC subunit Cnd2
YNL097C	YIL144W	YPL181W	YPR112C	YJR076c	YDR334W		SPBC16H5.03c	SPCC1620.12c	SPAC3G9.08	SPAPJ698.02c	SPBC1826.01c	SPBC1734.16c		SPAC694.06c	SPAC23C4.02								SPBC651.01c	nog1	GTP binding protein Nog1 (predicted)							SPCC330.01c	rhp16	Rad16 homolog ATP-dependent DNA helicase/ ubiquitin protein ligase E3 Rhp16
YML069W	YNL299W	YNL103W	YGR178C	YJR109c	YDR359C		SPBC1709.11c	SPCC16C4.13c	SPAC3G9.09c	SPBC1105.02c	SPBC18E5.02c	SPBC1778.02		SPCC16A11.11	SPAC23G3.06								SPBC800.06	brx1	ribosome biogenesis protein Brx1 (predicted)							SPCC330.13	rpc37	DNA-directed RNA polymerase III complex subunit Rpc37 (predicted)
YBR088C	YPL020C	YPL075W	YDR385W	YKL060c	YDR362C		SPBC1711.05	SPCC18.05c	SPAC3H1.01c	SPBC119.09c	SPBC18H10.02	SPBC17D1.01		SPAC1783.04c	SPAC23G3.09								SPBC83.08	rvb2	AAA family ATPase Rvb2							SPCC338.17c	rad21	mitotic cohesin complex, non-SMC subunit Rad21 (kleisin)
YAL032C	YJL130C	YDR409W	YOL123W	YER025w	YDR385W		SPBC1711.06	SPCC24B10.22	SPAC3H8.10	SPBC119.10	SPBC19C2.07	SPBC1815.01		SPBC1861.01c	SPAC23G3.10c								SPBC947.08c	hip4	histone promoter control protein Hip4							SPCC5E4.03c	taf5	SAGA complex subunit/TATA-binding protein associated factor/transcription factor TFIID complex subunit Taf5
YDL055C	YGR094W	YOR290C	YCL037C	YDR158w	YDR390C		SPBC1778.02	SPCC306.07c	SPAC458.02c	SPBC11C11.07	SPBC19C7.06	SPBC1826.01c		SPBC336.07	SPAC23H3.14								SPBP23A10.07	rpa2	DNA-directed RNA polymerase I complex subunit Rpa2							SPCC5E4.06	smc6	Smc5-6 complex SMC subunit Smc6
YGL062W	YCR072C	YKR010C	YPL228W	YNL042w	YDR409W		SPBC17D1.01	SPCC31H12.04c	SPAC4A8.13c	SPBC1347.02	SPBC1A4.02c	SPBC19G7.16		SPBC1861.02	SPAC23H4.11c								SPBP23A10.08	alp5	actin-like protein Arp4							SPCC622.08c	hta1	histone H2A alpha
YNL216W	YLR272C	YKL172W	YLR277C	YJR016c	YDR464W		SPBC17D11.04c	SPCC320.05	SPAC4C5.04	SPBC146.03c	SPBC1A4.08c	SPBC1A4.03c		SPAC227.02c	SPAC23H4.12								SPCC1259.03	rpa12	DNA-directed RNA polymerase complex I subunit Rpa12							SPCC622.09	htb1	histone H2B Htb1
YGL071W	YDL109C	YGR056W	YOR017W	YMR296c	YDR485C		SPBC17G9.11c	SPCC338.17c	SPAC4F10.11	SPBC14F5.04c	SPBC215.05	SPBC211.04c		SPAC1420.03	SPAC23H4.18c								SPCC126.04c	sgf73	SAGA complex subunit Sgf73							SPCC962.02c	bir1	survivin, Bir1
YBR049C	YDR026C	YOR194C	YHR193C	YCL018w	YDR507C		SPBC1815.01	SPCC550.02c	SPAC4G8.10	SPBC1652.01	SPBC215.08c	SPBC21H7.05		SPBP23A10.13	SPAC24C9.03								SPCC1450.02	bdf1	Swr1 complex bromodomain subunit Brf1
YLR071C	YIL056W	YPL020C	YLR276C	YGR135w	YGL066W		SPBC18E5.05c	SPCC5E4.07	SPAC4G9.03	SPBC16A3.01	SPBC23E6.09	SPBC23E6.02		SPCC1450.03	SPAC24C9.12c								SPCC162.08c	nup211	nucleoporin nup211
YOR34OC	YIL130W	YDR213W	YDL051W	YOR207c	YGL086W		SPBC18H10.12c	SPCC622.09	SPAC4G9.08c	SPBC16A3.08c	SPBC25D12.04	SPBC23E6.09		SPCC645.04	SPAC25B8.10								SPCC1620.09c	tfg1	transcription factor TFIIF complex alpha subunit Tfg1 (predicted)
YJL140W	YJR011C	YGR002C	YDL084W	YPR190c	YGL133W		SPBC19C2.07	SPCC622.18	SPAC4G9.16c	SPBC16A3.09c	SPBC26H8.07c	SPBC25D12.02c		SPBC365.15	SPAC25B8.14								SPCC18.07	rpc53	DNA-directed RNA polymerase III complex subunit Rpc53 (predicted)
YKR025W	YJR026W	YLR256W	YER032W	YNL178w	YGL151W		SPBC1A4.03c	SPCC663.15c	SPAC4H3.02c	SPBC16C6.11	SPBC28F2.09	SPBC25H2.11c		SPCC5E4.06	SPAC25G10.03								SPCC18B5.07c	nup61	nucleoporin Nup61
YDL150W	YJR142W	YLR335W	YGR192C	YGL157w	YGL201C		SPBC1A4.10c	SPCC74.03c	SPAC513.07	SPBC16D10.09	SPBC29A3.02c	SPBC28F2.09		SPAC7D4.14c	SPAC25G10.07c								SPCC1919.14c	bdp1	transcription factor TFIIIB complex subunit Bdp1 (predicted)
YFR031C	YKL075C	YJR063W	YPR074C	YBR118w	YGR047C		SPBC215.07c		SPAC57A10.02	SPBC16D10.11c	SPBC2F12.08c	SPBC28F2.10c		SPAC19G12.13c	SPAC25G10.08								SPCC24B10.08c	ada2	SAGA complex subunit Ada2
YORO63W	YPR003C	YOR151C	YCR012W	YKR059w	YGR056W		SPBC21C3.02c		SPAC57A10.12c	SPBC16H5.03c	SPBC32F12.11	SPBC28F2.12		SPAC6F6.17	SPAC26A3.04								SPCC285.17	spp27	RNA polymerase I upstream activation factor complex subunit Spp27
YBR031W	YPR097W	YBR156C	YOL086C	YPL139c	YGR140W		SPBC21C3.08c		SPAC57A7.07c	SPBC16H5.04	SPBC32H8.12c	SPBC29A10.04		SPAC32A11.03c	SPAC26F1.06								SPCC306.03c	cnd2	condensin complex non-SMC subunit Cnd2
YGL076C	YPR143W	YJR060W	YBR106W	YDL126c	YGR186W		SPBC23G7.15c		SPAC607.03c	SPBC1703.14c	SPBC337.05c	SPBC2G5.05		SPBC21C3.01c	SPAC26F1.07								SPCC306.04c	set1	histone lysine methyltransferase Set1
YHL033C		YKL104C	YPR183W	YPR183w	YGR246C		SPBC25D12.02c		SPAC630.14c	SPBC1711.06	SPBC354.12	SPBC336.07		SPBC409.09c	SPAC26H5.05								SPCC330.01c	rhp16	Rad16 homolog ATP-dependent DNA helicase/ ubiquitin protein ligase E3 Rhp16
YNL069C		YGL244W	YKL152C	YMR186w	YGR252W		SPBC25H2.02		SPAC631.02	SPBC1778.02	SPBC365.06	SPBC336.08		SPCC338.17c	SPAC26H5.06								SPCC330.13	rpc37	DNA-directed RNA polymerase III complex subunit Rpc37 (predicted)
YOR312C		YER148W	YDR050C	YPL240c	YGR275W		SPBC25H2.11c		SPAC644.04	SPBC17G9.07	SPBC4C3.05c	SPBC336.15		SPCC306.04c	SPAC26H5.10c								SPCC338.17c	rad21	mitotic cohesin complex, non-SMC subunit Rad21 (kleisin)
YOL127W		YLR055C	YKL060C	YER039c	YJL074C		SPBC28F2.03		SPAC644.06c	SPBC1815.01	SPBC56F2.12	SPBC337.14		SPCC188.07	SPAC27F1.02c								SPCC5E4.05c	mgl1	mitochondrial acylglycerol lipase Mgl1 (predicted)
YDL140C		YHR196W	YDL131W	YLR355c	YJL076W		SPBC28F2.09		SPAC664.08c	SPBC18H10.12c	SPBC646.05c	SPBC3B9.07c		SPAC6G9.06c	SPAC27F1.04c								SPCC622.08c	hta1	histone H2A alpha
YPR187W		YFR028C	YAL038W	YOL135c	YJL138C		SPBC28F2.10c		SPAC688.04c	SPBC19C2.07	SPBC651.08c	SPBC3D6.04c		SPAC22H10.11c	SPAC29A4.02c								SPCC622.09	htb1	histone H2B Htb1
YDR382W		YOL051W	YPL224C	YPL154c	YJL140W		SPBC28F2.12		SPAC6B12.12	SPBC19C7.03	SPBC660.16	SPBC409.16c		SPAC11E3.01c	SPAC29A4.04c								SPCC962.02c	bir1	survivin, Bir1
YLR441C		YFL013C	YOL059W	YBR088c	YJL176C		SPBC29A10.01		SPAC6B12.19	SPBC19F8.08	SPBC685.06	SPBC4B4.03		SPBC1778.02	SPAC29B12.01
YNL178W		YOR189W	YLR328W	YMR235c	YJR060W		SPBC29A10.04		SPAC6F6.10c	SPBC1A4.03c	SPBC800.03	SPBC4C3.05c		SPBC13E7.10c	SPAC29B12.04
YBL072C		YBR114W	YBR086C	YJL026w	YJR076C		SPBC29A3.04		SPAC823.06	SPBC215.09c	SPBC800.05c	SPBC582.10c		SPBC28F2.10c	SPAC29E6.08
YGR056W		YAL001C	YLR044C	YOR341w	YJR089W		SPBC29A3.13		SPAC890.05	SPBC21B10.03c	SPBC83.13	SPBC609.05		SPAC25G10.07c	SPAC2E12.02
YLR357W		YBR135W	YGL009C	YIL021w	YJR092W		SPBC2G2.05		SPAC890.08	SPBC21B10.10	SPBC839.15c	SPBC660.15		SPAC823.12	SPAC2E1P3.01
YFR037C		YIL036W	YHR174W	YPL131w	YLL004W		SPBC31F10.11c		SPAC977.16c	SPBC21C3.11	SPBC8D2.06	SPBC725.16		SPBC6B1.04	SPAC2E1P5.05
YLR033W		YDR365C	YDR226W	YFR052w	YLL021W		SPBC32F12.10		SPAC9E9.03	SPBC23E6.02	SPBC9B6.04c	SPBC776.13		SPAC1687.05	SPAC2F3.03c
YGL224W		YML074C	YIL053W	YLR048w	YLL026W		SPBC32F12.11		SPAC9E9.09c	SPBC23E6.07c	SPBP19A11.03c	SPBC800.10c		SPAC16A10.07c	SPAC2G11.07c
YDR190C		YHR042W	YER062C	YER120w	YLR033W		SPBC32H8.12c		SPAC9E9.12c	SPBC25H2.05	SPBP35G2.07	SPBC83.01		SPACUNK4.14	SPAC2G11.12
YER043C		YMR091C	YGR254W	YGL137w	YLR044C		SPBC337.08c		SPAC9G1.04	SPBC28E12.02	SPBP4H10.11c	SPBC83.08		SPBC146.09c	SPAC2G11.14
YDR469W		YNL097C	YGL026C	YDL225w	YLR086W		SPBC337.14		SPAC9G1.13c	SPBC28F2.03	SPCC1223.14	SPBC947.08c		SPCC1322.12c	SPAC2G11.15c
YDL225W		YPL235W	YER003C	YDR169c	YLR272C		SPBC354.12		SPAP27G11.03	SPBC29A3.12	SPCC13B11.01	SPBP23A10.07		SPCC24B10.19c	SPAC30C2.08
YLR442C		YDR469W	YPL028W	YDL084w	YLR314C		SPBC36.06c		SPAPB1E7.03	SPBC2F12.07c	SPCC1442.09	SPBP35G2.13c		SPCC16C4.14c	SPAC30D11.07
YDR227W		YLR321C	YML126C	YMR146c	YLR335W		SPBC3B9.21		SPAPB24D3.09c	SPBC2G2.16	SPCC1442.10c	SPBP4H10.06c		SPBC1198.04c;SPBC1198.04c	SPAC30D11.13
YNL167C		YGL066W	YGR061C	YOR194c	YLR354C		SPBC428.11		SPAPB8E5.09	SPBC2G5.05	SPCC1620.09c	SPBPB21E7.01c		SPAC17C9.05c	SPAC31A2.11c
YFL008W		YNL007C	YJR153W	YER090w	YLR357W		SPBC460.02c		SPAPJ760.02c	SPBC31A8.01c	SPCC1739.13	SPCC1020.04c		SPBC16A3.19	SPAC31G5.05c
YJL074C		YCR033W	YGR124W	YKL211c	YLR383W		SPBC4B4.03		SPAPYUG7.03c	SPBC32F12.11	SPCC1827.06c	SPCC1020.06c		SPBC428.10	SPAC31G5.19
YOLO34W		YEL026W	YLR335W	YJR024c	YLR399C		SPBC4B4.08		SPBC1105.12	SPBC32H8.12c	SPCC1906.01	SPCC1183.07		SPCC1620.12c	SPAC328.10c
YJR104C		YPL129W	YMR067C	YMR241w	YLR429W		SPBC4F6.04		SPBC1198.11c	SPBC354.12	SPCC330.13	SPCC126.04c		SPBC2G2.14	SPAC3A11.02
YDR464W		YML114C	YGR048W		YLR442C		SPBC609.05		SPBC11G11.05	SPBC365.03c	SPCC417.08	SPCC1281.05		SPBC646.14c	SPAC3A12.05c
YML010W		YDR026C	YDL126C		YML010W		SPBC660.16		SPBC1289.03c	SPBC365.06	SPCC622.14	SPCC1450.02		SPBP4H10.06c	SPAC3C7.11c
YBR081C		YLR455W	YDR233C		YML069W		SPBC839.13c		SPBC1289.07c	SPBC3E7.02c	SPCC794.09c	SPCC1620.09c		SPAC1093.04c	SPAC3C7.14c
YKR092C		YPR034W	YJL042W		YMR091C		SPBC839.15c		SPBC12C2.10c	SPBC4C3.05c	SPCP31B10.07	SPCC1620.14c		SPBC646.15c	SPAC3F10.17
YDR169C		YKL185W	YFL039C		YMR111C		SPBC8D2.06		SPBC12C2.11	SPBC56F2.02		SPCC162.08c		SPAC11H11.01	SPAC3G6.01
YIL126W		YKL096W	YER155C		YMR117C		SPBC8D2.18c		SPBC1347.02	SPBC660.15		SPCC16C4.14c		SPBC29A10.04	SPAC3G6.04
YDR310C		YPL049C	YDL225W		YMR229C		SPBC8E4.04		SPBC13E7.08c	SPBC685.06		SPCC1795.08c		SPBC15D4.14	SPAC3H1.12c
YAL011W		YDR507C	YLR314C		YNL027W		SPBC947.08c		SPBC13E7.10c	SPBC685.07c		SPCC18.07		SPCC285.16c	SPAC3H1.13
YGR002C		YGL040C	YJR076C		YNL039W		SPBP35G2.05c		SPBC146.01	SPBC691.05c		SPCC188.03		SPAC4D7.10c	SPAC3H5.07
YJL176C		YEL034W	YNL042W		YNL042W		SPBP35G2.13c		SPBC146.03c	SPBC776.01		SPCC188.11		SPBC13E7.01	SPAC3H5.12c
YDR334W		YPR133C	YML074C		YNL088W		SPBP4H10.06c		SPBC14C8.06	SPBC776.11		SPCC18B5.07c		SPCC1620.09c	SPAC458.02c
YLR354C		YOR123C	YLR449W		YNL103W		SPBP8B7.03c		SPBC14C8.17c	SPBC839.04		SPCC1919.14c		SPAC1565.07c	SPAC4C5.04
YJL052W		YGL009C	YDR155C		YNL132W		SPBP8B7.06		SPBC14F5.13c	SPBC839.15c		SPCC285.13c		SPAC3F10.17	SPAC4D7.10c
YJR009C		YPR010C	YLR350W		YNL166C		SPBPB21E7.01c		SPBC15D4.03	SPBC947.01		SPCC285.17		SPBC15C4.03	SPAC4F10.09c
YBR083W		YNL067W	YGL008C		YNL167C		SPBPB2B2.10c		SPBC1652.01	SPBC947.08c		SPCC297.06c		SPBC27.04	SPAC4H3.10c
YPR080W		YOR293W	YJL005W		YNL199C		SPBPB2B2.13		SPBC1685.08	SPBC947.11c		SPCC306.03c		SPAC2G11.15c	SPAC513.01c
YKL081W		YMR230W	YML016C		YNL216W		SPCC1020.03		SPBC16A3.01	SPBP16F5.03c		SPCC330.01c		SPBC776.13	SPAC57A10.09c
YGR186W		YNR023W	YNL015W		YOL004W		SPCC1020.04c		SPBC16A3.08c	SPBP22H7.02c		SPCC330.13		SPAC3A11.02	SPAC57A10.10c
YIL078W		YHR084W	YHR103W		YOL006C		SPCC1020.06c		SPBC16D10.09	SPBP8B7.03c		SPCC338.17c		SPAC23C11.15	SPAC57A7.06
YKR059W		YER111C	YGR211W		YOL034W		SPCC1020.10		SPBC16E9.11c	SPBPB21E7.01c		SPCC4B3.15		SPBC1A4.07c	SPAC57A7.12
YOR194C		YPL011C	YBL054W		YOL070C		SPCC1183.02		SPBC16H5.03c	SPCC1020.03		SPCC553.09c		SPAPYUG7.03c	SPAC589.08c
YKR010C		YKL126W	YAR010C		YOL109W		SPCC1235.13		SPBC16H5.09c	SPCC1020.10		SPCC576.13		SPBC19C2.09	SPAC589.10c
YOLOO6C		YCR088W	YMR111C		YOL123W		SPCC1235.14		SPBC1703.14c	SPCC1183.04c		SPCC5E4.03c		SPAC18G6.10	SPAC5H10.10
YNL088W		YOR028C	YOL109W		YOR028C		SPCC13B11.01		SPBC1709.11c	SPCC1259.01c		SPCC5E4.06		SPCC24B10.11c	SPAC630.14c
YML028W		YLR117C	YDR071C		YOR032C		SPCC1620.09c		SPBC1734.01c	SPCC13B11.01		SPCC622.08c		SPBC887.18c	SPAC631.02
YCR084C		YFL024C	YDL025C		YOR038C		SPCC1620.14c		SPBC1734.14c	SPCC1494.06c		SPCC622.09		SPAC1071.01c	SPAC644.04
YOR344C		YMR049C	YCR016W		YOR113W		SPCC162.08c		SPBC1734.15	SPCC1620.09c		SPCC962.02c		SPAC31A2.11c	SPAC644.05c
YOR295W		YGL195W	YBR238C		YOR156C		SPCC1795.08c		SPBC1734.16c	SPCC1620.14c		SPCP31B10.07		SPBC146.03c	SPAC644.12
YDR390C		YGL150C	YEL007W		YOR191W		SPCC18.07		SPBC1773.04	SPCC1672.08c				SPCC736.08	SPAC664.05
YDL064W		YOR099W	YOR251C		YOR194C		SPCC18.11c		SPBC1778.02	SPCC1682.14				SPCC306.07c	SPAC694.06c
YLL039C		YOL116W	YPL158C		YOR195W		SPCC188.11		SPBC17A3.04c	SPCC1739.13				SPBC26H8.09c	SPAC6B12.02c
YHR196W		YDL002C	YLL032C		YOR230W		SPCC188.12		SPBC17D1.01	SPCC18.07				SPAC30D11.08c	SPAC6B12.18
YDR359C		YDL014W			YOR290C		SPCC1906.01		SPBC17D11.04c	SPCC18.11c				SPAC3A12.05c	SPAC6F12.17
YDR485C		YNL061W			YOR295W		SPCC1919.14c		SPBC19C7.12c	SPCC18B5.07c				SPAC15E1.06	SPAC6F6.07c
YNL154C		YGR280C			YOR304W		SPCC24B10.07		SPBC19F5.05c	SPCC24B10.21				SPBC31F10.14c	SPAC6F6.16c
YDL025C		YML073C			YOR340C		SPCC285.17		SPBC19G7.09	SPCC285.17				SPCC1919.14c	SPAC6F6.17
YER064C		YLR448W			YOR341W		SPCC297.06c		SPBC19G7.13	SPCC338.06c				SPCC24B10.08c	SPAC6G10.06
YIL110W		YBR095C			YOR344C		SPCC330.13		SPBC19G7.16	SPCC338.12				SPBC146.01	SPAC6G10.11c
YLR455W		YDL153C			YPL011C		SPCC4B3.15		SPBC1A4.03c	SPCC4B3.01				SPBC3D6.12	SPAC6G10.12c
YMR111C		YFL008W			YPL049C		SPCC548.06c		SPBC1D7.04	SPCC576.11				SPCC188.03	SPAC6G9.06c
YMR104C		YOL034W			YPL075W		SPCC548.07c		SPBC215.07c	SPCC5E4.07				SPAC10F6.09c	SPAC7D4.07c
		YMR227C			YPL082C		SPCC576.03c		SPBC21C3.02c	SPCC74.03c				SPAC29B12.01	SPAC821.10c
		YDR353W			YPL181W		SPCC622.08c		SPBC23E6.02	SPCC74.05				SPBC2A9.07c	SPAC823.12
		YML041C			YPL228W		SPCC794.09c		SPBC25B2.05	SPCC794.09c				SPBC30B4.03c	SPAC823.14
		YDL156W			YPL235W		SPCC962.02c		SPBC25D12.02c	SPCP31B10.07				SPBC16H5.03c	SPAC824.07
		YDR266C			YPR010C		SPCP31B10.07		SPBC25H2.11c					SPBP8B7.09c	SPAC890.04c
		YMR269W			YPR074C				SPBC28F2.09					SPAC26H5.05	SPAC890.08
		YLR028C			YPR133C				SPBC28F2.10c					SPBC3E7.12c	SPAC8C9.03
		YDR226W			YPR180W				SPBC29A10.01					SPAC18B11.06	SPAC8C9.08
		YOR374W			YPR187W				SPBC29A10.04					SPBC839.13c	SPAC8C9.10c
		YCL050C			YPR190C				SPBC29A3.05					SPCC622.08c	SPAC9.09
		YNR035C			YBL003C|YDR225W				SPBC29A3.13					SPCC285.03	SPAC926.04c
		YOL058W			YBL002W|YDR224C				SPBC2D10.10c					SPAC31G5.19	SPAC959.03c
		YJL081C							SPBC2G5.01					SPCC63.13	SPAC9E9.09c
		YAL060W							SPBC30D10.13c					SPAC57A7.06	SPAC9E9.10c
		YOR198C							SPBC31E1.06					SPBC14F5.12c	SPAC9E9.11
		YDR299W							SPBC31F10.11c					SPBC1289.10c	SPAC9E9.13
		YOL077C							SPBC32H8.02c					SPBC1685.08	SPAC9G1.13c
		YJR092W							SPBC336.07					SPAC3G6.04	SPAP8A3.04c
		YLR276C							SPBC336.10c					SPBC31F10.13c	SPAPB1A10.02
		YMR215W							SPBC336.15					SPCP25A2.03	SPAPB1E7.07
		YEL009C							SPBC337.14					SPBC1709.08	SPAPJ760.02c
		YBR009C							SPBC342.03					SPCC18.07	SPAPYUG7.03c
		YNL030W							SPBC359.05					SPCP1E11.07c	SPBC106.14c
		YLR244C							SPBC365.04c					SPCC162.08c	SPBC106.18
		YGR264C							SPBC365.06					SPACUNK4.17	SPBC1105.11c
		YPL093W							SPBC3B8.09					SPBC1703.14c	SPBC119.02
		YPR031W							SPBC3B9.07c					SPAC2G11.14	SPBC119.15
		YLL004W							SPBC3E7.10					SPBC365.10	SPBC1198.04c
		YOR153W							SPBC3F6.03					SPAC343.11c	SPBC1198.11c
		YOR362C							SPBC4.07c					SPBC1A4.03c	SPBC1198.13c
		YER013W							SPBC409.16c					SPCC1494.10	SPBC11C11.03
		YOR191W							SPBC428.05c					SPBC3B8.06	SPBC11C11.09c
		YPR110C							SPBC428.06c					SPCC1235.05c	SPBC11G11.03
		YCR052W							SPBC4B4.03					SPAC1486.04c	SPBC11G11.05
		YMR079W							SPBC4F6.13c					SPBC3F6.04c	SPBC1289.03c
		YLR086W							SPBC582.10c					SPAC1610.01	SPBC1289.07c
		YBR289W							SPBC609.05					SPAC222.06	SPBC1289.10c
		YLR082C							SPBC651.01c					SPAC17G8.02	SPBC12C2.06
		YLR150W							SPBC651.09c					SPAC1783.05	SPBC12C2.10c
		YDR346C							SPBC725.16					SPBC31F10.04c	SPBC12D12.01
		YPR041W							SPBC800.06					SPAC1250.01	SPBC1347.02
		YNL121C							SPBC83.08					SPBC12C2.10c	SPBC13E7.01
		YKL216W							SPBC8D2.03c					SPAC23G3.09	SPBC13E7.08c
		YLR420W							SPBC947.08c					SPAC9E9.10c	SPBC13E7.10c
		YOR270C							SPBP22H7.08					SPBC12D12.01	SPBC146.01
		YAL027W							SPBP23A10.07					SPAC8C9.10c	SPBC146.03c
		YFR006W							SPBP23A10.08					SPBC18E5.11c	SPBC14C8.14c
		YPR143W							SPBP35G2.13c					SPAC664.01c	SPBC14F5.04c
		YLR277C							SPBP4H10.03					SPAC17G6.16c	SPBC14F5.08
		YDR448W							SPBP8B7.20c					SPAC631.02	SPBC14F5.12c
		YBR286W							SPCC1020.04c					SPCC330.13	SPBC1539.10
		YBR149W							SPCC1223.01					SPBC14C8.14c	SPBC15C4.03
		YBR234C							SPCC1259.03					SPAC10F6.08c	SPBC15D4.14
		YMR033W							SPCC1259.06					SPAC959.03c	SPBC1652.01
		YPL217C							SPCC126.04c					SPAC17G8.03c	SPBC1685.02c
		YLR231C							SPCC1281.05					SPAC644.12	SPBC1685.08
		YER159C							SPCC1322.08					SPBC23E6.09	SPBC1685.10
		YLR215C							SPCC1450.02					SPBC16E9.10c	SPBC16A3.02c
		YGL206C							SPCC1494.06c					SPBC25D12.02c	SPBC16A3.08c
		YER164W							SPCC1620.09c					SPAC1783.07c	SPBC16A3.19
		YOR316C							SPCC1620.14c					SPBC1709.15c	SPBC16C6.08c
		YOL145C							SPCC162.08c					SPBC27B12.11c	SPBC16D10.06
		YML070W							SPCC1672.08c					SPAC1B9.03c	SPBC16D10.11c
		YDR130C							SPCC16A11.14					SPBP22H7.02c	SPBC16E9.10c
		YHL021C							SPCC1795.04c					SPBC4B4.03	SPBC16H5.03c
		YLR060W							SPCC1795.08c					SPAC23E2.01	SPBC1703.02
		YOL030W							SPCC18.07					SPAC9E9.15	SPBC1703.14c
		YMR189W							SPCC18.11c					SPCC18.12c	SPBC1709.05
		YHL031C							SPCC188.11					SPCC830.03	SPBC1709.08
		YLR293C							SPCC18B5.01c					SPAC3G6.01	SPBC1709.15c
		YOR185C							SPCC18B5.07c					SPBC354.05c	SPBC1709.18
		YIR038C							SPCC1919.14c					SPBC1826.01c	SPBC1711.05
		YMR290C							SPCC24B10.07					SPBC2G2.05	SPBC1711.06
		YDR225W							SPCC24B10.08c					SPAC16E8.06c	SPBC1734.02c
		YBL003C							SPCC285.17					SPBC23E6.07c	SPBC1734.15
		YLR223C							SPCC297.06c					SPBC25H2.11c	SPBC1773.02c
		YCL059C							SPCC306.03c					SPBC3B8.09	SPBC1773.07c
		YBL006C							SPCC306.04c					SPAC16E8.08	SPBC1778.02
		YFR001W							SPCC320.10					SPAC3H1.13	SPBC17G9.02c
		YAL025C							SPCC330.01c					SPBC1734.15	SPBC17G9.03c
		YDR318W							SPCC330.13					SPBC13E7.08c	SPBC1815.01
		YPL226W							SPCC338.17c					SPCC306.03c	SPBC1826.01c
		YDL213C							SPCC4B3.15					SPCC1259.07	SPBC1861.01c
		YGR103W							SPCC584.11c					SPBC1198.13c	SPBC1861.04c
		YAL015C							SPCC5E4.05c					SPBC29B5.01	SPBC18E5.11c
		YER154W							SPCC613.06					SPAC22H12.02	SPBC18H10.12c
		YBR221C							SPCC622.08c					SPAC4C5.04	SPBC19C2.03
		YDR481C							SPCC622.09					SPAC15A10.02	SPBC19C2.07
		YPR103W							SPCC622.18					SPAC8C9.03	SPBC19G7.09
		YLR248W							SPCC63.06					SPAC821.07c	SPBC19G7.13
		YDL075W							SPCC777.07					SPAC644.04	SPBC19G7.16
		YLR406C							SPCC830.05c					SPAC25B8.10	SPBC1A4.02c
		YDL007W							SPCC830.07c					SPAC15F9.02	SPBC1A4.03c
		YOR001W							SPCC962.02c					SPBC106.14c	SPBC1A4.07c
		YLR221C							SPCPB16A4.03c					SPAC2E1P5.05	SPBC20F10.01
		YER125W												SPAC23C11.03	SPBC215.05
		YPL273W												SPCC5E4.03c	SPBC215.12
		YMR190C												SPBC14F5.08	SPBC21C3.01c
		YOL004W												SPBC1539.10	SPBC21C3.08c
		YPL210C												SPAC17H9.04c	SPBC23E6.02
		YJR007W												SPBC17G9.08c	SPBC23E6.07c
		YBR143C												SPCC31H12.08c	SPBC23E6.09
		YPL128C												SPAC821.03c	SPBC24C6.04
		YKR062W												SPAC22F3.13	SPBC25D12.02c
		YOR295W												SPBC354.12;SPBC32F12.11	SPBC25D12.05
		YDR135C												SPBC19C7.10	SPBC25H2.05
		YGL157W												SPBC28F2.12	SPBC25H2.11c
		YKL094W												SPAC30D11.13	SPBC26H8.01
		YNL035C												SPAC4F10.09c	SPBC26H8.09c
		YNL134C												SPAC23H4.12	SPBC27.02c
		YNR021W												SPAC6F12.17	SPBC28F2.04c
		YDR381W												SPBC1709.18	SPBC28F2.10c
														SPBC19G7.16	SPBC28F2.12
														SPBC1861.04c	SPBC29A10.04
														SPBC1773.02c	SPBC29A3.04
														SPCC1450.02	SPBC2F12.04
														SPAC22E12.17c	SPBC2G2.04c
														SPAC2F3.03c	SPBC2G2.05
														SPAC23G3.10c	SPBC2G5.05
														SPAC1486.05	SPBC30B4.03c
														SPAC22G7.05	SPBC30D10.17c
														SPAC22G7.10	SPBC31F10.04c
														SPAC20H4.01	SPBC31F10.13c
														SPAC17G6.13	SPBC31F10.14c
														SPBC1703.02	SPBC32F12.04
														SPAC29E6.08	SPBC32F12.11
														SPBP23A10.08	SPBC32H8.12c
														SPCC23B6.04c	SPBC336.07
														SPAC1071.06	SPBC336.10c
														SPBC28F2.04c	SPBC337.08c
														SPBC215.12	SPBC354.12
														SPCC594.01	SPBC36.05c
														SPBC887.04c	SPBC365.06
														SPAC12G12.05c	SPBC365.10
														SPBC6B1.10	SPBC365.15
														SPCC4G3.18	SPBC3B8.06
														SPAC2E12.02	SPBC3B8.09
														SPAC6B12.18	SPBC3B9.01
														SPBC800.06	SPBC3B9.06c
														SPAC20G8.09c	SPBC3D6.12
														SPBC1711.05	SPBC3E7.02c
														SPCC794.09c;SPAC23A1.10	SPBC3E7.08c
														SPAC15E1.04	SPBC3E7.12c
														SPCC1259.03	SPBC3F6.04c
														SPBC36.05c	SPBC409.09c
														SPCC63.14	SPBC409.10
														SPBC4C3.05c	SPBC4B4.03
														SPAC17A2.01	SPBC4C3.05c
														SPCC1672.07	SPBC4F6.04
														SPBC3E7.02c	SPBC4F6.12
														SPBC4F6.13c	SPBC4F6.13c
														SPAC17G6.10	SPBC557.03c
														SPCC285.13c	SPBC56F2.02
														SPBC651.01c	SPBC646.10c
														SPAC18B11.10	SPBC646.14c
														SPBC83.15	SPBC651.01c
														SPBP23A10.07	SPBC6B1.04
														SPAC30C2.08	SPBC6B1.10
														SPBC11G11.05	SPBC776.09
														SPCP1E11.09c	SPBC776.11
														SPAC19G12.06c	SPBC776.13
														SPAC19G12.06c;SPCC622.08c	SPBC800.06
														SPBC25D12.05	SPBC83.08
														SPCPB16A4.05c	SPBC83.15
														SPAC22E12.03c	SPBC839.05c
														SPAC1142.07c	SPBC839.13c
														SPAC890.04c	SPBC887.04c
														SPBC30D10.17c	SPBC887.18c
														SPBC16A3.02c	SPBC8D2.06
														SPAC630.14c	SPBC8D2.18c
														SPBC17G9.02c	SPBC947.08c
														SPBP8B7.19	SPBP16F5.08c
														SPBC1347.02	SPBP22H7.02c
														SPAC57A10.09c	SPBP23A10.07
														SPBC16D10.06	SPBP23A10.08
														SPAC17H9.16	SPBP23A10.13
														SPAC19G12.10c	SPBP4H10.06c
														SPAC458.02c	SPBP8B7.03c
														SPAC5H10.10	SPBP8B7.06
														SPCC965.07c	SPBP8B7.09c
														SPAPJ760.02c	SPBP8B7.10c
														SPBC83.08	SPBP8B7.19
														SPAC824.07	SPCC1020.02
														SPCC18B5.07c	SPCC1020.06c
														SPBC557.03c	SPCC1223.02
														SPAC57A10.10c	SPCC1235.05c
														SPCC1281.06c	SPCC1259.03
														SPAC15A10.04c	SPCC1259.07
														SPAC23G3.06	SPCC126.02c
														SPBC12C2.06	SPCC126.04c
														SPBC19C2.03	SPCC1281.06c
														SPBC776.09	SPCC1322.12c
														SPBC3B9.01	SPCC13B11.01
														SPBC646.10c	SPCC1442.04c
														SPBC1711.06	SPCC1450.02
														SPAC24C9.03	SPCC1450.03
														SPCC285.17	SPCC1450.04
														SPBC119.15	SPCC1494.10
														SPBP16F5.08c	SPCC1620.09c
														SPBC20F10.01	SPCC1620.12c
														SPBC1289.07c	SPCC162.08c
														SPAPB1E7.07	SPCC1672.07
														SPBC1773.07c	SPCC16A11.11
														SPAC9E9.11	SPCC16C4.13c
														SPCC338.12	SPCC16C4.14c
														SPAC2G11.07c	SPCC1739.13
														SPAC1B3.03c	SPCC18.07
														SPAC644.05c	SPCC18.12c
														SPBC365.06	SPCC188.03
														SPBC839.05c	SPCC188.07
														SPBC839.05c;SPCC24B10.09	SPCC18B5.07c
														SPAC140.02	SPCC1919.09
														SPBC8D2.06	SPCC1919.14c
														SPBC646.09c	SPCC23B6.04c
														SPBC409.10	SPCC24B10.08c
														SPCC5E4.05c	SPCC24B10.09
														SPBC1685.02c;SPCC962.04	SPCC24B10.11c
														SPAC27F1.02c	SPCC24B10.21
														SPAC1F7.05	SPCC285.03
														SPAC23C4.02	SPCC285.13c
														SPCC5E4.07;SPBC776.11	SPCC285.16c
														SPAC328.10c	SPCC285.17
														SPBC11G11.03	SPCC306.03c
														SPBC16C6.08c	SPCC306.04c
														SPAC8C9.04	SPCC306.07c
														SPBC4F6.04	SPCC31H12.08c
														SPBC119.02	SPCC330.01c
														SPBC28F2.11	SPCC330.13
														SPAC9E9.13	SPCC338.08
														SPCC1919.09	SPCC338.12
														SPAC29A4.04c	SPCC338.17c
														SPAC31G5.05c	SPCC364.03
														SPAC17G6.14c	SPCC4G3.18
														SPAC25G10.08	SPCC576.03c
														SPCC576.11;SPAC1783.08c	SPCC576.11
														SPCC1672.02c	SPCC5E4.03c
														SPAC1565.08	SPCC5E4.05c
														SPAC57A7.12	SPCC5E4.06
														SPAP8A3.04c	SPCC5E4.07
														SPBC56F2.02	SPCC613.05c
														SPBC17G9.03c	SPCC622.08c
														SPCC24B10.09	SPCC622.09
														SPAC823.14	SPCC622.16c
														SPCC24B10.21	SPCC63.14
														SPAC26F1.07	SPCC645.04
														SPAC7D4.07c	SPCC74.05
														SPAC8C9.08;SPAC328.10c	SPCC777.09c
														SPAC890.08	SPCC794.09c
														SPBC16A3.08c	SPCC830.03
														SPAC22H12.04c	SPCC962.02c
														SPAC22H12.04c;SPAC13G6.02c	SPCC962.04
														SPBC2F12.04;SPCC364.03	SPCC965.07c
														SPAC23A1.11	SPCP1E11.09c
														SPAC23A1.11;SPBC839.13c
														SPBP8B7.03c
														SPBP8B7.03c;SPBC1711.06
														SPAC3C7.11c
														SPBC1A4.02c
														SPCC622.09
														SPCC777.09c
														SPBC24C6.04
														SPBC2G2.04c
														SPBC106.18
														SPBC21C3.08c
														SPAC29B12.04
														SPBC18H10.12c
														SPBC18H10.12c;SPAC3H5.07
														SPCC1450.04
														SPCC613.05c
														SPAC22A12.15c
														SPAC29A4.02c
														SPCC74.05
														SPAC9E9.09c
														SPBC25H2.05
														SPAC10F6.06
														SPAC1071.08
														SPAC6F6.07c
														SPBC1289.03c
														SPAC6G10.11c;SPAC589.10c
														SPAC6G10.11c;SPAC589.10c;SPBC337.08c;SPAC11G7.04;SPAC1805.12c
														SPBP8B7.06
														SPCC1020.06c
														SPBC16D10.11c
														SPAC3C7.14c
														SPBC2G5.05
														SPAC24C9.12c
														SPBC29A3.04
														SPBC1709.05
														SPAC664.05
														SPBC1685.10
														SPBC215.05
														SPAC25B8.12c
														SPAC821.10c
														SPCC16C4.13c
														SPBC8D2.18c
														SPAC926.04c
														SPAC26H5.10c;SPBC336.10c
														SPAC9.09
														SPBC32H8.12c
														SPBC32H8.12c;N/A
														SPCC1223.02
														SPCC1739.13
														SPCC1739.13;SPAC13G7.02c
														SPAC26F1.06
														SPCC576.03c
														SPAC1F8.07c
														SPAC4H3.10c
														SPBC14F5.04c
														SPBC26H8.01
														SPBC1815.01
														SPCC13B11.01
														SPBC32F12.11
														SPBC19C2.07
